# Supplementary material for: Pycnoscelus surinamensis cockroach gut microbiota respond consistently to a fungal diet without mirroring those of fungus-farming termites
Source: PLoS One. 2017 Oct 3;12(10):e0185745. doi: 10.1371/journal.pone.0185745 (PMC5626473; doi:10.1371/journal.pone.0185745)
Supplement: S1 Table — Target PCR products were visualized via agarose gel electrophoresis before submission to MiSeq. 1st yield samples that were unable to be visualized clearly on a gel were run again using the 2nd yield elution samples. Samples that still failed to display a significant banding pattern were diluted in order to counter any impurities present in the sample. DNA template samples were diluted to 1/10 and 1/50 of their original concentration with the additions of sterile distilled water and run using the same PCR conditions and visualised on an agarose gel. Samples that were then clearly visible on an agarose gel and therefore contained quantifiable DNA were submitted for MiSeq. (XLSX) [file pone.0185745.s001.xlsx]

## Sheet:  S1 Table
S1 Table. Gut Samples selected for amplification and MiSeq Sequencing. Target PCR products were visualized by agarose gel
electrophoresis before submission to MiSeq. 1st yield samples that were unable to be visualized clearly on a gel were run
again using the 2nd yield elution samples. Samples that still failed to display a significant banding pattern were diluted in
order to counter any impurities present in the sample. DNA template samples were diluted to 1/10 and 1/50 of their original
concentration with the addition of sterile distilled water and run using the same PCR conditions and visualised on an agarose
gel. Samples that were then clearly visible on an agarose gel and therefore contained quantifiable DNA were submitted for MiSeq.
Sample ID	Leaf Litter:Fungus (%)	Biological Replicate	Technical Replicate	Yield	Dilution	Excluded due to too low coverage
1	100:0	1	1	1st	NONE
2	100:0	1	2	1st	NONE
3	100:0	1	3	1st	NONE
4	100:0	2	1	1st	NONE
5	100:0	2	2	2nd	NONE
6	100:0	2	3	1st	NONE
7	100:0	3	1	2nd	NONE
8	100:0	3	2	2nd	NONE	X
9	100:0	3	3	2nd	NONE
10	80:20	1	1	1st	NONE
11	80:20	1	2	1st	NONE
12	80:20	1	3	1st	NONE
13	80:20	2	1	1st	NONE
14	80:20	2	2	2nd	NONE
15	80:20	2	3	1st	NONE
16	80:20	3	1	2nd	1:10
17	80:20	3	2	1st	1:10
18	80:20	3	3	1st	1:10
19	60:40	1	1	1st	NONE
20	60:40	1	2	1st	NONE
21	60:40	1	3	1st	NONE
22	60:40	2	1	1st	NONE
23	60:40	2	2	2nd	NONE
24	60:40	2	3	2nd	NONE
25	60:40	3	1	2nd	NONE
26	60:40	3	2	2nd	NONE	X
27	60:40	3	3	1st	NONE
28	40:60	1	1	1st	NONE
29	40:60	1	2	1st	NONE
30	40:60	1	3	1st	NONE
31	40:60	2	1	1st	NONE
32	40:60	2	2	1st	NONE
33	40:60	2	3	1st	NONE
34	40:60	3	1	1st	NONE
35	40:60	3	2	1st	NONE
36	40:60	3	3	1st	NONE
37	20:80	1	1	1st	NONE
38	20:80	1	2	1st	NONE
39	20:80	1	3	1st	NONE
40	20:80	2	1	1st	NONE
41	20:80	2	2	1st	NONE
42	20:80	2	3	1st	NONE
43	20:80	3	1	1st	NONE
44	20:80	3	2	1st	NONE
45	20:80	3	3	1st	NONE
46	0:100	1	1	1st	NONE	X
47	0:100	1	2	1st	NONE
48	0:100	1	3	2nd	NONE
49	0:100	2	1	2nd	1:10
50	0:100	2	2	2nd	NONE
51	0:100	2	3	2nd	NONE
52	0:100	3	1	2nd	NONE
53	0:100	3	2	1st	1:50
54	0:100	3	3	2nd	NONE	X
