# Supplementary material for: Pycnoscelus surinamensis cockroach gut microbiota respond consistently to a fungal diet without mirroring those of fungus-farming termites
Source: PLoS One. 2017 Oct 3;12(10):e0185745. doi: 10.1371/journal.pone.0185745 (PMC5626473; doi:10.1371/journal.pone.0185745)
Supplement: S2 Table — Classification results were obtained from sequence alignment against the manually curated reference database DictDb v.3 [39] and can be displayed for different taxonomic levels (Phylum; Class; Order; Family; Genus; Operational taxonomic units created at 98% sequence similarity). (XLSX) [file pone.0185745.s002.xlsx]

## Sheet: S2 Table
S2 Table. Relative abundance of taxa in the 16S rRNA libraries from Pycnoscelus surinamensis fed on different percentage ratio combinaitons of fungus (Termitomyces) and leaf litter. Classification results were obtained from sequence alignment against the manually curated reference database DictDb v.3 (Mikaelyan et al. 2015) and can be displayed for different taxonomic levels (Phylum; Class; Order…
Phylum	Class	Order	Family	Genus	OTU 98%	Total	T0R1TR1.subsample	T0R1TR2.subsample	T0R1TR3.subsample	T0R2TR1.subsample	T0R2TR2.subsample	T0R2TR3.subsample	T0R3TR1.subsample	T0R3TR2.subsample	T0R3TR3.subsample	T20R1TR1.subsample	T20R1TR2.subsample	T20R1TR3.subsample	T20R2TR1.subsample	T20R2TR2.subsample	T20R2TR3.subsample	T20R3TR1.subsample	T20R3TR2.subsample	T20R3TR3.subsample	T40R1TR1.subsample	T40R1TR2.subsample	T40R1TR3.subsample	T40R2TR1.subsample	T40R2TR2.subsample	T40R2TR3.subsample	T40R3TR1.subsample	T40R3TR2.subsample	T40R3TR3.subsample	T60R1TR1.subsample	T60R1TR2.subsample	T60R1TR3.subsample	T60R2TR1.subsample	T60R2TR2.subsample	T60R2TR3.subsample	T60R3TR1.subsample	T60R3TR2.subsample	T60R3TR3.subsample	T80R1TR1.subsample	T80R1TR2.subsample	T80R1TR3.subsample	T80R2TR1.subsample	T80R2TR2.subsample	T80R2TR3.subsample	T80R3TR1.subsample
Acidobacteria	Acidobacteria	Acidobacteriales	Acidobacteriaceae	Acidobacterium	M02127_204_000000000-ARDDL_1_1101_15482_25980	0.0014583	0	0	0	0	0	0	0	0	0	0	0	0	0	0	0	0	0	0	0	0	0	0	0	0	0	0	0	0	0	0	0	0	0	0	0	0	0	0	0	0	0	0	0
				Acidobacterium		0.0014583	0	0	0	0	0	0	0	0	0	0	0	0	0	0	0	0	0	0	0	0	0	0	0	0	0	0	0	0	0	0	0	0	0	0	0	0	0	0	0	0	0	0	0
Acidobacteria	Acidobacteria	Acidobacteriales	Acidobacteriaceae	Candidatus_Chloroacidobacterium	M02127_204_000000000-ARDDL_1_1106_16405_2419	0.0029166	0	0	0	0.0733676	0	0	0	0	0	0	0	0	0	0	0	0	0	0	0	0	0	0	0	0	0	0	0	0	0	0	0	0	0	0	0	0	0	0	0	0	0	0	0
Acidobacteria	Acidobacteria	Acidobacteriales	Acidobacteriaceae	Candidatus_Chloroacidobacterium	M02127_204_000000000-ARDDL_1_2108_12726_9543	0.0014583	0.0733676	0	0	0	0	0	0	0	0	0	0	0	0	0	0	0	0	0	0	0	0	0	0	0	0	0	0	0	0	0	0	0	0	0	0	0	0	0	0	0	0	0	0
				Candidatus_Chloroacidobacterium		0.0043749	0.0733676	0	0	0.0733676	0	0	0	0	0	0	0	0	0	0	0	0	0	0	0	0	0	0	0	0	0	0	0	0	0	0	0	0	0	0	0	0	0	0	0	0	0	0	0
Acidobacteria	Acidobacteria	Acidobacteriales	Acidobacteriaceae	Edaphobacter	M02127_204_000000000-ARDDL_1_1107_19474_16544	0.0014583	0	0	0	0	0	0	0	0	0	0	0	0	0	0	0	0	0	0	0	0	0	0	0	0	0	0	0	0	0	0	0	0	0	0	0	0	0	0	0	0	0	0.0733676	0
				Edaphobacter		0.0014583	0	0	0	0	0	0	0	0	0	0	0	0	0	0	0	0	0	0	0	0	0	0	0	0	0	0	0	0	0	0	0	0	0	0	0	0	0	0	0	0	0	0.0733676	0
Acidobacteria	Acidobacteria	Acidobacteriales	Acidobacteriaceae	Uncultured_26	M02127_204_000000000-ARDDL_1_2108_17209_12207	0.0014583	0	0	0	0	0	0	0	0	0	0	0	0	0	0	0	0	0	0	0.0733676	0	0	0	0	0	0	0	0	0	0	0	0	0	0	0	0	0	0	0	0	0	0	0	0
				Uncultured_26		0.0014583	0	0	0	0	0	0	0	0	0	0	0	0	0	0	0	0	0	0	0.0733676	0	0	0	0	0	0	0	0	0	0	0	0	0	0	0	0	0	0	0	0	0	0	0	0
Acidobacteria	Acidobacteria	Acidobacteriales	Acidobacteriaceae	Uncultured_31	M02127_204_000000000-ARDDL_1_1101_28800_13318	0.0014583	0	0	0	0	0	0	0	0	0	0	0	0	0	0	0	0	0	0	0	0	0	0	0	0	0	0	0	0	0	0	0	0	0	0	0	0	0	0	0.0733676	0	0	0	0
Acidobacteria	Acidobacteria	Acidobacteriales	Acidobacteriaceae	Uncultured_31	M02127_204_000000000-ARDDL_1_1103_26733_19653	0.0029166	0	0	0	0.0733676	0	0	0	0	0	0	0	0	0	0	0	0	0	0	0	0	0	0	0	0	0	0	0	0	0	0	0	0.0733676	0	0	0	0	0	0	0	0	0	0	0
Acidobacteria	Acidobacteria	Acidobacteriales	Acidobacteriaceae	Uncultured_31	M02127_204_000000000-ARDDL_1_1108_14801_9709	0.0014583	0	0	0	0	0.0733676	0	0	0	0	0	0	0	0	0	0	0	0	0	0	0	0	0	0	0	0	0	0	0	0	0	0	0	0	0	0	0	0	0	0	0	0	0	0
Acidobacteria	Acidobacteria	Acidobacteriales	Acidobacteriaceae	Uncultured_31	M02127_204_000000000-ARDDL_1_1109_13064_27976	0.0029166	0	0	0	0	0	0	0	0	0	0	0	0	0	0	0	0	0	0.0733676	0	0	0	0	0.0733676	0	0	0	0	0	0	0	0	0	0	0	0	0	0	0	0	0	0	0	0
Acidobacteria	Acidobacteria	Acidobacteriales	Acidobacteriaceae	Uncultured_31	M02127_204_000000000-ARDDL_1_1109_23956_9818	0.0014583	0	0	0	0.0733676	0	0	0	0	0	0	0	0	0	0	0	0	0	0	0	0	0	0	0	0	0	0	0	0	0	0	0	0	0	0	0	0	0	0	0	0	0	0	0
Acidobacteria	Acidobacteria	Acidobacteriales	Acidobacteriaceae	Uncultured_31	M02127_204_000000000-ARDDL_1_1110_28701_20278	0.0014583	0	0	0	0	0	0	0	0	0	0	0	0	0	0	0	0	0	0	0	0	0	0	0	0	0	0	0	0	0	0	0	0	0	0	0	0	0	0	0	0	0	0.0733676	0
Acidobacteria	Acidobacteria	Acidobacteriales	Acidobacteriaceae	Uncultured_31	M02127_204_000000000-ARDDL_1_1111_24193_16566	0.0014583	0	0	0	0	0	0	0	0	0	0	0	0	0	0	0	0	0	0	0	0	0	0	0	0.0733676	0	0	0	0	0	0	0	0	0	0	0	0	0	0	0	0	0	0	0
Acidobacteria	Acidobacteria	Acidobacteriales	Acidobacteriaceae	Uncultured_31	M02127_204_000000000-ARDDL_1_2102_26373_10493	0.0014583	0	0	0	0	0	0	0	0	0	0	0	0	0	0	0	0	0	0.0733676	0	0	0	0	0	0	0	0	0	0	0	0	0	0	0	0	0	0	0	0	0	0	0	0	0
Acidobacteria	Acidobacteria	Acidobacteriales	Acidobacteriaceae	Uncultured_31	M02127_204_000000000-ARDDL_1_2104_16161_12398	0.0058332	0	0	0	0	0	0	0	0	0	0	0	0	0	0	0	0	0	0	0	0	0	0	0	0	0	0	0	0.0733676	0	0.0733676	0	0	0	0	0	0	0	0	0	0	0.0733676	0.0733676	0
Acidobacteria	Acidobacteria	Acidobacteriales	Acidobacteriaceae	Uncultured_31	M02127_204_000000000-ARDDL_1_2107_4061_11791	0.0058332	0	0	0	0.0733676	0	0	0	0	0	0	0	0	0	0	0	0	0	0	0	0.0733676	0	0	0	0	0	0	0	0	0	0	0	0	0	0	0	0	0.0733676	0	0	0	0.0733676	0	0
Acidobacteria	Acidobacteria	Acidobacteriales	Acidobacteriaceae	Uncultured_31	M02127_204_000000000-ARDDL_1_2113_25374_12901	0.0014583	0	0	0	0	0	0	0	0	0	0	0	0	0	0	0	0	0	0	0	0	0	0	0	0	0	0	0	0	0.0733676	0	0	0	0	0	0	0	0	0	0	0	0	0	0
				Uncultured_31		0.0277077	0	0	0	0.220103	0.0733676	0	0	0	0	0	0	0	0	0	0	0	0	0.146735	0	0.0733676	0	0	0.0733676	0.0733676	0	0	0	0.0733676	0.0733676	0.0733676	0	0.0733676	0	0	0	0	0.0733676	0	0.0733676	0	0.146735	0.146735	0
			Acidobacteriaceae			0.0364575	0.0733676	0	0	0.29347	0.0733676	0	0	0	0	0	0	0	0	0	0	0	0	0.146735	0.0733676	0.0733676	0	0	0.0733676	0.0733676	0	0	0	0.0733676	0.0733676	0.0733676	0	0.0733676	0	0	0	0	0.0733676	0	0.0733676	0	0.146735	0.220103	0
		Acidobacteriales				0.0364575	0.0733676	0	0	0.29347	0.0733676	0	0	0	0	0	0	0	0	0	0	0	0	0.146735	0.0733676	0.0733676	0	0	0.0733676	0.0733676	0	0	0	0.0733676	0.0733676	0.0733676	0	0.0733676	0	0	0	0	0.0733676	0	0.0733676	0	0.146735	0.220103	0
	Acidobacteria					0.0364575	0.0733676	0	0	0.29347	0.0733676	0	0	0	0	0	0	0	0	0	0	0	0	0.146735	0.0733676	0.0733676	0	0	0.0733676	0.0733676	0	0	0	0.0733676	0.0733676	0.0733676	0	0.0733676	0	0	0	0	0.0733676	0	0.0733676	0	0.146735	0.220103	0
Acidobacteria	RB25	RB25_unclassified	RB25_unclassified	RB25_unclassified	M02127_204_000000000-ARDDL_1_2101_11655_5377	0.0014583	0	0	0	0	0	0	0	0	0	0	0	0	0	0	0	0	0	0	0	0	0	0	0	0	0	0	0	0	0.0733676	0	0	0	0	0	0	0	0	0	0	0	0	0	0
				RB25_unclassified		0.0014583	0	0	0	0	0	0	0	0	0	0	0	0	0	0	0	0	0	0	0	0	0	0	0	0	0	0	0	0	0.0733676	0	0	0	0	0	0	0	0	0	0	0	0	0	0
			RB25_unclassified			0.0014583	0	0	0	0	0	0	0	0	0	0	0	0	0	0	0	0	0	0	0	0	0	0	0	0	0	0	0	0	0.0733676	0	0	0	0	0	0	0	0	0	0	0	0	0	0
		RB25_unclassified				0.0014583	0	0	0	0	0	0	0	0	0	0	0	0	0	0	0	0	0	0	0	0	0	0	0	0	0	0	0	0	0.0733676	0	0	0	0	0	0	0	0	0	0	0	0	0	0
	RB25					0.0014583	0	0	0	0	0	0	0	0	0	0	0	0	0	0	0	0	0	0	0	0	0	0	0	0	0	0	0	0	0.0733676	0	0	0	0	0	0	0	0	0	0	0	0	0	0
Acidobacteria						0.0379158	0.0733676	0	0	0.29347	0.0733676	0	0	0	0	0	0	0	0	0	0	0	0	0.146735	0.0733676	0.0733676	0	0	0.0733676	0.0733676	0	0	0	0.0733676	0.146735	0.0733676	0	0.0733676	0	0	0	0	0.0733676	0	0.0733676	0	0.146735	0.220103	0
Actinobacteria	Actinobacteria	Acidimicrobiales	Acidimicrobiaceae_1	Acidimicrobiaceae_1_unclassified	M02127_204_000000000-ARDDL_1_2112_22922_15871	0.0014583	0	0	0	0	0	0	0	0	0	0	0	0	0	0	0	0	0	0	0	0	0	0	0	0	0	0	0	0	0	0	0	0	0	0	0	0	0.0733676	0	0	0	0	0	0
				Acidimicrobiaceae_1_unclassified		0.0014583	0	0	0	0	0	0	0	0	0	0	0	0	0	0	0	0	0	0	0	0	0	0	0	0	0	0	0	0	0	0	0	0	0	0	0	0	0.0733676	0	0	0	0	0	0
Actinobacteria	Actinobacteria	Acidimicrobiales	Acidimicrobiaceae_1	Uncultured_4	M02127_204_000000000-ARDDL_1_1102_26150_10216	0.0014583	0	0	0	0.0733676	0	0	0	0	0	0	0	0	0	0	0	0	0	0	0	0	0	0	0	0	0	0	0	0	0	0	0	0	0	0	0	0	0	0	0	0	0	0	0
				Uncultured_4		0.0014583	0	0	0	0.0733676	0	0	0	0	0	0	0	0	0	0	0	0	0	0	0	0	0	0	0	0	0	0	0	0	0	0	0	0	0	0	0	0	0	0	0	0	0	0	0
			Acidimicrobiaceae_1			0.0029166	0	0	0	0.0733676	0	0	0	0	0	0	0	0	0	0	0	0	0	0	0	0	0	0	0	0	0	0	0	0	0	0	0	0	0	0	0	0	0.0733676	0	0	0	0	0	0
Actinobacteria	Actinobacteria	Acidimicrobiales	Acidimicrobiales_unclassified	Acidimicrobiales_unclassified	M02127_204_000000000-ARDDL_1_1109_6330_13695	0.0014583	0	0	0	0	0	0	0	0	0	0	0	0	0	0	0	0	0	0	0	0	0	0	0	0	0	0	0	0	0	0	0	0	0	0	0	0	0	0	0	0	0	0	0
Actinobacteria	Actinobacteria	Acidimicrobiales	Acidimicrobiales_unclassified	Acidimicrobiales_unclassified	M02127_204_000000000-ARDDL_1_1110_7302_12017	0.0029166	0	0	0	0	0	0	0	0	0	0	0	0	0	0	0	0	0	0	0	0	0	0	0	0	0	0	0	0	0	0	0.0733676	0	0	0	0	0	0	0	0	0	0	0	0
Actinobacteria	Actinobacteria	Acidimicrobiales	Acidimicrobiales_unclassified	Acidimicrobiales_unclassified	M02127_204_000000000-ARDDL_1_2112_25786_14968	0.0014583	0	0	0	0	0	0	0	0	0	0	0	0	0	0	0	0	0	0	0	0.0733676	0	0	0	0	0	0	0	0	0	0	0	0	0	0	0	0	0	0	0	0	0	0	0
				Acidimicrobiales_unclassified		0.0058332	0	0	0	0	0	0	0	0	0	0	0	0	0	0	0	0	0	0	0	0.0733676	0	0	0	0	0	0	0	0	0	0	0.0733676	0	0	0	0	0	0	0	0	0	0	0	0
			Acidimicrobiales_unclassified			0.0058332	0	0	0	0	0	0	0	0	0	0	0	0	0	0	0	0	0	0	0	0.0733676	0	0	0	0	0	0	0	0	0	0	0.0733676	0	0	0	0	0	0	0	0	0	0	0	0
Actinobacteria	Actinobacteria	Acidimicrobiales	Iamiaceae	Iamia	M02127_204_000000000-ARDDL_1_1106_20892_8553	0.0014583	0	0	0	0	0	0	0	0	0	0	0	0	0	0	0.0733676	0	0	0	0	0	0	0	0	0	0	0	0	0	0	0	0	0	0	0	0	0	0	0	0	0	0	0	0
Actinobacteria	Actinobacteria	Acidimicrobiales	Iamiaceae	Iamia	M02127_204_000000000-ARDDL_1_2106_5109_16701	0.0014583	0	0	0	0	0	0	0	0	0	0	0	0	0	0	0	0	0	0	0	0	0	0	0	0	0	0	0	0	0	0	0	0	0	0	0	0	0	0	0	0	0	0	0
				Iamia		0.0029166	0	0	0	0	0	0	0	0	0	0	0	0	0	0	0.0733676	0	0	0	0	0	0	0	0	0	0	0	0	0	0	0	0	0	0	0	0	0	0	0	0	0	0	0	0
			Iamiaceae			0.0029166	0	0	0	0	0	0	0	0	0	0	0	0	0	0	0.0733676	0	0	0	0	0	0	0	0	0	0	0	0	0	0	0	0	0	0	0	0	0	0	0	0	0	0	0	0
Actinobacteria	Actinobacteria	Acidimicrobiales	Uncultured_2	Uncultured_2_unclassified	M02127_204_000000000-ARDDL_1_2103_17384_8196	0.0014583	0	0	0	0	0.0733676	0	0	0	0	0	0	0	0	0	0	0	0	0	0	0	0	0	0	0	0	0	0	0	0	0	0	0	0	0	0	0	0	0	0	0	0	0	0
				Uncultured_2_unclassified		0.0014583	0	0	0	0	0.0733676	0	0	0	0	0	0	0	0	0	0	0	0	0	0	0	0	0	0	0	0	0	0	0	0	0	0	0	0	0	0	0	0	0	0	0	0	0	0
			Uncultured_2			0.0014583	0	0	0	0	0.0733676	0	0	0	0	0	0	0	0	0	0	0	0	0	0	0	0	0	0	0	0	0	0	0	0	0	0	0	0	0	0	0	0	0	0	0	0	0	0
Actinobacteria	Actinobacteria	Acidimicrobiales	Uncultured_6	Uncultured_6_unclassified	M02127_204_000000000-ARDDL_1_2106_18454_3855	0.0014583	0	0	0	0	0	0	0	0	0	0	0	0	0	0	0	0	0	0	0	0	0	0	0	0	0	0	0	0	0	0	0	0	0	0	0	0.0733676	0	0	0	0	0	0	0
				Uncultured_6_unclassified		0.0014583	0	0	0	0	0	0	0	0	0	0	0	0	0	0	0	0	0	0	0	0	0	0	0	0	0	0	0	0	0	0	0	0	0	0	0	0.0733676	0	0	0	0	0	0	0
			Uncultured_6			0.0014583	0	0	0	0	0	0	0	0	0	0	0	0	0	0	0	0	0	0	0	0	0	0	0	0	0	0	0	0	0	0	0	0	0	0	0	0.0733676	0	0	0	0	0	0	0
		Acidimicrobiales				0.014583	0	0	0	0.0733676	0.0733676	0	0	0	0	0	0	0	0	0	0.0733676	0	0	0	0	0.0733676	0	0	0	0	0	0	0	0	0	0	0.0733676	0	0	0	0	0.0733676	0.0733676	0	0	0	0	0	0
Actinobacteria	Actinobacteria	Actinobacteria_unclassified	Actinobacteria_unclassified	Actinobacteria_unclassified	M02127_204_000000000-ARDDL_1_1102_14951_26363	0.0014583	0	0	0	0	0	0	0	0	0	0	0	0	0	0	0	0	0	0	0	0	0	0	0	0	0	0	0	0	0	0	0	0	0	0	0	0	0	0	0	0	0.0733676	0	0
Actinobacteria	Actinobacteria	Actinobacteria_unclassified	Actinobacteria_unclassified	Actinobacteria_unclassified	M02127_204_000000000-ARDDL_1_1102_23976_5983	0.0218745	0	0	0.0733676	0	0.0733676	0	0.0733676	0	0	0	0	0	0	0	0	0	0	0.0733676	0	0	0	0	0.0733676	0	0	0	0	0.0733676	0	0	0	0	0.220103	0	0	0	0.146735	0	0	0	0.0733676	0.146735	0
Actinobacteria	Actinobacteria	Actinobacteria_unclassified	Actinobacteria_unclassified	Actinobacteria_unclassified	M02127_204_000000000-ARDDL_1_1103_15446_21061	0.0029166	0	0	0	0.0733676	0	0	0	0	0	0	0	0	0	0	0	0	0	0	0	0	0	0	0	0	0	0	0	0	0	0	0	0	0.0733676	0	0	0	0	0	0	0	0	0	0
Actinobacteria	Actinobacteria	Actinobacteria_unclassified	Actinobacteria_unclassified	Actinobacteria_unclassified	M02127_204_000000000-ARDDL_1_1104_9133_20346	0.0014583	0	0	0	0	0	0	0	0	0	0	0	0	0.0733676	0	0	0	0	0	0	0	0	0	0	0	0	0	0	0	0	0	0	0	0	0	0	0	0	0	0	0	0	0	0
Actinobacteria	Actinobacteria	Actinobacteria_unclassified	Actinobacteria_unclassified	Actinobacteria_unclassified	M02127_204_000000000-ARDDL_1_1106_4045_12473	0.0014583	0	0	0	0	0	0	0.0733676	0	0	0	0	0	0	0	0	0	0	0	0	0	0	0	0	0	0	0	0	0	0	0	0	0	0	0	0	0	0	0	0	0	0	0	0
Actinobacteria	Actinobacteria	Actinobacteria_unclassified	Actinobacteria_unclassified	Actinobacteria_unclassified	M02127_204_000000000-ARDDL_1_1108_12495_11877	0.0029166	0	0	0	0	0	0	0	0	0	0	0	0	0	0	0	0	0	0	0	0	0	0	0	0	0	0	0	0	0	0	0	0	0	0	0	0	0	0	0	0	0	0	0
Actinobacteria	Actinobacteria	Actinobacteria_unclassified	Actinobacteria_unclassified	Actinobacteria_unclassified	M02127_204_000000000-ARDDL_1_1111_10922_27700	0.0043749	0	0	0	0	0	0	0	0	0.0733676	0	0	0	0	0.0733676	0	0	0	0	0	0	0	0	0	0	0	0	0	0	0	0	0	0	0	0	0	0	0	0	0	0	0	0	0.0733676
Actinobacteria	Actinobacteria	Actinobacteria_unclassified	Actinobacteria_unclassified	Actinobacteria_unclassified	M02127_204_000000000-ARDDL_1_1111_13792_23874	0.0029166	0	0	0	0	0.0733676	0	0	0	0	0.0733676	0	0	0	0	0	0	0	0	0	0	0	0	0	0	0	0	0	0	0	0	0	0	0	0	0	0	0	0	0	0	0	0	0
Actinobacteria	Actinobacteria	Actinobacteria_unclassified	Actinobacteria_unclassified	Actinobacteria_unclassified	M02127_204_000000000-ARDDL_1_1112_16267_24539	0.0043749	0	0	0	0	0	0	0	0	0	0	0	0	0	0	0	0	0	0.0733676	0	0	0	0	0	0	0	0	0	0	0	0	0	0	0	0	0	0.146735	0	0	0	0	0	0	0
Actinobacteria	Actinobacteria	Actinobacteria_unclassified	Actinobacteria_unclassified	Actinobacteria_unclassified	M02127_204_000000000-ARDDL_1_1112_23457_24290	0.0029166	0.0733676	0	0	0	0	0	0	0	0	0	0	0	0	0	0	0	0	0	0	0	0	0	0	0	0	0	0	0	0	0	0	0	0.0733676	0	0	0	0	0	0	0	0	0	0
Actinobacteria	Actinobacteria	Actinobacteria_unclassified	Actinobacteria_unclassified	Actinobacteria_unclassified	M02127_204_000000000-ARDDL_1_1113_22349_23943	0.0014583	0	0	0	0	0	0	0	0	0	0	0	0	0	0	0	0	0	0	0	0	0	0	0	0	0	0	0	0.0733676	0	0	0	0	0	0	0	0	0	0	0	0	0	0	0
Actinobacteria	Actinobacteria	Actinobacteria_unclassified	Actinobacteria_unclassified	Actinobacteria_unclassified	M02127_204_000000000-ARDDL_1_2101_17323_4632	0.0014583	0	0	0	0	0	0	0	0	0	0	0	0	0	0	0	0	0	0	0	0	0	0	0	0	0	0	0	0.0733676	0	0	0	0	0	0	0	0	0	0	0	0	0	0	0
Actinobacteria	Actinobacteria	Actinobacteria_unclassified	Actinobacteria_unclassified	Actinobacteria_unclassified	M02127_204_000000000-ARDDL_1_2101_3039_10888	0.0014583	0	0	0	0	0	0	0	0	0	0	0	0	0	0	0	0	0	0	0	0	0	0	0	0	0	0	0	0	0	0	0	0	0	0	0	0	0	0	0.0733676	0	0	0	0
Actinobacteria	Actinobacteria	Actinobacteria_unclassified	Actinobacteria_unclassified	Actinobacteria_unclassified	M02127_204_000000000-ARDDL_1_2102_25014_7413	0.0058332	0	0	0.0733676	0.0733676	0	0	0	0	0	0	0	0	0	0	0	0	0	0	0	0	0	0	0	0	0	0	0	0	0	0	0	0.0733676	0	0	0	0	0	0	0	0	0	0	0
Actinobacteria	Actinobacteria	Actinobacteria_unclassified	Actinobacteria_unclassified	Actinobacteria_unclassified	M02127_204_000000000-ARDDL_1_2102_4284_16436	0.0014583	0	0	0	0	0	0	0	0	0	0	0	0	0	0	0	0	0	0	0	0	0	0	0	0	0	0	0	0	0	0	0	0.0733676	0	0	0	0	0	0	0	0	0	0	0
Actinobacteria	Actinobacteria	Actinobacteria_unclassified	Actinobacteria_unclassified	Actinobacteria_unclassified	M02127_204_000000000-ARDDL_1_2104_23616_26312	0.0014583	0	0	0	0	0	0	0	0	0	0	0	0	0	0	0	0	0	0	0	0	0	0	0	0	0	0	0	0	0	0	0	0	0	0	0	0	0	0	0	0	0	0.0733676	0
Actinobacteria	Actinobacteria	Actinobacteria_unclassified	Actinobacteria_unclassified	Actinobacteria_unclassified	M02127_204_000000000-ARDDL_1_2106_10632_23729	0.0029166	0	0	0	0	0	0	0	0	0	0	0	0	0	0	0	0	0	0	0	0	0	0	0	0	0	0	0	0	0.0733676	0	0	0	0	0	0	0	0	0	0.0733676	0	0	0	0
Actinobacteria	Actinobacteria	Actinobacteria_unclassified	Actinobacteria_unclassified	Actinobacteria_unclassified	M02127_204_000000000-ARDDL_1_2106_15692_12467	0.0029166	0	0	0	0	0	0	0	0	0	0	0	0	0	0	0	0	0	0	0	0	0	0	0	0	0	0	0	0	0	0	0	0	0	0	0	0	0	0	0	0	0	0	0
Actinobacteria	Actinobacteria	Actinobacteria_unclassified	Actinobacteria_unclassified	Actinobacteria_unclassified	M02127_204_000000000-ARDDL_1_2106_20482_21007	0.0058332	0	0	0	0	0	0	0	0	0	0	0	0	0	0	0	0.0733676	0	0	0	0	0	0	0	0	0	0	0	0.0733676	0	0	0	0	0	0	0	0	0	0	0.0733676	0	0	0	0
Actinobacteria	Actinobacteria	Actinobacteria_unclassified	Actinobacteria_unclassified	Actinobacteria_unclassified	M02127_204_000000000-ARDDL_1_2107_15311_21523	0.0029166	0.0733676	0	0	0	0	0	0	0	0	0	0	0	0	0	0	0	0	0	0	0	0	0	0	0	0	0	0	0	0	0.0733676	0	0	0	0	0	0	0	0	0	0	0	0	0
Actinobacteria	Actinobacteria	Actinobacteria_unclassified	Actinobacteria_unclassified	Actinobacteria_unclassified	M02127_204_000000000-ARDDL_1_2107_23219_3737	0.0014583	0	0	0	0	0	0	0	0	0	0	0	0	0	0	0	0	0	0	0	0	0	0	0	0	0	0	0	0	0	0	0	0	0.0733676	0	0	0	0	0	0	0	0	0	0
Actinobacteria	Actinobacteria	Actinobacteria_unclassified	Actinobacteria_unclassified	Actinobacteria_unclassified	M02127_204_000000000-ARDDL_1_2109_8066_15133	0.0014583	0	0	0	0	0	0	0	0	0	0	0	0	0	0	0	0	0	0	0	0	0	0	0	0	0	0	0	0.0733676	0	0	0	0	0	0	0	0	0	0	0	0	0	0	0
Actinobacteria	Actinobacteria	Actinobacteria_unclassified	Actinobacteria_unclassified	Actinobacteria_unclassified	M02127_204_000000000-ARDDL_1_2113_23442_9187	0.0014583	0	0	0	0	0	0	0	0	0	0	0	0	0.0733676	0	0	0	0	0	0	0	0	0	0	0	0	0	0	0	0	0	0	0	0	0	0	0	0	0	0	0	0	0	0
Actinobacteria	Actinobacteria	Actinobacteria_unclassified	Actinobacteria_unclassified	Actinobacteria_unclassified	M02127_204_000000000-ARDDL_1_2114_26257_23415	0.387908	0.220103	0.586941	0.513573	1.54072	0.880411	0	0.660308	0	0	0.0733676	0.220103	0.440205	0	0	0.0733676	0	0.0733676	0.440205	0	0	0.146735	0.220103	0.586941	0.0733676	0.29347	0	0.0733676	0	0.513573	0	1.32062	0.660308	0.880411	0	0.0733676	0	0.586941	0.513573	0.880411	0	0.146735	0.513573	0.586941
				Actinobacteria_unclassified		0.466656	0.366838	0.586941	0.660308	1.68745	1.02715	0	0.807043	0	0.0733676	0.146735	0.220103	0.440205	0.146735	0.0733676	0.0733676	0.0733676	0.0733676	0.586941	0	0	0.146735	0.220103	0.660308	0.0733676	0.29347	0	0.0733676	0.366838	0.586941	0.0733676	1.32062	0.807043	1.32062	0	0.0733676	0.146735	0.733676	0.513573	1.10051	0	0.29347	0.733676	0.660308
			Actinobacteria_unclassified			0.466656	0.366838	0.586941	0.660308	1.68745	1.02715	0	0.807043	0	0.0733676	0.146735	0.220103	0.440205	0.146735	0.0733676	0.0733676	0.0733676	0.0733676	0.586941	0	0	0.146735	0.220103	0.660308	0.0733676	0.29347	0	0.0733676	0.366838	0.586941	0.0733676	1.32062	0.807043	1.32062	0	0.0733676	0.146735	0.733676	0.513573	1.10051	0	0.29347	0.733676	0.660308
		Actinobacteria_unclassified				0.466656	0.366838	0.586941	0.660308	1.68745	1.02715	0	0.807043	0	0.0733676	0.146735	0.220103	0.440205	0.146735	0.0733676	0.0733676	0.0733676	0.0733676	0.586941	0	0	0.146735	0.220103	0.660308	0.0733676	0.29347	0	0.0733676	0.366838	0.586941	0.0733676	1.32062	0.807043	1.32062	0	0.0733676	0.146735	0.733676	0.513573	1.10051	0	0.29347	0.733676	0.660308
Actinobacteria	Actinobacteria	Actinomycetales	Actinomycetaceae	Mobiluncus	M02127_204_000000000-ARDDL_1_2110_12028_20198	0.0014583	0	0	0	0	0	0	0	0	0	0	0	0	0	0	0	0	0	0	0	0	0	0	0	0	0	0	0	0	0	0	0	0	0	0	0	0	0	0	0	0	0	0	0
				Mobiluncus		0.0014583	0	0	0	0	0	0	0	0	0	0	0	0	0	0	0	0	0	0	0	0	0	0	0	0	0	0	0	0	0	0	0	0	0	0	0	0	0	0	0	0	0	0	0
			Actinomycetaceae			0.0014583	0	0	0	0	0	0	0	0	0	0	0	0	0	0	0	0	0	0	0	0	0	0	0	0	0	0	0	0	0	0	0	0	0	0	0	0	0	0	0	0	0	0	0
Actinobacteria	Actinobacteria	Actinomycetales	Actinomycetaceae_2	Actinobaculum	M02127_204_000000000-ARDDL_1_1109_6410_21323	0.0058332	0.0733676	0	0	0	0	0	0	0	0	0	0	0	0	0	0	0	0	0	0	0	0	0	0	0	0	0	0	0	0	0	0	0	0.0733676	0	0	0	0	0	0	0	0	0	0
				Actinobaculum		0.0058332	0.0733676	0	0	0	0	0	0	0	0	0	0	0	0	0	0	0	0	0	0	0	0	0	0	0	0	0	0	0	0	0	0	0	0.0733676	0	0	0	0	0	0	0	0	0	0
Actinobacteria	Actinobacteria	Actinomycetales	Actinomycetaceae_2	Actinomyces_2	M02127_204_000000000-ARDDL_1_1105_8541_6025	0.0014583	0	0	0.0733676	0	0	0	0	0	0	0	0	0	0	0	0	0	0	0	0	0	0	0	0	0	0	0	0	0	0	0	0	0	0	0	0	0	0	0	0	0	0	0	0
Actinobacteria	Actinobacteria	Actinomycetales	Actinomycetaceae_2	Actinomyces_2	M02127_204_000000000-ARDDL_1_1111_20449_16413	0.0014583	0	0	0	0	0	0	0	0	0	0	0	0	0	0.0733676	0	0	0	0	0	0	0	0	0	0	0	0	0	0	0	0	0	0	0	0	0	0	0	0	0	0	0	0	0
Actinobacteria	Actinobacteria	Actinomycetales	Actinomycetaceae_2	Actinomyces_2	M02127_204_000000000-ARDDL_1_1113_12340_26187	0.0102081	0	0	0	0	0	0	0	0	0	0	0	0	0	0	0	0	0	0	0	0	0	0	0	0.0733676	0	0	0	0.0733676	0.0733676	0	0	0	0	0	0.0733676	0	0	0.0733676	0	0	0	0	0
Actinobacteria	Actinobacteria	Actinomycetales	Actinomycetaceae_2	Actinomyces_2	M02127_204_000000000-ARDDL_1_2103_16633_19189	0.0014583	0	0	0	0	0	0	0	0	0	0	0	0	0	0	0	0	0	0	0	0	0	0	0	0	0	0	0	0	0	0	0	0	0	0	0	0	0	0	0	0	0	0	0.0733676
Actinobacteria	Actinobacteria	Actinomycetales	Actinomycetaceae_2	Actinomyces_2	M02127_204_000000000-ARDDL_1_2108_10407_18914	0.0029166	0	0	0	0	0	0	0	0	0	0	0	0	0	0	0	0	0	0	0	0	0	0.0733676	0	0	0	0	0	0	0	0	0	0	0	0	0.0733676	0	0	0	0	0	0	0	0
Actinobacteria	Actinobacteria	Actinomycetales	Actinomycetaceae_2	Actinomyces_2	M02127_204_000000000-ARDDL_1_2114_24372_19438	1.79663	0.953778	0.366838	0	0.146735	0.440205	1.32062	0.953778	16.6667	4.84226	1.02715	0.29347	0.953778	0.880411	1.83419	1.83419	3.59501	0.953778	2.34776	3.22817	0.807043	2.42113	2.86134	2.20103	1.10051	0.733676	1.09489	0.513573	4.76889	2.27439	2.05429	3.15481	2.12766	2.12766	2.12766	2.42113	1.32062	3.66838	0.880411	2.56787	2.56787	3.08144	1.61409	3.37491
				Actinomyces_2		1.81413	0.953778	0.366838	0.0733676	0.146735	0.440205	1.32062	0.953778	16.6667	4.84226	1.02715	0.29347	0.953778	0.880411	1.90756	1.83419	3.59501	0.953778	2.34776	3.22817	0.807043	2.42113	2.9347	2.20103	1.17388	0.733676	1.09489	0.513573	4.84226	2.34776	2.05429	3.15481	2.12766	2.12766	2.12766	2.56787	1.32062	3.66838	0.953778	2.56787	2.56787	3.08144	1.61409	3.44828
Actinobacteria	Actinobacteria	Actinomycetales	Actinomycetaceae_2	Actinomycetaceae_2_unclassified	M02127_204_000000000-ARDDL_1_2102_21537_3153	0.0087498	0	0	0	0	0	0	0	0	0	0	0	0	0	0	0	0	0	0	0	0	0	0	0.0733676	0.0733676	0	0	0	0.0733676	0	0	0	0	0	0.0733676	0	0.0733676	0	0	0	0.0733676	0	0	0
Actinobacteria	Actinobacteria	Actinomycetales	Actinomycetaceae_2	Actinomycetaceae_2_unclassified	M02127_204_000000000-ARDDL_1_2106_22147_27089	0.0029166	0	0	0	0	0	0	0	0	0	0	0	0	0	0	0	0	0	0	0.0733676	0	0	0	0.0733676	0	0	0	0	0	0	0	0	0	0	0	0	0	0	0	0	0	0	0	0
Actinobacteria	Actinobacteria	Actinomycetales	Actinomycetaceae_2	Actinomycetaceae_2_unclassified	M02127_204_000000000-ARDDL_1_2109_7811_26038	0.0087498	0	0	0	0	0	0	0	0	0.0733676	0	0	0	0	0	0	0	0	0.0733676	0	0	0	0.146735	0	0	0	0	0	0.0733676	0	0	0	0	0	0	0	0	0	0	0	0	0	0	0
				Actinomycetaceae_2_unclassified		0.0204162	0	0	0	0	0	0	0	0	0.0733676	0	0	0	0	0	0	0	0	0.0733676	0.0733676	0	0	0.146735	0.146735	0.0733676	0	0	0	0.146735	0	0	0	0	0	0.0733676	0	0.0733676	0	0	0	0.0733676	0	0	0
			Actinomycetaceae_2			1.84037	1.02715	0.366838	0.0733676	0.146735	0.440205	1.32062	0.953778	16.6667	4.91563	1.02715	0.29347	0.953778	0.880411	1.90756	1.83419	3.59501	0.953778	2.42113	3.30154	0.807043	2.42113	3.08144	2.34776	1.24725	0.733676	1.09489	0.513573	4.98899	2.34776	2.05429	3.15481	2.12766	2.20103	2.20103	2.56787	1.39398	3.66838	0.953778	2.56787	2.64123	3.08144	1.61409	3.44828
Actinobacteria	Actinobacteria	Actinomycetales	Actinomycetales_unclassified	Actinomycetales_unclassified	M02127_204_000000000-ARDDL_1_1106_12397_13540	0.0014583	0	0	0	0	0	0	0	0	0	0	0	0	0	0	0.0733676	0	0	0	0	0	0	0	0	0	0	0	0	0	0	0	0	0	0	0	0	0	0	0	0	0	0	0	0
Actinobacteria	Actinobacteria	Actinomycetales	Actinomycetales_unclassified	Actinomycetales_unclassified	M02127_204_000000000-ARDDL_1_1113_23362_10885	0.0014583	0	0	0	0	0	0	0	0	0	0	0	0	0	0	0	0	0	0	0	0	0	0.0733676	0	0	0	0	0	0	0	0	0	0	0	0	0	0	0	0	0	0	0	0	0
Actinobacteria	Actinobacteria	Actinomycetales	Actinomycetales_unclassified	Actinomycetales_unclassified	M02127_204_000000000-ARDDL_1_1113_24956_21010	0.0029166	0	0	0	0	0	0	0	0	0	0	0	0	0	0	0	0	0	0	0	0	0	0	0	0	0	0	0	0	0	0.0733676	0	0	0	0	0	0	0.0733676	0	0	0	0	0	0
Actinobacteria	Actinobacteria	Actinomycetales	Actinomycetales_unclassified	Actinomycetales_unclassified	M02127_204_000000000-ARDDL_1_2101_24992_25060	0.0043749	0	0	0	0	0	0	0	0	0.146735	0	0	0	0	0	0	0	0	0	0	0	0	0	0	0	0	0	0	0	0	0	0	0.0733676	0	0	0	0	0	0	0	0	0	0	0
Actinobacteria	Actinobacteria	Actinomycetales	Actinomycetales_unclassified	Actinomycetales_unclassified	M02127_204_000000000-ARDDL_1_2103_9401_25081	0.0131247	0	0	0	0	0	0	0	0	0.0733676	0.146735	0	0	0	0	0	0	0.0733676	0	0	0	0	0	0	0	0	0	0	0.0733676	0.0733676	0	0	0	0	0	0	0	0	0	0.0733676	0.0733676	0	0.0733676	0
Actinobacteria	Actinobacteria	Actinomycetales	Actinomycetales_unclassified	Actinomycetales_unclassified	M02127_204_000000000-ARDDL_1_2104_6112_16448	0.0014583	0	0	0	0	0	0	0	0	0	0	0	0	0	0	0	0	0	0	0	0	0	0	0	0	0	0	0	0	0	0	0	0	0	0	0	0	0	0	0	0	0	0	0
Actinobacteria	Actinobacteria	Actinomycetales	Actinomycetales_unclassified	Actinomycetales_unclassified	M02127_204_000000000-ARDDL_1_2107_10688_19314	0.0043749	0	0	0	0	0	0.0733676	0	0	0	0	0	0	0	0	0	0	0	0	0	0	0	0.146735	0	0	0	0	0	0	0	0	0	0	0	0	0	0	0	0	0	0	0	0	0
Actinobacteria	Actinobacteria	Actinomycetales	Actinomycetales_unclassified	Actinomycetales_unclassified	M02127_204_000000000-ARDDL_1_2108_17501_26774	0.0131247	0	0	0	0.0733676	0	0	0	0	0	0	0	0	0	0	0	0	0	0.0733676	0	0	0	0	0	0	0	0	0	0	0	0	0.220103	0	0	0.146735	0	0	0.0733676	0	0	0	0	0	0
Actinobacteria	Actinobacteria	Actinomycetales	Actinomycetales_unclassified	Actinomycetales_unclassified	M02127_204_000000000-ARDDL_1_2108_4547_19981	0.0014583	0	0	0	0	0	0	0.0733676	0	0	0	0	0	0	0	0	0	0	0	0	0	0	0	0	0	0	0	0	0	0	0	0	0	0	0	0	0	0	0	0	0	0	0	0
Actinobacteria	Actinobacteria	Actinomycetales	Actinomycetales_unclassified	Actinomycetales_unclassified	M02127_204_000000000-ARDDL_1_2109_21745_5805	0.0014583	0.0733676	0	0	0	0	0	0	0	0	0	0	0	0	0	0	0	0	0	0	0	0	0	0	0	0	0	0	0	0	0	0	0	0	0	0	0	0	0	0	0	0	0	0
				Actinomycetales_unclassified		0.0452073	0.0733676	0	0	0.0733676	0	0.0733676	0.0733676	0	0.220103	0.146735	0	0	0	0	0.0733676	0	0.0733676	0.0733676	0	0	0	0.220103	0	0	0	0	0	0.0733676	0.0733676	0.0733676	0.220103	0.0733676	0	0.146735	0	0	0.146735	0	0.0733676	0.0733676	0	0.0733676	0
			Actinomycetales_unclassified			0.0452073	0.0733676	0	0	0.0733676	0	0.0733676	0.0733676	0	0.220103	0.146735	0	0	0	0	0.0733676	0	0.0733676	0.0733676	0	0	0	0.220103	0	0	0	0	0	0.0733676	0.0733676	0.0733676	0.220103	0.0733676	0	0.146735	0	0	0.146735	0	0.0733676	0.0733676	0	0.0733676	0
Actinobacteria	Actinobacteria	Actinomycetales	Termite_cluster_2	Termite_cluster_2_unclassified	M02127_204_000000000-ARDDL_1_1102_24115_25555	0.0014583	0	0	0	0	0	0	0	0	0	0	0	0	0	0	0	0	0	0	0	0	0	0	0	0	0	0	0	0	0	0	0	0	0	0	0.0733676	0	0	0	0	0	0	0	0
Actinobacteria	Actinobacteria	Actinomycetales	Termite_cluster_2	Termite_cluster_2_unclassified	M02127_204_000000000-ARDDL_1_1105_10905_3071	0.263952	0.513573	0.29347	0.366838	0.366838	0.366838	0.146735	0.220103	0	0.366838	0.513573	0.220103	0.733676	0.146735	0.440205	0.366838	0.366838	0.220103	0.733676	0.513573	0.220103	0.220103	0.146735	0.586941	0.0733676	0.0733676	0	0.220103	0.0733676	0.29347	0.29347	0.440205	0.220103	0.146735	0.0733676	0.220103	0.366838	0	0.220103	0.0733676	0.0733676	0.0733676	0.440205	0.0733676
				Termite_cluster_2_unclassified		0.265411	0.513573	0.29347	0.366838	0.366838	0.366838	0.146735	0.220103	0	0.366838	0.513573	0.220103	0.733676	0.146735	0.440205	0.366838	0.366838	0.220103	0.733676	0.513573	0.220103	0.220103	0.146735	0.586941	0.0733676	0.0733676	0	0.220103	0.0733676	0.29347	0.29347	0.440205	0.220103	0.146735	0.0733676	0.29347	0.366838	0	0.220103	0.0733676	0.0733676	0.0733676	0.440205	0.0733676
			Termite_cluster_2			0.265411	0.513573	0.29347	0.366838	0.366838	0.366838	0.146735	0.220103	0	0.366838	0.513573	0.220103	0.733676	0.146735	0.440205	0.366838	0.366838	0.220103	0.733676	0.513573	0.220103	0.220103	0.146735	0.586941	0.0733676	0.0733676	0	0.220103	0.0733676	0.29347	0.29347	0.440205	0.220103	0.146735	0.0733676	0.29347	0.366838	0	0.220103	0.0733676	0.0733676	0.0733676	0.440205	0.0733676
		Actinomycetales				2.15245	1.61409	0.660308	0.440205	0.586941	0.807043	1.54072	1.24725	16.6667	5.50257	1.68745	0.513573	1.68745	1.02715	2.34776	2.27439	3.96185	1.24725	3.22817	3.81511	1.02715	2.64123	3.44828	2.9347	1.32062	0.807043	1.09489	0.733676	5.13573	2.7146	2.42113	3.81511	2.42113	2.34776	2.42113	2.86134	1.76082	3.81511	1.17388	2.7146	2.78797	3.15481	2.12766	3.52164
Actinobacteria	Actinobacteria	Actinomycetales_1	Streptomycetaceae	Streptomyces_2	M02127_204_000000000-ARDDL_1_2112_9005_24201	0.0014583	0	0	0	0	0	0	0	0	0	0	0	0	0	0	0	0	0	0	0	0	0	0	0	0	0	0	0	0	0	0	0	0.0733676	0	0	0	0	0	0	0	0	0	0	0
				Streptomyces_2		0.0014583	0	0	0	0	0	0	0	0	0	0	0	0	0	0	0	0	0	0	0	0	0	0	0	0	0	0	0	0	0	0	0	0.0733676	0	0	0	0	0	0	0	0	0	0	0
Actinobacteria	Actinobacteria	Actinomycetales_1	Streptomycetaceae	Streptomyces_3	M02127_204_000000000-ARDDL_1_1106_24104_4584	0.029166	0	0	0	0.0733676	0	0	0.146735	0	0.220103	0	0	0	0.0733676	0.146735	0	0	0.0733676	0.146735	0	0	0	0	0	0	0	0	0	0	0	0	0	0	0	0	0	0.220103	0	0	0	0	0	0	0
				Streptomyces_3		0.029166	0	0	0	0.0733676	0	0	0.146735	0	0.220103	0	0	0	0.0733676	0.146735	0	0	0.0733676	0.146735	0	0	0	0	0	0	0	0	0	0	0	0	0	0	0	0	0	0.220103	0	0	0	0	0	0	0
Actinobacteria	Actinobacteria	Actinomycetales_1	Streptomycetaceae	Streptomycetaceae_unclassified	M02127_204_000000000-ARDDL_1_2105_15592_5091	0.0029166	0	0	0	0	0	0	0	0	0	0	0	0	0	0	0	0	0	0	0	0	0	0	0	0	0	0	0	0	0	0	0	0	0	0	0	0	0	0	0	0	0	0	0
Actinobacteria	Actinobacteria	Actinomycetales_1	Streptomycetaceae	Streptomycetaceae_unclassified	M02127_204_000000000-ARDDL_1_2107_2391_14203	0.0072915	0	0	0.0733676	0	0	0	0	0	0.0733676	0	0	0	0	0	0	0	0	0	0	0	0	0	0.0733676	0	0	0	0	0	0	0	0	0.0733676	0	0	0	0	0	0	0.0733676	0	0	0	0
				Streptomycetaceae_unclassified		0.0102081	0	0	0.0733676	0	0	0	0	0	0.0733676	0	0	0	0	0	0	0	0	0	0	0	0	0	0.0733676	0	0	0	0	0	0	0	0	0.0733676	0	0	0	0	0	0	0.0733676	0	0	0	0
			Streptomycetaceae			0.0408324	0	0	0.0733676	0.0733676	0	0	0.146735	0	0.29347	0	0	0	0.0733676	0.146735	0	0	0.0733676	0.146735	0	0	0	0	0.0733676	0	0	0	0	0	0	0	0	0.146735	0	0	0	0.220103	0	0	0.0733676	0	0	0	0
		Actinomycetales_1				0.0408324	0	0	0.0733676	0.0733676	0	0	0.146735	0	0.29347	0	0	0	0.0733676	0.146735	0	0	0.0733676	0.146735	0	0	0	0	0.0733676	0	0	0	0	0	0	0	0	0.146735	0	0	0	0.220103	0	0	0.0733676	0	0	0	0
Actinobacteria	Actinobacteria	AKIW543	AKIW543_unclassified	AKIW543_unclassified	M02127_204_000000000-ARDDL_1_2102_14049_26250	0.0014583	0	0	0	0	0	0	0	0	0	0	0	0	0	0	0	0	0	0	0	0	0	0	0	0	0	0	0	0	0	0	0	0	0	0	0	0	0	0	0	0	0	0	0
Actinobacteria	Actinobacteria	AKIW543	AKIW543_unclassified	AKIW543_unclassified	M02127_204_000000000-ARDDL_1_2103_18501_3729	0.0014583	0	0	0	0.0733676	0	0	0	0	0	0	0	0	0	0	0	0	0	0	0	0	0	0	0	0	0	0	0	0	0	0	0	0	0	0	0	0	0	0	0	0	0	0	0
Actinobacteria	Actinobacteria	AKIW543	AKIW543_unclassified	AKIW543_unclassified	M02127_204_000000000-ARDDL_1_2110_23320_22354	0.0043749	0	0	0	0	0.0733676	0	0	0	0	0	0	0	0	0	0	0	0	0	0.0733676	0	0	0	0	0	0	0	0	0	0	0	0	0	0	0	0	0	0	0	0	0	0	0	0
Actinobacteria	Actinobacteria	AKIW543	AKIW543_unclassified	AKIW543_unclassified	M02127_204_000000000-ARDDL_1_2113_21334_11807	0.0029166	0	0	0	0	0	0	0	0	0	0	0	0	0	0	0	0	0	0	0	0	0	0	0	0	0	0	0	0	0	0	0	0	0	0	0	0	0	0	0	0	0	0	0
				AKIW543_unclassified		0.0102081	0	0	0	0.0733676	0.0733676	0	0	0	0	0	0	0	0	0	0	0	0	0	0.0733676	0	0	0	0	0	0	0	0	0	0	0	0	0	0	0	0	0	0	0	0	0	0	0	0
			AKIW543_unclassified			0.0102081	0	0	0	0.0733676	0.0733676	0	0	0	0	0	0	0	0	0	0	0	0	0	0.0733676	0	0	0	0	0	0	0	0	0	0	0	0	0	0	0	0	0	0	0	0	0	0	0	0
		AKIW543				0.0102081	0	0	0	0.0733676	0.0733676	0	0	0	0	0	0	0	0	0	0	0	0	0	0.0733676	0	0	0	0	0	0	0	0	0	0	0	0	0	0	0	0	0	0	0	0	0	0	0	0
Actinobacteria	Actinobacteria	Coriobacteriales	Coriobacteriaceae	Coriobacteriaceae_unclassified	M02127_204_000000000-ARDDL_1_2113_18661_7925	0.0408324	0	0.0733676	0.0733676	0	0	0.0733676	0.0733676	0	0.220103	0.0733676	0.0733676	0	0.0733676	0.0733676	0	0.0733676	0	0.0733676	0.0733676	0	0.0733676	0	0	0.146735	0	0	0.0733676	0.0733676	0	0.146735	0	0.0733676	0	0.0733676	0.146735	0	0.0733676	0	0.0733676	0	0	0	0.0733676
				Coriobacteriaceae_unclassified		0.0408324	0	0.0733676	0.0733676	0	0	0.0733676	0.0733676	0	0.220103	0.0733676	0.0733676	0	0.0733676	0.0733676	0	0.0733676	0	0.0733676	0.0733676	0	0.0733676	0	0	0.146735	0	0	0.0733676	0.0733676	0	0.146735	0	0.0733676	0	0.0733676	0.146735	0	0.0733676	0	0.0733676	0	0	0	0.0733676
Actinobacteria	Actinobacteria	Coriobacteriales	Coriobacteriaceae	Uncultured_10	M02127_204_000000000-ARDDL_1_1103_14643_4300	0.0014583	0	0	0	0	0	0	0	0	0	0	0	0	0	0	0	0	0	0	0	0	0	0	0	0	0	0	0	0	0	0	0	0	0	0	0	0	0	0	0	0	0	0	0
Actinobacteria	Actinobacteria	Coriobacteriales	Coriobacteriaceae	Uncultured_10	M02127_204_000000000-ARDDL_1_1107_21395_22097	0.0014583	0	0	0	0	0	0	0	0	0	0	0	0	0	0	0	0	0	0	0	0	0	0	0	0	0.0733676	0	0	0	0	0	0	0	0	0	0	0	0	0	0	0	0	0	0
Actinobacteria	Actinobacteria	Coriobacteriales	Coriobacteriaceae	Uncultured_10	M02127_204_000000000-ARDDL_1_1109_10733_15516	0.0029166	0.0733676	0	0	0	0	0.0733676	0	0	0	0	0	0	0	0	0	0	0	0	0	0	0	0	0	0	0	0	0	0	0	0	0	0	0	0	0	0	0	0	0	0	0	0	0
Actinobacteria	Actinobacteria	Coriobacteriales	Coriobacteriaceae	Uncultured_10	M02127_204_000000000-ARDDL_1_1109_15274_9152	0.0043749	0	0	0	0	0	0	0.0733676	0	0	0	0	0	0	0	0	0	0.0733676	0	0	0	0	0	0	0	0	0	0	0	0	0	0	0	0	0	0.0733676	0	0	0	0	0	0	0	0
Actinobacteria	Actinobacteria	Coriobacteriales	Coriobacteriaceae	Uncultured_10	M02127_204_000000000-ARDDL_1_1111_24940_5928	0.0014583	0	0	0	0	0	0	0	0	0	0	0	0	0	0	0	0	0.0733676	0	0	0	0	0	0	0	0	0	0	0	0	0	0	0	0	0	0	0	0	0	0	0	0	0	0
Actinobacteria	Actinobacteria	Coriobacteriales	Coriobacteriaceae	Uncultured_10	M02127_204_000000000-ARDDL_1_1114_21551_2794	0.0058332	0	0	0	0	0	0	0	0	0	0	0	0	0	0	0	0	0	0.0733676	0	0	0	0	0	0	0	0	0	0	0	0	0	0	0	0.0733676	0	0	0	0	0	0	0	0.0733676	0
Actinobacteria	Actinobacteria	Coriobacteriales	Coriobacteriaceae	Uncultured_10	M02127_204_000000000-ARDDL_1_2104_5453_14753	0.0014583	0	0	0	0	0	0	0	0	0	0	0	0	0	0	0	0	0	0	0	0	0.0733676	0	0	0	0	0	0	0	0	0	0	0	0	0	0	0	0	0	0	0	0	0	0
Actinobacteria	Actinobacteria	Coriobacteriales	Coriobacteriaceae	Uncultured_10	M02127_204_000000000-ARDDL_1_2105_19550_4590	0.0014583	0	0	0	0	0	0	0	0	0	0	0	0	0	0	0	0	0	0	0.0733676	0	0	0	0	0	0	0	0	0	0	0	0	0	0	0	0	0	0	0	0	0	0	0	0
Actinobacteria	Actinobacteria	Coriobacteriales	Coriobacteriaceae	Uncultured_10	M02127_204_000000000-ARDDL_1_2108_12841_3198	0.226036	0.366838	0.366838	0.146735	0.0733676	0.220103	0.0733676	0.440205	0	0.220103	0.146735	0.440205	0.366838	0.366838	0.146735	0.513573	0.586941	0.366838	1.02715	0.220103	0.0733676	0.146735	0	0.29347	0.0733676	0.146735	0	0.220103	0.146735	0.366838	0.146735	0.29347	0.0733676	0.513573	0.0733676	0.220103	0.0733676	0.0733676	0.220103	0.146735	0.146735	0.146735	0.146735	0.0733676
Actinobacteria	Actinobacteria	Coriobacteriales	Coriobacteriaceae	Uncultured_10	M02127_204_000000000-ARDDL_1_2110_26967_23504	0.0014583	0	0	0	0	0	0	0	0	0	0	0	0	0	0	0	0	0	0	0	0	0	0	0	0	0	0	0	0	0	0	0	0	0	0	0	0	0	0	0	0	0	0	0
Actinobacteria	Actinobacteria	Coriobacteriales	Coriobacteriaceae	Uncultured_10	M02127_204_000000000-ARDDL_1_2110_7611_14161	0.0831231	0	0	0.0733676	0.0733676	0.0733676	0.0733676	0.220103	0	0.29347	0.0733676	0	0.0733676	0.0733676	0.0733676	0.0733676	0.0733676	0.146735	0.220103	0	0	0	0	0.0733676	0	0.146735	0	0	0	0.220103	0.29347	0.0733676	0.146735	0.0733676	0.146735	0.220103	0.220103	0.0733676	0.0733676	0.146735	0	0	0	0.0733676
Actinobacteria	Actinobacteria	Coriobacteriales	Coriobacteriaceae	Uncultured_10	M02127_204_000000000-ARDDL_1_2110_8985_7933	0.0014583	0	0	0	0	0	0	0	0	0	0	0	0	0	0	0	0	0	0	0	0	0	0	0	0	0	0	0	0	0	0	0	0	0	0	0	0	0.0733676	0	0	0	0	0	0
Actinobacteria	Actinobacteria	Coriobacteriales	Coriobacteriaceae	Uncultured_10	M02127_204_000000000-ARDDL_1_2112_17716_12948	0.0014583	0	0	0	0	0	0	0	0	0	0	0	0	0	0	0	0	0	0	0	0	0	0	0	0	0	0	0	0	0	0	0	0	0	0	0	0	0	0	0	0	0	0	0
				Uncultured_10		0.333951	0.440205	0.366838	0.220103	0.146735	0.29347	0.220103	0.733676	0	0.513573	0.220103	0.440205	0.440205	0.440205	0.220103	0.586941	0.660308	0.660308	1.32062	0.29347	0.0733676	0.220103	0	0.366838	0.0733676	0.366838	0	0.220103	0.146735	0.586941	0.440205	0.366838	0.220103	0.586941	0.29347	0.513573	0.29347	0.220103	0.29347	0.29347	0.146735	0.146735	0.220103	0.146735
Actinobacteria	Actinobacteria	Coriobacteriales	Coriobacteriaceae	Uncultured_9	M02127_204_000000000-ARDDL_1_1104_6155_23889	0.0014583	0	0	0	0.0733676	0	0	0	0	0	0	0	0	0	0	0	0	0	0	0	0	0	0	0	0	0	0	0	0	0	0	0	0	0	0	0	0	0	0	0	0	0	0	0
				Uncultured_9		0.0014583	0	0	0	0.0733676	0	0	0	0	0	0	0	0	0	0	0	0	0	0	0	0	0	0	0	0	0	0	0	0	0	0	0	0	0	0	0	0	0	0	0	0	0	0	0
			Coriobacteriaceae			0.376241	0.440205	0.440205	0.29347	0.220103	0.29347	0.29347	0.807043	0	0.733676	0.29347	0.513573	0.440205	0.513573	0.29347	0.586941	0.733676	0.660308	1.39398	0.366838	0.0733676	0.29347	0	0.366838	0.220103	0.366838	0	0.29347	0.220103	0.586941	0.586941	0.366838	0.29347	0.586941	0.366838	0.660308	0.29347	0.29347	0.29347	0.366838	0.146735	0.146735	0.220103	0.220103
		Coriobacteriales				0.376241	0.440205	0.440205	0.29347	0.220103	0.29347	0.29347	0.807043	0	0.733676	0.29347	0.513573	0.440205	0.513573	0.29347	0.586941	0.733676	0.660308	1.39398	0.366838	0.0733676	0.29347	0	0.366838	0.220103	0.366838	0	0.29347	0.220103	0.586941	0.586941	0.366838	0.29347	0.586941	0.366838	0.660308	0.29347	0.29347	0.29347	0.366838	0.146735	0.146735	0.220103	0.220103
Actinobacteria	Actinobacteria	Corynebacteriales	Corynebacteriaceae	Corynebacteriaceae_unclassified	M02127_204_000000000-ARDDL_1_2101_3968_11463	0.0656235	0.146735	0.146735	0	0	0	0	0	0	0	0	0	0	0	0	0	0.29347	0	0.146735	0.0733676	0.0733676	0	0	0	0	0	0	0	0.366838	0.0733676	0	0	0.146735	0.0733676	0	0	0.0733676	0.513573	0	0.146735	0	0.146735	0	0.0733676
				Corynebacteriaceae_unclassified		0.0656235	0.146735	0.146735	0	0	0	0	0	0	0	0	0	0	0	0	0	0.29347	0	0.146735	0.0733676	0.0733676	0	0	0	0	0	0	0	0.366838	0.0733676	0	0	0.146735	0.0733676	0	0	0.0733676	0.513573	0	0.146735	0	0.146735	0	0.0733676
Actinobacteria	Actinobacteria	Corynebacteriales	Corynebacteriaceae	Corynebacterium_6	M02127_204_000000000-ARDDL_1_2109_23056_17872	0.0014583	0	0	0	0	0	0	0	0	0	0	0	0	0	0	0	0	0	0	0	0	0	0	0	0	0	0	0	0.0733676	0	0	0	0	0	0	0	0	0	0	0	0	0	0	0
				Corynebacterium_6		0.0014583	0	0	0	0	0	0	0	0	0	0	0	0	0	0	0	0	0	0	0	0	0	0	0	0	0	0	0	0.0733676	0	0	0	0	0	0	0	0	0	0	0	0	0	0	0
			Corynebacteriaceae			0.0670818	0.146735	0.146735	0	0	0	0	0	0	0	0	0	0	0	0	0	0.29347	0	0.146735	0.0733676	0.0733676	0	0	0	0	0	0	0	0.440205	0.0733676	0	0	0.146735	0.0733676	0	0	0.0733676	0.513573	0	0.146735	0	0.146735	0	0.0733676
Actinobacteria	Actinobacteria	Corynebacteriales	Corynebacteriales_unclassified	Corynebacteriales_unclassified	M02127_204_000000000-ARDDL_1_1101_28501_13935	0.0029166	0	0	0	0	0	0	0	0	0	0	0	0	0	0	0	0	0	0	0	0	0	0	0	0	0	0	0	0	0.0733676	0	0	0	0	0	0	0	0	0	0	0	0	0	0.0733676
Actinobacteria	Actinobacteria	Corynebacteriales	Corynebacteriales_unclassified	Corynebacteriales_unclassified	M02127_204_000000000-ARDDL_1_1101_5626_11991	0.0058332	0	0	0	0	0	0	0	0	0	0	0	0	0	0	0	0	0.0733676	0	0	0	0	0	0	0	0	0	0	0.0733676	0	0	0	0	0	0	0	0	0	0	0	0	0	0	0
Actinobacteria	Actinobacteria	Corynebacteriales	Corynebacteriales_unclassified	Corynebacteriales_unclassified	M02127_204_000000000-ARDDL_1_1101_6838_25898	0.0014583	0	0	0	0	0	0	0	0	0	0	0	0	0	0.0733676	0	0	0	0	0	0	0	0	0	0	0	0	0	0	0	0	0	0	0	0	0	0	0	0	0	0	0	0	0
Actinobacteria	Actinobacteria	Corynebacteriales	Corynebacteriales_unclassified	Corynebacteriales_unclassified	M02127_204_000000000-ARDDL_1_1109_19095_16728	0.014583	0.0733676	0	0	0.0733676	0	0	0.146735	0	0.146735	0.0733676	0.146735	0	0	0	0	0	0	0	0	0	0	0	0	0	0	0	0	0	0	0	0	0	0	0	0	0	0	0	0	0	0.0733676	0	0
Actinobacteria	Actinobacteria	Corynebacteriales	Corynebacteriales_unclassified	Corynebacteriales_unclassified	M02127_204_000000000-ARDDL_1_1112_19767_8611	0.0014583	0	0	0	0	0	0	0	0	0	0	0	0	0	0	0	0	0	0	0	0	0	0	0	0.0733676	0	0	0	0	0	0	0	0	0	0	0	0	0	0	0	0	0	0	0
Actinobacteria	Actinobacteria	Corynebacteriales	Corynebacteriales_unclassified	Corynebacteriales_unclassified	M02127_204_000000000-ARDDL_1_1112_5147_7888	0.0029166	0	0	0	0	0	0	0	0	0	0	0	0	0	0	0	0.0733676	0	0	0	0	0	0	0	0	0	0	0	0	0	0	0	0	0	0	0	0	0	0	0	0	0	0	0
Actinobacteria	Actinobacteria	Corynebacteriales	Corynebacteriales_unclassified	Corynebacteriales_unclassified	M02127_204_000000000-ARDDL_1_2102_20347_9962	0.0014583	0	0.0733676	0	0	0	0	0	0	0	0	0	0	0	0	0	0	0	0	0	0	0	0	0	0	0	0	0	0	0	0	0	0	0	0	0	0	0	0	0	0	0	0	0
Actinobacteria	Actinobacteria	Corynebacteriales	Corynebacteriales_unclassified	Corynebacteriales_unclassified	M02127_204_000000000-ARDDL_1_2108_20175_26736	0.0087498	0	0.0733676	0	0	0	0	0	0	0	0	0	0	0	0	0	0	0	0	0	0	0	0	0	0	0	0	0	0	0	0	0.146735	0	0.0733676	0.146735	0	0	0	0	0	0	0	0	0
Actinobacteria	Actinobacteria	Corynebacteriales	Corynebacteriales_unclassified	Corynebacteriales_unclassified	M02127_204_000000000-ARDDL_1_2114_10885_8494	0.0029166	0	0	0.0733676	0	0	0	0	0	0.0733676	0	0	0	0	0	0	0	0	0	0	0	0	0	0	0	0	0	0	0	0	0	0	0	0	0	0	0	0	0	0	0	0	0	0
Actinobacteria	Actinobacteria	Corynebacteriales	Corynebacteriales_unclassified	Corynebacteriales_unclassified	M02127_204_000000000-ARDDL_1_2114_20461_13236	0.0014583	0	0	0	0	0	0	0	0	0	0	0	0	0	0	0	0	0	0	0	0	0	0	0	0	0	0	0	0	0	0	0	0	0	0	0	0	0	0	0	0	0	0	0
Actinobacteria	Actinobacteria	Corynebacteriales	Corynebacteriales_unclassified	Corynebacteriales_unclassified	M02127_204_000000000-ARDDL_1_2114_6855_17810	0.0014583	0	0	0	0	0	0	0	0	0	0	0	0	0	0	0	0	0	0	0	0	0	0	0	0	0	0	0	0	0	0	0	0	0	0	0	0	0	0	0	0	0	0	0
				Corynebacteriales_unclassified		0.0452073	0.0733676	0.146735	0.0733676	0.0733676	0	0	0.146735	0	0.220103	0.0733676	0.146735	0	0	0.0733676	0	0.0733676	0.0733676	0	0	0	0	0	0	0.0733676	0	0	0	0.0733676	0.0733676	0	0.146735	0	0.0733676	0.146735	0	0	0	0	0	0	0.0733676	0	0.0733676
			Corynebacteriales_unclassified			0.0452073	0.0733676	0.146735	0.0733676	0.0733676	0	0	0.146735	0	0.220103	0.0733676	0.146735	0	0	0.0733676	0	0.0733676	0.0733676	0	0	0	0	0	0	0.0733676	0	0	0	0.0733676	0.0733676	0	0.146735	0	0.0733676	0.146735	0	0	0	0	0	0	0.0733676	0	0.0733676
Actinobacteria	Actinobacteria	Corynebacteriales	Mycobacteriaceae	Mycobacterium	M02127_204_000000000-ARDDL_1_1102_5703_11339	0.0014583	0	0	0	0	0.0733676	0	0	0	0	0	0	0	0	0	0	0	0	0	0	0	0	0	0	0	0	0	0	0	0	0	0	0	0	0	0	0	0	0	0	0	0	0	0
Actinobacteria	Actinobacteria	Corynebacteriales	Mycobacteriaceae	Mycobacterium	M02127_204_000000000-ARDDL_1_1103_9868_15825	0.0014583	0	0	0	0	0	0	0	0	0	0	0	0	0	0	0	0	0	0	0	0	0	0	0	0	0	0	0	0	0	0	0	0	0	0	0	0	0	0	0	0	0	0	0
Actinobacteria	Actinobacteria	Corynebacteriales	Mycobacteriaceae	Mycobacterium	M02127_204_000000000-ARDDL_1_1109_15719_6570	0.0043749	0	0	0	0	0	0	0.0733676	0	0	0	0	0	0	0	0	0	0.0733676	0	0	0	0	0	0	0	0	0	0	0	0	0	0	0	0	0	0	0.0733676	0	0	0	0	0	0	0
Actinobacteria	Actinobacteria	Corynebacteriales	Mycobacteriaceae	Mycobacterium	M02127_204_000000000-ARDDL_1_1113_28169_12289	0.0247911	0.0733676	0.0733676	0.0733676	0.0733676	0	0	0.0733676	0	0	0	0	0	0.0733676	0	0.0733676	0	0	0.0733676	0	0.0733676	0.0733676	0	0	0	0	0	0	0.0733676	0.0733676	0.0733676	0	0	0	0.0733676	0	0	0	0	0	0	0.0733676	0	0
Actinobacteria	Actinobacteria	Corynebacteriales	Mycobacteriaceae	Mycobacterium	M02127_204_000000000-ARDDL_1_2101_22396_25644	0.285827	0.440205	0.146735	0.146735	0.366838	0.440205	0	0.880411	0	0.880411	0.146735	0.146735	0.0733676	0.146735	0.0733676	0.220103	0.29347	0	0.0733676	0	0.0733676	0.29347	0.146735	0.586941	0.29347	0.0733676	0.364964	0	0.586941	0.366838	0.513573	0.29347	0.29347	0.0733676	0.440205	0	0.146735	0.440205	0.146735	0.220103	0.146735	0.220103	0.0733676	0
Actinobacteria	Actinobacteria	Corynebacteriales	Mycobacteriaceae	Mycobacterium	M02127_204_000000000-ARDDL_1_2105_19992_9153	0.0029166	0	0	0	0	0	0	0	0	0	0	0	0	0	0	0	0	0	0	0	0	0	0	0	0	0	0	0	0	0	0	0.0733676	0	0	0	0	0	0	0	0	0	0	0	0
				Mycobacterium		0.320826	0.513573	0.220103	0.220103	0.440205	0.513573	0	1.02715	0	0.880411	0.146735	0.146735	0.0733676	0.220103	0.0733676	0.29347	0.29347	0.0733676	0.146735	0	0.146735	0.366838	0.146735	0.586941	0.29347	0.0733676	0.364964	0	0.660308	0.440205	0.586941	0.366838	0.29347	0.0733676	0.513573	0	0.220103	0.440205	0.146735	0.220103	0.146735	0.29347	0.0733676	0
			Mycobacteriaceae			0.320826	0.513573	0.220103	0.220103	0.440205	0.513573	0	1.02715	0	0.880411	0.146735	0.146735	0.0733676	0.220103	0.0733676	0.29347	0.29347	0.0733676	0.146735	0	0.146735	0.366838	0.146735	0.586941	0.29347	0.0733676	0.364964	0	0.660308	0.440205	0.586941	0.366838	0.29347	0.0733676	0.513573	0	0.220103	0.440205	0.146735	0.220103	0.146735	0.29347	0.0733676	0
Actinobacteria	Actinobacteria	Corynebacteriales	Nocardiaceae	Nocardia	M02127_204_000000000-ARDDL_1_1103_2954_9958	0.0029166	0	0	0	0	0	0	0.0733676	0	0	0	0	0	0	0	0	0	0	0	0	0	0	0	0	0	0	0	0	0	0.0733676	0	0	0	0	0	0	0	0	0	0	0	0	0	0
Actinobacteria	Actinobacteria	Corynebacteriales	Nocardiaceae	Nocardia	M02127_204_000000000-ARDDL_1_1111_25379_13800	0.0029166	0	0	0	0	0	0	0.0733676	0	0.0733676	0	0	0	0	0	0	0	0	0	0	0	0	0	0	0	0	0	0	0	0	0	0	0	0	0	0	0	0	0	0	0	0	0	0
				Nocardia		0.0058332	0	0	0	0	0	0	0.146735	0	0.0733676	0	0	0	0	0	0	0	0	0	0	0	0	0	0	0	0	0	0	0	0.0733676	0	0	0	0	0	0	0	0	0	0	0	0	0	0
Actinobacteria	Actinobacteria	Corynebacteriales	Nocardiaceae	Nocardiaceae_unclassified	M02127_204_000000000-ARDDL_1_2110_11142_28029	0.0014583	0	0	0	0	0	0	0	0	0	0	0	0	0	0	0	0	0	0	0	0	0	0	0	0	0	0	0	0	0	0	0	0	0	0	0	0	0	0	0	0	0	0	0
				Nocardiaceae_unclassified		0.0014583	0	0	0	0	0	0	0	0	0	0	0	0	0	0	0	0	0	0	0	0	0	0	0	0	0	0	0	0	0	0	0	0	0	0	0	0	0	0	0	0	0	0	0
Actinobacteria	Actinobacteria	Corynebacteriales	Nocardiaceae	Rhodococcus_1	M02127_204_000000000-ARDDL_1_1107_25537_21988	0.0029166	0	0	0	0	0	0	0	0	0	0	0	0.0733676	0	0	0	0	0	0	0	0	0	0	0.0733676	0	0	0	0	0	0	0	0	0	0	0	0	0	0	0	0	0	0	0	0
				Rhodococcus_1		0.0029166	0	0	0	0	0	0	0	0	0	0	0	0.0733676	0	0	0	0	0	0	0	0	0	0	0.0733676	0	0	0	0	0	0	0	0	0	0	0	0	0	0	0	0	0	0	0	0
Actinobacteria	Actinobacteria	Corynebacteriales	Nocardiaceae	Rhodococcus_2	M02127_204_000000000-ARDDL_1_2108_21940_15343	0.0043749	0	0.0733676	0.0733676	0	0	0	0	0	0	0	0	0	0.0733676	0	0	0	0	0	0	0	0	0	0	0	0	0	0	0	0	0	0	0	0	0	0	0	0	0	0	0	0	0	0
				Rhodococcus_2		0.0043749	0	0.0733676	0.0733676	0	0	0	0	0	0	0	0	0	0.0733676	0	0	0	0	0	0	0	0	0	0	0	0	0	0	0	0	0	0	0	0	0	0	0	0	0	0	0	0	0	0
			Nocardiaceae			0.014583	0	0.0733676	0.0733676	0	0	0	0.146735	0	0.0733676	0	0	0.0733676	0.0733676	0	0	0	0	0	0	0	0	0	0.0733676	0	0	0	0	0	0.0733676	0	0	0	0	0	0	0	0	0	0	0	0	0	0
Actinobacteria	Actinobacteria	Corynebacteriales	Nocardiaceae_1	Gordonia	M02127_204_000000000-ARDDL_1_1109_12454_8444	0.0189579	0.0733676	0	0	0	0.0733676	0	0.0733676	0	0.146735	0	0.0733676	0	0	0.0733676	0	0	0	0	0	0	0.0733676	0	0.0733676	0	0	0	0	0.146735	0	0	0.0733676	0.0733676	0	0	0	0	0	0	0	0	0	0	0
				Gordonia		0.0189579	0.0733676	0	0	0	0.0733676	0	0.0733676	0	0.146735	0	0.0733676	0	0	0.0733676	0	0	0	0	0	0	0.0733676	0	0.0733676	0	0	0	0	0.146735	0	0	0.0733676	0.0733676	0	0	0	0	0	0	0	0	0	0	0
Actinobacteria	Actinobacteria	Corynebacteriales	Nocardiaceae_1	Williamsia	M02127_204_000000000-ARDDL_1_1109_17293_5592	0.0014583	0	0.0733676	0	0	0	0	0	0	0	0	0	0	0	0	0	0	0	0	0	0	0	0	0	0	0	0	0	0	0	0	0	0	0	0	0	0	0	0	0	0	0	0	0
				Williamsia		0.0014583	0	0.0733676	0	0	0	0	0	0	0	0	0	0	0	0	0	0	0	0	0	0	0	0	0	0	0	0	0	0	0	0	0	0	0	0	0	0	0	0	0	0	0	0	0
			Nocardiaceae_1			0.0204162	0.0733676	0.0733676	0	0	0.0733676	0	0.0733676	0	0.146735	0	0.0733676	0	0	0.0733676	0	0	0	0	0	0	0.0733676	0	0.0733676	0	0	0	0	0.146735	0	0	0.0733676	0.0733676	0	0	0	0	0	0	0	0	0	0	0
Actinobacteria	Actinobacteria	Corynebacteriales	Tsukamurellaceae	Tsukamurella	M02127_204_000000000-ARDDL_1_2111_23005_26503	0.0204162	0	0	0	0	0.0733676	0	0.146735	0	0	0	0	0.0733676	0	0	0	0	0	0	0	0	0	0	0	0.0733676	0	0	0	0.0733676	0	0	0	0	0.0733676	0	0	0	0	0	0.0733676	0	0.0733676	0.29347	0
				Tsukamurella		0.0204162	0	0	0	0	0.0733676	0	0.146735	0	0	0	0	0.0733676	0	0	0	0	0	0	0	0	0	0	0	0.0733676	0	0	0	0.0733676	0	0	0	0	0.0733676	0	0	0	0	0	0.0733676	0	0.0733676	0.29347	0
			Tsukamurellaceae			0.0204162	0	0	0	0	0.0733676	0	0.146735	0	0	0	0	0.0733676	0	0	0	0	0	0	0	0	0	0	0	0.0733676	0	0	0	0.0733676	0	0	0	0	0.0733676	0	0	0	0	0	0.0733676	0	0.0733676	0.29347	0
		Corynebacteriales				0.48853	0.807043	0.660308	0.366838	0.513573	0.660308	0	1.54072	0	1.32062	0.220103	0.366838	0.220103	0.29347	0.220103	0.29347	0.660308	0.146735	0.29347	0.0733676	0.220103	0.440205	0.146735	0.733676	0.440205	0.0733676	0.364964	0	1.39398	0.660308	0.586941	0.586941	0.513573	0.29347	0.660308	0	0.29347	0.953778	0.146735	0.440205	0.146735	0.586941	0.366838	0.146735
Actinobacteria	Actinobacteria	Frankiales	Cryptosporangiaceae	Cryptosporangium	M02127_204_000000000-ARDDL_1_2101_11926_10990	0.0014583	0	0	0	0	0.0733676	0	0	0	0	0	0	0	0	0	0	0	0	0	0	0	0	0	0	0	0	0	0	0	0	0	0	0	0	0	0	0	0	0	0	0	0	0	0
				Cryptosporangium		0.0014583	0	0	0	0	0.0733676	0	0	0	0	0	0	0	0	0	0	0	0	0	0	0	0	0	0	0	0	0	0	0	0	0	0	0	0	0	0	0	0	0	0	0	0	0	0
			Cryptosporangiaceae			0.0014583	0	0	0	0	0.0733676	0	0	0	0	0	0	0	0	0	0	0	0	0	0	0	0	0	0	0	0	0	0	0	0	0	0	0	0	0	0	0	0	0	0	0	0	0	0
Actinobacteria	Actinobacteria	Frankiales	Frankiales_unclassified	Frankiales_unclassified	M02127_204_000000000-ARDDL_1_2114_13564_2411	0.0014583	0	0	0	0	0	0	0	0	0	0	0	0	0.0733676	0	0	0	0	0	0	0	0	0	0	0	0	0	0	0	0	0	0	0	0	0	0	0	0	0	0	0	0	0	0
				Frankiales_unclassified		0.0014583	0	0	0	0	0	0	0	0	0	0	0	0	0.0733676	0	0	0	0	0	0	0	0	0	0	0	0	0	0	0	0	0	0	0	0	0	0	0	0	0	0	0	0	0	0
			Frankiales_unclassified			0.0014583	0	0	0	0	0	0	0	0	0	0	0	0	0.0733676	0	0	0	0	0	0	0	0	0	0	0	0	0	0	0	0	0	0	0	0	0	0	0	0	0	0	0	0	0	0
Actinobacteria	Actinobacteria	Frankiales	Geodermatophilaceae	Geodermatophilaceae_unclassified	M02127_204_000000000-ARDDL_1_1114_12450_15705	0.0014583	0	0	0	0	0	0	0	0	0	0	0	0	0	0	0	0	0	0	0	0	0	0	0.0733676	0	0	0	0	0	0	0	0	0	0	0	0	0	0	0	0	0	0	0	0
				Geodermatophilaceae_unclassified		0.0014583	0	0	0	0	0	0	0	0	0	0	0	0	0	0	0	0	0	0	0	0	0	0	0.0733676	0	0	0	0	0	0	0	0	0	0	0	0	0	0	0	0	0	0	0	0
			Geodermatophilaceae			0.0014583	0	0	0	0	0	0	0	0	0	0	0	0	0	0	0	0	0	0	0	0	0	0	0.0733676	0	0	0	0	0	0	0	0	0	0	0	0	0	0	0	0	0	0	0	0
Actinobacteria	Actinobacteria	Frankiales	Nakamurellaceae	Humicoccus	M02127_204_000000000-ARDDL_1_1101_4671_16232	0.0043749	0	0.0733676	0	0	0	0	0	0	0	0	0	0	0.0733676	0.0733676	0	0	0	0	0	0	0	0	0	0	0	0	0	0	0	0	0	0	0	0	0	0	0	0	0	0	0	0	0
				Humicoccus		0.0043749	0	0.0733676	0	0	0	0	0	0	0	0	0	0	0.0733676	0.0733676	0	0	0	0	0	0	0	0	0	0	0	0	0	0	0	0	0	0	0	0	0	0	0	0	0	0	0	0	0
			Nakamurellaceae			0.0043749	0	0.0733676	0	0	0	0	0	0	0	0	0	0	0.0733676	0.0733676	0	0	0	0	0	0	0	0	0	0	0	0	0	0	0	0	0	0	0	0	0	0	0	0	0	0	0	0	0
		Frankiales				0.0087498	0	0.0733676	0	0	0.0733676	0	0	0	0	0	0	0	0.146735	0.0733676	0	0	0	0	0	0	0	0	0.0733676	0	0	0	0	0	0	0	0	0	0	0	0	0	0	0	0	0	0	0	0
Actinobacteria	Actinobacteria	MB-A2-108	MB-A2-108_unclassified	MB-A2-108_unclassified	M02127_204_000000000-ARDDL_1_2101_3646_16263	0.0014583	0	0	0	0	0	0	0	0	0	0	0	0	0	0	0	0	0	0	0	0	0	0	0	0	0	0	0	0	0	0	0	0	0	0	0	0	0	0	0	0	0	0	0
				MB-A2-108_unclassified		0.0014583	0	0	0	0	0	0	0	0	0	0	0	0	0	0	0	0	0	0	0	0	0	0	0	0	0	0	0	0	0	0	0	0	0	0	0	0	0	0	0	0	0	0	0
			MB-A2-108_unclassified			0.0014583	0	0	0	0	0	0	0	0	0	0	0	0	0	0	0	0	0	0	0	0	0	0	0	0	0	0	0	0	0	0	0	0	0	0	0	0	0	0	0	0	0	0	0
		MB-A2-108				0.0014583	0	0	0	0	0	0	0	0	0	0	0	0	0	0	0	0	0	0	0	0	0	0	0	0	0	0	0	0	0	0	0	0	0	0	0	0	0	0	0	0	0	0	0
Actinobacteria	Actinobacteria	Micrococcales_1	Micrococcaceae	Arthrobacter_17	M02127_204_000000000-ARDDL_1_1112_11387_21013	0.0043749	0	0	0	0	0	0.146735	0	0	0	0	0	0	0	0	0	0	0	0	0	0	0	0	0	0	0	0	0	0	0	0	0	0	0	0	0	0	0	0	0	0	0	0	0
				Arthrobacter_17		0.0043749	0	0	0	0	0	0.146735	0	0	0	0	0	0	0	0	0	0	0	0	0	0	0	0	0	0	0	0	0	0	0	0	0	0	0	0	0	0	0	0	0	0	0	0	0
			Micrococcaceae			0.0043749	0	0	0	0	0	0.146735	0	0	0	0	0	0	0	0	0	0	0	0	0	0	0	0	0	0	0	0	0	0	0	0	0	0	0	0	0	0	0	0	0	0	0	0	0
		Micrococcales_1				0.0043749	0	0	0	0	0	0.146735	0	0	0	0	0	0	0	0	0	0	0	0	0	0	0	0	0	0	0	0	0	0	0	0	0	0	0	0	0	0	0	0	0	0	0	0	0
Actinobacteria	Actinobacteria	Micrococcales_2	Promicromonospiraceae	Cellulosimicrobium	M02127_204_000000000-ARDDL_1_2114_12066_27565	0.0058332	0	0	0	0.0733676	0	0	0	0	0	0	0	0	0	0	0	0	0	0.0733676	0	0	0	0	0	0	0.0733676	0	0	0	0	0	0	0.0733676	0	0	0	0	0	0	0	0	0	0	0
				Cellulosimicrobium		0.0058332	0	0	0	0.0733676	0	0	0	0	0	0	0	0	0	0	0	0	0	0.0733676	0	0	0	0	0	0	0.0733676	0	0	0	0	0	0	0.0733676	0	0	0	0	0	0	0	0	0	0	0
			Promicromonospiraceae			0.0058332	0	0	0	0.0733676	0	0	0	0	0	0	0	0	0	0	0	0	0	0.0733676	0	0	0	0	0	0	0.0733676	0	0	0	0	0	0	0.0733676	0	0	0	0	0	0	0	0	0	0	0
Actinobacteria	Actinobacteria	Micrococcales_2	Promicromonosporaceae	Promicromonospora	M02127_204_000000000-ARDDL_1_2113_22966_9367	0.0058332	0	0	0	0.0733676	0	0	0	0	0	0	0	0	0	0	0	0	0	0	0.0733676	0	0	0	0	0	0	0	0	0	0	0	0	0.0733676	0.0733676	0	0	0	0	0	0	0	0	0	0
				Promicromonospora		0.0058332	0	0	0	0.0733676	0	0	0	0	0	0	0	0	0	0	0	0	0	0	0.0733676	0	0	0	0	0	0	0	0	0	0	0	0	0.0733676	0.0733676	0	0	0	0	0	0	0	0	0	0
			Promicromonosporaceae			0.0058332	0	0	0	0.0733676	0	0	0	0	0	0	0	0	0	0	0	0	0	0	0.0733676	0	0	0	0	0	0	0	0	0	0	0	0	0.0733676	0.0733676	0	0	0	0	0	0	0	0	0	0
		Micrococcales_2				0.0116664	0	0	0	0.146735	0	0	0	0	0	0	0	0	0	0	0	0	0	0.0733676	0.0733676	0	0	0	0	0	0.0733676	0	0	0	0	0	0	0.146735	0.0733676	0	0	0	0	0	0	0	0	0	0
Actinobacteria	Actinobacteria	Micrococcales_3	Cellulomonadaceae	Cellulomonas_1	M02127_204_000000000-ARDDL_1_2104_11346_10507	0.0131247	0.0733676	0	0	0.0733676	0.0733676	0	0	0	0.146735	0	0	0	0.0733676	0	0	0.0733676	0.0733676	0	0	0	0	0	0	0	0	0	0	0	0	0	0	0	0.0733676	0	0	0	0	0	0	0	0	0	0
				Cellulomonas_1		0.0131247	0.0733676	0	0	0.0733676	0.0733676	0	0	0	0.146735	0	0	0	0.0733676	0	0	0.0733676	0.0733676	0	0	0	0	0	0	0	0	0	0	0	0	0	0	0	0.0733676	0	0	0	0	0	0	0	0	0	0
			Cellulomonadaceae			0.0131247	0.0733676	0	0	0.0733676	0.0733676	0	0	0	0.146735	0	0	0	0.0733676	0	0	0.0733676	0.0733676	0	0	0	0	0	0	0	0	0	0	0	0	0	0	0	0.0733676	0	0	0	0	0	0	0	0	0	0
Actinobacteria	Actinobacteria	Micrococcales_3	Microbacteriaceae	Agromyces_2	M02127_204_000000000-ARDDL_1_1113_23574_16620	0.014583	0	0	0	0	0.0733676	0	0.29347	0	0	0	0	0	0	0	0	0	0	0	0	0	0	0	0	0	0	0	0	0	0.0733676	0	0	0.0733676	0	0	0	0	0	0	0	0.0733676	0	0	0.0733676
Actinobacteria	Actinobacteria	Micrococcales_3	Microbacteriaceae	Agromyces_2	M02127_204_000000000-ARDDL_1_2102_14464_5153	0.0029166	0	0	0	0	0	0	0.0733676	0	0	0	0	0	0	0	0	0	0.0733676	0	0	0	0	0	0	0	0	0	0	0	0	0	0	0	0	0	0	0	0	0	0	0	0	0	0
				Agromyces_2		0.0174996	0	0	0	0	0.0733676	0	0.366838	0	0	0	0	0	0	0	0	0	0.0733676	0	0	0	0	0	0	0	0	0	0	0	0.0733676	0	0	0.0733676	0	0	0	0	0	0	0	0.0733676	0	0	0.0733676
Actinobacteria	Actinobacteria	Micrococcales_3	Microbacteriaceae	Microbacteriaceae_unclassified	M02127_204_000000000-ARDDL_1_1109_20655_23961	0.0029166	0	0	0	0	0	0	0	0	0	0	0	0	0	0	0	0	0	0	0	0	0	0	0	0	0	0	0	0	0.0733676	0	0	0	0	0	0	0	0	0	0	0	0	0	0
Actinobacteria	Actinobacteria	Micrococcales_3	Microbacteriaceae	Microbacteriaceae_unclassified	M02127_204_000000000-ARDDL_1_1112_22726_24263	0.0014583	0	0	0	0	0	0	0	0	0	0	0	0	0	0	0	0	0	0	0	0	0	0	0	0	0	0	0	0	0	0	0	0	0	0.0733676	0	0	0	0	0	0	0	0	0
Actinobacteria	Actinobacteria	Micrococcales_3	Microbacteriaceae	Microbacteriaceae_unclassified	M02127_204_000000000-ARDDL_1_2102_14216_7714	0.0014583	0	0	0	0	0.0733676	0	0	0	0	0	0	0	0	0	0	0	0	0	0	0	0	0	0	0	0	0	0	0	0	0	0	0	0	0	0	0	0	0	0	0	0	0	0
Actinobacteria	Actinobacteria	Micrococcales_3	Microbacteriaceae	Microbacteriaceae_unclassified	M02127_204_000000000-ARDDL_1_2102_19522_13727	0.0320826	0.0733676	0.0733676	0.0733676	0.146735	0.146735	0	0	0	0.0733676	0	0	0	0.0733676	0.0733676	0.0733676	0.0733676	0.0733676	0.0733676	0	0.0733676	0	0	0.0733676	0	0	0	0.0733676	0	0.0733676	0	0	0.0733676	0	0	0	0.0733676	0	0	0	0	0.0733676	0	0
Actinobacteria	Actinobacteria	Micrococcales_3	Microbacteriaceae	Microbacteriaceae_unclassified	M02127_204_000000000-ARDDL_1_2102_23400_10643	0.014583	0	0	0.0733676	0	0.0733676	0	0	0	0	0	0	0.0733676	0	0	0	0	0	0	0	0	0	0	0.0733676	0	0	0	0	0	0	0	0	0.146735	0.0733676	0	0	0	0.0733676	0	0	0	0	0	0
Actinobacteria	Actinobacteria	Micrococcales_3	Microbacteriaceae	Microbacteriaceae_unclassified	M02127_204_000000000-ARDDL_1_2103_14867_22016	0.0043749	0	0	0	0	0	0	0	0	0	0	0.0733676	0	0.0733676	0	0	0	0	0	0	0	0	0	0	0	0	0	0	0	0	0	0	0	0	0	0	0	0	0	0	0	0	0	0
Actinobacteria	Actinobacteria	Micrococcales_3	Microbacteriaceae	Microbacteriaceae_unclassified	M02127_204_000000000-ARDDL_1_2107_14294_24329	0.0014583	0	0	0	0	0.0733676	0	0	0	0	0	0	0	0	0	0	0	0	0	0	0	0	0	0	0	0	0	0	0	0	0	0	0	0	0	0	0	0	0	0	0	0	0	0
Actinobacteria	Actinobacteria	Micrococcales_3	Microbacteriaceae	Microbacteriaceae_unclassified	M02127_204_000000000-ARDDL_1_2109_19230_21900	0.0029166	0	0	0	0	0	0	0	0	0	0	0	0	0	0	0	0	0	0	0	0	0	0	0	0	0	0	0	0	0	0	0.0733676	0	0	0	0	0	0	0	0.0733676	0	0	0	0
Actinobacteria	Actinobacteria	Micrococcales_3	Microbacteriaceae	Microbacteriaceae_unclassified	M02127_204_000000000-ARDDL_1_2110_10856_28001	0.0014583	0	0	0	0	0	0	0	0	0	0	0	0	0	0	0	0	0	0	0	0	0	0	0	0	0	0	0	0	0	0	0	0	0	0	0	0	0	0	0	0	0	0	0
Actinobacteria	Actinobacteria	Micrococcales_3	Microbacteriaceae	Microbacteriaceae_unclassified	M02127_204_000000000-ARDDL_1_2113_15859_3441	0.0102081	0	0	0.0733676	0.0733676	0	0	0.0733676	0	0	0	0	0.146735	0	0	0	0	0	0	0	0	0	0	0	0	0	0	0	0	0.0733676	0	0	0	0	0	0	0	0	0.0733676	0	0	0	0	0
				Microbacteriaceae_unclassified		0.072915	0.0733676	0.0733676	0.220103	0.220103	0.366838	0	0.0733676	0	0.0733676	0	0.0733676	0.220103	0.146735	0.0733676	0.0733676	0.0733676	0.0733676	0.0733676	0	0.0733676	0	0	0.146735	0	0	0	0.0733676	0	0.220103	0	0.0733676	0.220103	0.0733676	0.0733676	0	0.0733676	0.0733676	0.0733676	0.0733676	0	0.0733676	0	0
			Microbacteriaceae			0.0904146	0.0733676	0.0733676	0.220103	0.220103	0.440205	0	0.440205	0	0.0733676	0	0.0733676	0.220103	0.146735	0.0733676	0.0733676	0.0733676	0.146735	0.0733676	0	0.0733676	0	0	0.146735	0	0	0	0.0733676	0	0.29347	0	0.0733676	0.29347	0.0733676	0.0733676	0	0.0733676	0.0733676	0.0733676	0.0733676	0.0733676	0.0733676	0	0.0733676
Actinobacteria	Actinobacteria	Micrococcales_3	Micrococcales_3_unclassified	Micrococcales_3_unclassified	M02127_204_000000000-ARDDL_1_2102_6485_24641	0.0014583	0	0	0	0	0	0	0	0	0	0	0	0	0	0	0	0	0	0	0	0	0	0	0	0	0	0	0	0	0	0	0	0	0	0	0	0	0	0	0	0	0	0	0
Actinobacteria	Actinobacteria	Micrococcales_3	Micrococcales_3_unclassified	Micrococcales_3_unclassified	M02127_204_000000000-ARDDL_1_2106_17719_23030	0.0014583	0	0	0	0	0	0	0	0	0	0	0	0	0	0	0	0	0	0	0	0	0	0	0	0	0	0	0	0	0	0	0	0	0	0	0	0	0	0	0.0733676	0	0	0	0
Actinobacteria	Actinobacteria	Micrococcales_3	Micrococcales_3_unclassified	Micrococcales_3_unclassified	M02127_204_000000000-ARDDL_1_2113_13752_7561	0.244994	0	0	0.0733676	0.220103	0	0	0	0	0	0	0.0733676	0.0733676	0	0	0.220103	0	0.0733676	0.146735	0	0	0.146735	0	0	0	0.586941	0	0	0	0.220103	0	0.440205	0	0.0733676	0	0.146735	0.0733676	0.440205	0.733676	0.733676	0.0733676	0	0.29347	0.146735
				Micrococcales_3_unclassified		0.247911	0	0	0.0733676	0.220103	0	0	0	0	0	0	0.0733676	0.0733676	0	0	0.220103	0	0.0733676	0.146735	0	0	0.146735	0	0	0	0.586941	0	0	0	0.220103	0	0.440205	0	0.0733676	0	0.146735	0.0733676	0.440205	0.733676	0.807043	0.0733676	0	0.29347	0.146735
			Micrococcales_3_unclassified			0.247911	0	0	0.0733676	0.220103	0	0	0	0	0	0	0.0733676	0.0733676	0	0	0.220103	0	0.0733676	0.146735	0	0	0.146735	0	0	0	0.586941	0	0	0	0.220103	0	0.440205	0	0.0733676	0	0.146735	0.0733676	0.440205	0.733676	0.807043	0.0733676	0	0.29347	0.146735
		Micrococcales_3				0.35145	0.146735	0.0733676	0.29347	0.513573	0.513573	0	0.440205	0	0.220103	0	0.146735	0.29347	0.220103	0.0733676	0.29347	0.146735	0.29347	0.220103	0	0.0733676	0.146735	0	0.146735	0	0.586941	0	0.0733676	0	0.513573	0	0.513573	0.29347	0.220103	0.0733676	0.146735	0.146735	0.513573	0.807043	0.880411	0.146735	0.0733676	0.29347	0.220103
Actinobacteria	Actinobacteria	Micrococcales_4	Intrasporangiaceae_1	Intrasporangiaceae_1_unclassified	M02127_204_000000000-ARDDL_1_2113_14883_25399	0.0029166	0	0	0	0	0	0	0	0	0	0	0	0	0	0	0	0	0	0	0	0	0	0	0	0	0	0	0	0	0	0	0	0	0	0	0	0	0	0	0	0	0	0	0
				Intrasporangiaceae_1_unclassified		0.0029166	0	0	0	0	0	0	0	0	0	0	0	0	0	0	0	0	0	0	0	0	0	0	0	0	0	0	0	0	0	0	0	0	0	0	0	0	0	0	0	0	0	0	0
Actinobacteria	Actinobacteria	Micrococcales_4	Intrasporangiaceae_1	Physiococcus	M02127_204_000000000-ARDDL_1_2110_9342_27144	0.0043749	0	0	0	0	0	0	0	0	0.0733676	0	0	0	0	0	0	0	0	0	0	0	0	0	0	0	0	0	0	0	0	0	0	0	0.0733676	0	0	0	0	0	0	0	0	0	0
				Physiococcus		0.0043749	0	0	0	0	0	0	0	0	0.0733676	0	0	0	0	0	0	0	0	0	0	0	0	0	0	0	0	0	0	0	0	0	0	0	0.0733676	0	0	0	0	0	0	0	0	0	0
			Intrasporangiaceae_1			0.0072915	0	0	0	0	0	0	0	0	0.0733676	0	0	0	0	0	0	0	0	0	0	0	0	0	0	0	0	0	0	0	0	0	0	0	0.0733676	0	0	0	0	0	0	0	0	0	0
		Micrococcales_4				0.0072915	0	0	0	0	0	0	0	0	0.0733676	0	0	0	0	0	0	0	0	0	0	0	0	0	0	0	0	0	0	0	0	0	0	0	0.0733676	0	0	0	0	0	0	0	0	0	0
Actinobacteria	Actinobacteria	Micromonosporales	Micromonosporaceae	Asanoa	M02127_204_000000000-ARDDL_1_2104_10179_18326	0.0029166	0	0.0733676	0	0	0	0	0	0	0	0	0.0733676	0	0	0	0	0	0	0	0	0	0	0	0	0	0	0	0	0	0	0	0	0	0	0	0	0	0	0	0	0	0	0	0
				Asanoa		0.0029166	0	0.0733676	0	0	0	0	0	0	0	0	0.0733676	0	0	0	0	0	0	0	0	0	0	0	0	0	0	0	0	0	0	0	0	0	0	0	0	0	0	0	0	0	0	0	0
Actinobacteria	Actinobacteria	Micromonosporales	Micromonosporaceae	Catelliglobosispora	M02127_204_000000000-ARDDL_1_2101_26919_10340	0.0043749	0	0	0	0	0	0.0733676	0	0	0	0	0	0	0	0	0	0	0	0	0.0733676	0	0	0	0	0	0	0	0	0	0	0.0733676	0	0	0	0	0	0	0	0	0	0	0	0	0
				Catelliglobosispora		0.0043749	0	0	0	0	0	0.0733676	0	0	0	0	0	0	0	0	0	0	0	0	0.0733676	0	0	0	0	0	0	0	0	0	0	0.0733676	0	0	0	0	0	0	0	0	0	0	0	0	0
Actinobacteria	Actinobacteria	Micromonosporales	Micromonosporaceae	Luedemannella	M02127_204_000000000-ARDDL_1_1112_16431_18594	0.0029166	0	0	0	0	0	0	0	0	0	0	0	0	0	0	0	0	0	0.0733676	0	0	0	0	0	0	0	0	0	0	0	0	0	0	0	0	0	0	0	0	0	0	0	0	0
				Luedemannella		0.0029166	0	0	0	0	0	0	0	0	0	0	0	0	0	0	0	0	0	0.0733676	0	0	0	0	0	0	0	0	0	0	0	0	0	0	0	0	0	0	0	0	0	0	0	0	0
Actinobacteria	Actinobacteria	Micromonosporales	Micromonosporaceae	Micromonosporaceae_unclassified	M02127_204_000000000-ARDDL_1_1104_23163_14972	0.0102081	0	0	0	0	0	0.0733676	0	0	0	0	0	0	0	0	0	0.0733676	0	0	0	0	0	0	0	0.146735	0	0	0	0	0.0733676	0	0	0	0.0733676	0	0	0	0	0.0733676	0	0	0	0	0
Actinobacteria	Actinobacteria	Micromonosporales	Micromonosporaceae	Micromonosporaceae_unclassified	M02127_204_000000000-ARDDL_1_1107_13870_9810	0.0131247	0	0	0	0	0	0	0.0733676	0	0	0	0	0	0	0.0733676	0	0	0	0	0.0733676	0	0	0	0	0	0	0	0	0	0	0.0733676	0	0	0.0733676	0.0733676	0	0.146735	0	0	0	0	0.0733676	0	0
Actinobacteria	Actinobacteria	Micromonosporales	Micromonosporaceae	Micromonosporaceae_unclassified	M02127_204_000000000-ARDDL_1_2102_6207_8549	0.0014583	0	0	0	0	0	0	0	0	0	0	0	0	0	0	0	0	0	0	0	0	0	0	0	0	0	0	0	0	0	0	0	0	0	0	0	0	0	0	0	0	0	0	0
Actinobacteria	Actinobacteria	Micromonosporales	Micromonosporaceae	Micromonosporaceae_unclassified	M02127_204_000000000-ARDDL_1_2108_15334_2291	0.0043749	0.0733676	0	0	0	0	0	0	0	0	0	0	0	0	0	0	0	0	0	0	0	0	0	0	0	0	0	0	0	0	0	0	0.0733676	0	0	0	0	0	0	0	0.0733676	0	0	0
				Micromonosporaceae_unclassified		0.029166	0.0733676	0	0	0	0	0.0733676	0.0733676	0	0	0	0	0	0	0.0733676	0	0.0733676	0	0	0.0733676	0	0	0	0	0.146735	0	0	0	0	0.0733676	0.0733676	0	0.0733676	0.146735	0.0733676	0	0.146735	0	0.0733676	0	0.0733676	0.0733676	0	0
			Micromonosporaceae			0.0393741	0.0733676	0.0733676	0	0	0	0.146735	0.0733676	0	0	0	0.0733676	0	0	0.0733676	0	0.0733676	0	0.0733676	0.146735	0	0	0	0	0.146735	0	0	0	0	0.0733676	0.146735	0	0.0733676	0.146735	0.0733676	0	0.146735	0	0.0733676	0	0.0733676	0.0733676	0	0
		Micromonosporales				0.0393741	0.0733676	0.0733676	0	0	0	0.146735	0.0733676	0	0	0	0.0733676	0	0	0.0733676	0	0.0733676	0	0.0733676	0.146735	0	0	0	0	0.146735	0	0	0	0	0.0733676	0.146735	0	0.0733676	0.146735	0.0733676	0	0.146735	0	0.0733676	0	0.0733676	0.0733676	0	0
Actinobacteria	Actinobacteria	PeM15	PeM15_unclassified	PeM15_unclassified	M02127_204_000000000-ARDDL_1_2101_27521_10029	0.0014583	0	0	0	0	0	0	0	0	0	0	0	0	0	0	0.0733676	0	0	0	0	0	0	0	0	0	0	0	0	0	0	0	0	0	0	0	0	0	0	0	0	0	0	0	0
				PeM15_unclassified		0.0014583	0	0	0	0	0	0	0	0	0	0	0	0	0	0	0.0733676	0	0	0	0	0	0	0	0	0	0	0	0	0	0	0	0	0	0	0	0	0	0	0	0	0	0	0	0
			PeM15_unclassified			0.0014583	0	0	0	0	0	0	0	0	0	0	0	0	0	0	0.0733676	0	0	0	0	0	0	0	0	0	0	0	0	0	0	0	0	0	0	0	0	0	0	0	0	0	0	0	0
		PeM15				0.0014583	0	0	0	0	0	0	0	0	0	0	0	0	0	0	0.0733676	0	0	0	0	0	0	0	0	0	0	0	0	0	0	0	0	0	0	0	0	0	0	0	0	0	0	0	0
Actinobacteria	Actinobacteria	Propionibacteriales	Nocardioidaceae	Aeromicrobium	M02127_204_000000000-ARDDL_1_1102_21866_21870	0.014583	0.146735	0	0.0733676	0	0	0	0	0	0	0	0.0733676	0.0733676	0	0	0	0.0733676	0	0	0	0	0	0	0	0	0	0	0	0	0.0733676	0	0	0	0	0	0	0	0	0	0.146735	0	0	0	0
				Aeromicrobium		0.014583	0.146735	0	0.0733676	0	0	0	0	0	0	0	0.0733676	0.0733676	0	0	0	0.0733676	0	0	0	0	0	0	0	0	0	0	0	0	0.0733676	0	0	0	0	0	0	0	0	0	0.146735	0	0	0	0
Actinobacteria	Actinobacteria	Propionibacteriales	Nocardioidaceae	Kribbella	M02127_204_000000000-ARDDL_1_1105_9942_15415	0.0014583	0	0	0	0	0	0	0	0	0	0	0	0	0	0	0	0	0	0.0733676	0	0	0	0	0	0	0	0	0	0	0	0	0	0	0	0	0	0	0	0	0	0	0	0	0
				Kribbella		0.0014583	0	0	0	0	0	0	0	0	0	0	0	0	0	0	0	0	0	0.0733676	0	0	0	0	0	0	0	0	0	0	0	0	0	0	0	0	0	0	0	0	0	0	0	0	0
Actinobacteria	Actinobacteria	Propionibacteriales	Nocardioidaceae	Marmoricola	M02127_204_000000000-ARDDL_1_1104_13827_6843	0.0072915	0	0	0	0	0	0	0	0	0	0	0	0	0	0	0	0	0	0	0.146735	0	0	0	0	0	0	0	0	0	0	0	0	0	0	0	0	0	0	0	0	0	0	0.0733676	0
Actinobacteria	Actinobacteria	Propionibacteriales	Nocardioidaceae	Marmoricola	M02127_204_000000000-ARDDL_1_2112_5918_6801	0.0014583	0.0733676	0	0	0	0	0	0	0	0	0	0	0	0	0	0	0	0	0	0	0	0	0	0	0	0	0	0	0	0	0	0	0	0	0	0	0	0	0	0	0	0	0	0
				Marmoricola		0.0087498	0.0733676	0	0	0	0	0	0	0	0	0	0	0	0	0	0	0	0	0	0.146735	0	0	0	0	0	0	0	0	0	0	0	0	0	0	0	0	0	0	0	0	0	0	0.0733676	0
Actinobacteria	Actinobacteria	Propionibacteriales	Nocardioidaceae	Nocardioidaceae_unclassified	M02127_204_000000000-ARDDL_1_1106_9688_9748	0.014583	0.0733676	0	0.146735	0.0733676	0.0733676	0	0.0733676	0	0	0	0.0733676	0	0	0	0	0	0	0	0	0	0	0	0.0733676	0	0	0	0	0	0	0	0	0	0	0	0	0	0	0.0733676	0	0	0	0	0
Actinobacteria	Actinobacteria	Propionibacteriales	Nocardioidaceae	Nocardioidaceae_unclassified	M02127_204_000000000-ARDDL_1_2109_7734_8789	0.0029166	0	0	0	0	0	0	0	0	0	0	0	0	0	0	0	0	0.0733676	0	0	0	0.0733676	0	0	0	0	0	0	0	0	0	0	0	0	0	0	0	0	0	0	0	0	0	0
				Nocardioidaceae_unclassified		0.0174996	0.0733676	0	0.146735	0.0733676	0.0733676	0	0.0733676	0	0	0	0.0733676	0	0	0	0	0	0.0733676	0	0	0	0.0733676	0	0.0733676	0	0	0	0	0	0	0	0	0	0	0	0	0	0	0.0733676	0	0	0	0	0
Actinobacteria	Actinobacteria	Propionibacteriales	Nocardioidaceae	Nocardioides	M02127_204_000000000-ARDDL_1_1106_12550_2923	0.0014583	0	0	0	0	0	0	0	0	0	0	0	0	0	0.0733676	0	0	0	0	0	0	0	0	0	0	0	0	0	0	0	0	0	0	0	0	0	0	0	0	0	0	0	0	0
Actinobacteria	Actinobacteria	Propionibacteriales	Nocardioidaceae	Nocardioides	M02127_204_000000000-ARDDL_1_1107_7357_19112	0.0014583	0	0	0	0	0	0	0	0	0	0	0	0	0	0	0	0	0	0	0	0	0	0	0	0	0	0	0	0	0	0	0	0	0	0	0	0.0733676	0	0	0	0	0	0	0
Actinobacteria	Actinobacteria	Propionibacteriales	Nocardioidaceae	Nocardioides	M02127_204_000000000-ARDDL_1_1108_15873_10946	0.0218745	0	0	0	0	0	0	0	0	0	0	0	0.0733676	0.0733676	0	0	0	0.0733676	0.146735	0.0733676	0	0	0.0733676	0.0733676	0	0	0	0.0733676	0.0733676	0	0	0.0733676	0	0	0	0.0733676	0	0	0	0	0	0	0	0
Actinobacteria	Actinobacteria	Propionibacteriales	Nocardioidaceae	Nocardioides	M02127_204_000000000-ARDDL_1_1108_26386_15505	0.0014583	0	0	0	0	0	0	0	0	0	0	0	0	0	0	0	0	0	0	0	0	0	0	0	0	0	0	0	0	0	0	0	0.0733676	0	0	0	0	0	0	0	0	0	0	0
Actinobacteria	Actinobacteria	Propionibacteriales	Nocardioidaceae	Nocardioides	M02127_204_000000000-ARDDL_1_1111_7669_15481	0.0014583	0	0	0	0	0	0	0	0	0	0	0	0	0	0	0.0733676	0	0	0	0	0	0	0	0	0	0	0	0	0	0	0	0	0	0	0	0	0	0	0	0	0	0	0	0
Actinobacteria	Actinobacteria	Propionibacteriales	Nocardioidaceae	Nocardioides	M02127_204_000000000-ARDDL_1_2108_18813_4235	0.0204162	0.146735	0	0	0	0	0	0	0	0.0733676	0	0	0	0	0	0.0733676	0	0	0.146735	0.0733676	0.0733676	0	0	0	0	0	0	0	0	0	0	0	0.0733676	0.0733676	0	0	0	0	0	0	0	0	0	0
Actinobacteria	Actinobacteria	Propionibacteriales	Nocardioidaceae	Nocardioides	M02127_204_000000000-ARDDL_1_2110_12319_12437	0.0029166	0	0	0	0	0	0	0	0	0	0	0	0	0	0	0	0	0	0	0	0	0	0	0	0	0	0	0	0.0733676	0	0	0	0	0	0	0	0	0	0	0	0	0.0733676	0	0
				Nocardioides		0.0510405	0.146735	0	0	0	0	0	0	0	0.0733676	0	0	0.0733676	0.0733676	0.0733676	0.146735	0	0.0733676	0.29347	0.146735	0.0733676	0	0.0733676	0.0733676	0	0	0	0.0733676	0.146735	0	0	0.0733676	0.146735	0.0733676	0	0.0733676	0.0733676	0	0	0	0	0.0733676	0	0
			Nocardioidaceae			0.0933312	0.440205	0	0.220103	0.0733676	0.0733676	0	0.0733676	0	0.0733676	0	0.146735	0.146735	0.0733676	0.0733676	0.146735	0.0733676	0.146735	0.366838	0.29347	0.0733676	0.0733676	0.0733676	0.146735	0	0	0	0.0733676	0.146735	0.0733676	0	0.0733676	0.146735	0.0733676	0	0.0733676	0.0733676	0	0.0733676	0.146735	0	0.0733676	0.0733676	0
Actinobacteria	Actinobacteria	Propionibacteriales	Propionibacteriaceae	Jiangella	M02127_204_000000000-ARDDL_1_1109_23229_20194	0.0014583	0	0	0	0	0	0	0	0	0	0	0	0	0	0	0	0	0	0	0	0	0	0	0	0	0.0733676	0	0	0	0	0	0	0	0	0	0	0	0	0	0	0	0	0	0
Actinobacteria	Actinobacteria	Propionibacteriales	Propionibacteriaceae	Jiangella	M02127_204_000000000-ARDDL_1_1110_11617_5083	0.0014583	0	0	0	0	0	0	0	0	0	0	0	0	0.0733676	0	0	0	0	0	0	0	0	0	0	0	0	0	0	0	0	0	0	0	0	0	0	0	0	0	0	0	0	0	0
				Jiangella		0.0029166	0	0	0	0	0	0	0	0	0	0	0	0	0.0733676	0	0	0	0	0	0	0	0	0	0	0	0.0733676	0	0	0	0	0	0	0	0	0	0	0	0	0	0	0	0	0	0
			Propionibacteriaceae			0.0029166	0	0	0	0	0	0	0	0	0	0	0	0	0.0733676	0	0	0	0	0	0	0	0	0	0	0	0.0733676	0	0	0	0	0	0	0	0	0	0	0	0	0	0	0	0	0	0
Actinobacteria	Actinobacteria	Propionibacteriales	Propionibacteriales_unclassified	Propionibacteriales_unclassified	M02127_204_000000000-ARDDL_1_2113_19844_22678	0.0014583	0	0	0	0	0	0	0	0	0	0	0	0	0	0	0	0	0	0	0	0	0	0	0	0	0	0	0	0	0	0	0	0	0	0	0	0	0	0	0	0	0	0	0
				Propionibacteriales_unclassified		0.0014583	0	0	0	0	0	0	0	0	0	0	0	0	0	0	0	0	0	0	0	0	0	0	0	0	0	0	0	0	0	0	0	0	0	0	0	0	0	0	0	0	0	0	0
			Propionibacteriales_unclassified			0.0014583	0	0	0	0	0	0	0	0	0	0	0	0	0	0	0	0	0	0	0	0	0	0	0	0	0	0	0	0	0	0	0	0	0	0	0	0	0	0	0	0	0	0	0
		Propionibacteriales				0.0977061	0.440205	0	0.220103	0.0733676	0.0733676	0	0.0733676	0	0.0733676	0	0.146735	0.146735	0.146735	0.0733676	0.146735	0.0733676	0.146735	0.366838	0.29347	0.0733676	0.0733676	0.0733676	0.146735	0	0.0733676	0	0.0733676	0.146735	0.0733676	0	0.0733676	0.146735	0.0733676	0	0.0733676	0.0733676	0	0.0733676	0.146735	0	0.0733676	0.0733676	0
Actinobacteria	Actinobacteria	Pseudonocardiales_2	Pseudonocardiaceae_2	Pseudonocardia	M02127_204_000000000-ARDDL_1_2113_11165_15579	0.0014583	0	0	0	0	0	0	0	0	0	0	0	0	0	0	0	0	0	0	0	0	0	0	0	0	0	0	0	0	0	0	0	0	0	0	0	0.0733676	0	0	0	0	0	0	0
				Pseudonocardia		0.0014583	0	0	0	0	0	0	0	0	0	0	0	0	0	0	0	0	0	0	0	0	0	0	0	0	0	0	0	0	0	0	0	0	0	0	0	0.0733676	0	0	0	0	0	0	0
			Pseudonocardiaceae_2			0.0014583	0	0	0	0	0	0	0	0	0	0	0	0	0	0	0	0	0	0	0	0	0	0	0	0	0	0	0	0	0	0	0	0	0	0	0	0.0733676	0	0	0	0	0	0	0
		Pseudonocardiales_2				0.0014583	0	0	0	0	0	0	0	0	0	0	0	0	0	0	0	0	0	0	0	0	0	0	0	0	0	0	0	0	0	0	0	0	0	0	0	0.0733676	0	0	0	0	0	0	0
Actinobacteria	Actinobacteria	Solirubrobacterales	Cluster_480-2	Cluster_480-2_unclassified	M02127_204_000000000-ARDDL_1_1104_24487_19799	0.0014583	0	0	0	0	0	0	0.0733676	0	0	0	0	0	0	0	0	0	0	0	0	0	0	0	0	0	0	0	0	0	0	0	0	0	0	0	0	0	0	0	0	0	0	0	0
Actinobacteria	Actinobacteria	Solirubrobacterales	Cluster_480-2	Cluster_480-2_unclassified	M02127_204_000000000-ARDDL_1_2107_10693_13278	0.0058332	0	0	0	0	0	0	0	0	0	0	0	0	0	0	0	0	0	0	0	0	0	0	0	0	0.0733676	0	0	0	0	0	0	0	0	0	0	0	0	0	0	0	0	0	0
Actinobacteria	Actinobacteria	Solirubrobacterales	Cluster_480-2	Cluster_480-2_unclassified	M02127_204_000000000-ARDDL_1_2107_28024_20654	0.0014583	0	0	0	0	0	0	0	0	0	0	0	0	0	0	0	0	0	0	0	0	0	0	0	0	0	0	0	0	0	0	0	0	0	0	0.0733676	0	0	0	0	0	0	0	0
Actinobacteria	Actinobacteria	Solirubrobacterales	Cluster_480-2	Cluster_480-2_unclassified	M02127_204_000000000-ARDDL_1_2110_14884_16401	0.0087498	0	0	0	0	0	0	0	0	0	0	0	0	0	0	0	0	0	0	0	0	0	0	0	0.0733676	0	0	0	0	0	0	0	0	0	0	0	0	0	0.0733676	0	0	0	0	0
				Cluster_480-2_unclassified		0.0174996	0	0	0	0	0	0	0.0733676	0	0	0	0	0	0	0	0	0	0	0	0	0	0	0	0	0.0733676	0.0733676	0	0	0	0	0	0	0	0	0	0.0733676	0	0	0.0733676	0	0	0	0	0
			Cluster_480-2			0.0174996	0	0	0	0	0	0	0.0733676	0	0	0	0	0	0	0	0	0	0	0	0	0	0	0	0	0.0733676	0.0733676	0	0	0	0	0	0	0	0	0	0.0733676	0	0	0.0733676	0	0	0	0	0
Actinobacteria	Actinobacteria	Solirubrobacterales	Solirubrobacterales_unclassified	Solirubrobacterales_unclassified	M02127_204_000000000-ARDDL_1_1102_4535_13730	0.0014583	0	0	0	0	0	0	0	0	0	0	0	0	0	0.0733676	0	0	0	0	0	0	0	0	0	0	0	0	0	0	0	0	0	0	0	0	0	0	0	0	0	0	0	0	0
Actinobacteria	Actinobacteria	Solirubrobacterales	Solirubrobacterales_unclassified	Solirubrobacterales_unclassified	M02127_204_000000000-ARDDL_1_1108_22513_12185	0.0029166	0	0	0	0	0	0	0	0	0	0	0	0	0	0	0	0	0	0.0733676	0	0	0	0	0	0	0	0	0	0	0	0	0.0733676	0	0	0	0	0	0	0	0	0	0	0	0
Actinobacteria	Actinobacteria	Solirubrobacterales	Solirubrobacterales_unclassified	Solirubrobacterales_unclassified	M02127_204_000000000-ARDDL_1_2102_7846_15973	0.0029166	0.0733676	0	0	0	0	0	0	0	0	0	0	0	0	0	0.0733676	0	0	0	0	0	0	0	0	0	0	0	0	0	0	0	0	0	0	0	0	0	0	0	0	0	0	0	0
Actinobacteria	Actinobacteria	Solirubrobacterales	Solirubrobacterales_unclassified	Solirubrobacterales_unclassified	M02127_204_000000000-ARDDL_1_2106_26152_12819	0.0014583	0	0	0	0	0	0	0	0	0	0	0.0733676	0	0	0	0	0	0	0	0	0	0	0	0	0	0	0	0	0	0	0	0	0	0	0	0	0	0	0	0	0	0	0	0
Actinobacteria	Actinobacteria	Solirubrobacterales	Solirubrobacterales_unclassified	Solirubrobacterales_unclassified	M02127_204_000000000-ARDDL_1_2109_20516_6515	0.0043749	0	0	0	0	0	0	0	0	0	0	0	0	0.0733676	0	0	0	0	0	0	0	0	0	0	0	0.0733676	0	0	0	0	0	0	0	0	0	0.0733676	0	0	0	0	0	0	0	0
				Solirubrobacterales_unclassified		0.0131247	0.0733676	0	0	0	0	0	0	0	0	0	0.0733676	0	0.0733676	0.0733676	0.0733676	0	0	0.0733676	0	0	0	0	0	0	0.0733676	0	0	0	0	0	0.0733676	0	0	0	0.0733676	0	0	0	0	0	0	0	0
			Solirubrobacterales_unclassified			0.0131247	0.0733676	0	0	0	0	0	0	0	0	0	0.0733676	0	0.0733676	0.0733676	0.0733676	0	0	0.0733676	0	0	0	0	0	0	0.0733676	0	0	0	0	0	0.0733676	0	0	0	0.0733676	0	0	0	0	0	0	0	0
Actinobacteria	Actinobacteria	Solirubrobacterales	Solirubrobacteriaceae	Solirubrobacter	M02127_204_000000000-ARDDL_1_2110_16826_14844	0.0058332	0	0	0	0	0	0	0	0	0	0	0	0	0	0	0	0	0	0	0	0	0	0	0	0	0	0.364964	0	0	0	0	0	0	0	0	0	0	0	0	0	0	0.0733676	0	0
				Solirubrobacter		0.0058332	0	0	0	0	0	0	0	0	0	0	0	0	0	0	0	0	0	0	0	0	0	0	0	0	0	0.364964	0	0	0	0	0	0	0	0	0	0	0	0	0	0	0.0733676	0	0
			Solirubrobacteriaceae			0.0058332	0	0	0	0	0	0	0	0	0	0	0	0	0	0	0	0	0	0	0	0	0	0	0	0	0	0.364964	0	0	0	0	0	0	0	0	0	0	0	0	0	0	0.0733676	0	0
Actinobacteria	Actinobacteria	Solirubrobacterales	TM146	TM146_unclassified	M02127_204_000000000-ARDDL_1_2112_21374_17193	0.0014583	0	0	0	0	0	0	0	0	0	0	0	0	0	0	0	0	0	0	0	0.0733676	0	0	0	0	0	0	0	0	0	0	0	0	0	0	0	0	0	0	0	0	0	0	0
				TM146_unclassified		0.0014583	0	0	0	0	0	0	0	0	0	0	0	0	0	0	0	0	0	0	0	0.0733676	0	0	0	0	0	0	0	0	0	0	0	0	0	0	0	0	0	0	0	0	0	0	0
			TM146			0.0014583	0	0	0	0	0	0	0	0	0	0	0	0	0	0	0	0	0	0	0	0.0733676	0	0	0	0	0	0	0	0	0	0	0	0	0	0	0	0	0	0	0	0	0	0	0
		Solirubrobacterales				0.0379158	0.0733676	0	0	0	0	0	0.0733676	0	0	0	0.0733676	0	0.0733676	0.0733676	0.0733676	0	0	0.0733676	0	0.0733676	0	0	0	0.0733676	0.146735	0.364964	0	0	0	0	0.0733676	0	0	0	0.146735	0	0	0.0733676	0	0	0.0733676	0	0
Actinobacteria	Actinobacteria	Streptosporangiales	Thermomonosporaceae_2	Actinoallomurus	M02127_204_000000000-ARDDL_1_1109_17712_25531	0.0043749	0	0	0	0	0	0	0	0	0	0	0	0	0	0	0	0	0	0	0	0	0	0	0	0	0	0	0	0	0.0733676	0	0	0	0	0	0	0	0	0	0	0	0	0	0
				Actinoallomurus		0.0043749	0	0	0	0	0	0	0	0	0	0	0	0	0	0	0	0	0	0	0	0	0	0	0	0	0	0	0	0	0.0733676	0	0	0	0	0	0	0	0	0	0	0	0	0	0
			Thermomonosporaceae_2			0.0043749	0	0	0	0	0	0	0	0	0	0	0	0	0	0	0	0	0	0	0	0	0	0	0	0	0	0	0	0	0.0733676	0	0	0	0	0	0	0	0	0	0	0	0	0	0
		Streptosporangiales				0.0043749	0	0	0	0	0	0	0	0	0	0	0	0	0	0	0	0	0	0	0	0	0	0	0	0	0	0	0	0	0.0733676	0	0	0	0	0	0	0	0	0	0	0	0	0	0
	Actinobacteria					4.11678	3.96185	2.56787	2.34776	3.96185	3.59501	2.12766	5.2091	16.6667	8.29054	2.34776	2.05429	3.22817	2.64123	3.44828	3.88848	5.72267	2.64123	6.45635	4.84226	1.61409	3.74175	3.88848	5.13573	2.27439	2.42113	1.82482	1.24725	7.26339	5.28247	3.81511	6.82318	4.84226	5.13573	3.59501	3.96185	3.22817	6.38298	3.15481	5.72267	3.30154	4.47542	3.81511	4.76889
Actinobacteria						4.11678	3.96185	2.56787	2.34776	3.96185	3.59501	2.12766	5.2091	16.6667	8.29054	2.34776	2.05429	3.22817	2.64123	3.44828	3.88848	5.72267	2.64123	6.45635	4.84226	1.61409	3.74175	3.88848	5.13573	2.27439	2.42113	1.82482	1.24725	7.26339	5.28247	3.81511	6.82318	4.84226	5.13573	3.59501	3.96185	3.22817	6.38298	3.15481	5.72267	3.30154	4.47542	3.81511	4.76889
Bacteroidetes	Bacteroidetes_unclassified	Bacteroidetes_unclassified	Bacteroidetes_unclassified	Bacteroidetes_unclassified	M02127_204_000000000-ARDDL_1_1101_2820_19291	0.0043749	0	0	0	0	0	0	0.0733676	0	0	0	0	0	0	0	0	0	0	0	0	0	0	0	0	0	0	0	0	0	0	0	0	0	0	0	0	0	0	0	0	0	0	0	0.146735
Bacteroidetes	Bacteroidetes_unclassified	Bacteroidetes_unclassified	Bacteroidetes_unclassified	Bacteroidetes_unclassified	M02127_204_000000000-ARDDL_1_1102_15384_3744	0.0014583	0	0	0	0	0	0	0	0	0	0	0	0	0	0	0	0	0	0	0	0	0	0	0	0	0	0	0	0	0	0	0	0	0	0	0	0	0	0.0733676	0	0	0	0	0
Bacteroidetes	Bacteroidetes_unclassified	Bacteroidetes_unclassified	Bacteroidetes_unclassified	Bacteroidetes_unclassified	M02127_204_000000000-ARDDL_1_1102_7617_19415	0.0014583	0	0	0	0	0	0	0	0	0	0	0	0	0	0	0.0733676	0	0	0	0	0	0	0	0	0	0	0	0	0	0	0	0	0	0	0	0	0	0	0	0	0	0	0	0
Bacteroidetes	Bacteroidetes_unclassified	Bacteroidetes_unclassified	Bacteroidetes_unclassified	Bacteroidetes_unclassified	M02127_204_000000000-ARDDL_1_1103_27256_9882	0.0029166	0	0	0	0	0	0	0	0	0	0.0733676	0	0	0	0	0	0	0	0	0	0	0	0	0	0	0	0	0	0	0	0	0	0	0	0	0	0	0	0	0	0	0	0	0
Bacteroidetes	Bacteroidetes_unclassified	Bacteroidetes_unclassified	Bacteroidetes_unclassified	Bacteroidetes_unclassified	M02127_204_000000000-ARDDL_1_1104_19462_15278	0.0014583	0	0	0	0	0	0	0	0	0	0	0	0	0	0	0.0733676	0	0	0	0	0	0	0	0	0	0	0	0	0	0	0	0	0	0	0	0	0	0	0	0	0	0	0	0
Bacteroidetes	Bacteroidetes_unclassified	Bacteroidetes_unclassified	Bacteroidetes_unclassified	Bacteroidetes_unclassified	M02127_204_000000000-ARDDL_1_1105_10918_21483	0.0029166	0	0	0	0	0	0	0.0733676	0	0	0	0	0	0	0	0	0	0	0.0733676	0	0	0	0	0	0	0	0	0	0	0	0	0	0	0	0	0	0	0	0	0	0	0	0	0
Bacteroidetes	Bacteroidetes_unclassified	Bacteroidetes_unclassified	Bacteroidetes_unclassified	Bacteroidetes_unclassified	M02127_204_000000000-ARDDL_1_1105_18836_9620	0.0014583	0.0733676	0	0	0	0	0	0	0	0	0	0	0	0	0	0	0	0	0	0	0	0	0	0	0	0	0	0	0	0	0	0	0	0	0	0	0	0	0	0	0	0	0	0
Bacteroidetes	Bacteroidetes_unclassified	Bacteroidetes_unclassified	Bacteroidetes_unclassified	Bacteroidetes_unclassified	M02127_204_000000000-ARDDL_1_1106_21688_12645	0.0116664	0.0733676	0	0	0	0	0	0	0	0	0	0	0	0	0	0	0	0	0	0	0	0	0.0733676	0	0	0.0733676	0	0	0	0	0	0.0733676	0.0733676	0.0733676	0	0	0	0	0	0	0	0.146735	0	0
Bacteroidetes	Bacteroidetes_unclassified	Bacteroidetes_unclassified	Bacteroidetes_unclassified	Bacteroidetes_unclassified	M02127_204_000000000-ARDDL_1_1106_28060_13365	0.0014583	0	0	0	0	0	0	0	0	0	0	0	0	0	0	0	0	0	0	0	0	0	0	0.0733676	0	0	0	0	0	0	0	0	0	0	0	0	0	0	0	0	0	0	0	0
Bacteroidetes	Bacteroidetes_unclassified	Bacteroidetes_unclassified	Bacteroidetes_unclassified	Bacteroidetes_unclassified	M02127_204_000000000-ARDDL_1_1108_12479_16181	0.0335409	0	0	0.0733676	0	0.0733676	0	0	0	0	0.146735	0.0733676	0.0733676	0	0	0.0733676	0	0	0	0	0	0	0.0733676	0	0	0	0	0.146735	0	0	0	0.146735	0.0733676	0.146735	0.0733676	0	0	0	0	0.0733676	0.220103	0	0.0733676	0
Bacteroidetes	Bacteroidetes_unclassified	Bacteroidetes_unclassified	Bacteroidetes_unclassified	Bacteroidetes_unclassified	M02127_204_000000000-ARDDL_1_1109_22397_20702	0.0014583	0	0	0	0	0	0	0	0	0.0733676	0	0	0	0	0	0	0	0	0	0	0	0	0	0	0	0	0	0	0	0	0	0	0	0	0	0	0	0	0	0	0	0	0	0
Bacteroidetes	Bacteroidetes_unclassified	Bacteroidetes_unclassified	Bacteroidetes_unclassified	Bacteroidetes_unclassified	M02127_204_000000000-ARDDL_1_1111_4683_16426	0.0014583	0	0	0	0	0.0733676	0	0	0	0	0	0	0	0	0	0	0	0	0	0	0	0	0	0	0	0	0	0	0	0	0	0	0	0	0	0	0	0	0	0	0	0	0	0
Bacteroidetes	Bacteroidetes_unclassified	Bacteroidetes_unclassified	Bacteroidetes_unclassified	Bacteroidetes_unclassified	M02127_204_000000000-ARDDL_1_1112_14090_23173	0.0014583	0	0	0	0	0	0	0	0	0	0	0	0	0	0	0	0	0	0	0	0	0	0	0	0	0	0	0.0733676	0	0	0	0	0	0	0	0	0	0	0	0	0	0	0	0
Bacteroidetes	Bacteroidetes_unclassified	Bacteroidetes_unclassified	Bacteroidetes_unclassified	Bacteroidetes_unclassified	M02127_204_000000000-ARDDL_1_1112_21800_20333	0.0014583	0	0	0	0	0	0	0	0	0	0	0	0	0	0	0	0	0	0	0	0	0	0	0	0	0	0	0	0	0	0	0	0	0	0	0	0	0	0	0	0	0	0.0733676	0
Bacteroidetes	Bacteroidetes_unclassified	Bacteroidetes_unclassified	Bacteroidetes_unclassified	Bacteroidetes_unclassified	M02127_204_000000000-ARDDL_1_1112_21983_19444	0.0014583	0	0	0	0	0	0	0	0	0	0	0	0	0	0	0	0	0	0	0	0	0	0.0733676	0	0	0	0	0	0	0	0	0	0	0	0	0	0	0	0	0	0	0	0	0
Bacteroidetes	Bacteroidetes_unclassified	Bacteroidetes_unclassified	Bacteroidetes_unclassified	Bacteroidetes_unclassified	M02127_204_000000000-ARDDL_1_1112_28882_17184	0.0029166	0	0	0	0	0.0733676	0	0	0	0	0	0	0	0	0	0	0	0	0	0	0	0	0	0	0	0	0	0	0	0.0733676	0	0	0	0	0	0	0	0	0	0	0	0	0	0
Bacteroidetes	Bacteroidetes_unclassified	Bacteroidetes_unclassified	Bacteroidetes_unclassified	Bacteroidetes_unclassified	M02127_204_000000000-ARDDL_1_1113_17183_21762	0.0014583	0	0	0	0	0	0	0	0	0	0	0	0	0	0	0	0	0	0	0	0	0	0	0	0	0	0	0	0	0	0	0	0	0	0	0	0	0	0	0	0	0.0733676	0	0
Bacteroidetes	Bacteroidetes_unclassified	Bacteroidetes_unclassified	Bacteroidetes_unclassified	Bacteroidetes_unclassified	M02127_204_000000000-ARDDL_1_1113_20176_15634	0.0014583	0	0	0	0	0	0	0	0	0	0	0	0	0	0	0	0	0	0	0	0	0	0	0	0	0	0	0	0	0	0	0	0	0	0	0	0.0733676	0	0	0	0	0	0	0
Bacteroidetes	Bacteroidetes_unclassified	Bacteroidetes_unclassified	Bacteroidetes_unclassified	Bacteroidetes_unclassified	M02127_204_000000000-ARDDL_1_1113_22442_22860	0.0320826	0.146735	0	0.0733676	0	0	0	0	0	0	0	0	0	0.0733676	0	0	0	0	0	0.0733676	0	0.0733676	0.0733676	0.0733676	0	0	0	0.0733676	0	0	0	0.0733676	0.146735	0	0	0	0	0.0733676	0	0	0	0	0	0.0733676
Bacteroidetes	Bacteroidetes_unclassified	Bacteroidetes_unclassified	Bacteroidetes_unclassified	Bacteroidetes_unclassified	M02127_204_000000000-ARDDL_1_1113_23678_26212	0.0014583	0	0	0	0	0	0	0.0733676	0	0	0	0	0	0	0	0	0	0	0	0	0	0	0	0	0	0	0	0	0	0	0	0	0	0	0	0	0	0	0	0	0	0	0	0
Bacteroidetes	Bacteroidetes_unclassified	Bacteroidetes_unclassified	Bacteroidetes_unclassified	Bacteroidetes_unclassified	M02127_204_000000000-ARDDL_1_1114_21284_4290	0.0568737	0.29347	0	0.0733676	0	0	0	0	0	0.0733676	0	0	0	0	0.0733676	0	0.146735	0	0	0	0.146735	0	0.0733676	0.220103	0	0.0733676	0	0	0	0	0	0	0	0	0.220103	0	0.220103	0.146735	0.0733676	0.146735	0.0733676	0.220103	0	0
Bacteroidetes	Bacteroidetes_unclassified	Bacteroidetes_unclassified	Bacteroidetes_unclassified	Bacteroidetes_unclassified	M02127_204_000000000-ARDDL_1_1114_22135_13469	0.0029166	0	0	0	0	0	0	0	0	0	0	0	0	0	0	0	0	0	0	0	0	0	0	0	0	0	0	0	0	0	0	0	0	0	0	0.0733676	0.0733676	0	0	0	0	0	0	0
Bacteroidetes	Bacteroidetes_unclassified	Bacteroidetes_unclassified	Bacteroidetes_unclassified	Bacteroidetes_unclassified	M02127_204_000000000-ARDDL_1_1114_26232_23531	0.0014583	0	0	0	0	0	0	0	0	0	0	0	0	0	0	0	0	0	0	0	0	0	0	0	0	0.0733676	0	0	0	0	0	0	0	0	0	0	0	0	0	0	0	0	0	0
Bacteroidetes	Bacteroidetes_unclassified	Bacteroidetes_unclassified	Bacteroidetes_unclassified	Bacteroidetes_unclassified	M02127_204_000000000-ARDDL_1_1114_6189_17459	0.0014583	0	0	0	0	0	0	0	0	0	0	0	0	0	0	0	0	0	0	0	0	0	0	0	0	0	0	0	0	0	0	0	0	0	0.0733676	0	0	0	0	0	0	0	0	0
Bacteroidetes	Bacteroidetes_unclassified	Bacteroidetes_unclassified	Bacteroidetes_unclassified	Bacteroidetes_unclassified	M02127_204_000000000-ARDDL_1_2101_11721_27266	0.0058332	0	0	0	0.0733676	0	0	0	0	0	0	0	0	0	0	0	0	0	0	0	0	0	0	0	0	0.0733676	0	0	0	0	0	0	0	0	0	0	0	0	0	0	0	0	0	0
Bacteroidetes	Bacteroidetes_unclassified	Bacteroidetes_unclassified	Bacteroidetes_unclassified	Bacteroidetes_unclassified	M02127_204_000000000-ARDDL_1_2101_22409_21219	0.0087498	0	0	0	0	0	0.146735	0.0733676	0	0	0	0	0	0	0	0	0	0	0	0	0	0	0.0733676	0	0.0733676	0	0	0	0	0	0	0	0	0	0	0	0	0	0	0	0	0	0	0
Bacteroidetes	Bacteroidetes_unclassified	Bacteroidetes_unclassified	Bacteroidetes_unclassified	Bacteroidetes_unclassified	M02127_204_000000000-ARDDL_1_2101_22612_4947	0.0014583	0	0	0	0	0	0	0	0	0	0	0	0	0	0	0	0	0	0.0733676	0	0	0	0	0	0	0	0	0	0	0	0	0	0	0	0	0	0	0	0	0	0	0	0	0
Bacteroidetes	Bacteroidetes_unclassified	Bacteroidetes_unclassified	Bacteroidetes_unclassified	Bacteroidetes_unclassified	M02127_204_000000000-ARDDL_1_2101_23934_24248	0.0014583	0	0	0	0	0	0	0	0	0	0	0	0	0	0	0	0	0	0	0	0	0	0	0	0	0	0	0	0	0	0	0	0	0	0	0	0	0	0	0	0	0.0733676	0	0
Bacteroidetes	Bacteroidetes_unclassified	Bacteroidetes_unclassified	Bacteroidetes_unclassified	Bacteroidetes_unclassified	M02127_204_000000000-ARDDL_1_2101_23984_21037	0.0014583	0	0	0	0	0	0	0	0	0	0	0	0	0	0	0	0	0	0	0	0	0	0	0	0	0	0	0	0	0	0	0	0	0	0.0733676	0	0	0	0	0	0	0	0	0
Bacteroidetes	Bacteroidetes_unclassified	Bacteroidetes_unclassified	Bacteroidetes_unclassified	Bacteroidetes_unclassified	M02127_204_000000000-ARDDL_1_2101_24606_17244	0.0014583	0	0	0	0	0	0	0	0	0	0	0	0	0	0	0	0	0	0	0	0	0	0	0	0	0	0	0	0	0	0	0	0	0	0	0	0	0	0	0	0	0.0733676	0	0
Bacteroidetes	Bacteroidetes_unclassified	Bacteroidetes_unclassified	Bacteroidetes_unclassified	Bacteroidetes_unclassified	M02127_204_000000000-ARDDL_1_2101_2532_19906	0.014583	0	0	0	0.0733676	0	0	0.0733676	0	0	0	0	0	0	0	0	0	0	0	0	0	0	0	0	0	0.0733676	0	0.0733676	0.0733676	0.0733676	0	0	0	0.0733676	0	0	0	0	0	0	0	0	0.146735	0
Bacteroidetes	Bacteroidetes_unclassified	Bacteroidetes_unclassified	Bacteroidetes_unclassified	Bacteroidetes_unclassified	M02127_204_000000000-ARDDL_1_2101_25461_13019	0.0043749	0	0	0	0.0733676	0	0	0	0	0	0	0	0	0	0	0	0	0	0	0	0	0	0.0733676	0	0	0	0	0	0	0	0	0	0	0	0	0	0	0	0	0	0	0	0	0
Bacteroidetes	Bacteroidetes_unclassified	Bacteroidetes_unclassified	Bacteroidetes_unclassified	Bacteroidetes_unclassified	M02127_204_000000000-ARDDL_1_2102_14902_2091	0.0014583	0	0	0	0	0	0	0	0	0	0	0	0	0	0	0	0	0	0	0	0	0	0.0733676	0	0	0	0	0	0	0	0	0	0	0	0	0	0	0	0	0	0	0	0	0
Bacteroidetes	Bacteroidetes_unclassified	Bacteroidetes_unclassified	Bacteroidetes_unclassified	Bacteroidetes_unclassified	M02127_204_000000000-ARDDL_1_2102_21242_10859	0.0014583	0	0	0	0	0	0	0	0	0	0	0	0	0	0	0	0	0	0	0	0	0	0	0	0	0	0	0	0	0	0	0	0	0	0	0	0	0	0	0	0	0	0	0
Bacteroidetes	Bacteroidetes_unclassified	Bacteroidetes_unclassified	Bacteroidetes_unclassified	Bacteroidetes_unclassified	M02127_204_000000000-ARDDL_1_2103_22676_18451	0.0014583	0	0	0	0	0	0	0	0	0	0	0	0	0	0	0	0	0	0	0	0	0	0	0	0	0	0	0	0	0	0	0	0	0	0.0733676	0	0	0	0	0	0	0	0	0
Bacteroidetes	Bacteroidetes_unclassified	Bacteroidetes_unclassified	Bacteroidetes_unclassified	Bacteroidetes_unclassified	M02127_204_000000000-ARDDL_1_2103_27818_20832	0.0029166	0	0	0	0	0	0	0	0	0	0	0	0	0	0	0	0	0	0	0	0	0	0	0	0	0	0	0	0	0	0	0	0	0	0	0	0	0	0	0	0	0	0	0
Bacteroidetes	Bacteroidetes_unclassified	Bacteroidetes_unclassified	Bacteroidetes_unclassified	Bacteroidetes_unclassified	M02127_204_000000000-ARDDL_1_2104_14240_7139	0.0014583	0	0	0	0	0	0	0	0	0	0	0	0	0	0	0	0	0	0	0	0	0	0	0	0	0	0	0	0	0	0	0	0	0	0	0	0	0	0	0.0733676	0	0	0	0
Bacteroidetes	Bacteroidetes_unclassified	Bacteroidetes_unclassified	Bacteroidetes_unclassified	Bacteroidetes_unclassified	M02127_204_000000000-ARDDL_1_2104_18293_11358	0.0014583	0	0	0	0	0	0	0	0	0	0	0	0	0	0	0	0	0	0	0	0	0	0	0	0	0	0	0	0	0	0	0	0	0.0733676	0	0	0	0	0	0	0	0	0	0
Bacteroidetes	Bacteroidetes_unclassified	Bacteroidetes_unclassified	Bacteroidetes_unclassified	Bacteroidetes_unclassified	M02127_204_000000000-ARDDL_1_2105_11006_26205	0.0014583	0	0	0	0	0	0	0	0	0	0	0.0733676	0	0	0	0	0	0	0	0	0	0	0	0	0	0	0	0	0	0	0	0	0	0	0	0	0	0	0	0	0	0	0	0
Bacteroidetes	Bacteroidetes_unclassified	Bacteroidetes_unclassified	Bacteroidetes_unclassified	Bacteroidetes_unclassified	M02127_204_000000000-ARDDL_1_2106_20351_8771	0.0014583	0	0	0	0	0	0	0	0	0	0	0	0	0	0	0	0	0	0	0	0	0	0	0	0	0	0	0	0	0	0	0	0	0	0	0	0	0	0.0733676	0	0	0	0	0
Bacteroidetes	Bacteroidetes_unclassified	Bacteroidetes_unclassified	Bacteroidetes_unclassified	Bacteroidetes_unclassified	M02127_204_000000000-ARDDL_1_2106_4271_10599	0.0014583	0	0	0	0	0.0733676	0	0	0	0	0	0	0	0	0	0	0	0	0	0	0	0	0	0	0	0	0	0	0	0	0	0	0	0	0	0	0	0	0	0	0	0	0	0
Bacteroidetes	Bacteroidetes_unclassified	Bacteroidetes_unclassified	Bacteroidetes_unclassified	Bacteroidetes_unclassified	M02127_204_000000000-ARDDL_1_2106_5227_14344	0.0014583	0	0	0	0	0	0	0	0	0	0	0	0	0	0	0	0	0	0	0	0	0	0.0733676	0	0	0	0	0	0	0	0	0	0	0	0	0	0	0	0	0	0	0	0	0
Bacteroidetes	Bacteroidetes_unclassified	Bacteroidetes_unclassified	Bacteroidetes_unclassified	Bacteroidetes_unclassified	M02127_204_000000000-ARDDL_1_2107_10146_15074	1.32414	2.78797	1.76082	1.68745	1.10051	1.32062	1.02715	1.10051	0	1.10051	1.54072	1.83419	1.83419	1.17388	1.32062	2.56787	1.98092	1.54072	0.660308	2.78797	1.24725	0.660308	0.513573	3.00807	0.586941	0.660308	1.45985	1.10051	0.733676	1.46735	0.953778	2.05429	1.83419	1.02715	1.39398	1.61409	1.68745	1.32062	1.83419	1.10051	0.660308	1.17388	1.02715	1.39398
Bacteroidetes	Bacteroidetes_unclassified	Bacteroidetes_unclassified	Bacteroidetes_unclassified	Bacteroidetes_unclassified	M02127_204_000000000-ARDDL_1_2107_14519_7834	0.0043749	0	0	0	0	0	0	0	0	0	0	0	0	0	0	0	0	0	0	0	0	0	0	0	0	0	0	0	0	0	0	0	0	0.146735	0	0	0	0	0	0	0	0	0	0
Bacteroidetes	Bacteroidetes_unclassified	Bacteroidetes_unclassified	Bacteroidetes_unclassified	Bacteroidetes_unclassified	M02127_204_000000000-ARDDL_1_2107_16809_21040	0.0014583	0	0	0	0	0	0	0	0	0	0	0	0	0	0	0	0	0	0	0	0	0	0	0	0	0.0733676	0	0	0	0	0	0	0	0	0	0	0	0	0	0	0	0	0	0
Bacteroidetes	Bacteroidetes_unclassified	Bacteroidetes_unclassified	Bacteroidetes_unclassified	Bacteroidetes_unclassified	M02127_204_000000000-ARDDL_1_2107_23399_6731	0.0029166	0	0	0	0	0	0	0	0	0	0	0	0	0	0	0	0	0	0	0	0.0733676	0	0	0	0	0	0	0	0	0	0	0	0	0	0	0	0	0.0733676	0	0	0	0	0	0
Bacteroidetes	Bacteroidetes_unclassified	Bacteroidetes_unclassified	Bacteroidetes_unclassified	Bacteroidetes_unclassified	M02127_204_000000000-ARDDL_1_2107_23847_17832	0.0014583	0	0	0	0	0	0	0	0	0	0	0	0	0	0	0	0	0	0	0	0	0	0	0	0	0	0	0	0	0.0733676	0	0	0	0	0	0	0	0	0	0	0	0	0	0
Bacteroidetes	Bacteroidetes_unclassified	Bacteroidetes_unclassified	Bacteroidetes_unclassified	Bacteroidetes_unclassified	M02127_204_000000000-ARDDL_1_2107_26088_18160	0.0043749	0	0	0	0	0	0	0	0	0	0	0	0	0	0	0	0	0	0	0	0	0	0	0	0	0	0	0	0	0	0.0733676	0.146735	0	0	0	0	0	0	0	0	0	0	0	0
Bacteroidetes	Bacteroidetes_unclassified	Bacteroidetes_unclassified	Bacteroidetes_unclassified	Bacteroidetes_unclassified	M02127_204_000000000-ARDDL_1_2108_21278_8959	0.0014583	0	0	0	0	0	0	0	0	0	0	0	0	0	0	0	0	0	0	0	0	0	0	0	0	0	0	0.0733676	0	0	0	0	0	0	0	0	0	0	0	0	0	0	0	0
Bacteroidetes	Bacteroidetes_unclassified	Bacteroidetes_unclassified	Bacteroidetes_unclassified	Bacteroidetes_unclassified	M02127_204_000000000-ARDDL_1_2108_21888_4480	0.0014583	0	0	0	0	0	0	0	0	0	0	0	0	0	0	0	0	0	0	0	0	0	0	0	0	0	0	0	0	0	0	0	0	0.0733676	0	0	0	0	0	0	0	0	0	0
Bacteroidetes	Bacteroidetes_unclassified	Bacteroidetes_unclassified	Bacteroidetes_unclassified	Bacteroidetes_unclassified	M02127_204_000000000-ARDDL_1_2109_20374_10430	0.0014583	0	0	0	0	0	0	0.0733676	0	0	0	0	0	0	0	0	0	0	0	0	0	0	0	0	0	0	0	0	0	0	0	0	0	0	0	0	0	0	0	0	0	0	0	0
Bacteroidetes	Bacteroidetes_unclassified	Bacteroidetes_unclassified	Bacteroidetes_unclassified	Bacteroidetes_unclassified	M02127_204_000000000-ARDDL_1_2109_23097_6182	0.0014583	0	0	0	0	0	0	0	0	0	0	0	0	0	0	0	0	0	0	0	0.0733676	0	0	0	0	0	0	0	0	0	0	0	0	0	0	0	0	0	0	0	0	0	0	0
Bacteroidetes	Bacteroidetes_unclassified	Bacteroidetes_unclassified	Bacteroidetes_unclassified	Bacteroidetes_unclassified	M02127_204_000000000-ARDDL_1_2109_9892_25480	0.0014583	0	0	0	0	0	0	0	0	0	0	0	0	0	0	0	0	0	0	0	0	0	0	0	0	0	0	0	0	0	0	0	0	0	0.0733676	0	0	0	0	0	0	0	0	0
Bacteroidetes	Bacteroidetes_unclassified	Bacteroidetes_unclassified	Bacteroidetes_unclassified	Bacteroidetes_unclassified	M02127_204_000000000-ARDDL_1_2110_11228_18015	0.0029166	0	0	0	0	0	0	0	0	0	0	0	0	0	0	0	0	0	0	0	0	0	0	0	0	0	0	0	0	0	0	0	0	0	0.146735	0	0	0	0	0	0	0	0	0
Bacteroidetes	Bacteroidetes_unclassified	Bacteroidetes_unclassified	Bacteroidetes_unclassified	Bacteroidetes_unclassified	M02127_204_000000000-ARDDL_1_2110_16002_5094	0.0029166	0	0	0	0	0	0	0	0	0	0	0	0	0	0	0	0	0	0	0	0	0	0	0	0	0	0	0	0	0	0	0	0.0733676	0	0.0733676	0	0	0	0	0	0	0	0	0
Bacteroidetes	Bacteroidetes_unclassified	Bacteroidetes_unclassified	Bacteroidetes_unclassified	Bacteroidetes_unclassified	M02127_204_000000000-ARDDL_1_2110_18358_7874	0.0014583	0	0	0	0	0	0	0	0	0	0	0	0	0	0	0	0	0	0	0	0	0	0	0	0	0	0	0	0	0	0	0	0.0733676	0	0	0	0	0	0	0	0	0	0	0
Bacteroidetes	Bacteroidetes_unclassified	Bacteroidetes_unclassified	Bacteroidetes_unclassified	Bacteroidetes_unclassified	M02127_204_000000000-ARDDL_1_2111_12850_3042	0.0014583	0	0	0	0	0	0	0	0	0	0	0	0	0.0733676	0	0	0	0	0	0	0	0	0	0	0	0	0	0	0	0	0	0	0	0	0	0	0	0	0	0	0	0	0	0
Bacteroidetes	Bacteroidetes_unclassified	Bacteroidetes_unclassified	Bacteroidetes_unclassified	Bacteroidetes_unclassified	M02127_204_000000000-ARDDL_1_2111_24809_9992	0.0043749	0	0	0	0	0	0	0.0733676	0	0	0	0	0	0	0	0	0	0	0	0	0	0	0	0	0	0	0	0	0	0	0	0	0	0	0	0	0	0	0.0733676	0	0	0	0	0
Bacteroidetes	Bacteroidetes_unclassified	Bacteroidetes_unclassified	Bacteroidetes_unclassified	Bacteroidetes_unclassified	M02127_204_000000000-ARDDL_1_2111_24989_20731	0.0014583	0	0	0	0	0	0	0	0	0	0	0	0	0	0	0	0	0	0	0	0	0	0	0	0	0	0	0	0	0	0	0	0	0	0	0	0	0.0733676	0	0	0	0	0	0
Bacteroidetes	Bacteroidetes_unclassified	Bacteroidetes_unclassified	Bacteroidetes_unclassified	Bacteroidetes_unclassified	M02127_204_000000000-ARDDL_1_2112_15394_7526	0.0014583	0	0	0	0	0	0	0	0	0	0	0	0	0	0	0	0.0733676	0	0	0	0	0	0	0	0	0	0	0	0	0	0	0	0	0	0	0	0	0	0	0	0	0	0	0
Bacteroidetes	Bacteroidetes_unclassified	Bacteroidetes_unclassified	Bacteroidetes_unclassified	Bacteroidetes_unclassified	M02127_204_000000000-ARDDL_1_2112_27019_15408	0.0014583	0	0	0	0	0	0	0	0	0	0	0	0	0	0	0	0	0	0	0	0	0	0	0	0	0	0	0	0	0	0	0	0	0	0	0	0.0733676	0	0	0	0	0	0	0
Bacteroidetes	Bacteroidetes_unclassified	Bacteroidetes_unclassified	Bacteroidetes_unclassified	Bacteroidetes_unclassified	M02127_204_000000000-ARDDL_1_2113_16220_15764	0.0014583	0	0	0	0	0	0	0	0	0	0	0	0	0	0	0	0	0	0	0	0	0	0	0	0	0	0	0	0	0	0.0733676	0	0	0	0	0	0	0	0	0	0	0	0	0
Bacteroidetes	Bacteroidetes_unclassified	Bacteroidetes_unclassified	Bacteroidetes_unclassified	Bacteroidetes_unclassified	M02127_204_000000000-ARDDL_1_2113_21898_17819	0.0072915	0	0.0733676	0	0	0	0	0	0	0	0	0	0	0	0	0	0	0.0733676	0	0	0	0	0.0733676	0	0.0733676	0	0	0	0	0	0	0.0733676	0	0	0	0	0	0	0	0	0	0	0	0
Bacteroidetes	Bacteroidetes_unclassified	Bacteroidetes_unclassified	Bacteroidetes_unclassified	Bacteroidetes_unclassified	M02127_204_000000000-ARDDL_1_2113_9345_3527	0.0087498	0	0	0.0733676	0	0.0733676	0	0	0	0	0	0	0	0.0733676	0.0733676	0	0	0	0	0	0.0733676	0.0733676	0	0	0	0	0	0	0	0	0	0	0	0	0	0	0	0	0	0	0	0	0	0
Bacteroidetes	Bacteroidetes_unclassified	Bacteroidetes_unclassified	Bacteroidetes_unclassified	Bacteroidetes_unclassified	M02127_204_000000000-ARDDL_1_2114_16586_19151	0.0014583	0	0	0	0.0733676	0	0	0	0	0	0	0	0	0	0	0	0	0	0	0	0	0	0	0	0	0	0	0	0	0	0	0	0	0	0	0	0	0	0	0	0	0	0	0
Bacteroidetes	Bacteroidetes_unclassified	Bacteroidetes_unclassified	Bacteroidetes_unclassified	Bacteroidetes_unclassified	M02127_204_000000000-ARDDL_1_2114_18012_14355	0.0014583	0	0	0	0	0	0	0	0	0	0	0	0	0	0	0	0	0	0	0	0	0	0	0	0	0	0	0	0	0	0	0	0	0	0	0.0733676	0	0	0	0	0	0	0	0
Bacteroidetes	Bacteroidetes_unclassified	Bacteroidetes_unclassified	Bacteroidetes_unclassified	Bacteroidetes_unclassified	M02127_204_000000000-ARDDL_1_2114_21277_17937	0.0058332	0	0	0	0	0	0	0	0	0	0	0	0	0	0	0	0	0	0	0	0	0.0733676	0	0	0	0	0	0	0	0	0	0	0	0	0.146735	0	0.0733676	0	0	0	0	0	0	0
				Bacteroidetes_unclassified		1.61725	3.37491	1.83419	1.98092	1.39398	1.68745	1.17388	1.61409	0	1.24725	1.76082	1.98092	1.90756	1.39398	1.46735	2.78797	2.20103	1.61409	0.807043	2.86134	1.61409	0.880411	1.24725	3.37491	0.733676	1.10051	1.45985	1.54072	0.807043	1.68745	1.10051	2.56787	2.27439	1.61409	2.34776	1.76082	2.20103	1.68745	2.12766	1.39398	0.953778	1.76082	1.32062	1.61409
			Bacteroidetes_unclassified			1.61725	3.37491	1.83419	1.98092	1.39398	1.68745	1.17388	1.61409	0	1.24725	1.76082	1.98092	1.90756	1.39398	1.46735	2.78797	2.20103	1.61409	0.807043	2.86134	1.61409	0.880411	1.24725	3.37491	0.733676	1.10051	1.45985	1.54072	0.807043	1.68745	1.10051	2.56787	2.27439	1.61409	2.34776	1.76082	2.20103	1.68745	2.12766	1.39398	0.953778	1.76082	1.32062	1.61409
		Bacteroidetes_unclassified				1.61725	3.37491	1.83419	1.98092	1.39398	1.68745	1.17388	1.61409	0	1.24725	1.76082	1.98092	1.90756	1.39398	1.46735	2.78797	2.20103	1.61409	0.807043	2.86134	1.61409	0.880411	1.24725	3.37491	0.733676	1.10051	1.45985	1.54072	0.807043	1.68745	1.10051	2.56787	2.27439	1.61409	2.34776	1.76082	2.20103	1.68745	2.12766	1.39398	0.953778	1.76082	1.32062	1.61409
	Bacteroidetes_unclassified					1.61725	3.37491	1.83419	1.98092	1.39398	1.68745	1.17388	1.61409	0	1.24725	1.76082	1.98092	1.90756	1.39398	1.46735	2.78797	2.20103	1.61409	0.807043	2.86134	1.61409	0.880411	1.24725	3.37491	0.733676	1.10051	1.45985	1.54072	0.807043	1.68745	1.10051	2.56787	2.27439	1.61409	2.34776	1.76082	2.20103	1.68745	2.12766	1.39398	0.953778	1.76082	1.32062	1.61409
Bacteroidetes	Bacteroidia	Bacteroidales	Bacteroidaceae	Bacteroides	M02127_204_000000000-ARDDL_1_1101_26622_11615	0.0058332	0	0	0	0	0	0	0	0	0	0	0	0	0	0	0	0	0	0	0	0	0	0	0	0	0	0	0	0	0	0	0	0	0	0	0	0.146735	0.0733676	0	0.0733676	0	0	0	0
Bacteroidetes	Bacteroidia	Bacteroidales	Bacteroidaceae	Bacteroides	M02127_204_000000000-ARDDL_1_1103_27736_10223	0.0014583	0	0	0	0	0	0	0	0	0	0	0	0	0.0733676	0	0	0	0	0	0	0	0	0	0	0	0	0	0	0	0	0	0	0	0	0	0	0	0	0	0	0	0	0	0
Bacteroidetes	Bacteroidia	Bacteroidales	Bacteroidaceae	Bacteroides	M02127_204_000000000-ARDDL_1_1105_9800_6944	0.0014583	0	0	0	0.0733676	0	0	0	0	0	0	0	0	0	0	0	0	0	0	0	0	0	0	0	0	0	0	0	0	0	0	0	0	0	0	0	0	0	0	0	0	0	0	0
Bacteroidetes	Bacteroidia	Bacteroidales	Bacteroidaceae	Bacteroides	M02127_204_000000000-ARDDL_1_1107_20855_11312	0.0014583	0	0.0733676	0	0	0	0	0	0	0	0	0	0	0	0	0	0	0	0	0	0	0	0	0	0	0	0	0	0	0	0	0	0	0	0	0	0	0	0	0	0	0	0	0
Bacteroidetes	Bacteroidia	Bacteroidales	Bacteroidaceae	Bacteroides	M02127_204_000000000-ARDDL_1_1111_12560_22556	0.0087498	0	0.0733676	0.0733676	0	0	0	0	0	0	0.0733676	0	0	0	0	0	0	0	0	0	0	0	0	0	0.0733676	0	0	0	0	0	0	0	0	0	0	0	0	0	0	0.0733676	0	0	0	0.0733676
Bacteroidetes	Bacteroidia	Bacteroidales	Bacteroidaceae	Bacteroides	M02127_204_000000000-ARDDL_1_1112_8745_12477	0.0043749	0	0	0	0	0	0	0	0	0.0733676	0	0	0	0	0	0	0	0	0	0	0	0	0	0	0	0	0	0	0	0	0	0	0	0	0	0	0	0	0	0	0	0	0	0
Bacteroidetes	Bacteroidia	Bacteroidales	Bacteroidaceae	Bacteroides	M02127_204_000000000-ARDDL_1_1114_25695_11843	0.170621	0.513573	0.220103	0.733676	1.10051	0.513573	0	0.586941	0	0	0	0.513573	0.220103	0	0.29347	0.220103	0	0.660308	0.440205	0	0	0.220103	0.366838	0.586941	0	0.146735	0	0	0.29347	0.146735	0	0	0.146735	0	0.0733676	0.146735	0.220103	0	0.220103	0	0	0	0	0
Bacteroidetes	Bacteroidia	Bacteroidales	Bacteroidaceae	Bacteroides	M02127_204_000000000-ARDDL_1_1114_3813_13819	0.0320826	0.146735	0	0	0	0	0.0733676	0	0	0	0	0	0	0	0	0	0	0	0	0	0	0.146735	0	0	0.0733676	0	0	0	0	0	0	0	0	0	0	0	0	0.0733676	0.0733676	0.146735	0.0733676	0	0.0733676	0.0733676
Bacteroidetes	Bacteroidia	Bacteroidales	Bacteroidaceae	Bacteroides	M02127_204_000000000-ARDDL_1_2102_11188_14948	0.087498	0.0733676	0.513573	0.220103	0	0.0733676	0	0	0	0.220103	0.0733676	0.0733676	0.220103	0.0733676	0.220103	0.146735	0.220103	0.0733676	0	0.29347	0.146735	0.220103	0	0	0	0.29347	0	0.0733676	0.146735	0.146735	0.0733676	0	0.0733676	0	0.29347	0	0.0733676	0	0	0	0	0.366838	0	0
Bacteroidetes	Bacteroidia	Bacteroidales	Bacteroidaceae	Bacteroides	M02127_204_000000000-ARDDL_1_2102_20523_16685	0.736441	0.586941	0.440205	1.02715	0.513573	0.146735	1.98092	0.513573	0	0.0733676	1.24725	1.61409	1.83419	2.12766	1.10051	0.513573	0.807043	0.513573	1.02715	0.440205	1.54072	0.586941	1.17388	1.76082	0.660308	0.513573	0	0.880411	0.440205	1.39398	0.440205	0.29347	0.366838	0.29347	0.807043	0.586941	0.366838	1.24725	0.513573	0.440205	0.220103	0.513573	0.29347	0.733676
Bacteroidetes	Bacteroidia	Bacteroidales	Bacteroidaceae	Bacteroides	M02127_204_000000000-ARDDL_1_2103_18233_24786	0.0393741	0	0	0	0	0	0	0	0	0	0	0	0	0	0	0.0733676	0	0.0733676	0	0	0	0.0733676	0	0	0	0.146735	0	0.146735	0	0	0	0.0733676	0	0	0	0	0	0.0733676	0	0	0	0	0.146735	0.0733676
Bacteroidetes	Bacteroidia	Bacteroidales	Bacteroidaceae	Bacteroides	M02127_204_000000000-ARDDL_1_2103_6052_19714	0.0014583	0	0	0	0	0	0	0	0	0	0	0	0	0	0	0	0	0	0	0	0	0	0	0	0	0	0	0	0	0	0	0	0	0	0	0	0	0	0	0	0	0	0	0
Bacteroidetes	Bacteroidia	Bacteroidales	Bacteroidaceae	Bacteroides	M02127_204_000000000-ARDDL_1_2107_25729_23285	0.0029166	0	0	0	0	0	0	0	0	0	0	0	0	0	0	0	0	0	0	0	0	0	0	0.146735	0	0	0	0	0	0	0	0	0	0	0	0	0	0	0	0	0	0	0	0
Bacteroidetes	Bacteroidia	Bacteroidales	Bacteroidaceae	Bacteroides	M02127_204_000000000-ARDDL_1_2109_22731_24670	0.0029166	0	0	0.0733676	0.0733676	0	0	0	0	0	0	0	0	0	0	0	0	0	0	0	0	0	0	0	0	0	0	0	0	0	0	0	0	0	0	0	0	0	0	0	0	0	0	0
Bacteroidetes	Bacteroidia	Bacteroidales	Bacteroidaceae	Bacteroides	M02127_204_000000000-ARDDL_1_2109_25499_12923	0.586237	1.17388	0.807043	0.513573	0.660308	1.46735	0.220103	0.733676	0	0.733676	0.29347	1.10051	0.146735	0.733676	0.586941	0.660308	0.660308	0.220103	0.366838	0.29347	1.02715	0.586941	0.220103	0.513573	0.513573	0.586941	0	0.953778	0.220103	0.220103	0.660308	0.146735	0.146735	0.586941	0.146735	0.513573	0.220103	0.366838	0.146735	0.440205	0.220103	0.366838	0.953778	0.220103
Bacteroidetes	Bacteroidia	Bacteroidales	Bacteroidaceae	Bacteroides	M02127_204_000000000-ARDDL_1_2110_17048_22788	0.0014583	0	0	0	0	0	0	0	0	0	0	0	0	0	0	0	0	0	0	0	0	0	0	0	0	0	0	0	0	0	0	0	0	0	0	0	0	0	0	0	0	0	0	0
Bacteroidetes	Bacteroidia	Bacteroidales	Bacteroidaceae	Bacteroides	M02127_204_000000000-ARDDL_1_2114_15601_3173	0.0029166	0	0	0	0	0	0	0	0	0	0	0	0	0	0	0	0	0.0733676	0	0	0	0	0	0	0	0	0	0	0	0	0	0	0	0	0	0	0	0	0	0	0	0	0	0.0733676
Bacteroidetes	Bacteroidia	Bacteroidales	Bacteroidaceae	Bacteroides	M02127_204_000000000-ARDDL_1_2114_21592_9224	0.0568737	0	0	0	0	0	0	0	0	0.0733676	0.0733676	0	0	0.220103	0	0	0.146735	0	0.29347	0.146735	0	0.220103	0	0.220103	0	0.220103	0	0	0.0733676	0.0733676	0	0.0733676	0	0	0	0	0	0	0.0733676	0	0.220103	0.146735	0.0733676	0.29347
				Bacteroides		1.74413	2.4945	2.12766	2.64123	2.42113	2.20103	2.27439	1.83419	0	1.17388	1.76082	3.30154	2.42113	3.22817	2.20103	1.61409	1.83419	1.61409	2.12766	1.17388	2.7146	2.05429	1.76082	3.22817	1.32062	1.90756	0	2.05429	1.17388	1.98092	1.17388	0.586941	0.733676	0.880411	1.32062	1.24725	1.02715	1.83419	1.02715	1.17388	0.733676	1.39398	1.54072	1.54072
			Bacteroidaceae			1.74413	2.4945	2.12766	2.64123	2.42113	2.20103	2.27439	1.83419	0	1.17388	1.76082	3.30154	2.42113	3.22817	2.20103	1.61409	1.83419	1.61409	2.12766	1.17388	2.7146	2.05429	1.76082	3.22817	1.32062	1.90756	0	2.05429	1.17388	1.98092	1.17388	0.586941	0.733676	0.880411	1.32062	1.24725	1.02715	1.83419	1.02715	1.17388	0.733676	1.39398	1.54072	1.54072
Bacteroidetes	Bacteroidia	Bacteroidales	Bacteroidales_unclassified	Bacteroidales_unclassified	M02127_204_000000000-ARDDL_1_1101_12826_3690	0.0029166	0	0	0	0	0	0	0	0	0	0	0.0733676	0	0	0	0	0	0	0	0	0	0	0	0	0	0	0	0	0	0	0	0	0	0	0	0	0	0.0733676	0	0	0	0	0	0
Bacteroidetes	Bacteroidia	Bacteroidales	Bacteroidales_unclassified	Bacteroidales_unclassified	M02127_204_000000000-ARDDL_1_1101_13599_17790	0.0014583	0	0	0	0	0	0	0	0	0	0	0	0	0	0	0	0	0	0	0	0.0733676	0	0	0	0	0	0	0	0	0	0	0	0	0	0	0	0	0	0	0	0	0	0	0
Bacteroidetes	Bacteroidia	Bacteroidales	Bacteroidales_unclassified	Bacteroidales_unclassified	M02127_204_000000000-ARDDL_1_1101_15049_27108	0.0029166	0	0	0	0	0	0	0	0	0	0	0	0	0	0	0	0	0	0	0	0	0	0	0	0	0	0	0	0	0	0	0	0	0	0	0.0733676	0	0	0	0	0	0	0	0
Bacteroidetes	Bacteroidia	Bacteroidales	Bacteroidales_unclassified	Bacteroidales_unclassified	M02127_204_000000000-ARDDL_1_1101_16086_13452	0.0043749	0	0	0	0	0	0.0733676	0	0	0	0	0	0	0	0	0	0	0	0	0	0	0	0	0	0	0	0	0	0	0	0	0	0	0	0	0	0	0	0	0	0	0.146735	0	0
Bacteroidetes	Bacteroidia	Bacteroidales	Bacteroidales_unclassified	Bacteroidales_unclassified	M02127_204_000000000-ARDDL_1_1101_19955_20800	0.0029166	0	0	0	0	0	0	0	0	0	0	0	0	0	0	0	0	0	0	0	0	0	0	0	0	0	0	0	0	0	0	0	0.0733676	0	0	0	0	0	0	0	0	0	0	0
Bacteroidetes	Bacteroidia	Bacteroidales	Bacteroidales_unclassified	Bacteroidales_unclassified	M02127_204_000000000-ARDDL_1_1101_22503_4001	0.189579	0.29347	0.29347	0	0.146735	0.0733676	0.0733676	0.146735	0	0.29347	0.366838	0.29347	0.0733676	0.0733676	0.220103	0	0.29347	0	0	0.440205	0.29347	0.220103	0.0733676	0.146735	0.220103	0.29347	0	0.366838	0	0.220103	0.220103	0.0733676	0.0733676	0.146735	0.220103	0.440205	0.220103	0.146735	0.146735	0.0733676	0.513573	0.440205	0.0733676	0.366838
Bacteroidetes	Bacteroidia	Bacteroidales	Bacteroidales_unclassified	Bacteroidales_unclassified	M02127_204_000000000-ARDDL_1_1101_26051_19016	0.0072915	0	0	0	0	0	0	0	0	0	0	0.0733676	0	0	0	0	0	0	0	0	0	0	0	0	0	0	0	0	0.0733676	0	0	0	0	0	0	0	0	0	0	0	0	0.0733676	0	0
Bacteroidetes	Bacteroidia	Bacteroidales	Bacteroidales_unclassified	Bacteroidales_unclassified	M02127_204_000000000-ARDDL_1_1101_3228_18047	0.0029166	0	0	0	0	0	0	0	0	0	0	0	0	0	0	0	0	0	0	0	0	0	0	0	0	0	0	0	0	0	0	0	0	0	0	0	0	0	0	0	0	0	0	0
Bacteroidetes	Bacteroidia	Bacteroidales	Bacteroidales_unclassified	Bacteroidales_unclassified	M02127_204_000000000-ARDDL_1_1101_5809_10165	0.0014583	0	0	0	0	0	0	0	0	0	0	0	0	0	0	0	0	0	0	0	0	0	0	0	0	0	0	0	0	0	0	0	0	0	0	0	0	0	0	0	0	0	0	0.0733676
Bacteroidetes	Bacteroidia	Bacteroidales	Bacteroidales_unclassified	Bacteroidales_unclassified	M02127_204_000000000-ARDDL_1_1102_15263_24501	0.0014583	0	0	0	0	0	0	0	0	0	0	0	0	0	0	0	0	0	0	0	0	0	0	0	0	0	0	0	0	0	0	0	0	0	0	0	0	0	0	0	0	0	0	0
Bacteroidetes	Bacteroidia	Bacteroidales	Bacteroidales_unclassified	Bacteroidales_unclassified	M02127_204_000000000-ARDDL_1_1102_15491_24401	0.0029166	0	0	0	0	0.0733676	0	0	0	0	0	0	0	0	0	0	0	0	0	0	0	0	0	0	0	0	0	0	0	0	0	0	0	0.0733676	0	0	0	0	0	0	0	0	0	0
Bacteroidetes	Bacteroidia	Bacteroidales	Bacteroidales_unclassified	Bacteroidales_unclassified	M02127_204_000000000-ARDDL_1_1102_16623_28543	0.0014583	0	0	0	0	0	0	0	0	0	0	0	0	0	0	0	0	0	0	0	0	0	0	0	0	0	0	0	0	0	0	0	0	0	0	0	0	0	0	0	0	0	0	0
Bacteroidetes	Bacteroidia	Bacteroidales	Bacteroidales_unclassified	Bacteroidales_unclassified	M02127_204_000000000-ARDDL_1_1102_18898_13692	0.0014583	0.0733676	0	0	0	0	0	0	0	0	0	0	0	0	0	0	0	0	0	0	0	0	0	0	0	0	0	0	0	0	0	0	0	0	0	0	0	0	0	0	0	0	0	0
Bacteroidetes	Bacteroidia	Bacteroidales	Bacteroidales_unclassified	Bacteroidales_unclassified	M02127_204_000000000-ARDDL_1_1102_21166_16641	0.0014583	0	0	0	0	0	0	0	0	0	0	0	0	0	0	0	0	0	0	0	0	0	0	0	0	0.0733676	0	0	0	0	0	0	0	0	0	0	0	0	0	0	0	0	0	0
Bacteroidetes	Bacteroidia	Bacteroidales	Bacteroidales_unclassified	Bacteroidales_unclassified	M02127_204_000000000-ARDDL_1_1102_23211_23747	0.0014583	0	0	0	0	0	0	0	0	0	0	0	0	0	0	0	0	0	0	0	0	0	0	0	0	0	0	0.0733676	0	0	0	0	0	0	0	0	0	0	0	0	0	0	0	0
Bacteroidetes	Bacteroidia	Bacteroidales	Bacteroidales_unclassified	Bacteroidales_unclassified	M02127_204_000000000-ARDDL_1_1102_7179_25497	0.0014583	0	0	0	0	0	0	0	0	0	0	0	0	0	0	0	0	0	0	0	0	0	0	0	0	0.0733676	0	0	0	0	0	0	0	0	0	0	0	0	0	0	0	0	0	0
Bacteroidetes	Bacteroidia	Bacteroidales	Bacteroidales_unclassified	Bacteroidales_unclassified	M02127_204_000000000-ARDDL_1_1103_11669_4936	0.0043749	0	0	0.0733676	0	0	0	0	0	0	0	0	0	0	0	0	0	0	0	0	0	0	0.0733676	0	0	0	0	0	0	0	0	0	0	0	0	0	0	0	0	0	0.0733676	0	0	0
Bacteroidetes	Bacteroidia	Bacteroidales	Bacteroidales_unclassified	Bacteroidales_unclassified	M02127_204_000000000-ARDDL_1_1103_17169_25324	0.014583	0	0	0	0	0	0	0	0	0	0	0.146735	0	0	0	0	0	0	0	0	0	0	0	0	0.0733676	0	0	0	0	0	0	0	0	0	0	0.0733676	0.0733676	0	0.0733676	0	0	0.0733676	0	0
Bacteroidetes	Bacteroidia	Bacteroidales	Bacteroidales_unclassified	Bacteroidales_unclassified	M02127_204_000000000-ARDDL_1_1103_22884_24005	0.0014583	0	0.0733676	0	0	0	0	0	0	0	0	0	0	0	0	0	0	0	0	0	0	0	0	0	0	0	0	0	0	0	0	0	0	0	0	0	0	0	0	0	0	0	0	0
Bacteroidetes	Bacteroidia	Bacteroidales	Bacteroidales_unclassified	Bacteroidales_unclassified	M02127_204_000000000-ARDDL_1_1103_24337_13584	0.0043749	0	0	0	0	0	0	0	0	0	0	0	0	0	0	0	0	0	0	0	0	0	0	0	0	0	0	0	0	0	0	0	0	0	0	0	0	0	0	0	0	0	0	0
Bacteroidetes	Bacteroidia	Bacteroidales	Bacteroidales_unclassified	Bacteroidales_unclassified	M02127_204_000000000-ARDDL_1_1103_6571_23474	0.0014583	0	0	0	0	0	0	0	0	0	0	0	0	0	0	0	0	0	0	0	0	0	0	0	0	0	0	0	0	0	0	0	0	0	0	0	0	0	0	0	0.0733676	0	0	0
Bacteroidetes	Bacteroidia	Bacteroidales	Bacteroidales_unclassified	Bacteroidales_unclassified	M02127_204_000000000-ARDDL_1_1104_12360_6011	0.0029166	0	0	0	0	0	0	0	0	0	0	0	0	0	0	0	0	0	0	0	0	0	0	0	0	0	0	0	0	0	0	0	0	0	0.0733676	0	0	0	0	0	0	0	0	0
Bacteroidetes	Bacteroidia	Bacteroidales	Bacteroidales_unclassified	Bacteroidales_unclassified	M02127_204_000000000-ARDDL_1_1104_13063_9599	0.0189579	0	0	0	0	0	0	0	0	0	0	0	0	0	0	0	0	0	0	0	0	0	0.0733676	0	0	0.146735	0	0	0	0.0733676	0	0.0733676	0.0733676	0.0733676	0.0733676	0	0	0	0	0.0733676	0	0	0	0
Bacteroidetes	Bacteroidia	Bacteroidales	Bacteroidales_unclassified	Bacteroidales_unclassified	M02127_204_000000000-ARDDL_1_1104_20293_25702	0.0014583	0	0	0	0	0	0	0	0	0	0	0	0	0	0	0	0	0	0	0	0	0	0	0	0	0	0	0	0	0	0	0	0	0	0	0	0	0	0	0	0	0	0	0
Bacteroidetes	Bacteroidia	Bacteroidales	Bacteroidales_unclassified	Bacteroidales_unclassified	M02127_204_000000000-ARDDL_1_1104_21631_17549	0.0014583	0	0	0	0	0	0	0	0	0.0733676	0	0	0	0	0	0	0	0	0	0	0	0	0	0	0	0	0	0	0	0	0	0	0	0	0	0	0	0	0	0	0	0	0	0
Bacteroidetes	Bacteroidia	Bacteroidales	Bacteroidales_unclassified	Bacteroidales_unclassified	M02127_204_000000000-ARDDL_1_1104_22810_24180	0.0014583	0	0	0	0	0	0	0	0	0	0	0	0	0	0	0	0	0	0	0	0	0	0	0	0	0.0733676	0	0	0	0	0	0	0	0	0	0	0	0	0	0	0	0	0	0
Bacteroidetes	Bacteroidia	Bacteroidales	Bacteroidales_unclassified	Bacteroidales_unclassified	M02127_204_000000000-ARDDL_1_1104_23895_24685	0.0174996	0	0	0	0	0	0	0	0	0	0	0	0	0	0	0	0	0	0	0	0	0	0	0	0.0733676	0	0	0	0	0	0	0	0	0	0	0.0733676	0	0	0.0733676	0	0.29347	0	0	0
Bacteroidetes	Bacteroidia	Bacteroidales	Bacteroidales_unclassified	Bacteroidales_unclassified	M02127_204_000000000-ARDDL_1_1105_12324_28282	0.0102081	0	0	0.0733676	0	0	0	0.0733676	0	0	0	0	0	0	0.0733676	0	0	0	0	0	0.0733676	0	0	0	0	0	0	0	0	0.0733676	0	0	0	0	0	0	0	0	0	0.0733676	0	0	0	0
Bacteroidetes	Bacteroidia	Bacteroidales	Bacteroidales_unclassified	Bacteroidales_unclassified	M02127_204_000000000-ARDDL_1_1105_13600_23070	0.0131247	0.0733676	0	0	0.0733676	0.0733676	0	0	0	0	0	0.0733676	0.0733676	0	0	0	0	0	0	0	0	0	0.146735	0	0	0	0	0	0	0	0	0	0	0	0	0	0	0	0	0	0	0.146735	0	0
Bacteroidetes	Bacteroidia	Bacteroidales	Bacteroidales_unclassified	Bacteroidales_unclassified	M02127_204_000000000-ARDDL_1_1105_13610_5025	0.0043749	0	0	0	0.146735	0	0	0	0	0	0	0	0	0	0.0733676	0	0	0	0	0	0	0	0	0	0	0	0	0	0	0	0	0	0	0	0	0	0	0	0	0	0	0	0	0
Bacteroidetes	Bacteroidia	Bacteroidales	Bacteroidales_unclassified	Bacteroidales_unclassified	M02127_204_000000000-ARDDL_1_1105_14453_25118	0.0014583	0	0	0	0	0.0733676	0	0	0	0	0	0	0	0	0	0	0	0	0	0	0	0	0	0	0	0	0	0	0	0	0	0	0	0	0	0	0	0	0	0	0	0	0	0
Bacteroidetes	Bacteroidia	Bacteroidales	Bacteroidales_unclassified	Bacteroidales_unclassified	M02127_204_000000000-ARDDL_1_1105_15206_25922	0.0043749	0	0	0	0.0733676	0	0.0733676	0	0	0	0	0	0	0	0	0	0	0	0	0	0	0	0	0	0	0	0	0	0.0733676	0	0	0	0	0	0	0	0	0	0	0	0	0	0	0
Bacteroidetes	Bacteroidia	Bacteroidales	Bacteroidales_unclassified	Bacteroidales_unclassified	M02127_204_000000000-ARDDL_1_1105_26129_13397	0.0029166	0	0	0	0	0	0.0733676	0	0	0	0	0	0	0	0	0	0	0	0	0	0	0	0	0	0	0	0	0	0	0	0	0	0	0	0.0733676	0	0	0	0	0	0	0	0	0
Bacteroidetes	Bacteroidia	Bacteroidales	Bacteroidales_unclassified	Bacteroidales_unclassified	M02127_204_000000000-ARDDL_1_1105_5550_14682	0.0014583	0	0	0	0	0	0	0	0	0	0	0	0.0733676	0	0	0	0	0	0	0	0	0	0	0	0	0	0	0	0	0	0	0	0	0	0	0	0	0	0	0	0	0	0	0
Bacteroidetes	Bacteroidia	Bacteroidales	Bacteroidales_unclassified	Bacteroidales_unclassified	M02127_204_000000000-ARDDL_1_1105_7774_19018	0.0014583	0	0	0	0	0	0	0	0	0	0	0	0	0	0	0	0	0	0	0	0	0	0	0	0	0	0	0	0	0	0	0	0	0	0	0	0	0.0733676	0	0	0	0	0	0
Bacteroidetes	Bacteroidia	Bacteroidales	Bacteroidales_unclassified	Bacteroidales_unclassified	M02127_204_000000000-ARDDL_1_1106_20760_11683	0.0014583	0	0	0	0	0	0	0	0	0	0	0	0	0	0	0	0	0	0	0	0	0	0	0	0.0733676	0	0	0	0	0	0	0	0	0	0	0	0	0	0	0	0	0	0	0
Bacteroidetes	Bacteroidia	Bacteroidales	Bacteroidales_unclassified	Bacteroidales_unclassified	M02127_204_000000000-ARDDL_1_1106_28235_15591	0.0029166	0	0	0	0	0	0	0	0	0	0	0	0	0	0	0	0	0	0	0	0	0.0733676	0	0	0	0	0	0	0	0	0	0	0	0	0.0733676	0	0	0	0	0	0	0	0	0
Bacteroidetes	Bacteroidia	Bacteroidales	Bacteroidales_unclassified	Bacteroidales_unclassified	M02127_204_000000000-ARDDL_1_1107_17274_27580	0.0014583	0	0	0	0	0	0.0733676	0	0	0	0	0	0	0	0	0	0	0	0	0	0	0	0	0	0	0	0	0	0	0	0	0	0	0	0	0	0	0	0	0	0	0	0	0
Bacteroidetes	Bacteroidia	Bacteroidales	Bacteroidales_unclassified	Bacteroidales_unclassified	M02127_204_000000000-ARDDL_1_1107_23701_18171	0.0014583	0	0	0	0	0	0	0	0	0	0	0	0	0.0733676	0	0	0	0	0	0	0	0	0	0	0	0	0	0	0	0	0	0	0	0	0	0	0	0	0	0	0	0	0	0
Bacteroidetes	Bacteroidia	Bacteroidales	Bacteroidales_unclassified	Bacteroidales_unclassified	M02127_204_000000000-ARDDL_1_1107_2469_16905	0.0014583	0	0	0	0	0	0	0	0	0	0	0	0	0	0	0.0733676	0	0	0	0	0	0	0	0	0	0	0	0	0	0	0	0	0	0	0	0	0	0	0	0	0	0	0	0
Bacteroidetes	Bacteroidia	Bacteroidales	Bacteroidales_unclassified	Bacteroidales_unclassified	M02127_204_000000000-ARDDL_1_1107_6501_14748	0.0014583	0	0	0	0	0	0	0	0	0	0	0	0	0	0	0	0	0	0	0	0	0	0	0	0	0	0	0	0	0	0	0	0	0	0	0	0	0	0	0	0	0	0	0
Bacteroidetes	Bacteroidia	Bacteroidales	Bacteroidales_unclassified	Bacteroidales_unclassified	M02127_204_000000000-ARDDL_1_1107_8390_11024	0.0014583	0	0	0	0	0	0	0	0	0	0	0	0	0	0	0	0	0	0	0	0	0	0	0	0	0.0733676	0	0	0	0	0	0	0	0	0	0	0	0	0	0	0	0	0	0
Bacteroidetes	Bacteroidia	Bacteroidales	Bacteroidales_unclassified	Bacteroidales_unclassified	M02127_204_000000000-ARDDL_1_1108_12177_23539	0.0029166	0	0	0	0	0	0	0	0	0	0	0	0	0	0	0	0	0	0	0	0	0	0	0	0	0	0	0.0733676	0	0	0	0	0	0	0	0	0	0	0	0	0	0	0	0
Bacteroidetes	Bacteroidia	Bacteroidales	Bacteroidales_unclassified	Bacteroidales_unclassified	M02127_204_000000000-ARDDL_1_1108_17933_12929	0.0029166	0	0	0	0	0	0	0	0	0	0	0	0	0	0	0	0	0	0	0	0	0	0.0733676	0	0	0	0	0	0	0	0	0	0	0	0	0	0	0	0	0	0	0	0	0
Bacteroidetes	Bacteroidia	Bacteroidales	Bacteroidales_unclassified	Bacteroidales_unclassified	M02127_204_000000000-ARDDL_1_1108_19250_27184	0.0014583	0.0733676	0	0	0	0	0	0	0	0	0	0	0	0	0	0	0	0	0	0	0	0	0	0	0	0	0	0	0	0	0	0	0	0	0	0	0	0	0	0	0	0	0	0
Bacteroidetes	Bacteroidia	Bacteroidales	Bacteroidales_unclassified	Bacteroidales_unclassified	M02127_204_000000000-ARDDL_1_1108_23630_16123	0.465198	0.146735	0.0733676	0.146735	0.220103	0.0733676	0.0733676	0	0	0	0.440205	0.366838	0.29347	0.146735	0.513573	0.29347	0.146735	0.366838	0.0733676	0.146735	0.0733676	0.220103	0.0733676	0.0733676	0.146735	1.46735	0	1.02715	0.220103	0.366838	0	0	0	0	0.146735	1.54072	0.513573	0	0.733676	0.366838	2.05429	2.4945	1.90756	0.440205
Bacteroidetes	Bacteroidia	Bacteroidales	Bacteroidales_unclassified	Bacteroidales_unclassified	M02127_204_000000000-ARDDL_1_1108_23711_8594	0.0014583	0	0	0	0	0	0	0	0	0	0	0	0	0	0	0	0	0	0	0	0	0	0	0	0	0	0	0	0	0	0	0	0	0	0	0	0	0	0	0	0	0.0733676	0	0
Bacteroidetes	Bacteroidia	Bacteroidales	Bacteroidales_unclassified	Bacteroidales_unclassified	M02127_204_000000000-ARDDL_1_1109_10352_19434	0.0029166	0	0	0	0	0	0	0	0	0	0	0	0	0	0	0	0	0	0	0	0	0	0	0	0	0	0	0	0	0	0	0	0	0	0	0	0	0	0	0.0733676	0	0	0	0
Bacteroidetes	Bacteroidia	Bacteroidales	Bacteroidales_unclassified	Bacteroidales_unclassified	M02127_204_000000000-ARDDL_1_1109_22619_16350	0.0058332	0.0733676	0.0733676	0	0	0	0	0	0	0	0	0	0	0	0	0	0	0	0	0	0	0	0	0	0	0	0	0	0	0	0	0	0	0	0	0	0	0	0	0	0	0.0733676	0	0
Bacteroidetes	Bacteroidia	Bacteroidales	Bacteroidales_unclassified	Bacteroidales_unclassified	M02127_204_000000000-ARDDL_1_1109_26350_14305	0.0029166	0	0	0	0	0	0	0	0	0	0	0	0	0	0	0	0	0	0	0	0	0	0	0	0	0	0	0	0	0	0	0	0	0	0	0	0	0	0	0	0	0	0	0
Bacteroidetes	Bacteroidia	Bacteroidales	Bacteroidales_unclassified	Bacteroidales_unclassified	M02127_204_000000000-ARDDL_1_1110_10613_8622	0.0014583	0	0	0	0	0	0	0	0	0.0733676	0	0	0	0	0	0	0	0	0	0	0	0	0	0	0	0	0	0	0	0	0	0	0	0	0	0	0	0	0	0	0	0	0	0
Bacteroidetes	Bacteroidia	Bacteroidales	Bacteroidales_unclassified	Bacteroidales_unclassified	M02127_204_000000000-ARDDL_1_1110_13244_24559	0.0014583	0	0.0733676	0	0	0	0	0	0	0	0	0	0	0	0	0	0	0	0	0	0	0	0	0	0	0	0	0	0	0	0	0	0	0	0	0	0	0	0	0	0	0	0	0
Bacteroidetes	Bacteroidia	Bacteroidales	Bacteroidales_unclassified	Bacteroidales_unclassified	M02127_204_000000000-ARDDL_1_1110_13444_19323	0.0014583	0	0	0	0	0	0	0	0	0	0	0	0	0	0	0	0	0	0	0	0	0	0	0	0	0	0	0	0	0	0	0	0	0	0	0.0733676	0	0	0	0	0	0	0	0
Bacteroidetes	Bacteroidia	Bacteroidales	Bacteroidales_unclassified	Bacteroidales_unclassified	M02127_204_000000000-ARDDL_1_1110_24644_16939	0.0320826	0.0733676	0	0	0	0	0	0.0733676	0	0	0.220103	0.0733676	0.0733676	0.0733676	0	0	0	0.146735	0	0	0.0733676	0	0	0	0	0.0733676	0	0	0	0.0733676	0	0	0.146735	0	0.0733676	0	0	0	0	0	0.0733676	0.0733676	0	0
Bacteroidetes	Bacteroidia	Bacteroidales	Bacteroidales_unclassified	Bacteroidales_unclassified	M02127_204_000000000-ARDDL_1_1110_9325_5427	0.0014583	0	0	0	0	0	0.0733676	0	0	0	0	0	0	0	0	0	0	0	0	0	0	0	0	0	0	0	0	0	0	0	0	0	0	0	0	0	0	0	0	0	0	0	0	0
Bacteroidetes	Bacteroidia	Bacteroidales	Bacteroidales_unclassified	Bacteroidales_unclassified	M02127_204_000000000-ARDDL_1_1111_12451_6559	0.0014583	0	0	0	0	0	0	0	0	0	0	0	0	0.0733676	0	0	0	0	0	0	0	0	0	0	0	0	0	0	0	0	0	0	0	0	0	0	0	0	0	0	0	0	0	0
Bacteroidetes	Bacteroidia	Bacteroidales	Bacteroidales_unclassified	Bacteroidales_unclassified	M02127_204_000000000-ARDDL_1_1111_14901_17938	0.0014583	0	0	0	0	0	0	0	0	0	0	0	0	0	0	0	0	0	0	0.0733676	0	0	0	0	0	0	0	0	0	0	0	0	0	0	0	0	0	0	0	0	0	0	0	0
Bacteroidetes	Bacteroidia	Bacteroidales	Bacteroidales_unclassified	Bacteroidales_unclassified	M02127_204_000000000-ARDDL_1_1111_19035_5783	0.0058332	0	0	0	0	0	0	0	0	0.0733676	0.0733676	0	0	0	0	0	0	0	0	0	0	0	0	0	0	0	0	0.0733676	0	0	0	0	0	0	0	0	0	0	0	0	0	0	0	0
Bacteroidetes	Bacteroidia	Bacteroidales	Bacteroidales_unclassified	Bacteroidales_unclassified	M02127_204_000000000-ARDDL_1_1111_27834_20736	0.0014583	0	0	0	0	0	0	0	0	0	0	0	0	0	0	0	0	0	0	0	0	0	0	0	0	0	0	0	0	0	0	0	0	0.0733676	0	0	0	0	0	0	0	0	0	0
Bacteroidetes	Bacteroidia	Bacteroidales	Bacteroidales_unclassified	Bacteroidales_unclassified	M02127_204_000000000-ARDDL_1_1111_3819_9727	0.0014583	0	0	0	0	0	0	0	0	0	0	0	0	0	0	0	0	0	0	0	0	0	0	0	0	0	0	0	0	0	0	0	0	0	0	0.0733676	0	0	0	0	0	0	0	0
Bacteroidetes	Bacteroidia	Bacteroidales	Bacteroidales_unclassified	Bacteroidales_unclassified	M02127_204_000000000-ARDDL_1_1111_5924_5728	0.0043749	0	0	0	0	0	0	0	0	0	0	0	0	0	0	0	0	0	0	0	0	0	0	0	0	0.0733676	0	0	0	0	0	0	0	0	0	0	0	0	0	0	0.0733676	0	0	0
Bacteroidetes	Bacteroidia	Bacteroidales	Bacteroidales_unclassified	Bacteroidales_unclassified	M02127_204_000000000-ARDDL_1_1111_9860_11267	0.0014583	0	0	0	0	0	0	0	0	0	0	0	0	0	0	0	0	0	0	0	0	0	0	0	0	0	0	0	0	0	0	0	0	0	0	0.0733676	0	0	0	0	0	0	0	0
Bacteroidetes	Bacteroidia	Bacteroidales	Bacteroidales_unclassified	Bacteroidales_unclassified	M02127_204_000000000-ARDDL_1_1112_13618_26196	0.0029166	0	0	0	0	0	0	0	0	0	0	0.0733676	0	0	0	0	0	0	0	0	0	0	0	0	0	0	0	0	0	0	0	0	0	0	0	0	0	0	0	0	0	0	0	0
Bacteroidetes	Bacteroidia	Bacteroidales	Bacteroidales_unclassified	Bacteroidales_unclassified	M02127_204_000000000-ARDDL_1_1112_19176_24920	0.0816648	0.0733676	0	0.146735	0	0.146735	0	0.146735	0	0.366838	0.0733676	0.146735	0.220103	0	0.0733676	0.220103	0.0733676	0	0.146735	0.146735	0	0	0.146735	0.220103	0.146735	0.146735	0	0.0733676	0	0.0733676	0	0.0733676	0.29347	0.146735	0	0.0733676	0	0.146735	0	0.0733676	0	0	0	0
Bacteroidetes	Bacteroidia	Bacteroidales	Bacteroidales_unclassified	Bacteroidales_unclassified	M02127_204_000000000-ARDDL_1_1112_20417_15555	0.0058332	0	0	0	0	0	0	0	0	0	0	0	0	0	0	0	0	0	0	0	0	0	0	0	0	0	0	0	0	0	0	0	0	0	0	0	0	0	0	0	0.146735	0	0	0
Bacteroidetes	Bacteroidia	Bacteroidales	Bacteroidales_unclassified	Bacteroidales_unclassified	M02127_204_000000000-ARDDL_1_1112_4080_17918	0.0014583	0	0	0	0	0	0	0	0	0	0	0	0.0733676	0	0	0	0	0	0	0	0	0	0	0	0	0	0	0	0	0	0	0	0	0	0	0	0	0	0	0	0	0	0	0
Bacteroidetes	Bacteroidia	Bacteroidales	Bacteroidales_unclassified	Bacteroidales_unclassified	M02127_204_000000000-ARDDL_1_1113_23295_18814	0.0014583	0	0	0	0	0	0	0	0	0	0	0	0	0	0	0.0733676	0	0	0	0	0	0	0	0	0	0	0	0	0	0	0	0	0	0	0	0	0	0	0	0	0	0	0	0
Bacteroidetes	Bacteroidia	Bacteroidales	Bacteroidales_unclassified	Bacteroidales_unclassified	M02127_204_000000000-ARDDL_1_1113_24073_21466	0.0014583	0	0	0	0	0	0	0	0	0	0	0	0	0	0	0	0	0	0.0733676	0	0	0	0	0	0	0	0	0	0	0	0	0	0	0	0	0	0	0	0	0	0	0	0	0
Bacteroidetes	Bacteroidia	Bacteroidales	Bacteroidales_unclassified	Bacteroidales_unclassified	M02127_204_000000000-ARDDL_1_1113_24876_16512	0.0029166	0	0	0	0	0	0	0.0733676	0	0	0	0	0	0	0	0	0	0	0	0	0	0	0	0	0	0	0	0	0	0	0	0	0	0	0	0	0	0	0	0	0	0	0	0
Bacteroidetes	Bacteroidia	Bacteroidales	Bacteroidales_unclassified	Bacteroidales_unclassified	M02127_204_000000000-ARDDL_1_1113_27544_18164	0.0029166	0	0	0	0	0	0	0	0	0	0	0	0.0733676	0	0	0	0	0	0	0	0	0	0	0	0	0	0	0	0	0	0	0	0	0	0	0	0	0.0733676	0	0	0	0	0	0
Bacteroidetes	Bacteroidia	Bacteroidales	Bacteroidales_unclassified	Bacteroidales_unclassified	M02127_204_000000000-ARDDL_1_1113_8564_9773	0.0014583	0	0	0	0	0	0	0	0	0	0	0	0	0	0	0	0	0	0	0	0	0	0	0	0	0	0	0.0733676	0	0	0	0	0	0	0	0	0	0	0	0	0	0	0	0
Bacteroidetes	Bacteroidia	Bacteroidales	Bacteroidales_unclassified	Bacteroidales_unclassified	M02127_204_000000000-ARDDL_1_1114_14406_2875	0.0014583	0	0	0	0	0	0	0	0	0	0	0	0	0	0	0	0	0	0	0	0	0	0	0	0	0	0	0	0	0	0	0	0	0	0	0	0	0	0.0733676	0	0	0	0	0
Bacteroidetes	Bacteroidia	Bacteroidales	Bacteroidales_unclassified	Bacteroidales_unclassified	M02127_204_000000000-ARDDL_1_1114_18725_2774	0.0043749	0	0	0	0	0	0.0733676	0	0	0	0	0	0	0	0	0	0	0	0	0	0	0	0	0	0	0	0	0	0	0	0	0	0	0	0	0	0	0	0	0	0	0	0	0
Bacteroidetes	Bacteroidia	Bacteroidales	Bacteroidales_unclassified	Bacteroidales_unclassified	M02127_204_000000000-ARDDL_1_1114_20312_25624	0.0189579	0	0	0	0	0	0	0	0	0	0	0.0733676	0	0	0	0	0	0	0.0733676	0.220103	0	0.0733676	0	0	0	0	0	0	0	0.146735	0	0	0	0.0733676	0.0733676	0	0	0	0.0733676	0.146735	0	0	0	0
Bacteroidetes	Bacteroidia	Bacteroidales	Bacteroidales_unclassified	Bacteroidales_unclassified	M02127_204_000000000-ARDDL_1_1114_23586_20354	0.0014583	0	0	0	0	0	0	0	0	0	0	0	0	0	0	0	0	0	0	0	0	0	0	0	0	0	0	0	0	0	0	0	0	0	0	0	0	0	0	0	0	0	0	0
Bacteroidetes	Bacteroidia	Bacteroidales	Bacteroidales_unclassified	Bacteroidales_unclassified	M02127_204_000000000-ARDDL_1_1114_4369_21805	0.380616	0.220103	0.0733676	0.0733676	0	0.0733676	0.366838	0.0733676	0	1.61409	0.440205	0	0.220103	0.146735	0.29347	0.220103	0.513573	0.0733676	0.366838	0.440205	0.513573	0.440205	0.146735	0.366838	0.220103	0	1.09489	0.513573	0.29347	0.146735	0.0733676	0.146735	0.146735	0.0733676	0.660308	0.807043	0.0733676	2.20103	0.366838	0.953778	0.807043	1.10051	0.0733676	0.440205
Bacteroidetes	Bacteroidia	Bacteroidales	Bacteroidales_unclassified	Bacteroidales_unclassified	M02127_204_000000000-ARDDL_1_1114_6237_23664	0.0014583	0	0	0	0	0	0	0	0	0	0	0	0	0	0	0	0	0	0	0	0	0	0	0.0733676	0	0	0	0	0	0	0	0	0	0	0	0	0	0	0	0	0	0	0	0
Bacteroidetes	Bacteroidia	Bacteroidales	Bacteroidales_unclassified	Bacteroidales_unclassified	M02127_204_000000000-ARDDL_1_2101_11481_14412	0.0043749	0	0	0	0	0	0	0	0	0.0733676	0.0733676	0	0	0	0	0	0	0	0	0	0	0	0.0733676	0	0	0	0	0	0	0	0	0	0	0	0	0	0	0	0	0	0	0	0	0
Bacteroidetes	Bacteroidia	Bacteroidales	Bacteroidales_unclassified	Bacteroidales_unclassified	M02127_204_000000000-ARDDL_1_2101_11702_10043	0.0029166	0	0	0	0	0	0	0	0	0	0	0	0	0	0.0733676	0	0	0	0	0	0	0	0	0	0	0	0	0	0	0.0733676	0	0	0	0	0	0	0	0	0	0	0	0	0	0
Bacteroidetes	Bacteroidia	Bacteroidales	Bacteroidales_unclassified	Bacteroidales_unclassified	M02127_204_000000000-ARDDL_1_2101_19084_11862	0.0014583	0	0	0	0	0	0	0	0	0	0	0	0	0.0733676	0	0	0	0	0	0	0	0	0	0	0	0	0	0	0	0	0	0	0	0	0	0	0	0	0	0	0	0	0	0
Bacteroidetes	Bacteroidia	Bacteroidales	Bacteroidales_unclassified	Bacteroidales_unclassified	M02127_204_000000000-ARDDL_1_2101_21074_20078	0.0014583	0	0	0	0	0	0	0	0	0	0	0	0	0	0	0	0	0	0	0	0	0	0	0	0	0	0	0	0	0	0	0	0	0	0	0	0	0	0	0	0	0	0	0
Bacteroidetes	Bacteroidia	Bacteroidales	Bacteroidales_unclassified	Bacteroidales_unclassified	M02127_204_000000000-ARDDL_1_2101_28983_16050	0.0379158	0	0	0.146735	0	0	0	0.0733676	0	0.0733676	0	0	0.0733676	0	0	0.146735	0	0	0	0	0	0.146735	0	0.146735	0.0733676	0	0	0	0	0	0.0733676	0	0	0	0	0	0.0733676	0.0733676	0	0	0	0.0733676	0	0
Bacteroidetes	Bacteroidia	Bacteroidales	Bacteroidales_unclassified	Bacteroidales_unclassified	M02127_204_000000000-ARDDL_1_2102_10077_13740	0.0014583	0	0	0	0	0	0	0	0	0.0733676	0	0	0	0	0	0	0	0	0	0	0	0	0	0	0	0	0	0	0	0	0	0	0	0	0	0	0	0	0	0	0	0	0	0
Bacteroidetes	Bacteroidia	Bacteroidales	Bacteroidales_unclassified	Bacteroidales_unclassified	M02127_204_000000000-ARDDL_1_2102_10303_5733	0.0029166	0	0	0	0	0	0	0	0	0	0	0	0	0	0	0.0733676	0	0	0	0	0	0	0	0	0	0	0	0	0	0	0	0	0	0	0	0	0	0	0	0.0733676	0	0	0	0
Bacteroidetes	Bacteroidia	Bacteroidales	Bacteroidales_unclassified	Bacteroidales_unclassified	M02127_204_000000000-ARDDL_1_2102_11707_26451	0.0889563	0.0733676	0.0733676	0.220103	0.146735	0.146735	0	0	0	0.0733676	0	0.0733676	0.0733676	0.0733676	0.146735	0.0733676	0.0733676	0.146735	0.0733676	0.366838	0	0.220103	0.220103	0.733676	0.0733676	0.146735	0	0.29347	0.220103	0	0	0	0	0	0	0.220103	0.220103	0	0	0	0	0	0	0
Bacteroidetes	Bacteroidia	Bacteroidales	Bacteroidales_unclassified	Bacteroidales_unclassified	M02127_204_000000000-ARDDL_1_2102_12514_25525	0.0014583	0	0	0	0	0	0.0733676	0	0	0	0	0	0	0	0	0	0	0	0	0	0	0	0	0	0	0	0	0	0	0	0	0	0	0	0	0	0	0	0	0	0	0	0	0
Bacteroidetes	Bacteroidia	Bacteroidales	Bacteroidales_unclassified	Bacteroidales_unclassified	M02127_204_000000000-ARDDL_1_2102_12830_19682	0.0043749	0	0	0	0	0	0	0	0	0	0.0733676	0	0	0	0	0	0	0	0	0	0	0	0	0	0	0	0	0	0	0	0	0	0	0	0	0	0	0	0	0	0.0733676	0	0	0
Bacteroidetes	Bacteroidia	Bacteroidales	Bacteroidales_unclassified	Bacteroidales_unclassified	M02127_204_000000000-ARDDL_1_2102_13078_5262	0.0014583	0	0	0	0	0	0	0	0	0	0	0	0	0	0	0	0	0	0	0	0	0	0	0	0	0	0	0	0	0	0	0	0	0	0	0	0	0	0	0	0	0	0	0
Bacteroidetes	Bacteroidia	Bacteroidales	Bacteroidales_unclassified	Bacteroidales_unclassified	M02127_204_000000000-ARDDL_1_2102_19222_4856	0.0043749	0	0	0	0	0	0.0733676	0	0	0	0.0733676	0	0	0	0	0	0	0	0	0	0	0	0	0.0733676	0	0	0	0	0	0	0	0	0	0	0	0	0	0	0	0	0	0	0	0
Bacteroidetes	Bacteroidia	Bacteroidales	Bacteroidales_unclassified	Bacteroidales_unclassified	M02127_204_000000000-ARDDL_1_2102_22527_15701	0.0014583	0	0	0	0	0	0	0	0	0	0	0	0	0	0	0	0	0	0	0	0	0	0	0	0	0	0	0	0	0	0	0	0	0	0	0	0	0	0	0	0	0	0	0
Bacteroidetes	Bacteroidia	Bacteroidales	Bacteroidales_unclassified	Bacteroidales_unclassified	M02127_204_000000000-ARDDL_1_2102_24393_23713	0.0014583	0	0	0	0	0.0733676	0	0	0	0	0	0	0	0	0	0	0	0	0	0	0	0	0	0	0	0	0	0	0	0	0	0	0	0	0	0	0	0	0	0	0	0	0	0
Bacteroidetes	Bacteroidia	Bacteroidales	Bacteroidales_unclassified	Bacteroidales_unclassified	M02127_204_000000000-ARDDL_1_2102_9221_3787	0.0043749	0	0	0	0	0	0	0	0	0	0	0	0	0	0	0	0	0	0	0	0	0.0733676	0	0	0	0	0	0	0	0	0	0	0.0733676	0	0	0	0	0	0	0.0733676	0	0	0	0
Bacteroidetes	Bacteroidia	Bacteroidales	Bacteroidales_unclassified	Bacteroidales_unclassified	M02127_204_000000000-ARDDL_1_2103_16826_22708	0.0014583	0	0	0	0	0	0	0	0	0	0	0	0	0	0	0	0	0	0	0	0	0	0	0	0	0	0	0	0	0	0	0	0	0	0	0.0733676	0	0	0	0	0	0	0	0
Bacteroidetes	Bacteroidia	Bacteroidales	Bacteroidales_unclassified	Bacteroidales_unclassified	M02127_204_000000000-ARDDL_1_2103_21664_18214	0.0014583	0	0	0	0	0	0	0	0	0	0	0	0	0	0	0	0	0	0	0	0	0	0	0	0	0	0	0	0	0	0	0	0	0	0	0	0	0	0	0	0	0	0	0.0733676
Bacteroidetes	Bacteroidia	Bacteroidales	Bacteroidales_unclassified	Bacteroidales_unclassified	M02127_204_000000000-ARDDL_1_2103_25013_21618	0.0029166	0	0	0	0	0	0	0	0	0	0	0	0	0	0	0	0	0	0	0	0	0	0	0	0	0	0	0	0	0	0	0	0	0	0	0	0	0	0	0	0	0	0	0
Bacteroidetes	Bacteroidia	Bacteroidales	Bacteroidales_unclassified	Bacteroidales_unclassified	M02127_204_000000000-ARDDL_1_2103_26751_16145	0.0029166	0	0	0	0	0	0	0	0	0	0.0733676	0	0	0	0	0	0.0733676	0	0	0	0	0	0	0	0	0	0	0	0	0	0	0	0	0	0	0	0	0	0	0	0	0	0	0
Bacteroidetes	Bacteroidia	Bacteroidales	Bacteroidales_unclassified	Bacteroidales_unclassified	M02127_204_000000000-ARDDL_1_2103_5299_17904	0.0014583	0	0	0	0	0	0	0	0	0	0	0	0	0	0	0	0	0	0	0	0	0	0	0	0	0	0	0	0	0	0	0	0	0	0	0	0	0	0	0	0	0	0	0
Bacteroidetes	Bacteroidia	Bacteroidales	Bacteroidales_unclassified	Bacteroidales_unclassified	M02127_204_000000000-ARDDL_1_2103_5326_16520	0.0058332	0	0	0	0	0	0	0	0	0	0.0733676	0	0	0	0	0	0	0	0	0	0	0	0	0	0	0	0	0	0	0	0	0	0	0	0	0.0733676	0	0	0	0	0	0	0	0
Bacteroidetes	Bacteroidia	Bacteroidales	Bacteroidales_unclassified	Bacteroidales_unclassified	M02127_204_000000000-ARDDL_1_2104_11953_22720	0.0014583	0	0	0	0	0	0	0	0	0	0	0	0	0	0	0	0	0	0	0	0	0	0	0	0	0	0	0	0	0	0	0	0	0	0	0	0	0.0733676	0	0	0	0	0	0
Bacteroidetes	Bacteroidia	Bacteroidales	Bacteroidales_unclassified	Bacteroidales_unclassified	M02127_204_000000000-ARDDL_1_2104_18673_8716	0.0029166	0	0	0	0	0	0	0	0	0	0	0	0	0	0	0	0	0	0	0	0	0	0	0	0	0	0	0	0	0	0	0	0	0	0	0	0	0	0	0	0.0733676	0	0	0
Bacteroidetes	Bacteroidia	Bacteroidales	Bacteroidales_unclassified	Bacteroidales_unclassified	M02127_204_000000000-ARDDL_1_2104_22300_26085	0.0014583	0	0	0	0	0	0	0	0	0	0	0	0	0	0	0	0	0	0	0	0	0	0	0	0	0	0	0	0	0	0	0	0	0	0	0	0	0	0	0	0	0	0	0
Bacteroidetes	Bacteroidia	Bacteroidales	Bacteroidales_unclassified	Bacteroidales_unclassified	M02127_204_000000000-ARDDL_1_2104_4973_23101	0.0014583	0	0	0	0	0	0	0	0	0	0	0	0	0	0	0	0	0	0	0.0733676	0	0	0	0	0	0	0	0	0	0	0	0	0	0	0	0	0	0	0	0	0	0	0	0
Bacteroidetes	Bacteroidia	Bacteroidales	Bacteroidales_unclassified	Bacteroidales_unclassified	M02127_204_000000000-ARDDL_1_2104_8252_22426	0.0102081	0	0	0	0	0	0	0	0	0	0	0.0733676	0	0	0	0	0	0	0	0	0	0	0	0	0	0	0	0	0	0	0	0	0	0	0	0.0733676	0	0	0	0	0	0.220103	0	0
Bacteroidetes	Bacteroidia	Bacteroidales	Bacteroidales_unclassified	Bacteroidales_unclassified	M02127_204_000000000-ARDDL_1_2105_10386_26158	0.277077	0.146735	0.146735	0.146735	0.220103	0	0.146735	0.0733676	0	0.29347	0.660308	0.366838	0.733676	0.146735	0.146735	0.513573	0.220103	0.146735	0	0.146735	0.29347	0.660308	0.586941	0.513573	0.220103	0.0733676	0	0.366838	0.146735	0.220103	0.146735	0.366838	0	0.440205	1.39398	0.366838	0.366838	0.29347	0.146735	0.586941	0.440205	0.366838	0.146735	0
Bacteroidetes	Bacteroidia	Bacteroidales	Bacteroidales_unclassified	Bacteroidales_unclassified	M02127_204_000000000-ARDDL_1_2105_12094_10270	0.0043749	0	0	0	0.0733676	0	0	0	0	0	0	0	0	0.0733676	0	0	0	0	0	0	0	0	0	0	0	0	0	0	0	0	0	0	0	0	0	0	0	0.0733676	0	0	0	0	0	0
Bacteroidetes	Bacteroidia	Bacteroidales	Bacteroidales_unclassified	Bacteroidales_unclassified	M02127_204_000000000-ARDDL_1_2105_13875_25846	0.0014583	0	0	0	0	0	0	0	0	0	0	0	0	0	0	0	0	0	0	0	0	0	0	0	0	0	0	0	0	0	0	0	0	0	0	0	0	0	0	0	0	0	0	0
Bacteroidetes	Bacteroidia	Bacteroidales	Bacteroidales_unclassified	Bacteroidales_unclassified	M02127_204_000000000-ARDDL_1_2105_16706_26879	0.0058332	0	0	0	0	0	0	0	0	0	0.0733676	0	0	0	0	0	0.0733676	0.0733676	0.0733676	0	0	0	0	0	0	0	0	0	0	0	0	0	0	0	0	0	0	0	0	0	0	0	0	0
Bacteroidetes	Bacteroidia	Bacteroidales	Bacteroidales_unclassified	Bacteroidales_unclassified	M02127_204_000000000-ARDDL_1_2105_20510_2638	0.0014583	0	0	0	0	0	0	0	0	0	0	0	0	0	0	0.0733676	0	0	0	0	0	0	0	0	0	0	0	0	0	0	0	0	0	0	0	0	0	0	0	0	0	0	0	0
Bacteroidetes	Bacteroidia	Bacteroidales	Bacteroidales_unclassified	Bacteroidales_unclassified	M02127_204_000000000-ARDDL_1_2105_21427_3856	0.0029166	0	0	0	0	0	0	0	0	0	0	0	0	0	0	0	0	0	0	0	0	0	0	0	0	0	0	0	0	0	0	0	0.0733676	0	0	0	0	0	0	0	0	0	0	0
Bacteroidetes	Bacteroidia	Bacteroidales	Bacteroidales_unclassified	Bacteroidales_unclassified	M02127_204_000000000-ARDDL_1_2105_9368_17985	0.0014583	0	0	0	0	0	0	0	0	0	0	0	0	0	0	0	0	0	0	0	0	0.0733676	0	0	0	0	0	0	0	0	0	0	0	0	0	0	0	0	0	0	0	0	0	0
Bacteroidetes	Bacteroidia	Bacteroidales	Bacteroidales_unclassified	Bacteroidales_unclassified	M02127_204_000000000-ARDDL_1_2106_11530_3088	0.0364575	0	0.146735	0	0	0.220103	0	0.146735	0	0.0733676	0	0.0733676	0	0.0733676	0	0.0733676	0.0733676	0	0	0.0733676	0.29347	0	0	0.29347	0	0.0733676	0	0	0	0	0.0733676	0	0	0	0	0	0	0	0	0	0.0733676	0	0	0.0733676
Bacteroidetes	Bacteroidia	Bacteroidales	Bacteroidales_unclassified	Bacteroidales_unclassified	M02127_204_000000000-ARDDL_1_2106_11802_3726	0.0014583	0	0	0	0	0	0	0	0	0	0	0	0	0	0	0.0733676	0	0	0	0	0	0	0	0	0	0	0	0	0	0	0	0	0	0	0	0	0	0	0	0	0	0	0	0
Bacteroidetes	Bacteroidia	Bacteroidales	Bacteroidales_unclassified	Bacteroidales_unclassified	M02127_204_000000000-ARDDL_1_2106_15241_11365	0.0014583	0	0	0	0	0.0733676	0	0	0	0	0	0	0	0	0	0	0	0	0	0	0	0	0	0	0	0	0	0	0	0	0	0	0	0	0	0	0	0	0	0	0	0	0	0
Bacteroidetes	Bacteroidia	Bacteroidales	Bacteroidales_unclassified	Bacteroidales_unclassified	M02127_204_000000000-ARDDL_1_2106_18130_7576	0.0029166	0	0	0	0	0	0	0	0	0	0	0	0	0	0	0	0	0	0	0	0	0	0	0	0	0	0	0	0	0	0	0	0	0	0	0	0	0	0	0	0	0	0	0
Bacteroidetes	Bacteroidia	Bacteroidales	Bacteroidales_unclassified	Bacteroidales_unclassified	M02127_204_000000000-ARDDL_1_2106_18995_16229	0.0029166	0	0	0	0	0	0	0	0	0	0	0	0	0	0	0	0	0	0	0	0	0	0	0	0.0733676	0	0	0	0	0	0	0	0	0	0	0	0	0.0733676	0	0	0	0	0	0
Bacteroidetes	Bacteroidia	Bacteroidales	Bacteroidales_unclassified	Bacteroidales_unclassified	M02127_204_000000000-ARDDL_1_2106_23630_6599	0.0087498	0	0	0	0	0	0	0	0	0	0	0	0	0.0733676	0	0	0	0	0.0733676	0	0	0	0.0733676	0	0	0	0	0	0	0.0733676	0	0	0	0	0	0	0	0	0	0	0	0	0	0
Bacteroidetes	Bacteroidia	Bacteroidales	Bacteroidales_unclassified	Bacteroidales_unclassified	M02127_204_000000000-ARDDL_1_2106_28769_13806	0.0014583	0	0	0	0	0	0	0	0	0	0	0	0	0	0	0	0	0	0	0	0	0	0	0	0	0	0	0	0	0	0	0	0	0	0	0	0	0	0	0	0	0	0	0
Bacteroidetes	Bacteroidia	Bacteroidales	Bacteroidales_unclassified	Bacteroidales_unclassified	M02127_204_000000000-ARDDL_1_2106_6153_10161	0.0014583	0	0	0	0	0	0	0	0	0	0	0	0	0	0	0.0733676	0	0	0	0	0	0	0	0	0	0	0	0	0	0	0	0	0	0	0	0	0	0	0	0	0	0	0	0
Bacteroidetes	Bacteroidia	Bacteroidales	Bacteroidales_unclassified	Bacteroidales_unclassified	M02127_204_000000000-ARDDL_1_2107_13623_11529	0.0014583	0	0	0	0	0	0	0	0	0	0	0	0	0	0	0	0	0.0733676	0	0	0	0	0	0	0	0	0	0	0	0	0	0	0	0	0	0	0	0	0	0	0	0	0	0
Bacteroidetes	Bacteroidia	Bacteroidales	Bacteroidales_unclassified	Bacteroidales_unclassified	M02127_204_000000000-ARDDL_1_2107_21685_26366	0.0014583	0	0	0	0	0	0	0	0	0	0	0	0	0	0	0	0	0	0	0	0	0	0	0	0	0	0	0	0	0	0	0	0	0	0	0	0	0	0	0	0	0.0733676	0	0
Bacteroidetes	Bacteroidia	Bacteroidales	Bacteroidales_unclassified	Bacteroidales_unclassified	M02127_204_000000000-ARDDL_1_2107_6611_16483	0.0014583	0	0	0	0	0	0	0	0	0	0	0.0733676	0	0	0	0	0	0	0	0	0	0	0	0	0	0	0	0	0	0	0	0	0	0	0	0	0	0	0	0	0	0	0	0
Bacteroidetes	Bacteroidia	Bacteroidales	Bacteroidales_unclassified	Bacteroidales_unclassified	M02127_204_000000000-ARDDL_1_2108_10450_8960	0.0029166	0	0	0	0	0	0.0733676	0	0	0	0	0	0	0	0	0	0.0733676	0	0	0	0	0	0	0	0	0	0	0	0	0	0	0	0	0	0	0	0	0	0	0	0	0	0	0
Bacteroidetes	Bacteroidia	Bacteroidales	Bacteroidales_unclassified	Bacteroidales_unclassified	M02127_204_000000000-ARDDL_1_2108_12887_17676	0.0014583	0	0	0	0	0	0	0	0	0	0	0	0	0	0	0	0	0	0	0	0	0	0	0.0733676	0	0	0	0	0	0	0	0	0	0	0	0	0	0	0	0	0	0	0	0
Bacteroidetes	Bacteroidia	Bacteroidales	Bacteroidales_unclassified	Bacteroidales_unclassified	M02127_204_000000000-ARDDL_1_2108_13950_15140	0.0014583	0	0	0	0	0	0	0	0	0	0	0	0	0	0	0	0	0	0	0	0	0	0	0	0	0	0	0	0	0	0	0	0.0733676	0	0	0	0	0	0	0	0	0	0	0
Bacteroidetes	Bacteroidia	Bacteroidales	Bacteroidales_unclassified	Bacteroidales_unclassified	M02127_204_000000000-ARDDL_1_2108_16919_14769	0.029166	0.220103	0.146735	0	0.0733676	0	0	0.0733676	0	0	0	0.0733676	0.366838	0	0	0	0.0733676	0	0	0	0	0	0.0733676	0.0733676	0	0	0	0	0	0.0733676	0	0	0	0	0	0.146735	0	0	0	0	0	0	0	0
Bacteroidetes	Bacteroidia	Bacteroidales	Bacteroidales_unclassified	Bacteroidales_unclassified	M02127_204_000000000-ARDDL_1_2108_17479_3921	0.0014583	0	0	0	0	0	0	0	0	0	0	0	0	0	0	0	0	0	0	0.0733676	0	0	0	0	0	0	0	0	0	0	0	0	0	0	0	0	0	0	0	0	0	0	0	0
Bacteroidetes	Bacteroidia	Bacteroidales	Bacteroidales_unclassified	Bacteroidales_unclassified	M02127_204_000000000-ARDDL_1_2108_7813_7630	0.0014583	0	0	0	0	0	0	0	0	0	0	0	0	0	0	0	0	0	0	0	0	0	0	0	0	0	0	0	0	0	0	0	0	0	0	0	0	0	0	0	0	0	0	0.0733676
Bacteroidetes	Bacteroidia	Bacteroidales	Bacteroidales_unclassified	Bacteroidales_unclassified	M02127_204_000000000-ARDDL_1_2109_12761_8334	0.104998	0.146735	0	0	0	0.146735	0.440205	0	0	0	0.146735	0.586941	0.586941	0	0	0.0733676	0.0733676	0	0.0733676	0.146735	0.0733676	0.0733676	0.0733676	0	0.146735	0.0733676	0	0.440205	0.29347	0	0	0	0	0	0.0733676	0	0.220103	0	0	0.0733676	0.0733676	0.29347	0	0
Bacteroidetes	Bacteroidia	Bacteroidales	Bacteroidales_unclassified	Bacteroidales_unclassified	M02127_204_000000000-ARDDL_1_2109_19163_16415	0.0014583	0	0	0	0	0	0	0	0	0	0	0	0	0	0	0	0	0	0	0	0	0	0	0	0	0	0	0	0	0	0	0	0	0	0	0	0	0	0	0	0	0.0733676	0	0
Bacteroidetes	Bacteroidia	Bacteroidales	Bacteroidales_unclassified	Bacteroidales_unclassified	M02127_204_000000000-ARDDL_1_2109_19397_15823	0.0014583	0	0	0	0	0	0	0	0	0	0	0	0	0	0	0	0	0	0	0	0	0	0.0733676	0	0	0	0	0	0	0	0	0	0	0	0	0	0	0	0	0	0	0	0	0
Bacteroidetes	Bacteroidia	Bacteroidales	Bacteroidales_unclassified	Bacteroidales_unclassified	M02127_204_000000000-ARDDL_1_2109_22827_7340	0.0014583	0	0	0	0	0	0	0	0	0	0	0	0	0	0	0	0	0	0	0	0	0	0	0	0	0.0733676	0	0	0	0	0	0	0	0	0	0	0	0	0	0	0	0	0	0
Bacteroidetes	Bacteroidia	Bacteroidales	Bacteroidales_unclassified	Bacteroidales_unclassified	M02127_204_000000000-ARDDL_1_2109_25271_8682	0.0029166	0	0	0.0733676	0	0.0733676	0	0	0	0	0	0	0	0	0	0	0	0	0	0	0	0	0	0	0	0	0	0	0	0	0	0	0	0	0	0	0	0	0	0	0	0	0	0
Bacteroidetes	Bacteroidia	Bacteroidales	Bacteroidales_unclassified	Bacteroidales_unclassified	M02127_204_000000000-ARDDL_1_2109_26422_22829	0.0043749	0	0	0.146735	0	0	0	0	0	0	0.0733676	0	0	0	0	0	0	0	0	0	0	0	0	0	0	0	0	0	0	0	0	0	0	0	0	0	0	0	0	0	0	0	0	0
Bacteroidetes	Bacteroidia	Bacteroidales	Bacteroidales_unclassified	Bacteroidales_unclassified	M02127_204_000000000-ARDDL_1_2110_12032_6278	0.0029166	0	0	0	0	0	0	0	0	0	0	0	0	0	0	0.0733676	0	0	0	0	0	0	0	0	0	0	0	0	0	0	0	0	0	0	0	0	0	0	0	0	0	0	0	0
Bacteroidetes	Bacteroidia	Bacteroidales	Bacteroidales_unclassified	Bacteroidales_unclassified	M02127_204_000000000-ARDDL_1_2110_19740_4661	0.0014583	0	0	0	0	0	0	0	0	0	0.0733676	0	0	0	0	0	0	0	0	0	0	0	0	0	0	0	0	0	0	0	0	0	0	0	0	0	0	0	0	0	0	0	0	0
Bacteroidetes	Bacteroidia	Bacteroidales	Bacteroidales_unclassified	Bacteroidales_unclassified	M02127_204_000000000-ARDDL_1_2110_24681_9834	0.0014583	0	0	0	0	0	0	0	0	0	0	0	0	0	0	0	0	0	0	0	0	0	0	0	0	0	0	0	0	0.0733676	0	0	0	0	0	0	0	0	0	0	0	0	0	0
Bacteroidetes	Bacteroidia	Bacteroidales	Bacteroidales_unclassified	Bacteroidales_unclassified	M02127_204_000000000-ARDDL_1_2110_25528_5704	0.0014583	0	0	0	0	0	0	0	0	0	0	0	0	0	0	0	0	0	0	0	0	0	0	0	0	0	0	0	0	0	0	0	0	0	0	0	0	0	0.0733676	0	0	0	0	0
Bacteroidetes	Bacteroidia	Bacteroidales	Bacteroidales_unclassified	Bacteroidales_unclassified	M02127_204_000000000-ARDDL_1_2110_28119_12606	0.0014583	0	0	0	0	0	0	0	0	0.0733676	0	0	0	0	0	0	0	0	0	0	0	0	0	0	0	0	0	0	0	0	0	0	0	0	0	0	0	0	0	0	0	0	0	0
Bacteroidetes	Bacteroidia	Bacteroidales	Bacteroidales_unclassified	Bacteroidales_unclassified	M02127_204_000000000-ARDDL_1_2111_15983_26348	0.0014583	0	0	0.0733676	0	0	0	0	0	0	0	0	0	0	0	0	0	0	0	0	0	0	0	0	0	0	0	0	0	0	0	0	0	0	0	0	0	0	0	0	0	0	0	0
Bacteroidetes	Bacteroidia	Bacteroidales	Bacteroidales_unclassified	Bacteroidales_unclassified	M02127_204_000000000-ARDDL_1_2111_21710_13845	0.0043749	0	0	0	0	0.0733676	0	0	0	0	0	0	0	0	0	0.0733676	0	0	0	0	0	0	0	0	0	0	0	0	0	0.0733676	0	0	0	0	0	0	0	0	0	0	0	0	0	0
Bacteroidetes	Bacteroidia	Bacteroidales	Bacteroidales_unclassified	Bacteroidales_unclassified	M02127_204_000000000-ARDDL_1_2111_9713_25744	0.0029166	0	0	0	0	0	0	0	0	0	0.0733676	0	0	0	0	0	0	0	0	0	0	0	0	0	0	0	0	0	0	0	0	0	0	0	0	0	0	0	0	0	0.0733676	0	0	0
Bacteroidetes	Bacteroidia	Bacteroidales	Bacteroidales_unclassified	Bacteroidales_unclassified	M02127_204_000000000-ARDDL_1_2112_13137_17234	0.0014583	0	0	0	0	0	0	0	0	0	0	0	0	0	0	0	0	0	0	0	0	0	0.0733676	0	0	0	0	0	0	0	0	0	0	0	0	0	0	0	0	0	0	0	0	0
Bacteroidetes	Bacteroidia	Bacteroidales	Bacteroidales_unclassified	Bacteroidales_unclassified	M02127_204_000000000-ARDDL_1_2112_17986_14337	0.0029166	0	0	0	0	0	0	0	0	0	0	0	0	0	0	0	0	0	0	0	0	0	0	0	0	0	0	0	0.0733676	0	0	0	0	0	0	0	0	0	0	0	0	0	0	0
Bacteroidetes	Bacteroidia	Bacteroidales	Bacteroidales_unclassified	Bacteroidales_unclassified	M02127_204_000000000-ARDDL_1_2112_18289_28676	0.0014583	0	0	0	0	0	0	0	0	0	0	0	0	0	0.0733676	0	0	0	0	0	0	0	0	0	0	0	0	0	0	0	0	0	0	0	0	0	0	0	0	0	0	0	0	0
Bacteroidetes	Bacteroidia	Bacteroidales	Bacteroidales_unclassified	Bacteroidales_unclassified	M02127_204_000000000-ARDDL_1_2112_24213_25592	0.0014583	0	0	0	0	0	0	0	0	0	0	0	0	0	0	0.0733676	0	0	0	0	0	0	0	0	0	0	0	0	0	0	0	0	0	0	0	0	0	0	0	0	0	0	0	0
Bacteroidetes	Bacteroidia	Bacteroidales	Bacteroidales_unclassified	Bacteroidales_unclassified	M02127_204_000000000-ARDDL_1_2112_27368_9783	0.0014583	0	0	0	0	0	0	0	0	0	0	0	0	0.0733676	0	0	0	0	0	0	0	0	0	0	0	0	0	0	0	0	0	0	0	0	0	0	0	0	0	0	0	0	0	0
Bacteroidetes	Bacteroidia	Bacteroidales	Bacteroidales_unclassified	Bacteroidales_unclassified	M02127_204_000000000-ARDDL_1_2113_17013_13490	0.0014583	0	0	0	0	0	0	0	0	0	0	0	0	0	0	0	0	0	0	0	0	0	0	0	0	0	0	0	0	0	0	0	0	0	0	0	0	0	0	0	0	0	0	0
Bacteroidetes	Bacteroidia	Bacteroidales	Bacteroidales_unclassified	Bacteroidales_unclassified	M02127_204_000000000-ARDDL_1_2113_18314_4029	0.0029166	0	0	0	0	0	0	0	0	0	0	0	0.0733676	0	0	0	0	0	0	0	0	0	0	0	0	0	0	0	0	0	0	0	0	0	0	0	0	0	0	0	0	0	0	0.0733676
Bacteroidetes	Bacteroidia	Bacteroidales	Bacteroidales_unclassified	Bacteroidales_unclassified	M02127_204_000000000-ARDDL_1_2113_22362_11710	0.0014583	0	0	0	0	0	0	0	0	0	0	0	0	0	0.0733676	0	0	0	0	0	0	0	0	0	0	0	0	0	0	0	0	0	0	0	0	0	0	0	0	0	0	0	0	0
Bacteroidetes	Bacteroidia	Bacteroidales	Bacteroidales_unclassified	Bacteroidales_unclassified	M02127_204_000000000-ARDDL_1_2113_23282_18056	0.0014583	0	0	0	0	0	0	0	0	0	0	0	0	0	0	0	0	0	0	0	0	0	0	0	0	0	0	0	0	0	0	0	0	0	0	0	0	0	0	0	0	0	0	0.0733676
Bacteroidetes	Bacteroidia	Bacteroidales	Bacteroidales_unclassified	Bacteroidales_unclassified	M02127_204_000000000-ARDDL_1_2113_27239_10033	0.0014583	0	0	0	0	0	0	0.0733676	0	0	0	0	0	0	0	0	0	0	0	0	0	0	0	0	0	0	0	0	0	0	0	0	0	0	0	0	0	0	0	0	0	0	0	0
Bacteroidetes	Bacteroidia	Bacteroidales	Bacteroidales_unclassified	Bacteroidales_unclassified	M02127_204_000000000-ARDDL_1_2114_11652_21480	0.0014583	0	0	0.0733676	0	0	0	0	0	0	0	0	0	0	0	0	0	0	0	0	0	0	0	0	0	0	0	0	0	0	0	0	0	0	0	0	0	0	0	0	0	0	0	0
Bacteroidetes	Bacteroidia	Bacteroidales	Bacteroidales_unclassified	Bacteroidales_unclassified	M02127_204_000000000-ARDDL_1_2114_23545_10255	0.0116664	0	0	0.0733676	0	0	0	0	0	0	0	0	0	0.0733676	0	0	0	0.0733676	0	0	0	0	0	0.0733676	0	0	0	0	0	0	0.146735	0	0	0	0	0	0	0	0	0	0	0	0	0
Bacteroidetes	Bacteroidia	Bacteroidales	Bacteroidales_unclassified	Bacteroidales_unclassified	M02127_204_000000000-ARDDL_1_2114_24914_25580	0.0131247	0	0	0	0.220103	0	0	0	0	0	0	0	0	0.0733676	0.0733676	0	0.0733676	0	0	0	0	0	0	0	0	0.0733676	0	0	0	0	0	0	0	0	0	0.0733676	0	0	0	0	0	0	0	0
Bacteroidetes	Bacteroidia	Bacteroidales	Bacteroidales_unclassified	Bacteroidales_unclassified	M02127_204_000000000-ARDDL_1_2114_26167_22798	0.0014583	0.0733676	0	0	0	0	0	0	0	0	0	0	0	0	0	0	0	0	0	0	0	0	0	0	0	0	0	0	0	0	0	0	0	0	0	0	0	0	0	0	0	0	0	0
Bacteroidetes	Bacteroidia	Bacteroidales	Bacteroidales_unclassified	Bacteroidales_unclassified	M02127_204_000000000-ARDDL_1_2114_27007_12162	0.0043749	0	0.0733676	0	0	0.0733676	0	0	0	0	0	0	0	0	0	0	0	0	0	0	0	0	0	0	0	0	0	0	0	0	0	0	0	0	0	0	0	0	0	0	0	0	0	0
Bacteroidetes	Bacteroidia	Bacteroidales	Bacteroidales_unclassified	Bacteroidales_unclassified	M02127_204_000000000-ARDDL_1_2114_3267_20783	0.0014583	0	0	0	0	0	0	0	0	0	0	0	0	0	0	0	0	0	0	0	0	0	0	0	0	0	0	0	0	0	0	0	0	0	0	0	0	0	0	0	0	0.0733676	0	0
				Bacteroidales_unclassified		2.17287	1.76082	1.24725	1.46735	1.39398	1.46735	1.76082	1.02715	0	3.22817	3.08144	2.7146	3.08144	1.32062	1.83419	2.27439	1.83419	1.10051	1.02715	2.34776	1.76082	2.27439	2.05429	2.86134	1.54072	3.00807	1.09489	3.37491	1.39398	1.76082	0.733676	0.733676	1.02715	1.10051	2.9347	4.32869	1.76082	3.30154	1.76082	2.64123	4.91563	5.86941	2.20103	1.68745
			Bacteroidales_unclassified			2.17287	1.76082	1.24725	1.46735	1.39398	1.46735	1.76082	1.02715	0	3.22817	3.08144	2.7146	3.08144	1.32062	1.83419	2.27439	1.83419	1.10051	1.02715	2.34776	1.76082	2.27439	2.05429	2.86134	1.54072	3.00807	1.09489	3.37491	1.39398	1.76082	0.733676	0.733676	1.02715	1.10051	2.9347	4.32869	1.76082	3.30154	1.76082	2.64123	4.91563	5.86941	2.20103	1.68745
Bacteroidetes	Bacteroidia	Bacteroidales	Marinilabiaceae	Uncultured_1	M02127_204_000000000-ARDDL_1_1108_14939_2063	0.0495822	0	0.0733676	0	0.0733676	0.0733676	0	0.0733676	0	0	0	0.0733676	0.146735	0.146735	0.0733676	0	0.0733676	0	0	0	0.146735	0	0	0	0	0.0733676	0	0	0.146735	0	0.0733676	0	0	0.0733676	0.0733676	0	0.146735	0	0.146735	0	0	0	0	0.0733676
Bacteroidetes	Bacteroidia	Bacteroidales	Marinilabiaceae	Uncultured_1	M02127_204_000000000-ARDDL_1_2107_17620_28381	0.530821	0.29347	1.17388	0.880411	0.440205	0.880411	0.366838	0.953778	0	0.513573	0.366838	0.146735	0.29347	0.513573	0.660308	0.880411	0.586941	0.586941	0.0733676	0.586941	1.39398	0.0733676	0.733676	0.146735	0.440205	0.366838	0.364964	0.513573	0.733676	0.660308	0.953778	0.807043	0.586941	0.220103	1.17388	0.513573	0.440205	0.146735	0.146735	0.220103	0	0.220103	0.220103	0.29347
Bacteroidetes	Bacteroidia	Bacteroidales	Marinilabiaceae	Uncultured_1	M02127_204_000000000-ARDDL_1_2109_12416_2783	0.0029166	0	0	0	0.146735	0	0	0	0	0	0	0	0	0	0	0	0	0	0	0	0	0	0	0	0	0	0	0	0	0	0	0	0	0	0	0	0	0	0	0	0	0	0	0
Bacteroidetes	Bacteroidia	Bacteroidales	Marinilabiaceae	Uncultured_1	M02127_204_000000000-ARDDL_1_2113_5449_20911	0.0014583	0	0	0	0	0	0	0	0	0	0	0	0	0	0	0	0	0	0	0	0	0	0	0	0	0	0	0	0	0	0	0	0	0	0	0	0	0.0733676	0	0	0	0	0	0
				Uncultured_1		0.584778	0.29347	1.24725	0.880411	0.660308	0.953778	0.366838	1.02715	0	0.513573	0.366838	0.220103	0.440205	0.660308	0.733676	0.880411	0.660308	0.586941	0.0733676	0.586941	1.54072	0.0733676	0.733676	0.146735	0.440205	0.440205	0.364964	0.513573	0.880411	0.660308	1.02715	0.807043	0.586941	0.29347	1.24725	0.513573	0.586941	0.220103	0.29347	0.220103	0	0.220103	0.220103	0.366838
			Marinilabiaceae			0.584778	0.29347	1.24725	0.880411	0.660308	0.953778	0.366838	1.02715	0	0.513573	0.366838	0.220103	0.440205	0.660308	0.733676	0.880411	0.660308	0.586941	0.0733676	0.586941	1.54072	0.0733676	0.733676	0.146735	0.440205	0.440205	0.364964	0.513573	0.880411	0.660308	1.02715	0.807043	0.586941	0.29347	1.24725	0.513573	0.586941	0.220103	0.29347	0.220103	0	0.220103	0.220103	0.366838
Bacteroidetes	Bacteroidia	Bacteroidales	Porphyromonadaceae	Porphyromonas	M02127_204_000000000-ARDDL_1_1108_21305_4939	0.0029166	0	0	0	0	0	0	0	0	0	0	0	0	0	0	0	0	0	0	0	0	0	0	0	0	0	0.729927	0	0	0	0	0	0	0	0	0	0	0	0	0	0	0	0	0
Bacteroidetes	Bacteroidia	Bacteroidales	Porphyromonadaceae	Porphyromonas	M02127_204_000000000-ARDDL_1_2104_8666_18996	0.0029166	0	0	0	0	0	0	0	0	0	0	0	0	0	0	0	0	0	0	0	0	0	0	0	0	0	0	0	0	0	0	0	0	0	0	0	0	0	0	0	0	0	0	0
Bacteroidetes	Bacteroidia	Bacteroidales	Porphyromonadaceae	Porphyromonas	M02127_204_000000000-ARDDL_1_2112_17848_2319	0.0029166	0	0	0	0	0	0	0	0	0	0	0	0	0	0	0	0	0	0	0	0	0	0	0	0.0733676	0	0	0	0	0	0	0	0	0	0	0	0	0	0	0	0	0	0.0733676	0
				Porphyromonas		0.0087498	0	0	0	0	0	0	0	0	0	0	0	0	0	0	0	0	0	0	0	0	0	0	0	0.0733676	0	0.729927	0	0	0	0	0	0	0	0	0	0	0	0	0	0	0	0.0733676	0
			Porphyromonadaceae			0.0087498	0	0	0	0	0	0	0	0	0	0	0	0	0	0	0	0	0	0	0	0	0	0	0	0.0733676	0	0.729927	0	0	0	0	0	0	0	0	0	0	0	0	0	0	0	0.0733676	0
Bacteroidetes	Bacteroidia	Bacteroidales	Porphyromonadaceae_1	Dysgonomonas	M02127_204_000000000-ARDDL_1_1101_22040_27402	0.296035	0.29347	0.29347	0.146735	0.440205	0.29347	0.366838	0.146735	0	0.29347	0.513573	0.513573	0.220103	0.220103	0.29347	0.220103	0.220103	0.0733676	0.220103	0.220103	0.29347	0.29347	0.586941	0.733676	0.220103	0.0733676	0	0.733676	0.586941	0.220103	0.0733676	0.0733676	0.0733676	0	0.220103	0.0733676	0.0733676	0.586941	0	0.366838	0.146735	0.586941	0.146735	0.440205
Bacteroidetes	Bacteroidia	Bacteroidales	Porphyromonadaceae_1	Dysgonomonas	M02127_204_000000000-ARDDL_1_1102_4418_21129	0.0568737	0	0.0733676	0	0	0	0.0733676	0	0	0.0733676	0	0	0.0733676	0.0733676	0.0733676	0	0	0	0.0733676	0.220103	0	0.146735	0.0733676	0.220103	0.0733676	0	0	0	0	0	0	0.0733676	0	0.0733676	0	0	0.146735	0.146735	0	0.0733676	0	0.0733676	0	0.146735
Bacteroidetes	Bacteroidia	Bacteroidales	Porphyromonadaceae_1	Dysgonomonas	M02127_204_000000000-ARDDL_1_1102_9578_12675	0.0393741	0.0733676	0	0.0733676	0.0733676	0	0.146735	0	0	0.0733676	0	0.146735	0.146735	0	0.0733676	0	0.0733676	0	0	0.146735	0	0	0	0.0733676	0	0	0	0.0733676	0	0	0	0	0	0	0.0733676	0	0	0	0	0	0	0.0733676	0	0.0733676
Bacteroidetes	Bacteroidia	Bacteroidales	Porphyromonadaceae_1	Dysgonomonas	M02127_204_000000000-ARDDL_1_1103_14498_13911	0.0247911	0	0	0	0	0	0	0	0	0	0	0	0.0733676	0	0	0	0	0	0	0	0	0	0	0	0	0	0	0	0	0	0	0	0	0	0.0733676	0	0	0	0.0733676	0	0	0	0	0.220103
Bacteroidetes	Bacteroidia	Bacteroidales	Porphyromonadaceae_1	Dysgonomonas	M02127_204_000000000-ARDDL_1_1104_11690_25493	0.0014583	0	0	0	0	0	0	0	0	0	0	0	0	0	0	0	0	0.0733676	0	0	0	0	0	0	0	0	0	0	0	0	0	0	0	0	0	0	0	0	0	0	0	0	0	0
Bacteroidetes	Bacteroidia	Bacteroidales	Porphyromonadaceae_1	Dysgonomonas	M02127_204_000000000-ARDDL_1_1104_7066_16008	0.0087498	0	0	0	0	0	0	0	0	0	0	0	0	0	0	0	0	0	0	0	0	0	0	0	0	0	0	0	0	0	0	0	0	0	0	0.146735	0	0	0	0	0	0	0	0
Bacteroidetes	Bacteroidia	Bacteroidales	Porphyromonadaceae_1	Dysgonomonas	M02127_204_000000000-ARDDL_1_1106_19341_14959	0.0568737	0	0	0	0	0	0.0733676	0	0	0	0.146735	0	0	0	0	0	0	0	0	0.0733676	0	0	0.146735	0	0	0.146735	0	0.146735	0	0	0	0	0.146735	0	0.146735	0	0.0733676	0	0.0733676	0.0733676	0.0733676	0.0733676	0.0733676	0.220103
Bacteroidetes	Bacteroidia	Bacteroidales	Porphyromonadaceae_1	Dysgonomonas	M02127_204_000000000-ARDDL_1_1108_9164_26620	0.0058332	0.0733676	0	0	0	0.0733676	0	0	0	0	0	0	0	0	0	0	0	0.0733676	0	0	0	0	0	0.0733676	0	0	0	0	0	0	0	0	0	0	0	0	0	0	0	0	0	0	0	0
Bacteroidetes	Bacteroidia	Bacteroidales	Porphyromonadaceae_1	Dysgonomonas	M02127_204_000000000-ARDDL_1_1109_27046_7830	0.0131247	0	0.0733676	0	0	0	0.0733676	0	0	0	0.0733676	0	0.0733676	0	0	0	0	0.0733676	0	0	0	0	0.0733676	0	0.0733676	0	0	0	0	0	0	0	0	0	0.0733676	0	0	0	0	0	0	0	0	0
Bacteroidetes	Bacteroidia	Bacteroidales	Porphyromonadaceae_1	Dysgonomonas	M02127_204_000000000-ARDDL_1_1110_17175_18927	0.0772899	0	0	0	0	0	0.0733676	0	0	0	0.0733676	0.0733676	0.0733676	0	0.0733676	0	0	0	0	0	0	0	0.440205	0	0	0.0733676	0	0.146735	0.220103	0	0.0733676	0	0	0	0.0733676	0	0	0.0733676	0.0733676	0.220103	0.29347	0.366838	0	0.220103
Bacteroidetes	Bacteroidia	Bacteroidales	Porphyromonadaceae_1	Dysgonomonas	M02127_204_000000000-ARDDL_1_1111_10194_24424	0.0014583	0	0	0	0	0	0.0733676	0	0	0	0	0	0	0	0	0	0	0	0	0	0	0	0	0	0	0	0	0	0	0	0	0	0	0	0	0	0	0	0	0	0	0	0	0
Bacteroidetes	Bacteroidia	Bacteroidales	Porphyromonadaceae_1	Dysgonomonas	M02127_204_000000000-ARDDL_1_1114_10265_13274	0.0072915	0	0	0	0.0733676	0	0	0	0	0	0	0	0	0	0	0	0	0	0	0	0	0	0	0	0	0	0	0	0	0	0	0	0	0	0.0733676	0	0	0.0733676	0	0	0	0.0733676	0	0
Bacteroidetes	Bacteroidia	Bacteroidales	Porphyromonadaceae_1	Dysgonomonas	M02127_204_000000000-ARDDL_1_1114_5753_22736	0.0014583	0	0	0	0	0	0	0	0	0	0	0	0	0	0	0	0	0	0	0	0	0	0	0	0	0	0	0	0	0	0	0	0	0	0	0	0	0	0	0	0	0	0	0
Bacteroidetes	Bacteroidia	Bacteroidales	Porphyromonadaceae_1	Dysgonomonas	M02127_204_000000000-ARDDL_1_2101_8674_25495	0.0262494	0	0	0	0	0	0.586941	0	0	0	0.146735	0	0.0733676	0	0	0	0	0	0	0	0	0	0.440205	0	0	0	0	0	0	0	0	0	0	0	0	0	0	0.0733676	0	0	0	0	0	0
Bacteroidetes	Bacteroidia	Bacteroidales	Porphyromonadaceae_1	Dysgonomonas	M02127_204_000000000-ARDDL_1_2104_19064_3671	0.0072915	0	0	0	0	0	0	0	0	0.0733676	0	0	0.0733676	0	0	0.0733676	0	0	0	0	0	0	0	0	0	0	0	0	0	0	0	0	0	0	0	0	0	0	0	0	0	0	0	0
Bacteroidetes	Bacteroidia	Bacteroidales	Porphyromonadaceae_1	Dysgonomonas	M02127_204_000000000-ARDDL_1_2105_16795_21907	0.0043749	0	0	0	0	0	0	0	0	0	0.146735	0	0	0	0	0	0	0	0	0	0	0	0	0	0	0	0	0	0	0	0	0	0	0	0	0	0.0733676	0	0	0	0	0	0	0
Bacteroidetes	Bacteroidia	Bacteroidales	Porphyromonadaceae_1	Dysgonomonas	M02127_204_000000000-ARDDL_1_2107_13072_5498	0.0204162	0	0	0	0	0.0733676	0	0	0	0	0	0	0	0	0	0	0	0	0	0.0733676	0	0	0	0	0	0	0	0	0	0	0	0	0	0	0	0	0	0.0733676	0	0	0	0	0	0
Bacteroidetes	Bacteroidia	Bacteroidales	Porphyromonadaceae_1	Dysgonomonas	M02127_204_000000000-ARDDL_1_2108_22274_16755	0.0014583	0	0	0	0	0	0	0	0	0	0	0	0	0	0	0	0	0	0	0	0	0	0	0	0	0	0	0	0	0	0	0	0	0	0	0	0	0	0	0	0	0	0	0
Bacteroidetes	Bacteroidia	Bacteroidales	Porphyromonadaceae_1	Dysgonomonas	M02127_204_000000000-ARDDL_1_2109_24262_4821	0.0029166	0	0	0	0	0	0	0	0	0	0	0	0	0	0	0	0	0	0	0	0	0	0	0	0	0	0	0	0	0	0	0	0	0	0	0	0	0	0	0	0	0	0	0.0733676
Bacteroidetes	Bacteroidia	Bacteroidales	Porphyromonadaceae_1	Dysgonomonas	M02127_204_000000000-ARDDL_1_2109_28682_17177	0.014583	0	0	0	0	0	0	0	0	0	0	0	0.146735	0	0	0	0	0	0	0	0	0	0	0	0	0	0	0	0	0.0733676	0	0	0	0	0	0	0	0	0	0	0	0	0	0
Bacteroidetes	Bacteroidia	Bacteroidales	Porphyromonadaceae_1	Dysgonomonas	M02127_204_000000000-ARDDL_1_2111_15950_7917	0.259577	0.146735	0.0733676	0.146735	0.146735	0	0.733676	0	0	0	0.29347	0.146735	0.440205	0.660308	0.440205	0.366838	0.146735	0.366838	0.29347	0.220103	0.220103	0.440205	0.733676	0.29347	0.366838	0.220103	0	0.29347	0.366838	0.440205	0.0733676	0.146735	0.0733676	0	0.220103	0.0733676	0.0733676	0.0733676	0	0.220103	0.220103	0.0733676	0.0733676	0.660308
Bacteroidetes	Bacteroidia	Bacteroidales	Porphyromonadaceae_1	Dysgonomonas	M02127_204_000000000-ARDDL_1_2111_18026_27507	0.0014583	0	0	0	0	0.0733676	0	0	0	0	0	0	0	0	0	0	0	0	0	0	0	0	0	0	0	0	0	0	0	0	0	0	0	0	0	0	0	0	0	0	0	0	0	0
Bacteroidetes	Bacteroidia	Bacteroidales	Porphyromonadaceae_1	Dysgonomonas	M02127_204_000000000-ARDDL_1_2111_6534_10993	0.0043749	0	0	0	0	0	0.0733676	0	0	0	0	0	0	0.0733676	0	0	0	0	0	0	0	0	0	0	0	0	0	0	0	0	0	0	0	0	0	0	0.0733676	0	0	0	0	0	0	0
Bacteroidetes	Bacteroidia	Bacteroidales	Porphyromonadaceae_1	Dysgonomonas	M02127_204_000000000-ARDDL_1_2113_19589_27497	0.0014583	0	0	0	0	0	0	0	0	0	0	0	0	0	0	0	0	0	0	0	0	0	0.0733676	0	0	0	0	0	0	0	0	0	0	0	0	0	0	0	0	0	0	0	0	0
Bacteroidetes	Bacteroidia	Bacteroidales	Porphyromonadaceae_1	Dysgonomonas	M02127_204_000000000-ARDDL_1_2113_3228_9230	0.0772899	0	0.0733676	0	0	0.0733676	0.146735	0.146735	0	0.0733676	0	0	0.146735	0.146735	0	0	0.0733676	0	0.220103	0	0.220103	0	0.220103	0.146735	0	0.0733676	0	0.0733676	0.0733676	0.220103	0.0733676	0	0.146735	0.0733676	0.0733676	0.0733676	0	0.0733676	0	0	0	0.146735	0	0.146735
				Dysgonomonas		1.01206	0.586941	0.586941	0.366838	0.733676	0.586941	2.42113	0.29347	0	0.586941	1.39398	0.880411	1.54072	1.17388	0.953778	0.660308	0.513573	0.660308	0.807043	0.953778	0.733676	0.880411	2.78797	1.54072	0.733676	0.586941	0	1.46735	1.24725	0.953778	0.29347	0.29347	0.440205	0.146735	1.02715	0.366838	0.513573	1.17388	0.220103	0.953778	0.733676	1.46735	0.29347	2.20103
			Porphyromonadaceae_1			1.01206	0.586941	0.586941	0.366838	0.733676	0.586941	2.42113	0.29347	0	0.586941	1.39398	0.880411	1.54072	1.17388	0.953778	0.660308	0.513573	0.660308	0.807043	0.953778	0.733676	0.880411	2.78797	1.54072	0.733676	0.586941	0	1.46735	1.24725	0.953778	0.29347	0.29347	0.440205	0.146735	1.02715	0.366838	0.513573	1.17388	0.220103	0.953778	0.733676	1.46735	0.29347	2.20103
Bacteroidetes	Bacteroidia	Bacteroidales	Porphyromonadaceae_2	Paludibacter	M02127_204_000000000-ARDDL_1_1104_6732_13540	0.0058332	0	0	0	0	0	0	0	0	0	0	0	0	0	0	0	0	0.0733676	0	0	0	0	0	0.0733676	0	0	0	0	0	0	0	0	0	0	0	0	0	0	0	0	0	0	0	0
Bacteroidetes	Bacteroidia	Bacteroidales	Porphyromonadaceae_2	Paludibacter	M02127_204_000000000-ARDDL_1_1111_18688_23294	0.0349992	0	0	0	0	0	0	0	0	0.0733676	0	0	0	0	0	0	0	0.220103	0	0	0	0	0.0733676	0.0733676	0.146735	0	0	0	0	0	0	0	0	0	0	0	0	0	0	0	0	0	0	0
Bacteroidetes	Bacteroidia	Bacteroidales	Porphyromonadaceae_2	Paludibacter	M02127_204_000000000-ARDDL_1_1112_25403_25016	0.043749	0.146735	0	0	0	0	0.0733676	0	0	0	0	0	0	0.220103	0.0733676	0.0733676	0	0.146735	0.220103	0	0.29347	0	0	0	0.0733676	0.0733676	0	0.0733676	0.0733676	0	0	0	0	0	0.146735	0	0	0	0	0.0733676	0	0	0.0733676	0
Bacteroidetes	Bacteroidia	Bacteroidales	Porphyromonadaceae_2	Paludibacter	M02127_204_000000000-ARDDL_1_2103_19420_3045	0.0043749	0	0	0	0	0	0	0	0	0	0.0733676	0	0	0	0	0	0	0	0	0	0	0	0	0	0	0	0	0	0	0	0	0	0	0.0733676	0	0	0	0	0	0	0	0	0	0.0733676
Bacteroidetes	Bacteroidia	Bacteroidales	Porphyromonadaceae_2	Paludibacter	M02127_204_000000000-ARDDL_1_2114_14302_5292	0.0029166	0	0	0	0	0	0	0	0	0	0	0	0	0	0	0	0	0	0	0	0	0	0.0733676	0	0	0	0	0	0	0	0	0	0	0	0	0	0	0	0	0	0	0.0733676	0	0
				Paludibacter		0.0918729	0.146735	0	0	0	0	0.0733676	0	0	0.0733676	0.0733676	0	0	0.220103	0.0733676	0.0733676	0	0.440205	0.220103	0	0.29347	0	0.146735	0.146735	0.220103	0.0733676	0	0.0733676	0.0733676	0	0	0	0	0.0733676	0.146735	0	0	0	0	0.0733676	0	0.0733676	0.0733676	0.0733676
Bacteroidetes	Bacteroidia	Bacteroidales	Porphyromonadaceae_2	Porphyromonadaceae_2_unclassified	M02127_204_000000000-ARDDL_1_1108_17594_12637	0.0043749	0	0	0	0	0	0	0	0	0	0	0	0	0	0.0733676	0	0	0	0	0	0	0	0.0733676	0	0	0	0	0	0	0.0733676	0	0	0	0	0	0	0	0	0	0	0	0	0	0
Bacteroidetes	Bacteroidia	Bacteroidales	Porphyromonadaceae_2	Porphyromonadaceae_2_unclassified	M02127_204_000000000-ARDDL_1_1109_5354_22611	0.0014583	0	0	0	0	0	0	0	0	0	0	0	0	0	0	0	0.0733676	0	0	0	0	0	0	0	0	0	0	0	0	0	0	0	0	0	0	0	0	0	0	0	0	0	0	0
Bacteroidetes	Bacteroidia	Bacteroidales	Porphyromonadaceae_2	Porphyromonadaceae_2_unclassified	M02127_204_000000000-ARDDL_1_1110_4390_22870	0.0014583	0	0	0	0	0	0	0	0	0	0	0	0.0733676	0	0	0	0	0	0	0	0	0	0	0	0	0	0	0	0	0	0	0	0	0	0	0	0	0	0	0	0	0	0	0
Bacteroidetes	Bacteroidia	Bacteroidales	Porphyromonadaceae_2	Porphyromonadaceae_2_unclassified	M02127_204_000000000-ARDDL_1_1110_8047_17106	0.0072915	0	0	0	0	0	0	0	0	0	0	0	0	0	0	0	0	0	0	0	0	0.0733676	0	0	0	0	0	0	0	0.0733676	0	0	0	0	0	0	0	0	0	0	0	0	0	0
Bacteroidetes	Bacteroidia	Bacteroidales	Porphyromonadaceae_2	Porphyromonadaceae_2_unclassified	M02127_204_000000000-ARDDL_1_1110_9387_27061	0.0014583	0	0	0	0	0	0	0	0	0	0	0	0	0	0	0	0	0	0	0	0	0	0	0	0	0	0	0	0	0	0	0	0	0	0	0	0	0	0	0	0	0	0	0
Bacteroidetes	Bacteroidia	Bacteroidales	Porphyromonadaceae_2	Porphyromonadaceae_2_unclassified	M02127_204_000000000-ARDDL_1_1112_21886_12819	0.0014583	0	0	0	0	0	0	0	0	0	0	0	0	0	0	0	0	0	0	0	0	0	0	0	0	0	0	0	0	0	0	0	0	0	0	0	0	0	0	0	0	0	0	0
Bacteroidetes	Bacteroidia	Bacteroidales	Porphyromonadaceae_2	Porphyromonadaceae_2_unclassified	M02127_204_000000000-ARDDL_1_2101_20811_11286	0.0568737	0	0	0	0	0	0	0	0	0	0	0	0.146735	0	0	0	0	0	0	0	0	0	0	0	0.0733676	0	0	0	0	0.146735	0	0	0	0	0	0	0.0733676	0	0	0.0733676	1.32062	0	0.807043	0.0733676
Bacteroidetes	Bacteroidia	Bacteroidales	Porphyromonadaceae_2	Porphyromonadaceae_2_unclassified	M02127_204_000000000-ARDDL_1_2102_24811_6031	1.21768	0.0733676	0.220103	0.29347	0.29347	0.0733676	0.880411	0.440205	0	0.0733676	0.513573	0.660308	1.39398	1.68745	0.440205	1.02715	0.880411	0.807043	1.17388	1.46735	1.39398	1.32062	1.90756	0.29347	1.24725	2.64123	2.55474	1.61409	1.61409	3.66838	1.10051	2.12766	1.10051	0.586941	1.39398	2.78797	1.39398	0.440205	0.513573	1.10051	1.32062	1.39398	1.02715	1.54072
Bacteroidetes	Bacteroidia	Bacteroidales	Porphyromonadaceae_2	Porphyromonadaceae_2_unclassified	M02127_204_000000000-ARDDL_1_2103_18716_17868	0.0014583	0	0	0	0	0	0	0	0	0	0.0733676	0	0	0	0	0	0	0	0	0	0	0	0	0	0	0	0	0	0	0	0	0	0	0	0	0	0	0	0	0	0	0	0	0
Bacteroidetes	Bacteroidia	Bacteroidales	Porphyromonadaceae_2	Porphyromonadaceae_2_unclassified	M02127_204_000000000-ARDDL_1_2103_4569_17960	0.0043749	0	0	0	0	0	0	0	0	0	0	0	0	0	0	0	0	0	0	0	0	0	0	0	0.0733676	0	0	0	0	0	0	0	0	0	0	0	0	0	0	0	0	0	0	0
Bacteroidetes	Bacteroidia	Bacteroidales	Porphyromonadaceae_2	Porphyromonadaceae_2_unclassified	M02127_204_000000000-ARDDL_1_2103_5229_18675	0.0014583	0	0	0	0	0	0	0	0	0	0	0.0733676	0	0	0	0	0	0	0	0	0	0	0	0	0	0	0	0	0	0	0	0	0	0	0	0	0	0	0	0	0	0	0	0
Bacteroidetes	Bacteroidia	Bacteroidales	Porphyromonadaceae_2	Porphyromonadaceae_2_unclassified	M02127_204_000000000-ARDDL_1_2104_15304_10840	0.0262494	0.146735	0	0	0.0733676	0.220103	0.0733676	0.0733676	0	0	0	0	0.0733676	0	0	0	0.0733676	0.146735	0	0	0	0.0733676	0	0	0	0	0	0.0733676	0	0	0.0733676	0	0	0	0.146735	0	0.0733676	0	0	0	0	0	0	0
Bacteroidetes	Bacteroidia	Bacteroidales	Porphyromonadaceae_2	Porphyromonadaceae_2_unclassified	M02127_204_000000000-ARDDL_1_2105_20828_12092	0.0058332	0	0	0	0	0	0	0	0	0	0	0	0	0	0	0	0	0	0	0	0	0	0	0.0733676	0	0	0	0	0	0	0	0	0	0	0	0	0	0	0	0	0	0	0	0
Bacteroidetes	Bacteroidia	Bacteroidales	Porphyromonadaceae_2	Porphyromonadaceae_2_unclassified	M02127_204_000000000-ARDDL_1_2106_10954_24098	0.0131247	0	0	0	0	0.0733676	0	0	0	0	0	0	0	0	0.0733676	0	0	0	0	0	0	0	0	0	0	0.0733676	0	0	0	0.0733676	0	0	0	0	0	0	0	0.0733676	0	0.0733676	0	0.146735	0	0
Bacteroidetes	Bacteroidia	Bacteroidales	Porphyromonadaceae_2	Porphyromonadaceae_2_unclassified	M02127_204_000000000-ARDDL_1_2107_14975_16986	0.029166	0.29347	0.220103	0.220103	0	0.0733676	0	0.0733676	0	0	0	0	0.0733676	0.0733676	0	0	0.0733676	0	0	0	0.0733676	0	0	0.220103	0	0	0	0	0	0	0	0	0	0	0	0	0.0733676	0	0	0	0	0	0	0
Bacteroidetes	Bacteroidia	Bacteroidales	Porphyromonadaceae_2	Porphyromonadaceae_2_unclassified	M02127_204_000000000-ARDDL_1_2107_5270_19057	0.0014583	0	0	0	0	0	0	0	0	0	0	0	0	0	0	0	0	0	0	0	0	0	0	0	0	0	0	0	0	0	0	0	0	0	0	0	0	0	0	0	0	0	0	0
Bacteroidetes	Bacteroidia	Bacteroidales	Porphyromonadaceae_2	Porphyromonadaceae_2_unclassified	M02127_204_000000000-ARDDL_1_2108_13545_20143	0.0014583	0	0	0	0	0	0	0	0	0	0	0	0.0733676	0	0	0	0	0	0	0	0	0	0	0	0	0	0	0	0	0	0	0	0	0	0	0	0	0	0	0	0	0	0	0
Bacteroidetes	Bacteroidia	Bacteroidales	Porphyromonadaceae_2	Porphyromonadaceae_2_unclassified	M02127_204_000000000-ARDDL_1_2108_14301_12260	0.0029166	0	0	0	0	0	0	0	0	0	0	0	0	0	0	0.0733676	0	0	0	0	0	0	0	0	0	0	0	0	0	0	0	0	0	0	0	0	0.0733676	0	0	0	0	0	0	0
Bacteroidetes	Bacteroidia	Bacteroidales	Porphyromonadaceae_2	Porphyromonadaceae_2_unclassified	M02127_204_000000000-ARDDL_1_2110_22796_3853	0.0014583	0	0	0	0	0	0	0	0	0	0	0	0	0	0	0	0	0	0	0	0	0	0	0	0	0	0	0	0	0	0	0	0	0	0	0	0	0	0.0733676	0	0	0	0	0
Bacteroidetes	Bacteroidia	Bacteroidales	Porphyromonadaceae_2	Porphyromonadaceae_2_unclassified	M02127_204_000000000-ARDDL_1_2114_25115_7174	0.0116664	0.0733676	0	0	0	0	0	0	0	0	0	0	0	0	0	0	0	0	0	0	0	0	0	0.0733676	0	0	0	0	0	0	0.0733676	0	0	0	0	0	0	0	0.0733676	0	0	0	0	0
				Porphyromonadaceae_2_unclassified		1.39268	0.586941	0.440205	0.513573	0.366838	0.440205	0.953778	0.586941	0	0.0733676	0.586941	0.733676	1.83419	1.76082	0.586941	1.10051	1.10051	0.953778	1.17388	1.46735	1.46735	1.46735	1.98092	0.660308	1.39398	2.7146	2.55474	1.68745	1.61409	4.03522	1.24725	2.12766	1.10051	0.586941	1.54072	2.78797	1.68745	0.513573	0.660308	1.24725	2.64123	1.54072	1.83419	1.61409
Bacteroidetes	Bacteroidia	Bacteroidales	Porphyromonadaceae_2	Termite_cluster_2	M02127_204_000000000-ARDDL_1_1112_3403_8736	0.0043749	0	0	0	0	0	0	0	0	0	0	0	0	0	0.0733676	0	0	0	0	0	0	0	0	0	0	0	0	0	0	0	0	0	0	0	0	0	0	0	0	0	0.0733676	0	0	0
Bacteroidetes	Bacteroidia	Bacteroidales	Porphyromonadaceae_2	Termite_cluster_2	M02127_204_000000000-ARDDL_1_1114_29120_11418	0.259577	0.0733676	0.0733676	0.0733676	0	0.0733676	0.220103	0.146735	0	0	0.220103	0.366838	0.513573	0.146735	0.0733676	0.366838	0.440205	0.440205	0.366838	0.807043	0.29347	0.220103	0.146735	0.220103	0.513573	0.513573	0.364964	0	0	0.440205	0.220103	0.0733676	0	0	0.146735	0.513573	0.220103	0.0733676	0.366838	0.29347	0.220103	0.513573	0.440205	0.0733676
Bacteroidetes	Bacteroidia	Bacteroidales	Porphyromonadaceae_2	Termite_cluster_2	M02127_204_000000000-ARDDL_1_2107_12801_18105	0.0029166	0	0	0	0	0	0	0	0	0	0	0	0	0	0	0	0	0	0	0	0	0	0	0	0	0	0	0	0	0	0	0	0	0	0	0	0	0	0	0	0	0.146735	0	0
Bacteroidetes	Bacteroidia	Bacteroidales	Porphyromonadaceae_2	Termite_cluster_2	M02127_204_000000000-ARDDL_1_2109_25577_11730	0.0029166	0	0	0	0	0	0	0	0	0	0	0	0	0.0733676	0	0	0	0	0	0	0	0	0	0	0	0	0	0	0	0	0	0	0	0	0	0	0	0	0	0	0	0	0	0
Bacteroidetes	Bacteroidia	Bacteroidales	Porphyromonadaceae_2	Termite_cluster_2	M02127_204_000000000-ARDDL_1_2111_21182_22150	0.0014583	0	0	0	0	0	0	0	0	0	0	0	0	0	0	0	0	0	0	0	0	0	0	0	0	0	0	0	0	0	0	0	0	0	0	0	0	0	0	0	0	0	0	0
				Termite_cluster_2		0.271244	0.0733676	0.0733676	0.0733676	0	0.0733676	0.220103	0.146735	0	0	0.220103	0.366838	0.513573	0.220103	0.146735	0.366838	0.440205	0.440205	0.366838	0.807043	0.29347	0.220103	0.146735	0.220103	0.513573	0.513573	0.364964	0	0	0.440205	0.220103	0.0733676	0	0	0.146735	0.513573	0.220103	0.0733676	0.366838	0.29347	0.29347	0.660308	0.440205	0.0733676
Bacteroidetes	Bacteroidia	Bacteroidales	Porphyromonadaceae_2	Termite_cluster_3	M02127_204_000000000-ARDDL_1_1103_10538_16903	0.160413	0	0.0733676	0	0	0	0.220103	0	0	0	0	0.0733676	0.146735	0	0	0.0733676	0	0.29347	0.0733676	0	0	0.366838	0.146735	0	0.146735	0.220103	0.364964	0.513573	0	0	0	0.220103	0	0.29347	0	0	0.146735	0.366838	0.0733676	0.146735	0.366838	0.146735	0.513573	0.146735
Bacteroidetes	Bacteroidia	Bacteroidales	Porphyromonadaceae_2	Termite_cluster_3	M02127_204_000000000-ARDDL_1_1110_18680_13851	0.0131247	0	0.0733676	0.0733676	0.0733676	0	0	0.0733676	0	0	0	0	0	0	0	0.0733676	0	0	0	0	0.0733676	0	0	0	0.0733676	0	0	0.0733676	0	0	0	0	0	0	0	0	0.0733676	0	0	0	0	0	0	0
Bacteroidetes	Bacteroidia	Bacteroidales	Porphyromonadaceae_2	Termite_cluster_3	M02127_204_000000000-ARDDL_1_2102_9181_16710	0.0554154	0	0	0.146735	0	0.220103	0	0.146735	0	0.0733676	0	0	0.0733676	0.0733676	0.146735	0	0	0	0.220103	0.0733676	0.0733676	0	0	0.220103	0	0.0733676	0	0.0733676	0	0	0	0	0	0	0.220103	0.146735	0.220103	0	0.0733676	0	0.0733676	0.0733676	0	0
Bacteroidetes	Bacteroidia	Bacteroidales	Porphyromonadaceae_2	Termite_cluster_3	M02127_204_000000000-ARDDL_1_2104_25011_16089	0.0014583	0	0	0	0	0	0	0	0	0	0	0	0	0	0	0	0	0	0	0	0	0	0	0	0	0	0	0	0	0	0.0733676	0	0	0	0	0	0	0	0	0	0	0	0	0
				Termite_cluster_3		0.230411	0	0.146735	0.220103	0.0733676	0.220103	0.220103	0.220103	0	0.0733676	0	0.0733676	0.220103	0.0733676	0.146735	0.146735	0	0.29347	0.29347	0.0733676	0.146735	0.366838	0.146735	0.220103	0.220103	0.29347	0.364964	0.660308	0	0	0.0733676	0.220103	0	0.29347	0.220103	0.146735	0.440205	0.366838	0.146735	0.146735	0.440205	0.220103	0.513573	0.146735
			Porphyromonadaceae_2			1.9862	0.807043	0.660308	0.807043	0.440205	0.733676	1.46735	0.953778	0	0.220103	0.880411	1.17388	2.56787	2.27439	0.953778	1.68745	1.54072	2.12766	2.05429	2.34776	2.20103	2.05429	2.42113	1.24725	2.34776	3.59501	3.28467	2.42113	1.68745	4.47542	1.54072	2.42113	1.10051	0.953778	2.05429	3.44828	2.34776	0.953778	1.17388	1.76082	3.37491	2.4945	2.86134	1.90756
Bacteroidetes	Bacteroidia	Bacteroidales	Porphyromonadaceae_3	Cluster_IV	M02127_204_000000000-ARDDL_1_1101_25655_22881	0.0087498	0	0	0.0733676	0	0.0733676	0	0	0	0	0	0	0	0.0733676	0.0733676	0	0	0	0	0	0	0	0	0	0	0	0	0	0	0	0	0	0	0	0	0.0733676	0	0	0	0.0733676	0	0	0	0
Bacteroidetes	Bacteroidia	Bacteroidales	Porphyromonadaceae_3	Cluster_IV	M02127_204_000000000-ARDDL_1_1102_17001_4851	0.0087498	0	0	0	0	0	0	0	0	0	0	0	0	0	0	0	0	0	0	0	0.0733676	0	0	0	0	0	0	0	0	0	0	0.0733676	0.0733676	0	0	0	0	0	0	0	0.146735	0	0	0
Bacteroidetes	Bacteroidia	Bacteroidales	Porphyromonadaceae_3	Cluster_IV	M02127_204_000000000-ARDDL_1_1104_21459_6556	0.0116664	0	0	0	0	0	0	0	0	0	0	0	0	0.0733676	0	0	0	0	0	0	0	0	0	0	0	0	0	0	0	0	0	0	0	0	0	0	0	0.0733676	0	0	0	0	0	0
Bacteroidetes	Bacteroidia	Bacteroidales	Porphyromonadaceae_3	Cluster_IV	M02127_204_000000000-ARDDL_1_1105_23161_10205	0.0014583	0	0	0	0	0	0	0	0	0	0	0	0	0	0	0	0	0	0	0.0733676	0	0	0	0	0	0	0	0	0	0	0	0	0	0	0	0	0	0	0	0	0	0	0	0
Bacteroidetes	Bacteroidia	Bacteroidales	Porphyromonadaceae_3	Cluster_IV	M02127_204_000000000-ARDDL_1_1107_24062_9738	0.141455	0.146735	0.0733676	0.0733676	0	0	0.513573	0	0	0	0.146735	0.0733676	0.0733676	0.0733676	0	0.0733676	0.146735	0.0733676	0.146735	0.366838	0.220103	0.146735	0.146735	0.220103	0.220103	0.146735	0	0	0.220103	0.0733676	0	0	0	0	0.146735	0	0	0.0733676	0.220103	0.0733676	0.440205	0.29347	0	0.220103
Bacteroidetes	Bacteroidia	Bacteroidales	Porphyromonadaceae_3	Cluster_IV	M02127_204_000000000-ARDDL_1_1108_6844_23393	0.0102081	0	0	0	0	0	0	0	0	0	0	0	0	0	0	0	0	0	0	0	0	0	0	0	0	0.0733676	0	0.0733676	0	0	0	0	0	0	0	0.0733676	0	0	0	0.0733676	0	0.0733676	0	0
Bacteroidetes	Bacteroidia	Bacteroidales	Porphyromonadaceae_3	Cluster_IV	M02127_204_000000000-ARDDL_1_1109_14033_3635	0.0116664	0	0	0	0.0733676	0.0733676	0	0.0733676	0	0	0	0	0	0.0733676	0	0	0	0	0	0	0	0	0.146735	0	0	0	0	0	0	0	0	0	0	0	0	0	0	0	0	0	0	0	0.0733676	0
Bacteroidetes	Bacteroidia	Bacteroidales	Porphyromonadaceae_3	Cluster_IV	M02127_204_000000000-ARDDL_1_1111_21030_20671	0.0014583	0	0	0	0	0	0	0	0	0	0	0	0	0	0	0	0	0	0	0	0	0	0	0	0	0	0	0	0	0	0	0	0	0	0	0	0	0	0	0.0733676	0	0	0	0
Bacteroidetes	Bacteroidia	Bacteroidales	Porphyromonadaceae_3	Cluster_IV	M02127_204_000000000-ARDDL_1_1111_9984_26884	0.0087498	0	0	0	0	0	0	0	0	0.0733676	0.0733676	0	0	0	0	0	0	0	0	0	0	0	0	0	0.0733676	0	0	0	0	0	0	0	0	0	0	0	0	0	0	0	0.0733676	0	0	0
Bacteroidetes	Bacteroidia	Bacteroidales	Porphyromonadaceae_3	Cluster_IV	M02127_204_000000000-ARDDL_1_2101_18044_18098	0.0349992	0	0.0733676	0	0	0.0733676	0.0733676	0	0	0	0	0.0733676	0	0	0	0	0	0	0	0.0733676	0.0733676	0	0	0	0	0.0733676	0	0	0.146735	0.0733676	0	0.0733676	0.146735	0	0.0733676	0.0733676	0.146735	0.0733676	0	0	0.146735	0.0733676	0	0
Bacteroidetes	Bacteroidia	Bacteroidales	Porphyromonadaceae_3	Cluster_IV	M02127_204_000000000-ARDDL_1_2102_25701_8152	1.11706	0.953778	1.10051	1.02715	0.880411	0.586941	1.39398	1.02715	0	1.17388	0.880411	0.586941	1.10051	1.02715	0.807043	1.76082	1.17388	0.880411	1.32062	0.807043	0.953778	1.46735	0.880411	1.10051	0.953778	1.61409	1.45985	0.953778	0.880411	0.733676	1.46735	1.10051	0.440205	1.32062	1.54072	1.02715	1.24725	0.29347	1.10051	0.733676	0.440205	1.46735	0.586941	0.513573
Bacteroidetes	Bacteroidia	Bacteroidales	Porphyromonadaceae_3	Cluster_IV	M02127_204_000000000-ARDDL_1_2103_3211_11076	0.0087498	0	0	0	0.146735	0	0	0	0	0	0	0	0	0	0	0	0	0	0.0733676	0	0	0	0	0	0	0	0	0	0	0	0	0	0.0733676	0.0733676	0	0	0	0	0	0	0	0	0	0.0733676
Bacteroidetes	Bacteroidia	Bacteroidales	Porphyromonadaceae_3	Cluster_IV	M02127_204_000000000-ARDDL_1_2104_19133_24980	0.150205	0	0	0	0	0	0	0	0	0	0	0.0733676	0.29347	0.220103	0.0733676	0	0	0	0.0733676	0	0	0	0.0733676	0.0733676	0.146735	0.146735	0	0.220103	0	0	0.0733676	0.0733676	0	0	0.0733676	0.0733676	0	1.39398	0.0733676	0.146735	0.146735	0.366838	0.29347	0.220103
Bacteroidetes	Bacteroidia	Bacteroidales	Porphyromonadaceae_3	Cluster_IV	M02127_204_000000000-ARDDL_1_2104_24897_24152	0.0116664	0	0	0	0	0	0	0	0	0	0	0	0	0.0733676	0	0	0	0	0	0	0	0.0733676	0	0	0	0	0	0	0	0	0	0	0	0	0.0733676	0	0	0	0	0	0	0	0	0.0733676
Bacteroidetes	Bacteroidia	Bacteroidales	Porphyromonadaceae_3	Cluster_IV	M02127_204_000000000-ARDDL_1_2109_16190_10387	0.0685401	0	0.0733676	0	0	0	0	0	0	0.29347	0	0.146735	0	0	0	0	0	0.0733676	0.0733676	0	0.0733676	0.0733676	0	0.220103	0.0733676	0.146735	0.364964	0.0733676	0	0	0.0733676	0	0.0733676	0	0	0.146735	0.0733676	0.0733676	0.29347	0.220103	0.0733676	0	0	0.220103
Bacteroidetes	Bacteroidia	Bacteroidales	Porphyromonadaceae_3	Cluster_IV	M02127_204_000000000-ARDDL_1_2111_10530_12619	0.0014583	0	0.0733676	0	0	0	0	0	0	0	0	0	0	0	0	0	0	0	0	0	0	0	0	0	0	0	0	0	0	0	0	0	0	0	0	0	0	0	0	0	0	0	0	0
Bacteroidetes	Bacteroidia	Bacteroidales	Porphyromonadaceae_3	Cluster_IV	M02127_204_000000000-ARDDL_1_2112_19250_17843	0.0014583	0	0	0	0	0.0733676	0	0	0	0	0	0	0	0	0	0	0	0	0	0	0	0	0	0	0	0	0	0	0	0	0	0	0	0	0	0	0	0	0	0	0	0	0	0
Bacteroidetes	Bacteroidia	Bacteroidales	Porphyromonadaceae_3	Cluster_IV	M02127_204_000000000-ARDDL_1_2113_2930_12184	0.102081	0	0	0	0	0	0	0	0	0	0	0	0	0	0	0	0	0	0	0	0	0	0	0	0	0	0	0	0	0	0	0	0	0	0	0	0	0.366838	0	0	0	0	0.220103	0.0733676
				Cluster_IV		1.70038	1.10051	1.39398	1.17388	1.10051	0.880411	1.98092	1.10051	0	1.54072	1.10051	0.953778	1.46735	1.61409	0.953778	1.83419	1.32062	1.02715	1.68745	1.32062	1.39398	1.76082	1.24725	1.61409	1.46735	2.20103	1.82482	1.32062	1.24725	0.880411	1.61409	1.32062	0.807043	1.39398	1.90756	1.46735	1.46735	2.34776	1.68745	1.39398	1.46735	2.27439	1.17388	1.39398
Bacteroidetes	Bacteroidia	Bacteroidales	Porphyromonadaceae_3	Parabacteroides	M02127_204_000000000-ARDDL_1_1103_7028_12749	0.0043749	0	0	0	0	0	0	0	0	0	0	0	0	0	0.0733676	0	0	0	0	0	0	0	0	0	0	0	0	0	0	0	0	0	0	0	0	0	0	0	0	0	0	0	0.0733676	0
				Parabacteroides		0.0043749	0	0	0	0	0	0	0	0	0	0	0	0	0	0.0733676	0	0	0	0	0	0	0	0	0	0	0	0	0	0	0	0	0	0	0	0	0	0	0	0	0	0	0	0.0733676	0
Bacteroidetes	Bacteroidia	Bacteroidales	Porphyromonadaceae_3	Porphyromonadaceae_3_unclassified	M02127_204_000000000-ARDDL_1_1101_13554_9681	0.0102081	0	0	0.0733676	0	0	0	0	0	0	0	0	0	0	0	0	0	0	0	0	0	0	0	0.0733676	0	0	0	0	0	0	0	0.146735	0	0	0	0	0	0	0	0.0733676	0	0	0	0
Bacteroidetes	Bacteroidia	Bacteroidales	Porphyromonadaceae_3	Porphyromonadaceae_3_unclassified	M02127_204_000000000-ARDDL_1_1102_21042_5697	0.0029166	0	0	0	0	0	0	0	0	0	0	0	0	0	0	0	0	0	0	0	0	0	0	0	0	0	0	0	0	0	0	0	0	0	0.0733676	0	0	0	0	0	0	0	0	0
Bacteroidetes	Bacteroidia	Bacteroidales	Porphyromonadaceae_3	Porphyromonadaceae_3_unclassified	M02127_204_000000000-ARDDL_1_1102_5265_19231	0.0116664	0	0	0	0	0	0	0	0	0	0	0	0	0	0	0	0	0	0	0	0	0	0	0	0.0733676	0.0733676	0	0	0	0	0	0	0	0	0.0733676	0	0	0	0	0	0	0	0	0
Bacteroidetes	Bacteroidia	Bacteroidales	Porphyromonadaceae_3	Porphyromonadaceae_3_unclassified	M02127_204_000000000-ARDDL_1_1103_27166_9235	0.0014583	0	0	0	0	0	0.0733676	0	0	0	0	0	0	0	0	0	0	0	0	0	0	0	0	0	0	0	0	0	0	0	0	0	0	0	0	0	0	0	0	0	0	0	0	0
Bacteroidetes	Bacteroidia	Bacteroidales	Porphyromonadaceae_3	Porphyromonadaceae_3_unclassified	M02127_204_000000000-ARDDL_1_1104_15185_5807	0.0029166	0	0	0	0	0	0	0	0	0	0	0	0	0	0.0733676	0	0	0	0	0	0	0	0	0	0.0733676	0	0	0	0	0	0	0	0	0	0	0	0	0	0	0	0	0	0	0
Bacteroidetes	Bacteroidia	Bacteroidales	Porphyromonadaceae_3	Porphyromonadaceae_3_unclassified	M02127_204_000000000-ARDDL_1_1105_15913_9438	0.0014583	0	0	0	0	0	0	0	0	0	0	0	0	0	0.0733676	0	0	0	0	0	0	0	0	0	0	0	0	0	0	0	0	0	0	0	0	0	0	0	0	0	0	0	0	0
Bacteroidetes	Bacteroidia	Bacteroidales	Porphyromonadaceae_3	Porphyromonadaceae_3_unclassified	M02127_204_000000000-ARDDL_1_1105_7518_9428	0.991644	0	0.220103	0.0733676	0.146735	0	1.46735	0.220103	0	0.146735	0.660308	0.513573	0.586941	0.0733676	0.440205	0.146735	1.54072	0.880411	0.146735	2.64123	1.39398	1.02715	1.32062	0.29347	0.953778	1.61409	2.55474	1.54072	1.32062	1.02715	1.10051	1.02715	1.10051	0.733676	1.90756	1.02715	0.586941	0.220103	0.880411	2.42113	2.12766	1.10051	0.660308	1.46735
Bacteroidetes	Bacteroidia	Bacteroidales	Porphyromonadaceae_3	Porphyromonadaceae_3_unclassified	M02127_204_000000000-ARDDL_1_1105_8087_10180	0.0014583	0	0	0	0	0	0	0	0	0	0	0	0	0	0	0	0	0	0	0	0	0	0	0	0	0	0	0	0	0	0	0	0.0733676	0	0	0	0	0	0	0	0	0	0	0
Bacteroidetes	Bacteroidia	Bacteroidales	Porphyromonadaceae_3	Porphyromonadaceae_3_unclassified	M02127_204_000000000-ARDDL_1_1105_8515_3639	0.0014583	0	0	0	0	0	0	0	0	0	0	0	0	0	0	0	0	0	0	0	0	0	0	0	0	0	0	0.0733676	0	0	0	0	0	0	0	0	0	0	0	0	0	0	0	0
Bacteroidetes	Bacteroidia	Bacteroidales	Porphyromonadaceae_3	Porphyromonadaceae_3_unclassified	M02127_204_000000000-ARDDL_1_1106_26118_21573	0.188121	0	0.220103	0	0	0.146735	0.29347	0.146735	0	0	0	0.366838	0	0.0733676	0.0733676	0.220103	0	0	0	0	0.146735	0.586941	0.29347	0.146735	0.29347	0.366838	0	0.29347	0.29347	0.0733676	0.146735	0.146735	0	0.146735	0.220103	0.29347	0	0	0.220103	0.146735	0	0	0	0.146735
Bacteroidetes	Bacteroidia	Bacteroidales	Porphyromonadaceae_3	Porphyromonadaceae_3_unclassified	M02127_204_000000000-ARDDL_1_1106_8267_12340	0.0087498	0	0	0	0	0	0.0733676	0	0	0	0	0	0	0	0	0.0733676	0	0	0	0	0	0	0.0733676	0	0	0	0	0	0	0	0	0	0	0	0	0	0	0.0733676	0	0	0	0.0733676	0	0
Bacteroidetes	Bacteroidia	Bacteroidales	Porphyromonadaceae_3	Porphyromonadaceae_3_unclassified	M02127_204_000000000-ARDDL_1_1107_13168_12033	0.0116664	0	0	0	0	0	0	0	0	0	0	0.0733676	0	0	0	0	0	0	0	0	0	0	0	0	0	0	0	0	0	0	0	0	0	0	0	0.0733676	0	0	0	0	0.29347	0.0733676	0	0
Bacteroidetes	Bacteroidia	Bacteroidales	Porphyromonadaceae_3	Porphyromonadaceae_3_unclassified	M02127_204_000000000-ARDDL_1_1108_24815_8566	0.0014583	0	0.0733676	0	0	0	0	0	0	0	0	0	0	0	0	0	0	0	0	0	0	0	0	0	0	0	0	0	0	0	0	0	0	0	0	0	0	0	0	0	0	0	0	0
Bacteroidetes	Bacteroidia	Bacteroidales	Porphyromonadaceae_3	Porphyromonadaceae_3_unclassified	M02127_204_000000000-ARDDL_1_1109_18536_2209	0.0029166	0	0	0	0	0	0	0	0	0	0	0	0	0	0	0	0	0	0	0	0	0	0	0	0	0	0	0	0	0	0	0	0	0	0	0.0733676	0	0	0	0	0.0733676	0	0	0
Bacteroidetes	Bacteroidia	Bacteroidales	Porphyromonadaceae_3	Porphyromonadaceae_3_unclassified	M02127_204_000000000-ARDDL_1_1109_8598_14680	0.0014583	0	0	0	0	0	0	0	0	0	0	0	0	0	0	0	0	0	0	0	0	0	0	0	0	0	0	0	0	0	0	0	0	0	0	0	0	0	0	0	0	0	0	0
Bacteroidetes	Bacteroidia	Bacteroidales	Porphyromonadaceae_3	Porphyromonadaceae_3_unclassified	M02127_204_000000000-ARDDL_1_1110_15390_4527	0.0043749	0	0	0	0	0	0	0	0	0	0	0	0	0	0	0	0	0	0	0	0.0733676	0	0	0	0	0.0733676	0	0	0	0	0	0	0	0	0	0	0	0	0	0	0	0	0	0
Bacteroidetes	Bacteroidia	Bacteroidales	Porphyromonadaceae_3	Porphyromonadaceae_3_unclassified	M02127_204_000000000-ARDDL_1_1111_22551_27499	0.48853	0.0733676	0.29347	0.513573	0.220103	1.54072	0.807043	1.10051	0	0.733676	0.29347	0.220103	0.660308	0.513573	0.29347	0.660308	0.220103	0.733676	0.366838	0.586941	0.29347	0.220103	0.220103	0.146735	0.366838	0.660308	0.729927	0.366838	0.146735	0.366838	0.513573	0.146735	0.586941	0.513573	0.366838	0.513573	1.17388	0.513573	0.807043	0.220103	0.586941	0.807043	0.146735	0.366838
Bacteroidetes	Bacteroidia	Bacteroidales	Porphyromonadaceae_3	Porphyromonadaceae_3_unclassified	M02127_204_000000000-ARDDL_1_1111_5231_10173	0.0029166	0	0	0	0	0	0	0	0	0	0	0	0	0	0	0	0	0	0	0.0733676	0	0	0.0733676	0	0	0	0	0	0	0	0	0	0	0	0	0	0	0	0	0	0	0	0	0
Bacteroidetes	Bacteroidia	Bacteroidales	Porphyromonadaceae_3	Porphyromonadaceae_3_unclassified	M02127_204_000000000-ARDDL_1_1112_18410_6575	0.0043749	0	0	0	0	0	0	0	0	0	0	0	0	0	0	0	0.0733676	0.0733676	0	0	0	0	0	0	0	0	0	0	0	0	0	0	0	0	0	0	0	0	0	0	0	0.0733676	0	0
Bacteroidetes	Bacteroidia	Bacteroidales	Porphyromonadaceae_3	Porphyromonadaceae_3_unclassified	M02127_204_000000000-ARDDL_1_1112_19460_8544	0.0379158	0.146735	0.0733676	0.0733676	0.0733676	0.0733676	0.0733676	0	0	0.220103	0	0.0733676	0.0733676	0	0	0.220103	0	0	0	0	0.0733676	0	0	0.0733676	0	0	0	0.220103	0	0	0	0.0733676	0	0	0	0	0.146735	0	0.0733676	0.0733676	0	0	0	0
Bacteroidetes	Bacteroidia	Bacteroidales	Porphyromonadaceae_3	Porphyromonadaceae_3_unclassified	M02127_204_000000000-ARDDL_1_1112_6297_25293	0.0116664	0	0.29347	0.0733676	0	0	0	0	0	0	0.0733676	0	0	0.0733676	0	0	0.0733676	0	0	0	0	0	0	0	0	0	0	0	0	0	0	0	0	0	0	0	0	0	0	0	0	0	0	0
Bacteroidetes	Bacteroidia	Bacteroidales	Porphyromonadaceae_3	Porphyromonadaceae_3_unclassified	M02127_204_000000000-ARDDL_1_1114_11749_23398	0.122497	0.366838	0.146735	0.220103	0.440205	0.513573	0.220103	0	0	0.146735	0.0733676	0.220103	0.0733676	0.29347	0.513573	0.0733676	0.0733676	0.0733676	0.0733676	0.29347	0.0733676	0	0.29347	0.220103	0	0.733676	0	0	0.220103	0	0.0733676	0.0733676	0	0	0.146735	0.220103	0	0	0	0	0.220103	0	0	0
Bacteroidetes	Bacteroidia	Bacteroidales	Porphyromonadaceae_3	Porphyromonadaceae_3_unclassified	M02127_204_000000000-ARDDL_1_1114_19151_6829	0.0116664	0	0	0	0	0	0	0	0	0	0	0	0	0	0	0	0	0	0	0	0.0733676	0.0733676	0	0.0733676	0	0	0	0	0	0	0	0	0	0	0	0.146735	0	0	0.0733676	0	0	0	0	0.0733676
Bacteroidetes	Bacteroidia	Bacteroidales	Porphyromonadaceae_3	Porphyromonadaceae_3_unclassified	M02127_204_000000000-ARDDL_1_1114_6174_15930	0.0014583	0	0	0	0	0	0	0	0	0	0	0	0	0	0	0	0	0	0	0	0	0	0	0	0	0	0	0	0	0	0	0	0	0	0	0	0	0	0	0	0	0.0733676	0	0
Bacteroidetes	Bacteroidia	Bacteroidales	Porphyromonadaceae_3	Porphyromonadaceae_3_unclassified	M02127_204_000000000-ARDDL_1_2101_12481_5813	0.0058332	0	0	0	0	0	0	0	0	0	0	0	0	0	0	0	0	0	0	0	0	0.0733676	0	0	0	0	0	0	0	0	0	0	0	0.0733676	0	0	0	0	0	0	0	0	0	0
Bacteroidetes	Bacteroidia	Bacteroidales	Porphyromonadaceae_3	Porphyromonadaceae_3_unclassified	M02127_204_000000000-ARDDL_1_2101_22226_16779	0.0043749	0	0	0	0.146735	0	0	0	0	0	0	0	0	0	0	0	0	0	0	0	0	0	0	0	0	0	0	0	0	0	0	0	0	0	0.0733676	0	0	0	0	0	0	0	0	0
Bacteroidetes	Bacteroidia	Bacteroidales	Porphyromonadaceae_3	Porphyromonadaceae_3_unclassified	M02127_204_000000000-ARDDL_1_2101_23054_26122	0.0058332	0	0	0	0	0	0	0.0733676	0	0	0	0	0	0	0	0	0	0	0	0	0	0	0	0	0	0	0	0	0	0	0	0	0	0	0	0	0	0	0	0	0	0.0733676	0	0
Bacteroidetes	Bacteroidia	Bacteroidales	Porphyromonadaceae_3	Porphyromonadaceae_3_unclassified	M02127_204_000000000-ARDDL_1_2101_2704_12574	0.177913	0.220103	0.0733676	0	0.0733676	0.146735	0.220103	0.146735	0	0.513573	0.0733676	0.146735	0	0.146735	0	0.220103	0.366838	0.146735	0.220103	0.146735	0.29347	0.0733676	0.220103	0.0733676	0.0733676	0.0733676	0	0.366838	0.366838	0.220103	0.366838	0	0	0.0733676	0.220103	0.220103	0.146735	0.29347	0.366838	0.0733676	0.366838	0.0733676	0.220103	0.220103
Bacteroidetes	Bacteroidia	Bacteroidales	Porphyromonadaceae_3	Porphyromonadaceae_3_unclassified	M02127_204_000000000-ARDDL_1_2102_13198_17672	0.0014583	0	0	0	0	0	0	0	0	0	0	0.0733676	0	0	0	0	0	0	0	0	0	0	0	0	0	0	0	0	0	0	0	0	0	0	0	0	0	0	0	0	0	0	0	0
Bacteroidetes	Bacteroidia	Bacteroidales	Porphyromonadaceae_3	Porphyromonadaceae_3_unclassified	M02127_204_000000000-ARDDL_1_2102_21688_14876	0.0029166	0	0	0	0	0	0	0	0	0	0	0	0	0	0	0	0	0	0	0	0	0	0	0	0	0	0	0	0	0.146735	0	0	0	0	0	0	0	0	0	0	0	0	0	0
Bacteroidetes	Bacteroidia	Bacteroidales	Porphyromonadaceae_3	Porphyromonadaceae_3_unclassified	M02127_204_000000000-ARDDL_1_2102_8665_6974	0.0014583	0	0	0	0	0	0	0	0	0	0	0	0	0	0	0	0	0	0	0	0	0	0.0733676	0	0	0	0	0	0	0	0	0	0	0	0	0	0	0	0	0	0	0	0	0
Bacteroidetes	Bacteroidia	Bacteroidales	Porphyromonadaceae_3	Porphyromonadaceae_3_unclassified	M02127_204_000000000-ARDDL_1_2104_15669_25803	0.0014583	0	0	0	0	0	0	0	0	0	0	0	0	0	0	0	0	0	0	0	0	0	0	0.0733676	0	0	0	0	0	0	0	0	0	0	0	0	0	0	0	0	0	0	0	0
Bacteroidetes	Bacteroidia	Bacteroidales	Porphyromonadaceae_3	Porphyromonadaceae_3_unclassified	M02127_204_000000000-ARDDL_1_2104_27437_13428	0.0656235	0.146735	0	0.0733676	0.0733676	0	0.0733676	0	0	0.0733676	0.0733676	0.0733676	0.366838	0.366838	0	0.146735	0	0.0733676	0	0.220103	0.0733676	0	0	0	0.0733676	0	0	0.0733676	0	0.0733676	0	0.0733676	0	0.0733676	0	0	0.0733676	0.0733676	0.0733676	0.0733676	0.0733676	0.0733676	0	0.0733676
Bacteroidetes	Bacteroidia	Bacteroidales	Porphyromonadaceae_3	Porphyromonadaceae_3_unclassified	M02127_204_000000000-ARDDL_1_2105_14333_20060	0.0058332	0	0	0	0	0	0	0	0	0	0	0	0	0	0	0	0	0	0	0	0	0	0	0	0	0	0	0.0733676	0.0733676	0	0	0	0	0	0	0	0.0733676	0	0	0.0733676	0	0	0	0
Bacteroidetes	Bacteroidia	Bacteroidales	Porphyromonadaceae_3	Porphyromonadaceae_3_unclassified	M02127_204_000000000-ARDDL_1_2105_21612_8186	0.0160413	0	0	0	0	0	0	0	0	0	0	0	0	0	0	0.0733676	0	0	0	0	0.0733676	0	0.146735	0	0	0	0	0	0.0733676	0	0	0	0	0.0733676	0.0733676	0	0	0	0.0733676	0	0.0733676	0.0733676	0	0
Bacteroidetes	Bacteroidia	Bacteroidales	Porphyromonadaceae_3	Porphyromonadaceae_3_unclassified	M02127_204_000000000-ARDDL_1_2105_6487_17479	0.0014583	0.0733676	0	0	0	0	0	0	0	0	0	0	0	0	0	0	0	0	0	0	0	0	0	0	0	0	0	0	0	0	0	0	0	0	0	0	0	0	0	0	0	0	0	0
Bacteroidetes	Bacteroidia	Bacteroidales	Porphyromonadaceae_3	Porphyromonadaceae_3_unclassified	M02127_204_000000000-ARDDL_1_2105_7133_5622	0.0277077	0	0	0.0733676	0	0	0	0	0	0	0	0	0	0	0	0	0	0.0733676	0.146735	0	0	0.146735	0	0	0	0	0	0	0	0.0733676	0	0	0	0	0.146735	0	0	0.0733676	0.0733676	0	0	0	0	0.0733676
Bacteroidetes	Bacteroidia	Bacteroidales	Porphyromonadaceae_3	Porphyromonadaceae_3_unclassified	M02127_204_000000000-ARDDL_1_2106_10138_20266	0.0014583	0	0	0	0	0	0	0	0	0	0	0	0	0	0	0	0	0	0	0	0	0	0	0	0	0	0	0	0	0	0	0	0	0	0	0	0	0	0	0	0	0	0	0
Bacteroidetes	Bacteroidia	Bacteroidales	Porphyromonadaceae_3	Porphyromonadaceae_3_unclassified	M02127_204_000000000-ARDDL_1_2106_14953_17905	0.0058332	0.0733676	0	0.0733676	0	0	0	0	0	0	0	0	0	0	0	0	0	0	0	0	0	0	0	0	0	0	0	0	0	0	0	0	0	0	0	0	0	0	0	0	0.146735	0	0	0
Bacteroidetes	Bacteroidia	Bacteroidales	Porphyromonadaceae_3	Porphyromonadaceae_3_unclassified	M02127_204_000000000-ARDDL_1_2106_17551_12898	0.0087498	0	0	0	0	0	0	0	0	0	0	0	0.0733676	0	0	0	0.0733676	0	0	0	0	0	0	0	0	0	0	0.0733676	0	0	0.0733676	0.0733676	0	0	0.0733676	0	0	0	0	0	0	0	0	0
Bacteroidetes	Bacteroidia	Bacteroidales	Porphyromonadaceae_3	Porphyromonadaceae_3_unclassified	M02127_204_000000000-ARDDL_1_2108_17524_8108	0.0043749	0	0	0	0	0	0	0	0	0	0	0	0	0	0	0	0	0	0	0	0	0	0	0	0	0	0	0	0.0733676	0	0	0	0	0	0	0	0	0	0	0	0	0.0733676	0	0
Bacteroidetes	Bacteroidia	Bacteroidales	Porphyromonadaceae_3	Porphyromonadaceae_3_unclassified	M02127_204_000000000-ARDDL_1_2108_8406_13623	0.0014583	0	0	0	0	0	0	0	0	0	0	0	0	0	0	0	0	0	0	0	0	0	0.0733676	0	0	0	0	0	0	0	0	0	0	0	0	0	0	0	0	0	0	0	0	0
Bacteroidetes	Bacteroidia	Bacteroidales	Porphyromonadaceae_3	Porphyromonadaceae_3_unclassified	M02127_204_000000000-ARDDL_1_2109_16621_19000	0.0131247	0	0	0	0	0	0	0.0733676	0	0	0.0733676	0	0	0	0	0	0	0	0	0	0	0	0	0	0	0	0	0	0	0	0	0	0.0733676	0.0733676	0	0	0.146735	0	0	0	0.0733676	0	0	0
Bacteroidetes	Bacteroidia	Bacteroidales	Porphyromonadaceae_3	Porphyromonadaceae_3_unclassified	M02127_204_000000000-ARDDL_1_2109_9483_8847	0.0029166	0	0	0	0	0	0	0	0	0	0	0	0	0	0	0	0	0	0	0	0	0	0.0733676	0	0	0	0	0	0	0	0	0	0	0	0	0.0733676	0	0	0	0	0	0	0	0
Bacteroidetes	Bacteroidia	Bacteroidales	Porphyromonadaceae_3	Porphyromonadaceae_3_unclassified	M02127_204_000000000-ARDDL_1_2110_24073_4905	0.0072915	0	0	0	0	0	0.0733676	0	0	0.0733676	0	0	0	0	0	0	0	0	0	0	0	0	0	0	0	0	0	0	0	0	0	0	0	0	0.0733676	0.0733676	0	0	0	0	0.0733676	0	0	0
Bacteroidetes	Bacteroidia	Bacteroidales	Porphyromonadaceae_3	Porphyromonadaceae_3_unclassified	M02127_204_000000000-ARDDL_1_2111_14794_21295	0.0072915	0	0	0	0	0	0	0.0733676	0	0.0733676	0	0	0	0	0	0	0	0	0	0	0	0	0	0.0733676	0	0.0733676	0	0	0	0	0	0	0	0	0	0	0	0	0	0	0	0.0733676	0	0
Bacteroidetes	Bacteroidia	Bacteroidales	Porphyromonadaceae_3	Porphyromonadaceae_3_unclassified	M02127_204_000000000-ARDDL_1_2111_19824_4327	0.0014583	0	0	0	0	0	0	0	0	0.0733676	0	0	0	0	0	0	0	0	0	0	0	0	0	0	0	0	0	0	0	0	0	0	0	0	0	0	0	0	0	0	0	0	0	0
Bacteroidetes	Bacteroidia	Bacteroidales	Porphyromonadaceae_3	Porphyromonadaceae_3_unclassified	M02127_204_000000000-ARDDL_1_2112_17749_17115	0.0043749	0	0	0	0	0.0733676	0	0	0	0	0	0	0	0	0	0	0	0	0	0	0	0	0	0	0	0	0	0	0	0	0	0	0.0733676	0	0	0	0	0	0	0	0	0	0	0
Bacteroidetes	Bacteroidia	Bacteroidales	Porphyromonadaceae_3	Porphyromonadaceae_3_unclassified	M02127_204_000000000-ARDDL_1_2112_20214_16061	0.0014583	0	0	0	0	0	0.0733676	0	0	0	0	0	0	0	0	0	0	0	0	0	0	0	0	0	0	0	0	0	0	0	0	0	0	0	0	0	0	0	0	0	0	0	0	0
Bacteroidetes	Bacteroidia	Bacteroidales	Porphyromonadaceae_3	Porphyromonadaceae_3_unclassified	M02127_204_000000000-ARDDL_1_2112_20531_3221	0.0014583	0	0	0	0	0	0	0	0	0	0	0	0	0	0	0	0	0	0	0	0	0	0	0	0	0	0	0	0	0	0	0	0.0733676	0	0	0	0	0	0	0	0	0	0	0
Bacteroidetes	Bacteroidia	Bacteroidales	Porphyromonadaceae_3	Porphyromonadaceae_3_unclassified	M02127_204_000000000-ARDDL_1_2114_11779_10273	0.0029166	0	0	0.0733676	0	0	0	0	0	0	0	0	0	0	0	0	0	0	0	0	0	0	0	0	0	0	0	0.0733676	0	0	0	0	0	0	0	0	0	0	0	0	0	0	0	0
Bacteroidetes	Bacteroidia	Bacteroidales	Porphyromonadaceae_3	Porphyromonadaceae_3_unclassified	M02127_204_000000000-ARDDL_1_2114_13391_15390	0.0014583	0	0	0	0	0	0	0	0	0	0	0	0	0	0	0	0	0	0	0	0	0	0.0733676	0	0	0	0	0	0	0	0	0	0	0	0	0	0	0	0	0	0	0	0	0
Bacteroidetes	Bacteroidia	Bacteroidales	Porphyromonadaceae_3	Porphyromonadaceae_3_unclassified	M02127_204_000000000-ARDDL_1_2114_8100_10136	0.0029166	0	0	0	0	0	0	0	0	0.0733676	0	0	0	0	0	0	0	0	0	0	0	0	0	0	0	0	0	0	0	0	0	0	0	0	0	0	0	0	0.0733676	0	0	0	0	0
				Porphyromonadaceae_3_unclassified		2.31141	1.10051	1.39398	1.32062	1.17388	2.4945	3.44828	1.83419	0	2.12766	1.32062	1.76082	1.83419	1.54072	1.46735	1.83419	2.42113	2.05429	0.953778	3.96185	2.56787	2.20103	2.9347	1.24725	1.90756	3.66838	3.28467	3.15481	2.56787	1.98092	2.27439	1.76082	1.98092	1.76082	3.44828	2.7146	2.34776	1.24725	2.7146	3.15481	4.10858	2.64123	1.02715	2.42113
Bacteroidetes	Bacteroidia	Bacteroidales	Porphyromonadaceae_3	Tannerella	M02127_204_000000000-ARDDL_1_1103_11056_2990	0.0014583	0	0	0	0	0	0	0	0	0	0	0	0	0	0	0	0	0	0	0	0	0	0	0	0.0733676	0	0	0	0	0	0	0	0	0	0	0	0	0	0	0	0	0	0	0
Bacteroidetes	Bacteroidia	Bacteroidales	Porphyromonadaceae_3	Tannerella	M02127_204_000000000-ARDDL_1_1103_13245_6362	0.0029166	0	0	0	0	0	0	0	0	0	0	0	0	0	0	0	0	0	0	0	0	0	0	0	0	0	0	0	0	0	0	0	0	0	0	0	0	0	0.0733676	0	0	0	0	0
Bacteroidetes	Bacteroidia	Bacteroidales	Porphyromonadaceae_3	Tannerella	M02127_204_000000000-ARDDL_1_1107_20307_13431	0.0029166	0	0	0	0	0	0	0	0	0.0733676	0	0	0	0	0.0733676	0	0	0	0	0	0	0	0	0	0	0	0	0	0	0	0	0	0	0	0	0	0	0	0	0	0	0	0	0
Bacteroidetes	Bacteroidia	Bacteroidales	Porphyromonadaceae_3	Tannerella	M02127_204_000000000-ARDDL_1_1112_16609_25633	0.0174996	0	0	0	0	0	0	0	0	0	0	0	0.0733676	0	0	0	0	0	0	0.0733676	0	0.0733676	0	0	0	0	0	0	0.0733676	0	0	0	0.0733676	0	0	0	0	0.0733676	0	0	0.0733676	0	0	0
Bacteroidetes	Bacteroidia	Bacteroidales	Porphyromonadaceae_3	Tannerella	M02127_204_000000000-ARDDL_1_1113_12034_20346	0.0014583	0.0733676	0	0	0	0	0	0	0	0	0	0	0	0	0	0	0	0	0	0	0	0	0	0	0	0	0	0	0	0	0	0	0	0	0	0	0	0	0	0	0	0	0	0
Bacteroidetes	Bacteroidia	Bacteroidales	Porphyromonadaceae_3	Tannerella	M02127_204_000000000-ARDDL_1_1113_15727_10976	0.0029166	0	0	0	0	0	0	0	0	0	0	0	0	0	0	0	0	0	0	0.0733676	0	0	0	0	0	0	0	0	0	0	0	0	0	0	0	0	0	0	0	0	0.0733676	0	0	0
Bacteroidetes	Bacteroidia	Bacteroidales	Porphyromonadaceae_3	Tannerella	M02127_204_000000000-ARDDL_1_1113_9958_7166	0.812273	1.10051	0.953778	0.366838	0.660308	0.0733676	0.953778	0.366838	0	0.586941	1.17388	1.02715	0.807043	1.32062	0.660308	1.02715	0.880411	1.02715	0.807043	1.02715	0.733676	0.880411	1.02715	0.660308	1.24725	1.61409	0	0.366838	0.733676	0.513573	1.17388	0.953778	0.807043	0.953778	0.953778	0.953778	0.733676	0.586941	1.10051	0.440205	0.440205	0.660308	0.220103	0.733676
Bacteroidetes	Bacteroidia	Bacteroidales	Porphyromonadaceae_3	Tannerella	M02127_204_000000000-ARDDL_1_2101_5794_6529	0.0029166	0	0	0	0	0	0	0	0	0	0.0733676	0	0	0	0	0	0	0	0	0	0	0	0	0	0	0	0	0	0	0	0	0	0	0	0	0	0	0	0	0	0	0	0	0
Bacteroidetes	Bacteroidia	Bacteroidales	Porphyromonadaceae_3	Tannerella	M02127_204_000000000-ARDDL_1_2106_13229_17561	0.0014583	0	0	0	0	0	0	0	0	0	0	0	0	0	0	0	0	0	0	0	0	0	0	0	0	0	0	0	0	0	0	0	0	0	0	0	0	0	0	0	0	0	0	0
Bacteroidetes	Bacteroidia	Bacteroidales	Porphyromonadaceae_3	Tannerella	M02127_204_000000000-ARDDL_1_2106_20930_13807	0.0058332	0	0	0	0	0	0	0	0	0	0	0	0	0	0	0	0	0	0	0	0	0	0	0	0	0	0	0	0	0	0	0	0	0	0	0	0	0	0	0.0733676	0.146735	0	0	0
Bacteroidetes	Bacteroidia	Bacteroidales	Porphyromonadaceae_3	Tannerella	M02127_204_000000000-ARDDL_1_2106_6574_22603	1.39851	0.220103	0.733676	0.807043	0.586941	0.366838	1.46735	0.807043	0	0.366838	0.880411	0.660308	0.807043	1.54072	1.32062	0.953778	1.76082	4.76889	1.39398	1.10051	1.90756	1.39398	0.880411	0.0733676	0.733676	3.66838	1.82482	1.17388	0.660308	0.586941	1.54072	1.24725	2.4945	1.90756	1.02715	1.83419	1.32062	0.513573	3.74175	2.20103	2.64123	1.17388	1.90756	0.733676
Bacteroidetes	Bacteroidia	Bacteroidales	Porphyromonadaceae_3	Tannerella	M02127_204_000000000-ARDDL_1_2106_8967_5958	0.0452073	0	0	0.0733676	0	0	0.0733676	0	0	0	0.0733676	0	0.146735	0.220103	0	0	0	0	0	0	0	0	0	0.0733676	0	0	0	0.0733676	0	0.220103	0	0	0.0733676	0	0	0	0.0733676	0.146735	0	0	0	0.0733676	0.146735	0
Bacteroidetes	Bacteroidia	Bacteroidales	Porphyromonadaceae_3	Tannerella	M02127_204_000000000-ARDDL_1_2107_3731_11028	0.0058332	0	0	0.0733676	0	0	0	0	0	0	0	0	0	0	0	0	0	0	0	0	0	0	0	0	0	0	0	0	0	0	0	0.220103	0	0	0	0	0	0	0	0	0	0	0	0
Bacteroidetes	Bacteroidia	Bacteroidales	Porphyromonadaceae_3	Tannerella	M02127_204_000000000-ARDDL_1_2107_9504_27272	0.0306243	0	0	0	0	0	0	0	0	0	0	0	0	0	0	0	0	0.0733676	0	0	0	0	0	0	0	0	0	0.440205	0	0	0	0	0	0	0.220103	0.146735	0	0.0733676	0.0733676	0	0.0733676	0	0	0.0733676
Bacteroidetes	Bacteroidia	Bacteroidales	Porphyromonadaceae_3	Tannerella	M02127_204_000000000-ARDDL_1_2112_14104_2738	0.0029166	0	0	0	0	0	0	0	0	0	0	0	0	0	0	0	0	0	0	0	0	0	0	0	0.146735	0	0	0	0	0	0	0	0	0	0	0	0	0	0	0	0	0	0	0
Bacteroidetes	Bacteroidia	Bacteroidales	Porphyromonadaceae_3	Tannerella	M02127_204_000000000-ARDDL_1_2112_22641_22190	0.0029166	0	0	0	0	0.0733676	0	0	0	0	0	0	0	0	0	0.0733676	0	0	0	0	0	0	0	0	0	0	0	0	0	0	0	0	0	0	0	0	0	0	0	0	0	0	0	0
Bacteroidetes	Bacteroidia	Bacteroidales	Porphyromonadaceae_3	Tannerella	M02127_204_000000000-ARDDL_1_2114_24234_6837	0.0014583	0	0	0	0	0	0	0	0	0	0	0.0733676	0	0	0	0	0	0	0	0	0	0	0	0	0	0	0	0	0	0	0	0	0	0	0	0	0	0	0	0	0	0	0	0
				Tannerella		2.33911	1.39398	1.68745	1.32062	1.24725	0.513573	2.4945	1.17388	0	1.02715	2.20103	1.76082	1.83419	3.08144	2.05429	2.05429	2.64123	5.86941	2.20103	2.27439	2.64123	2.34776	1.90756	0.807043	2.20103	5.28247	1.82482	2.05429	1.46735	1.32062	2.7146	2.42113	3.44828	2.86134	2.20103	2.9347	2.12766	1.39398	4.98899	2.7146	3.44828	1.90756	2.27439	1.54072
			Porphyromonadaceae_3			6.35527	3.59501	4.47542	3.81511	3.52164	3.88848	7.9237	4.10858	0	4.69552	4.62216	4.47542	5.13573	6.23624	4.54879	5.72267	6.38298	8.95084	4.84226	7.55686	6.60308	6.30961	6.08951	3.66838	5.57594	11.1519	6.93431	6.52971	5.28247	4.18195	6.60308	5.50257	6.23624	6.01614	7.55686	7.11665	5.94277	4.98899	9.39105	7.26339	9.02421	6.82318	4.54879	5.35583
Bacteroidetes	Bacteroidia	Bacteroidales	Porphyromonadaceae_Cluster_V	Cockroach_cluster	M02127_204_000000000-ARDDL_1_1105_26953_7925	0.233328	0	0	0	0	0	0.29347	0	0	0	0	0.220103	0.146735	0.146735	0	0.29347	0.29347	0	0	0.366838	0.440205	0.440205	0.29347	0	0.146735	0.366838	0	0.660308	0.366838	0.220103	0.29347	0.146735	0.146735	0.146735	0.146735	0	0.220103	0.586941	0.366838	0.220103	0.220103	0.366838	0	0.366838
Bacteroidetes	Bacteroidia	Bacteroidales	Porphyromonadaceae_Cluster_V	Cockroach_cluster	M02127_204_000000000-ARDDL_1_1112_25251_7367	0.494364	1.10051	1.17388	0.220103	0.366838	0.220103	0.440205	0.807043	0	0.146735	0.880411	1.10051	0.586941	0.807043	0.733676	0.733676	0.440205	0.0733676	0.733676	0.29347	0.880411	0.366838	0.807043	0.733676	0.733676	0.733676	0	0.586941	0.366838	0.586941	0.29347	0.29347	0.440205	0.366838	0.586941	0.146735	0.586941	0.440205	0.733676	0.440205	0.146735	0.440205	0	0.29347
Bacteroidetes	Bacteroidia	Bacteroidales	Porphyromonadaceae_Cluster_V	Cockroach_cluster	M02127_204_000000000-ARDDL_1_1113_25974_9036	0.0043749	0	0	0	0	0	0	0.0733676	0	0	0	0	0	0	0	0	0	0	0	0	0	0	0	0	0	0	0	0	0	0	0	0	0	0	0	0	0	0	0	0	0	0.0733676	0	0
Bacteroidetes	Bacteroidia	Bacteroidales	Porphyromonadaceae_Cluster_V	Cockroach_cluster	M02127_204_000000000-ARDDL_1_2113_22660_18996	0.0102081	0	0	0	0	0	0	0	0	0	0	0	0	0	0	0	0	0	0	0	0.0733676	0	0	0.0733676	0.146735	0	0	0	0	0	0	0	0	0	0	0	0	0	0	0	0	0	0	0.0733676
				Cockroach_cluster		0.742275	1.10051	1.17388	0.220103	0.366838	0.220103	0.733676	0.880411	0	0.146735	0.880411	1.32062	0.733676	0.953778	0.733676	1.02715	0.733676	0.0733676	0.733676	0.660308	1.39398	0.807043	1.10051	0.807043	1.02715	1.10051	0	1.24725	0.733676	0.807043	0.586941	0.440205	0.586941	0.513573	0.733676	0.146735	0.807043	1.02715	1.10051	0.660308	0.366838	0.880411	0	0.733676
Bacteroidetes	Bacteroidia	Bacteroidales	Porphyromonadaceae_Cluster_V	Mixed_gut_cluster	M02127_204_000000000-ARDDL_1_2104_4620_10672	0.0189579	0	0	0.0733676	0.0733676	0	0	0	0	0	0	0	0.0733676	0	0	0	0	0	0	0	0	0.146735	0	0.0733676	0	0	0	0	0	0.146735	0	0	0	0	0	0	0	0.0733676	0	0	0	0	0	0
Bacteroidetes	Bacteroidia	Bacteroidales	Porphyromonadaceae_Cluster_V	Mixed_gut_cluster	M02127_204_000000000-ARDDL_1_2112_17099_6424	0.0014583	0	0	0	0	0	0	0	0	0	0	0	0	0	0	0	0	0	0	0	0	0	0	0	0	0	0	0	0	0	0	0	0	0	0	0.0733676	0	0	0	0	0	0	0	0
				Mixed_gut_cluster		0.0204162	0	0	0.0733676	0.0733676	0	0	0	0	0	0	0	0.0733676	0	0	0	0	0	0	0	0	0.146735	0	0.0733676	0	0	0	0	0	0.146735	0	0	0	0	0	0.0733676	0	0.0733676	0	0	0	0	0	0
Bacteroidetes	Bacteroidia	Bacteroidales	Porphyromonadaceae_Cluster_V	Porphyromonadaceae_Cluster_V_unclassified	M02127_204_000000000-ARDDL_1_1102_15839_8899	0.0014583	0	0	0	0	0	0	0	0	0	0	0	0	0	0	0	0	0	0	0	0	0	0	0	0	0	0	0	0	0	0	0	0	0	0	0	0	0	0	0	0.0733676	0	0	0
Bacteroidetes	Bacteroidia	Bacteroidales	Porphyromonadaceae_Cluster_V	Porphyromonadaceae_Cluster_V_unclassified	M02127_204_000000000-ARDDL_1_1103_17802_24114	0.0539571	0	0	0	0	0	0.0733676	0	0	0	0	0	0	0.0733676	0	0	0	0	0	0	0	0.0733676	0.0733676	0	0	0.220103	0	0.440205	0	0.0733676	0.0733676	0.0733676	0.0733676	0	0	0.0733676	0.220103	0.220103	0.0733676	0	0.146735	0.220103	0	0.0733676
Bacteroidetes	Bacteroidia	Bacteroidales	Porphyromonadaceae_Cluster_V	Porphyromonadaceae_Cluster_V_unclassified	M02127_204_000000000-ARDDL_1_1103_25045_8164	0.0014583	0	0	0	0	0	0	0	0	0	0	0	0	0	0	0	0	0	0	0	0	0	0	0	0	0	0	0	0	0	0	0	0	0	0	0	0	0	0	0	0.0733676	0	0	0
Bacteroidetes	Bacteroidia	Bacteroidales	Porphyromonadaceae_Cluster_V	Porphyromonadaceae_Cluster_V_unclassified	M02127_204_000000000-ARDDL_1_1103_7239_20041	0.0014583	0	0	0	0	0	0	0	0	0	0	0	0	0	0	0	0	0	0	0	0	0	0	0	0	0	0	0	0	0	0	0	0	0	0	0	0	0.0733676	0	0	0	0	0	0
Bacteroidetes	Bacteroidia	Bacteroidales	Porphyromonadaceae_Cluster_V	Porphyromonadaceae_Cluster_V_unclassified	M02127_204_000000000-ARDDL_1_1104_13550_9482	0.0029166	0	0	0	0	0	0	0	0	0	0	0	0	0	0	0	0	0.0733676	0	0	0	0	0	0	0	0	0	0	0	0	0	0	0	0	0	0	0	0	0	0	0	0	0	0
Bacteroidetes	Bacteroidia	Bacteroidales	Porphyromonadaceae_Cluster_V	Porphyromonadaceae_Cluster_V_unclassified	M02127_204_000000000-ARDDL_1_1105_24028_10506	0.0072915	0	0	0	0	0	0	0	0	0	0	0	0	0	0	0	0	0	0	0	0	0.0733676	0.0733676	0	0	0	0	0	0	0	0	0	0	0	0.0733676	0.0733676	0	0	0	0	0	0.0733676	0	0
Bacteroidetes	Bacteroidia	Bacteroidales	Porphyromonadaceae_Cluster_V	Porphyromonadaceae_Cluster_V_unclassified	M02127_204_000000000-ARDDL_1_1105_3485_16850	0.438948	0.880411	1.24725	0.953778	0.953778	1.17388	0.29347	0.440205	0	0.220103	0.366838	0.660308	0.807043	0.29347	0.440205	0.733676	0.220103	0.513573	0.29347	0.146735	0.880411	0.366838	0.0733676	0.953778	0.366838	0.586941	0	0.440205	0.0733676	0.513573	0.220103	0.440205	0.366838	0.440205	0.440205	0.220103	0.220103	0.440205	0.220103	0.146735	0.366838	0.146735	0.0733676	0.440205
Bacteroidetes	Bacteroidia	Bacteroidales	Porphyromonadaceae_Cluster_V	Porphyromonadaceae_Cluster_V_unclassified	M02127_204_000000000-ARDDL_1_1105_5624_14099	0.0014583	0	0	0	0	0	0	0	0	0	0	0	0	0	0	0	0	0	0	0	0	0	0	0	0	0.0733676	0	0	0	0	0	0	0	0	0	0	0	0	0	0	0	0	0	0
Bacteroidetes	Bacteroidia	Bacteroidales	Porphyromonadaceae_Cluster_V	Porphyromonadaceae_Cluster_V_unclassified	M02127_204_000000000-ARDDL_1_1107_25170_18410	0.0014583	0	0	0	0	0	0	0	0	0	0	0	0	0	0	0	0	0	0	0	0	0	0	0	0	0	0	0	0	0	0	0	0	0	0	0	0	0	0	0.0733676	0	0	0	0
Bacteroidetes	Bacteroidia	Bacteroidales	Porphyromonadaceae_Cluster_V	Porphyromonadaceae_Cluster_V_unclassified	M02127_204_000000000-ARDDL_1_1109_8099_4904	0.0933312	0	0	0.0733676	0.0733676	0	0	0	0	0	0	0.0733676	0.220103	0.0733676	0.0733676	0	0.0733676	0.0733676	0.0733676	0	0.0733676	0	0.146735	0	0	0.29347	0	0.146735	0.146735	0	0	0.0733676	0.146735	0.0733676	0.0733676	0.0733676	0.0733676	0.0733676	0.220103	0.220103	0.29347	0.146735	0.146735	0.0733676
Bacteroidetes	Bacteroidia	Bacteroidales	Porphyromonadaceae_Cluster_V	Porphyromonadaceae_Cluster_V_unclassified	M02127_204_000000000-ARDDL_1_1110_10941_21600	0.0014583	0	0	0	0	0	0	0	0	0	0	0	0	0	0	0	0	0	0	0	0	0	0	0	0	0	0	0	0	0	0	0	0	0	0	0	0	0	0	0	0	0	0	0
Bacteroidetes	Bacteroidia	Bacteroidales	Porphyromonadaceae_Cluster_V	Porphyromonadaceae_Cluster_V_unclassified	M02127_204_000000000-ARDDL_1_1110_11737_4023	0.193954	0.220103	0.0733676	0.220103	0.0733676	0.29347	0.220103	0.29347	0	0.220103	0.146735	0.220103	0.0733676	0.366838	0.440205	0.366838	0.513573	0.513573	0.513573	0.146735	0.366838	0.586941	0.0733676	0.146735	0	0.440205	0	0.220103	0.0733676	0.146735	0.366838	0.0733676	0.0733676	0	0.440205	0.29347	0.513573	0	0.0733676	0.220103	0.0733676	0	0.0733676	0
Bacteroidetes	Bacteroidia	Bacteroidales	Porphyromonadaceae_Cluster_V	Porphyromonadaceae_Cluster_V_unclassified	M02127_204_000000000-ARDDL_1_1110_20675_25263	0.0320826	0.0733676	0.0733676	0	0	0.0733676	0.0733676	0	0	0.220103	0.0733676	0	0	0.0733676	0	0.0733676	0.220103	0.0733676	0	0.146735	0	0	0	0.0733676	0	0	0	0.0733676	0	0	0	0	0.0733676	0	0.0733676	0.0733676	0	0	0	0	0.0733676	0	0	0
Bacteroidetes	Bacteroidia	Bacteroidales	Porphyromonadaceae_Cluster_V	Porphyromonadaceae_Cluster_V_unclassified	M02127_204_000000000-ARDDL_1_1111_10798_17989	0.0014583	0	0	0	0	0	0	0	0	0	0	0	0	0	0	0	0	0	0	0	0	0	0	0.0733676	0	0	0	0	0	0	0	0	0	0	0	0	0	0	0	0	0	0	0	0
Bacteroidetes	Bacteroidia	Bacteroidales	Porphyromonadaceae_Cluster_V	Porphyromonadaceae_Cluster_V_unclassified	M02127_204_000000000-ARDDL_1_1111_26545_11938	0.826856	0.29347	0.807043	0.807043	0.29347	0.733676	0.513573	1.61409	0	1.46735	0.733676	0.660308	0.440205	0.366838	0.807043	0.586941	0.807043	0.733676	0.660308	0.953778	0.29347	0.586941	1.32062	1.32062	0.807043	0.660308	0	1.90756	0.733676	0.953778	0.660308	0.513573	0.366838	1.02715	1.61409	0.366838	0.586941	0.880411	0.660308	0.807043	0.586941	1.24725	0.366838	0.880411
Bacteroidetes	Bacteroidia	Bacteroidales	Porphyromonadaceae_Cluster_V	Porphyromonadaceae_Cluster_V_unclassified	M02127_204_000000000-ARDDL_1_1111_7810_5290	0.44624	0.366838	0.220103	0.220103	0.366838	0.807043	0.366838	0.440205	0	0.146735	0.29347	0.29347	0.29347	0.733676	0.366838	0.366838	0.220103	0.440205	0.440205	0.29347	0.366838	0.220103	0.366838	0.586941	0.29347	0.660308	0.364964	0.29347	0.146735	0.366838	0.366838	0.366838	0.513573	0.513573	0.513573	1.10051	0.733676	0.220103	0.513573	0.146735	0.29347	0.733676	0.29347	0.29347
Bacteroidetes	Bacteroidia	Bacteroidales	Porphyromonadaceae_Cluster_V	Porphyromonadaceae_Cluster_V_unclassified	M02127_204_000000000-ARDDL_1_1112_11605_27361	0.259577	0.0733676	0.146735	0.220103	0.586941	0.220103	0	0.660308	0	0	0.440205	0.513573	0.29347	0.733676	0.220103	0.29347	0.220103	0.29347	0.220103	0.586941	0.29347	0.220103	0.807043	0.146735	0	0.733676	0	0.220103	0.220103	0.220103	0.29347	0.29347	0.146735	0.366838	0.146735	0.440205	0.29347	0	0.440205	0.0733676	0.29347	0.29347	0.0733676	0.220103
Bacteroidetes	Bacteroidia	Bacteroidales	Porphyromonadaceae_Cluster_V	Porphyromonadaceae_Cluster_V_unclassified	M02127_204_000000000-ARDDL_1_1113_5370_24427	0.0058332	0	0	0	0	0	0	0	0	0	0.0733676	0	0	0	0	0	0	0	0	0	0	0	0	0	0	0	0	0	0	0	0	0	0	0.0733676	0	0	0	0	0	0	0	0	0	0
Bacteroidetes	Bacteroidia	Bacteroidales	Porphyromonadaceae_Cluster_V	Porphyromonadaceae_Cluster_V_unclassified	M02127_204_000000000-ARDDL_1_1114_26395_12987	0.0743733	0.29347	0.0733676	0.366838	0.0733676	0.29347	0	0.366838	0	0.0733676	0.29347	0.146735	0	0	0	0	0	0	0	0.146735	0.146735	0.220103	0	0	0	0.0733676	0.364964	0.0733676	0.0733676	0.0733676	0.0733676	0	0.0733676	0.0733676	0	0.146735	0.0733676	0	0.146735	0.0733676	0	0	0	0
Bacteroidetes	Bacteroidia	Bacteroidales	Porphyromonadaceae_Cluster_V	Porphyromonadaceae_Cluster_V_unclassified	M02127_204_000000000-ARDDL_1_1114_3243_14750	0.0014583	0	0	0	0	0	0	0	0	0	0	0	0	0.0733676	0	0	0	0	0	0	0	0	0	0	0	0	0	0	0	0	0	0	0	0	0	0	0	0	0	0	0	0	0	0
Bacteroidetes	Bacteroidia	Bacteroidales	Porphyromonadaceae_Cluster_V	Porphyromonadaceae_Cluster_V_unclassified	M02127_204_000000000-ARDDL_1_2101_7335_17597	0.0335409	0.0733676	0.146735	0.146735	0	0	0	0	0	0.0733676	0	0.146735	0	0	0	0.0733676	0.146735	0	0.146735	0	0	0.0733676	0	0.0733676	0	0.0733676	0	0	0	0	0	0	0	0.0733676	0.0733676	0.0733676	0.0733676	0	0	0.0733676	0	0	0	0
Bacteroidetes	Bacteroidia	Bacteroidales	Porphyromonadaceae_Cluster_V	Porphyromonadaceae_Cluster_V_unclassified	M02127_204_000000000-ARDDL_1_2102_19664_9810	0.459364	0.586941	0.366838	0.220103	0.440205	0.440205	0.220103	0.807043	0	0.0733676	0.29347	0.29347	1.02715	0.807043	0.953778	0.807043	0.807043	0.513573	0.29347	0.880411	1.10051	0.29347	0.366838	0.0733676	0.440205	0.733676	0.729927	0.29347	0.660308	0.29347	0.513573	0.440205	0.220103	0.586941	0.513573	0.440205	0.366838	0.366838	0.366838	0.220103	0.146735	0.366838	0	0.220103
Bacteroidetes	Bacteroidia	Bacteroidales	Porphyromonadaceae_Cluster_V	Porphyromonadaceae_Cluster_V_unclassified	M02127_204_000000000-ARDDL_1_2102_28650_19734	0.0043749	0	0	0	0.146735	0	0	0	0	0	0	0	0	0	0	0	0	0	0	0	0	0	0	0	0	0	0	0	0	0	0	0	0	0	0	0	0	0	0	0	0	0	0	0
Bacteroidetes	Bacteroidia	Bacteroidales	Porphyromonadaceae_Cluster_V	Porphyromonadaceae_Cluster_V_unclassified	M02127_204_000000000-ARDDL_1_2103_27320_11450	0.208537	0.146735	0.146735	0.220103	0.146735	0.0733676	0.733676	0	0	0.0733676	0.513573	0.146735	0.586941	0.0733676	0.29347	0	0.29347	0.366838	0.146735	0.220103	0.440205	0.220103	0.220103	0.29347	0.146735	0.146735	0	0.586941	0	0.586941	0.146735	0.0733676	0.0733676	0.0733676	0.513573	0.0733676	0.0733676	0.146735	0.513573	0	0.146735	0.366838	0.0733676	0.220103
Bacteroidetes	Bacteroidia	Bacteroidales	Porphyromonadaceae_Cluster_V	Porphyromonadaceae_Cluster_V_unclassified	M02127_204_000000000-ARDDL_1_2103_28344_12840	0.0029166	0.0733676	0	0	0	0	0	0	0	0	0	0	0	0.0733676	0	0	0	0	0	0	0	0	0	0	0	0	0	0	0	0	0	0	0	0	0	0	0	0	0	0	0	0	0	0
Bacteroidetes	Bacteroidia	Bacteroidales	Porphyromonadaceae_Cluster_V	Porphyromonadaceae_Cluster_V_unclassified	M02127_204_000000000-ARDDL_1_2103_6534_17994	0.0043749	0	0	0	0	0	0	0	0	0	0	0	0	0	0	0	0	0	0	0	0	0	0	0	0	0	0	0	0	0	0	0	0	0	0	0	0	0	0	0	0	0	0	0
Bacteroidetes	Bacteroidia	Bacteroidales	Porphyromonadaceae_Cluster_V	Porphyromonadaceae_Cluster_V_unclassified	M02127_204_000000000-ARDDL_1_2105_16625_15864	0.0014583	0	0	0	0	0	0	0	0	0	0	0	0	0	0	0	0	0	0	0	0.0733676	0	0	0	0	0	0	0	0	0	0	0	0	0	0	0	0	0	0	0	0	0	0	0
Bacteroidetes	Bacteroidia	Bacteroidales	Porphyromonadaceae_Cluster_V	Porphyromonadaceae_Cluster_V_unclassified	M02127_204_000000000-ARDDL_1_2105_4102_17815	0.0029166	0	0	0	0	0	0	0	0	0	0	0	0	0	0	0	0	0	0	0	0	0	0	0	0	0	0	0	0	0	0	0.146735	0	0	0	0	0	0	0	0	0	0	0	0
Bacteroidetes	Bacteroidia	Bacteroidales	Porphyromonadaceae_Cluster_V	Porphyromonadaceae_Cluster_V_unclassified	M02127_204_000000000-ARDDL_1_2106_12665_6767	0.0058332	0	0	0	0	0	0	0	0	0	0	0	0	0	0	0	0	0	0.0733676	0	0	0	0	0	0	0.0733676	0	0	0	0	0	0	0	0	0	0	0	0	0	0	0	0	0	0
Bacteroidetes	Bacteroidia	Bacteroidales	Porphyromonadaceae_Cluster_V	Porphyromonadaceae_Cluster_V_unclassified	M02127_204_000000000-ARDDL_1_2106_4645_22383	0.0029166	0	0	0	0	0	0	0	0	0	0.0733676	0	0	0	0	0	0	0	0	0	0	0	0	0	0	0	0	0	0	0	0	0	0	0	0	0	0	0	0	0	0	0	0	0
Bacteroidetes	Bacteroidia	Bacteroidales	Porphyromonadaceae_Cluster_V	Porphyromonadaceae_Cluster_V_unclassified	M02127_204_000000000-ARDDL_1_2107_18282_17217	0.0014583	0	0	0	0	0	0	0	0	0	0	0	0	0.0733676	0	0	0	0	0	0	0	0	0	0	0	0	0	0	0	0	0	0	0	0	0	0	0	0	0	0	0	0	0	0
Bacteroidetes	Bacteroidia	Bacteroidales	Porphyromonadaceae_Cluster_V	Porphyromonadaceae_Cluster_V_unclassified	M02127_204_000000000-ARDDL_1_2107_27554_8852	0.0247911	0.146735	0.0733676	0	0	0.0733676	0	0	0	0.220103	0	0.146735	0	0	0	0	0	0	0	0	0.146735	0	0	0	0.0733676	0	0	0	0	0	0	0	0	0	0	0	0	0	0.220103	0	0	0	0	0
Bacteroidetes	Bacteroidia	Bacteroidales	Porphyromonadaceae_Cluster_V	Porphyromonadaceae_Cluster_V_unclassified	M02127_204_000000000-ARDDL_1_2107_3251_18159	0.0160413	0	0	0	0	0.0733676	0.146735	0	0	0	0	0	0	0	0	0	0.0733676	0	0	0.0733676	0	0	0	0	0.146735	0	0	0	0	0	0	0.0733676	0	0	0.0733676	0	0	0	0	0.0733676	0	0	0	0
Bacteroidetes	Bacteroidia	Bacteroidales	Porphyromonadaceae_Cluster_V	Porphyromonadaceae_Cluster_V_unclassified	M02127_204_000000000-ARDDL_1_2112_3565_10787	0.0014583	0	0	0	0	0	0	0	0	0	0	0	0	0	0	0	0	0	0	0	0	0	0	0	0	0	0	0	0	0	0	0	0	0.0733676	0	0	0	0	0	0	0	0	0	0
Bacteroidetes	Bacteroidia	Bacteroidales	Porphyromonadaceae_Cluster_V	Porphyromonadaceae_Cluster_V_unclassified	M02127_204_000000000-ARDDL_1_2114_14610_11086	0.0014583	0	0	0	0	0	0	0	0	0	0	0	0	0	0.0733676	0	0	0	0	0	0	0	0	0	0	0	0	0	0	0	0	0	0	0	0	0	0	0	0	0	0	0	0	0
Bacteroidetes	Bacteroidia	Bacteroidales	Porphyromonadaceae_Cluster_V	Porphyromonadaceae_Cluster_V_unclassified	M02127_204_000000000-ARDDL_1_2114_5089_7944	0.0014583	0	0	0	0	0	0	0	0	0	0	0	0.0733676	0	0	0	0	0	0	0	0	0	0	0	0	0	0	0	0	0	0	0	0	0	0	0	0	0	0	0	0	0	0	0
				Porphyromonadaceae_Cluster_V_unclassified		3.21993	3.22817	3.37491	3.44828	3.15481	4.25532	2.64123	4.62216	0	2.78797	3.30154	3.30154	3.81511	3.81511	3.66838	3.30154	3.59501	3.59501	2.86134	3.59501	4.18195	2.9347	3.52164	3.74175	2.27439	4.76889	1.45985	4.69552	2.12766	3.22817	2.7146	2.56787	2.12766	3.37491	4.54879	3.44828	3.22817	2.42113	3.44828	2.12766	2.56787	3.59501	1.10051	2.42113
Bacteroidetes	Bacteroidia	Bacteroidales	Porphyromonadaceae_Cluster_V	Termite_Cockroach_cluster	M02127_204_000000000-ARDDL_1_1103_2534_11216	0.262494	0.146735	0	0.0733676	0.29347	0.0733676	0.366838	0	0	0.0733676	0	0.0733676	0.366838	0.0733676	0.220103	0.366838	0.29347	0.29347	0.220103	0.220103	0.366838	0.29347	0.366838	0.220103	0	0.807043	0.364964	0.660308	0.220103	0	0.366838	0.146735	0.440205	0.29347	0.146735	0.29347	0.513573	0.586941	0.880411	0.440205	0.146735	0.146735	0.0733676	0.366838
Bacteroidetes	Bacteroidia	Bacteroidales	Porphyromonadaceae_Cluster_V	Termite_Cockroach_cluster	M02127_204_000000000-ARDDL_1_1106_6410_24266	0.0189579	0	0.0733676	0.0733676	0	0	0	0	0	0.146735	0.0733676	0	0	0	0	0	0	0	0	0.0733676	0.0733676	0	0	0.0733676	0	0	0	0	0	0	0	0	0	0	0	0	0	0	0	0	0	0	0	0
Bacteroidetes	Bacteroidia	Bacteroidales	Porphyromonadaceae_Cluster_V	Termite_Cockroach_cluster	M02127_204_000000000-ARDDL_1_1110_23575_4887	0.0072915	0	0	0	0.0733676	0	0	0	0	0	0	0	0	0	0	0	0	0	0	0.146735	0	0	0	0	0	0.0733676	0	0	0	0	0	0	0	0	0	0	0.0733676	0	0	0	0	0	0	0
Bacteroidetes	Bacteroidia	Bacteroidales	Porphyromonadaceae_Cluster_V	Termite_Cockroach_cluster	M02127_204_000000000-ARDDL_1_1113_16575_9077	0.116664	0.366838	0.0733676	0.0733676	0	0.146735	0.146735	0	0	0.0733676	0.146735	0.29347	0	0.0733676	0.220103	0.366838	0.220103	0.0733676	0.0733676	0.146735	0.0733676	0.0733676	0	0	0.220103	0.146735	0	0.146735	0.146735	0.0733676	0	0.220103	0.220103	0.146735	0.0733676	0	0.220103	0.220103	0	0.0733676	0	0.220103	0	0.0733676
Bacteroidetes	Bacteroidia	Bacteroidales	Porphyromonadaceae_Cluster_V	Termite_Cockroach_cluster	M02127_204_000000000-ARDDL_1_2107_26329_11528	0.167704	0.586941	0.29347	0.586941	0.366838	0.220103	0	0.440205	0	0.146735	0.220103	0.0733676	0.29347	0.440205	0.366838	0.29347	0.220103	0.220103	0.146735	0.0733676	0.146735	0.146735	0	0.29347	0	0.220103	0	0.146735	0	0	0.29347	0.0733676	0.0733676	0.0733676	0.29347	0.220103	0.366838	0.220103	0.0733676	0.146735	0.0733676	0.220103	0	0.146735
Bacteroidetes	Bacteroidia	Bacteroidales	Porphyromonadaceae_Cluster_V	Termite_Cockroach_cluster	M02127_204_000000000-ARDDL_1_2109_11528_24134	0.0058332	0	0	0	0	0	0	0	0	0	0	0	0	0	0	0	0	0	0	0	0	0	0	0	0	0	0	0	0	0	0	0	0	0	0.0733676	0.146735	0	0	0	0	0	0	0	0
Bacteroidetes	Bacteroidia	Bacteroidales	Porphyromonadaceae_Cluster_V	Termite_Cockroach_cluster	M02127_204_000000000-ARDDL_1_2113_12545_2573	0.228953	0.366838	0.146735	0.220103	0.220103	0.586941	0.0733676	0.220103	0	0.0733676	0.220103	0.440205	0.0733676	0.29347	0.586941	0.440205	0.513573	0.220103	0.440205	0.440205	0.29347	0.146735	0.220103	0.220103	0.29347	0.220103	0	0.220103	0.146735	0	0.366838	0.0733676	0	0.220103	0.220103	0.586941	0.29347	0.146735	0.0733676	0.146735	0.0733676	0.366838	0.220103	0.0733676
				Termite_Cockroach_cluster		0.807898	1.46735	0.586941	1.02715	0.953778	1.02715	0.586941	0.660308	0	0.513573	0.660308	0.880411	0.733676	0.880411	1.39398	1.46735	1.24725	0.807043	0.880411	1.10051	0.953778	0.660308	0.586941	0.807043	0.513573	1.46735	0.364964	1.17388	0.513573	0.0733676	1.02715	0.513573	0.733676	0.733676	0.807043	1.24725	1.46735	1.17388	1.02715	0.807043	0.29347	0.953778	0.29347	0.660308
			Porphyromonadaceae_Cluster_V			4.79052	5.79604	5.13573	4.76889	4.54879	5.50257	3.96185	6.16288	0	3.44828	4.84226	5.50257	5.35583	5.6493	5.79604	5.79604	5.57594	4.47542	4.47542	5.35583	6.52971	4.54879	5.2091	5.4292	3.81511	7.33676	1.82482	7.11665	3.37491	4.25532	4.32869	3.52164	3.44828	4.62216	6.08951	4.91563	5.50257	4.69552	5.57594	3.59501	3.22817	5.4292	1.39398	3.81511
Bacteroidetes	Bacteroidia	Bacteroidales	Porphyromonadaceae_Gut_group	Butyricimonas	M02127_204_000000000-ARDDL_1_2109_7453_9965	0.641652	0.880411	1.46735	0.220103	0.880411	0.29347	0.733676	0.807043	0	0.29347	0.733676	0.807043	0.880411	0.880411	0.953778	1.46735	0.29347	0.807043	0.0733676	0.807043	1.46735	0.880411	0.29347	0.953778	0.440205	0.513573	1.09489	0.807043	0.29347	0.880411	1.10051	0.366838	0.513573	0.513573	1.02715	0.513573	1.17388	0.660308	0.29347	0.366838	0.220103	0.660308	0.366838	0.366838
				Butyricimonas		0.641652	0.880411	1.46735	0.220103	0.880411	0.29347	0.733676	0.807043	0	0.29347	0.733676	0.807043	0.880411	0.880411	0.953778	1.46735	0.29347	0.807043	0.0733676	0.807043	1.46735	0.880411	0.29347	0.953778	0.440205	0.513573	1.09489	0.807043	0.29347	0.880411	1.10051	0.366838	0.513573	0.513573	1.02715	0.513573	1.17388	0.660308	0.29347	0.366838	0.220103	0.660308	0.366838	0.366838
Bacteroidetes	Bacteroidia	Bacteroidales	Porphyromonadaceae_Gut_group	Mixed_gut_cluster	M02127_204_000000000-ARDDL_1_1107_17884_21287	0.0072915	0	0	0	0	0	0	0	0	0	0	0	0	0	0	0	0	0	0	0	0	0	0	0	0	0	0	0	0	0	0	0.0733676	0	0	0	0	0	0.0733676	0.0733676	0	0	0	0	0
Bacteroidetes	Bacteroidia	Bacteroidales	Porphyromonadaceae_Gut_group	Mixed_gut_cluster	M02127_204_000000000-ARDDL_1_1109_11165_11391	0.118122	0	0.0733676	0.146735	0	0.0733676	0	0	0	0.220103	0.146735	0	0	0.29347	0	0.0733676	0.146735	0.0733676	0.0733676	0.146735	0.220103	0.440205	0	0.146735	0	0.146735	0	0	0	0	0	0.366838	0	0	0.146735	0.146735	0.0733676	0.29347	0.220103	0.146735	0.146735	0.29347	0.0733676	0.0733676
				Mixed_gut_cluster		0.125414	0	0.0733676	0.146735	0	0.0733676	0	0	0	0.220103	0.146735	0	0	0.29347	0	0.0733676	0.146735	0.0733676	0.0733676	0.146735	0.220103	0.440205	0	0.146735	0	0.146735	0	0	0	0	0	0.440205	0	0	0.146735	0.146735	0.0733676	0.366838	0.29347	0.146735	0.146735	0.29347	0.0733676	0.0733676
Bacteroidetes	Bacteroidia	Bacteroidales	Porphyromonadaceae_Gut_group	Termite_cluster_I	M02127_204_000000000-ARDDL_1_1104_23239_7468	0.0058332	0	0	0	0	0	0	0.146735	0	0	0	0	0	0	0	0	0	0	0	0	0	0	0	0	0	0	0	0	0	0	0	0	0	0	0	0	0	0	0	0	0	0	0	0
Bacteroidetes	Bacteroidia	Bacteroidales	Porphyromonadaceae_Gut_group	Termite_cluster_I	M02127_204_000000000-ARDDL_1_1105_15096_28621	1.01644	1.46735	1.83419	1.02715	0.733676	2.12766	0.660308	1.24725	0	0.807043	1.02715	0.953778	1.24725	2.20103	1.32062	1.17388	1.46735	1.83419	0.366838	1.02715	1.46735	1.17388	0.366838	2.20103	1.54072	1.46735	0	1.24725	0.366838	1.10051	0.660308	0.586941	0.953778	1.39398	1.24725	1.54072	1.39398	0.440205	0.733676	1.10051	0.29347	1.02715	0.29347	0.29347
Bacteroidetes	Bacteroidia	Bacteroidales	Porphyromonadaceae_Gut_group	Termite_cluster_I	M02127_204_000000000-ARDDL_1_1108_12715_6519	0.0043749	0	0	0	0	0	0.0733676	0	0	0	0	0	0	0	0	0	0	0	0	0	0	0	0	0	0	0.0733676	0	0	0	0	0	0	0	0	0	0.0733676	0	0	0	0	0	0	0	0
Bacteroidetes	Bacteroidia	Bacteroidales	Porphyromonadaceae_Gut_group	Termite_cluster_I	M02127_204_000000000-ARDDL_1_1114_23622_19108	1.68871	1.68745	1.54072	1.32062	1.46735	1.68745	1.61409	2.42113	0	2.78797	1.10051	1.32062	1.24725	1.61409	1.54072	1.54072	2.34776	2.4945	0.29347	1.76082	2.20103	1.46735	0.953778	2.4945	0.953778	2.34776	0.364964	1.46735	1.02715	1.83419	2.78797	1.76082	2.27439	1.61409	1.17388	1.46735	3.22817	1.98092	1.76082	2.4945	1.54072	2.56787	1.02715	0.953778
Bacteroidetes	Bacteroidia	Bacteroidales	Porphyromonadaceae_Gut_group	Termite_cluster_I	M02127_204_000000000-ARDDL_1_2108_11114_11833	0.0029166	0	0	0	0	0	0	0	0	0	0	0	0	0	0	0	0	0	0	0.146735	0	0	0	0	0	0	0	0	0	0	0	0	0	0	0	0	0	0	0	0	0	0	0	0
Bacteroidetes	Bacteroidia	Bacteroidales	Porphyromonadaceae_Gut_group	Termite_cluster_I	M02127_204_000000000-ARDDL_1_2110_7042_20596	0.0014583	0.0733676	0	0	0	0	0	0	0	0	0	0	0	0	0	0	0	0	0	0	0	0	0	0	0	0	0	0	0	0	0	0	0	0	0	0	0	0	0	0	0	0	0	0
				Termite_cluster_I		2.71973	3.22817	3.37491	2.34776	2.20103	3.81511	2.34776	3.81511	0	3.59501	2.12766	2.27439	2.4945	3.81511	2.86134	2.7146	3.81511	4.32869	0.660308	2.9347	3.66838	2.64123	1.32062	4.69552	2.4945	3.88848	0.364964	2.7146	1.39398	2.9347	3.44828	2.34776	3.22817	3.00807	2.42113	3.08144	4.62216	2.42113	2.4945	3.59501	1.83419	3.59501	1.32062	1.24725
			Porphyromonadaceae_Gut_group			3.4868	4.10858	4.91563	2.7146	3.08144	4.18195	3.08144	4.62216	0	4.10858	3.00807	3.08144	3.37491	4.98899	3.81511	4.25532	4.25532	5.2091	0.807043	3.88848	5.35583	3.96185	1.61409	5.79604	2.9347	4.54879	1.45985	3.52164	1.68745	3.81511	4.54879	3.15481	3.74175	3.52164	3.59501	3.74175	5.86941	3.44828	3.08144	4.10858	2.20103	4.54879	1.76082	1.68745
Bacteroidetes	Bacteroidia	Bacteroidales	Prevotellaceae	Prevotella_1	M02127_204_000000000-ARDDL_1_1114_6608_13984	0.0043749	0	0	0	0	0	0	0	16.6667	0	0	0	0	0	0	0	0	0	0	0	0	0	0	0	0	0	0	0	0	0	0	0	0	0	0	0	0	0	0	0	0	0	0	0
Bacteroidetes	Bacteroidia	Bacteroidales	Prevotellaceae	Prevotella_1	M02127_204_000000000-ARDDL_1_2106_8505_11820	0.0029166	0	0	0	0	0	0	0	16.6667	0	0	0	0	0	0	0	0	0	0	0	0	0	0	0	0	0	0	0	0	0	0	0	0	0	0	0	0	0	0	0	0	0	0	0
				Prevotella_1		0.0072915	0	0	0	0	0	0	0	33.3333	0	0	0	0	0	0	0	0	0	0	0	0	0	0	0	0	0	0	0	0	0	0	0	0	0	0	0	0	0	0	0	0	0	0	0
			Prevotellaceae			0.0072915	0	0	0	0	0	0	0	33.3333	0	0	0	0	0	0	0	0	0	0	0	0	0	0	0	0	0	0	0	0	0	0	0	0	0	0	0	0	0	0	0	0	0	0	0
Bacteroidetes	Bacteroidia	Bacteroidales	Rikenellaceae	Alisitpes_IV	M02127_204_000000000-ARDDL_1_1101_17159_5664	0.0029166	0	0	0	0	0	0	0	0	0	0.0733676	0	0	0	0	0	0	0	0	0	0	0	0	0	0	0	0	0	0	0	0	0	0	0	0	0	0	0	0	0	0	0	0	0
Bacteroidetes	Bacteroidia	Bacteroidales	Rikenellaceae	Alisitpes_IV	M02127_204_000000000-ARDDL_1_1101_20106_27508	0.0043749	0	0.0733676	0	0	0	0	0	0	0	0	0	0	0	0	0	0.0733676	0	0	0	0	0	0	0	0	0	0	0	0	0	0	0	0	0	0	0	0	0	0	0	0	0.0733676	0	0
Bacteroidetes	Bacteroidia	Bacteroidales	Rikenellaceae	Alisitpes_IV	M02127_204_000000000-ARDDL_1_1101_22615_27214	0.0685401	0.146735	0	0	0	0	0.146735	0	0	0	0.366838	0	0.220103	0.0733676	0.0733676	0.0733676	0.0733676	0.220103	0	0.146735	0	0	0.146735	0.220103	0	0	0	0.0733676	0.0733676	0.0733676	0	0	0.146735	0	0.220103	0	0	0.220103	0	0.0733676	0.0733676	0	0	0.146735
Bacteroidetes	Bacteroidia	Bacteroidales	Rikenellaceae	Alisitpes_IV	M02127_204_000000000-ARDDL_1_1101_4042_8732	0.0014583	0	0	0	0	0	0	0	0	0	0	0	0	0	0	0	0	0	0	0	0	0	0	0	0	0	0	0	0	0	0	0	0	0	0	0	0	0	0	0	0	0	0	0
Bacteroidetes	Bacteroidia	Bacteroidales	Rikenellaceae	Alisitpes_IV	M02127_204_000000000-ARDDL_1_1102_10818_19386	0.0014583	0	0	0	0	0	0	0	0	0	0	0	0	0	0	0	0	0	0	0	0	0	0	0	0	0	0	0	0	0	0	0	0	0	0	0	0	0	0	0	0	0	0	0.0733676
Bacteroidetes	Bacteroidia	Bacteroidales	Rikenellaceae	Alisitpes_IV	M02127_204_000000000-ARDDL_1_1103_18606_9272	0.0043749	0.0733676	0	0	0	0	0	0	0	0	0	0	0	0	0	0	0	0	0	0	0	0	0	0.0733676	0	0	0	0	0	0	0	0	0	0	0	0	0	0	0	0	0	0	0	0
Bacteroidetes	Bacteroidia	Bacteroidales	Rikenellaceae	Alisitpes_IV	M02127_204_000000000-ARDDL_1_1103_24393_21296	0.0174996	0.0733676	0.146735	0.0733676	0.0733676	0.0733676	0	0	0	0	0	0	0.0733676	0	0	0.0733676	0	0	0	0	0	0	0	0.0733676	0	0	0	0	0	0	0	0	0	0	0	0.0733676	0	0	0	0	0.0733676	0	0	0
Bacteroidetes	Bacteroidia	Bacteroidales	Rikenellaceae	Alisitpes_IV	M02127_204_000000000-ARDDL_1_1103_6727_24642	0.0247911	0.0733676	0.0733676	0	0	0.0733676	0	0.220103	0	0	0.0733676	0	0	0	0	0	0	0	0	0	0.146735	0	0.0733676	0.0733676	0	0	0	0	0	0	0	0	0.0733676	0	0.0733676	0	0	0	0	0	0	0	0	0
Bacteroidetes	Bacteroidia	Bacteroidales	Rikenellaceae	Alisitpes_IV	M02127_204_000000000-ARDDL_1_1104_18753_4402	0.110831	0.146735	0.29347	0.220103	0.220103	0	0.0733676	0.220103	0	0	0.0733676	0	0.366838	0.146735	0.0733676	0.220103	0.0733676	0.0733676	0	0.146735	0	0.0733676	0.146735	0.220103	0.0733676	0	0	0.0733676	0.0733676	0.220103	0.0733676	0	0	0.0733676	0.0733676	0.0733676	0	0.0733676	0.220103	0.0733676	0.146735	0.0733676	0	0.0733676
Bacteroidetes	Bacteroidia	Bacteroidales	Rikenellaceae	Alisitpes_IV	M02127_204_000000000-ARDDL_1_1104_21520_24011	0.409782	0.807043	0.660308	0.586941	0.366838	0.733676	0.146735	0.586941	0	0.660308	0.440205	0.366838	0.366838	0.513573	0.440205	0.29347	0.366838	0.29347	0.146735	0.733676	1.10051	0.440205	0.0733676	0.660308	0.440205	0.366838	0	0.220103	0.220103	0.146735	0.29347	0.733676	0.366838	0.366838	0.586941	0.146735	0.586941	0.29347	0.440205	0.146735	0.29347	0.586941	0.366838	0.0733676
Bacteroidetes	Bacteroidia	Bacteroidales	Rikenellaceae	Alisitpes_IV	M02127_204_000000000-ARDDL_1_1105_25483_22340	0.0072915	0	0	0.0733676	0	0	0	0.0733676	0	0	0	0	0	0	0	0	0	0	0	0	0	0	0	0	0	0	0	0.0733676	0	0	0	0	0	0	0	0	0	0	0	0.0733676	0	0.0733676	0	0
Bacteroidetes	Bacteroidia	Bacteroidales	Rikenellaceae	Alisitpes_IV	M02127_204_000000000-ARDDL_1_1105_26829_13520	0.0102081	0	0	0	0	0	0	0	0	0.146735	0	0.0733676	0	0	0	0	0	0	0	0	0.0733676	0	0	0	0	0	0	0	0.146735	0	0	0	0	0	0	0	0	0	0	0	0	0	0	0.0733676
Bacteroidetes	Bacteroidia	Bacteroidales	Rikenellaceae	Alisitpes_IV	M02127_204_000000000-ARDDL_1_1105_4159_7766	0.0014583	0	0.0733676	0	0	0	0	0	0	0	0	0	0	0	0	0	0	0	0	0	0	0	0	0	0	0	0	0	0	0	0	0	0	0	0	0	0	0	0	0	0	0	0	0
Bacteroidetes	Bacteroidia	Bacteroidales	Rikenellaceae	Alisitpes_IV	M02127_204_000000000-ARDDL_1_1106_8765_16346	0.0014583	0	0	0.0733676	0	0	0	0	0	0	0	0	0	0	0	0	0	0	0	0	0	0	0	0	0	0	0	0	0	0	0	0	0	0	0	0	0	0	0	0	0	0	0	0
Bacteroidetes	Bacteroidia	Bacteroidales	Rikenellaceae	Alisitpes_IV	M02127_204_000000000-ARDDL_1_1108_26722_21001	0.0029166	0.0733676	0	0	0	0	0	0	0	0	0	0	0	0	0	0	0	0	0	0	0	0	0	0	0	0	0	0	0.0733676	0	0	0	0	0	0	0	0	0	0	0	0	0	0	0
Bacteroidetes	Bacteroidia	Bacteroidales	Rikenellaceae	Alisitpes_IV	M02127_204_000000000-ARDDL_1_1108_7523_19495	0.0014583	0	0	0	0	0	0	0	0	0	0	0	0	0	0	0	0	0	0	0	0	0	0	0	0	0	0	0	0	0	0	0.0733676	0	0	0	0	0	0	0	0	0	0	0	0
Bacteroidetes	Bacteroidia	Bacteroidales	Rikenellaceae	Alisitpes_IV	M02127_204_000000000-ARDDL_1_1109_8526_11735	0.0029166	0	0	0	0	0	0	0	0	0	0	0	0	0	0	0	0	0	0	0	0	0	0.146735	0	0	0	0	0	0	0	0	0	0	0	0	0	0	0	0	0	0	0	0	0
Bacteroidetes	Bacteroidia	Bacteroidales	Rikenellaceae	Alisitpes_IV	M02127_204_000000000-ARDDL_1_1110_26754_14242	0.158955	0.29347	0	0.220103	0.29347	0.220103	0.29347	0.366838	0	0	0.0733676	0.146735	0.220103	0.0733676	0.146735	0.29347	0.146735	0.29347	0.220103	0.220103	0.440205	0.29347	0.146735	0.366838	0.0733676	0.29347	0	0.0733676	0.0733676	0.220103	0.146735	0.0733676	0.366838	0.0733676	0.0733676	0.146735	0.0733676	0.0733676	0.220103	0	0.0733676	0.220103	0	0
Bacteroidetes	Bacteroidia	Bacteroidales	Rikenellaceae	Alisitpes_IV	M02127_204_000000000-ARDDL_1_1111_27088_15583	0.0043749	0.0733676	0.0733676	0	0	0	0	0	0	0	0	0	0	0	0	0	0	0	0	0	0	0	0	0	0	0	0	0	0	0	0	0	0	0	0	0	0	0	0	0	0	0	0	0
Bacteroidetes	Bacteroidia	Bacteroidales	Rikenellaceae	Alisitpes_IV	M02127_204_000000000-ARDDL_1_1111_8381_25581	0.0029166	0	0	0	0	0	0	0	0	0	0	0	0	0	0	0	0	0	0	0	0	0	0	0	0	0	0	0	0	0	0	0	0.0733676	0	0	0	0	0	0	0	0	0	0	0
Bacteroidetes	Bacteroidia	Bacteroidales	Rikenellaceae	Alisitpes_IV	M02127_204_000000000-ARDDL_1_1112_13062_23611	0.0116664	0	0	0	0.0733676	0.146735	0	0	0	0	0	0	0.0733676	0.0733676	0	0	0	0	0	0	0	0	0	0	0	0	0	0	0	0	0	0	0	0	0	0	0.0733676	0	0	0	0	0	0	0
Bacteroidetes	Bacteroidia	Bacteroidales	Rikenellaceae	Alisitpes_IV	M02127_204_000000000-ARDDL_1_1112_16372_24221	0.0029166	0	0	0	0	0	0	0	0	0	0	0	0	0	0.0733676	0	0	0	0	0	0	0	0	0	0	0	0	0	0	0	0	0	0	0	0	0.0733676	0	0	0	0	0	0	0	0
Bacteroidetes	Bacteroidia	Bacteroidales	Rikenellaceae	Alisitpes_IV	M02127_204_000000000-ARDDL_1_1113_17122_17621	0.0029166	0	0	0	0	0	0	0	0	0	0	0	0	0	0	0	0	0	0	0	0	0.0733676	0	0	0	0	0	0.0733676	0	0	0	0	0	0	0	0	0	0	0	0	0	0	0	0
Bacteroidetes	Bacteroidia	Bacteroidales	Rikenellaceae	Alisitpes_IV	M02127_204_000000000-ARDDL_1_1113_2937_15922	0.0014583	0	0	0	0	0	0	0	0	0	0.0733676	0	0	0	0	0	0	0	0	0	0	0	0	0	0	0	0	0	0	0	0	0	0	0	0	0	0	0	0	0	0	0	0	0
Bacteroidetes	Bacteroidia	Bacteroidales	Rikenellaceae	Alisitpes_IV	M02127_204_000000000-ARDDL_1_1113_4154_19217	0.0029166	0	0	0	0	0.0733676	0	0	0	0	0	0	0	0	0.0733676	0	0	0	0	0	0	0	0	0	0	0	0	0	0	0	0	0	0	0	0	0	0	0	0	0	0	0	0	0
Bacteroidetes	Bacteroidia	Bacteroidales	Rikenellaceae	Alisitpes_IV	M02127_204_000000000-ARDDL_1_1114_25106_23512	0.0043749	0	0	0	0	0.0733676	0	0	0	0	0	0	0	0	0	0	0	0	0	0.0733676	0	0	0	0	0	0.0733676	0	0	0	0	0	0	0	0	0	0	0	0	0	0	0	0	0	0
Bacteroidetes	Bacteroidia	Bacteroidales	Rikenellaceae	Alisitpes_IV	M02127_204_000000000-ARDDL_1_1114_3665_16819	0.0204162	0	0	0	0	0.0733676	0	0.0733676	0	0.0733676	0	0	0	0.0733676	0	0.0733676	0	0	0	0	0.0733676	0	0.0733676	0.0733676	0	0.0733676	0	0.0733676	0	0.0733676	0	0.0733676	0	0	0	0	0	0	0	0	0	0	0	0
Bacteroidetes	Bacteroidia	Bacteroidales	Rikenellaceae	Alisitpes_IV	M02127_204_000000000-ARDDL_1_2101_15650_3579	0.0014583	0	0	0	0	0	0	0.0733676	0	0	0	0	0	0	0	0	0	0	0	0	0	0	0	0	0	0	0	0	0	0	0	0	0	0	0	0	0	0	0	0	0	0	0	0
Bacteroidetes	Bacteroidia	Bacteroidales	Rikenellaceae	Alisitpes_IV	M02127_204_000000000-ARDDL_1_2102_24516_11952	0.0087498	0	0	0	0	0	0	0	0	0	0	0	0	0	0	0	0	0	0	0	0.0733676	0	0	0	0	0	0	0	0	0	0	0	0	0	0	0	0	0	0	0	0	0	0	0
Bacteroidetes	Bacteroidia	Bacteroidales	Rikenellaceae	Alisitpes_IV	M02127_204_000000000-ARDDL_1_2103_17589_16552	0.0014583	0	0	0	0	0	0	0	0	0	0	0	0	0	0	0	0	0	0	0	0	0	0	0	0	0	0	0	0	0	0	0	0	0	0	0	0	0	0	0	0	0	0	0
Bacteroidetes	Bacteroidia	Bacteroidales	Rikenellaceae	Alisitpes_IV	M02127_204_000000000-ARDDL_1_2103_8733_11216	0.0014583	0	0	0	0	0	0	0	0	0	0	0	0	0	0	0	0	0	0	0	0	0	0	0	0	0	0	0	0	0	0	0	0	0	0	0	0	0	0	0.0733676	0	0	0	0
Bacteroidetes	Bacteroidia	Bacteroidales	Rikenellaceae	Alisitpes_IV	M02127_204_000000000-ARDDL_1_2104_6113_8999	0.0014583	0	0	0	0	0	0	0	0	0.0733676	0	0	0	0	0	0	0	0	0	0	0	0	0	0	0	0	0	0	0	0	0	0	0	0	0	0	0	0	0	0	0	0	0	0
Bacteroidetes	Bacteroidia	Bacteroidales	Rikenellaceae	Alisitpes_IV	M02127_204_000000000-ARDDL_1_2105_6165_22362	0.0043749	0.146735	0	0	0	0	0	0	0	0	0	0	0	0	0	0	0	0.0733676	0	0	0	0	0	0	0	0	0	0	0	0	0	0	0	0	0	0	0	0	0	0	0	0	0	0
Bacteroidetes	Bacteroidia	Bacteroidales	Rikenellaceae	Alisitpes_IV	M02127_204_000000000-ARDDL_1_2106_24461_15512	0.0087498	0	0	0.0733676	0	0	0	0	0	0	0.0733676	0	0	0	0	0.146735	0	0	0	0	0	0.0733676	0	0	0	0	0	0	0	0	0	0	0	0	0	0	0	0	0	0	0	0.0733676	0	0
Bacteroidetes	Bacteroidia	Bacteroidales	Rikenellaceae	Alisitpes_IV	M02127_204_000000000-ARDDL_1_2106_5508_22512	0.0014583	0	0	0	0	0	0	0	0	0	0	0	0	0	0	0	0	0	0	0	0	0	0	0	0	0	0	0	0	0	0	0	0	0	0	0	0	0	0	0	0.0733676	0	0	0
Bacteroidetes	Bacteroidia	Bacteroidales	Rikenellaceae	Alisitpes_IV	M02127_204_000000000-ARDDL_1_2107_12256_12801	0.0029166	0	0.0733676	0	0	0	0	0	0	0	0	0	0	0	0	0	0	0	0	0	0	0	0	0	0	0	0	0	0	0	0	0	0	0	0	0	0	0	0	0	0	0	0	0
Bacteroidetes	Bacteroidia	Bacteroidales	Rikenellaceae	Alisitpes_IV	M02127_204_000000000-ARDDL_1_2107_15599_20521	0.0014583	0.0733676	0	0	0	0	0	0	0	0	0	0	0	0	0	0	0	0	0	0	0	0	0	0	0	0	0	0	0	0	0	0	0	0	0	0	0	0	0	0	0	0	0	0
Bacteroidetes	Bacteroidia	Bacteroidales	Rikenellaceae	Alisitpes_IV	M02127_204_000000000-ARDDL_1_2107_21560_16824	0.0014583	0	0	0	0	0	0	0	0	0	0	0	0	0	0	0	0	0	0	0	0	0	0	0	0	0	0	0	0	0	0.0733676	0	0	0	0	0	0	0	0	0	0	0	0	0
Bacteroidetes	Bacteroidia	Bacteroidales	Rikenellaceae	Alisitpes_IV	M02127_204_000000000-ARDDL_1_2107_4981_19629	0.0014583	0	0	0	0	0	0	0	0	0	0.0733676	0	0	0	0	0	0	0	0	0	0	0	0	0	0	0	0	0	0	0	0	0	0	0	0	0	0	0	0	0	0	0	0	0
Bacteroidetes	Bacteroidia	Bacteroidales	Rikenellaceae	Alisitpes_IV	M02127_204_000000000-ARDDL_1_2107_8802_10263	0.0014583	0	0	0	0	0	0	0	0	0	0	0	0	0	0	0	0.0733676	0	0	0	0	0	0	0	0	0	0	0	0	0	0	0	0	0	0	0	0	0	0	0	0	0	0	0
Bacteroidetes	Bacteroidia	Bacteroidales	Rikenellaceae	Alisitpes_IV	M02127_204_000000000-ARDDL_1_2107_9571_15039	0.0014583	0	0	0	0	0	0	0	0	0	0	0	0	0	0	0	0	0	0	0	0	0.0733676	0	0	0	0	0	0	0	0	0	0	0	0	0	0	0	0	0	0	0	0	0	0
Bacteroidetes	Bacteroidia	Bacteroidales	Rikenellaceae	Alisitpes_IV	M02127_204_000000000-ARDDL_1_2108_10074_2548	0.0393741	0.146735	0.0733676	0	0	0	0	0.0733676	0	0.0733676	0	0	0	0	0.146735	0.0733676	0.220103	0.146735	0	0	0.0733676	0.146735	0	0	0	0	0	0.0733676	0.0733676	0	0.0733676	0	0	0	0.146735	0.0733676	0.0733676	0	0	0	0.0733676	0	0	0
Bacteroidetes	Bacteroidia	Bacteroidales	Rikenellaceae	Alisitpes_IV	M02127_204_000000000-ARDDL_1_2109_23558_14036	0.0014583	0	0.0733676	0	0	0	0	0	0	0	0	0	0	0	0	0	0	0	0	0	0	0	0	0	0	0	0	0	0	0	0	0	0	0	0	0	0	0	0	0	0	0	0	0
Bacteroidetes	Bacteroidia	Bacteroidales	Rikenellaceae	Alisitpes_IV	M02127_204_000000000-ARDDL_1_2109_24563_8367	0.0087498	0	0.0733676	0	0	0	0	0.146735	0	0	0	0	0	0	0	0	0	0	0	0	0.0733676	0	0	0	0	0	0	0	0	0.0733676	0	0	0.0733676	0	0	0	0	0	0	0	0	0	0	0
Bacteroidetes	Bacteroidia	Bacteroidales	Rikenellaceae	Alisitpes_IV	M02127_204_000000000-ARDDL_1_2110_6683_11110	0.0014583	0	0	0	0	0	0	0	0	0	0	0	0	0	0	0	0.0733676	0	0	0	0	0	0	0	0	0	0	0	0	0	0	0	0	0	0	0	0	0	0	0	0	0	0	0
Bacteroidetes	Bacteroidia	Bacteroidales	Rikenellaceae	Alisitpes_IV	M02127_204_000000000-ARDDL_1_2111_13758_20996	0.0743733	0.146735	0.220103	0.0733676	0.220103	0	0	0.220103	0	0.146735	0	0.29347	0	0.146735	0.0733676	0.0733676	0.0733676	0.146735	0.29347	0.0733676	0	0	0	0.29347	0	0	0	0	0	0.146735	0.146735	0.0733676	0.220103	0	0.0733676	0.0733676	0	0	0	0.0733676	0	0	0	0
Bacteroidetes	Bacteroidia	Bacteroidales	Rikenellaceae	Alisitpes_IV	M02127_204_000000000-ARDDL_1_2111_28209_18452	0.0014583	0	0	0	0	0	0	0.0733676	0	0	0	0	0	0	0	0	0	0	0	0	0	0	0	0	0	0	0	0	0	0	0	0	0	0	0	0	0	0	0	0	0	0	0	0
Bacteroidetes	Bacteroidia	Bacteroidales	Rikenellaceae	Alisitpes_IV	M02127_204_000000000-ARDDL_1_2113_23452_17348	0.0014583	0	0	0	0.0733676	0	0	0	0	0	0	0	0	0	0	0	0	0	0	0	0	0	0	0	0	0	0	0	0	0	0	0	0	0	0	0	0	0	0	0	0	0	0	0
Bacteroidetes	Bacteroidia	Bacteroidales	Rikenellaceae	Alisitpes_IV	M02127_204_000000000-ARDDL_1_2114_12037_25099	0.0102081	0	0	0	0	0	0	0	0	0	0	0	0	0	0	0	0	0	0.0733676	0	0	0	0	0	0	0	0	0	0	0	0	0	0	0.0733676	0	0	0	0	0	0.146735	0.0733676	0	0	0.0733676
Bacteroidetes	Bacteroidia	Bacteroidales	Rikenellaceae	Alisitpes_IV	M02127_204_000000000-ARDDL_1_2114_12069_26028	0.0014583	0.0733676	0	0	0	0	0	0	0	0	0	0	0	0	0	0	0	0	0	0	0	0	0	0	0	0	0	0	0	0	0	0	0	0	0	0	0	0	0	0	0	0	0	0
				Alisitpes_IV		1.06602	2.34776	1.90756	1.39398	1.32062	1.46735	0.660308	2.12766	0	1.17388	1.32062	0.880411	1.32062	1.10051	1.10051	1.32062	1.17388	1.24725	0.733676	1.39398	2.05429	1.17388	0.807043	2.05429	0.586941	0.807043	0	0.733676	0.733676	0.953778	0.807043	1.02715	1.32062	0.586941	1.24725	0.660308	0.807043	0.660308	0.880411	0.660308	0.880411	1.10051	0.366838	0.513573
Bacteroidetes	Bacteroidia	Bacteroidales	Rikenellaceae	Alistipes_II	M02127_204_000000000-ARDDL_1_1106_4509_13091	0.363117	1.02715	0.586941	0.440205	0.880411	0.29347	0.146735	0.366838	0	0.366838	0.586941	0.440205	0.146735	0.440205	0.366838	0.29347	0.440205	0.733676	0.146735	0.513573	0.29347	0.220103	0.0733676	0.366838	0.220103	0.220103	0	0.513573	0.29347	0.29347	0.29347	0.220103	0.0733676	0.146735	0.366838	0.366838	0.660308	0.440205	0.513573	0.366838	0.146735	0.586941	0.440205	0.29347
Bacteroidetes	Bacteroidia	Bacteroidales	Rikenellaceae	Alistipes_II	M02127_204_000000000-ARDDL_1_1109_21333_16205	0.0218745	0.146735	0	0	0	0	0	0	0	0	0	0	0	0	0	0	0	0	0	0	0	0	0.146735	0	0	0.146735	0	0	0.0733676	0.146735	0	0	0	0.0733676	0	0	0	0	0.146735	0	0	0	0.0733676	0
Bacteroidetes	Bacteroidia	Bacteroidales	Rikenellaceae	Alistipes_II	M02127_204_000000000-ARDDL_1_2114_24866_7623	0.0014583	0	0	0	0	0	0	0	0	0	0	0	0	0	0	0	0	0	0	0	0	0	0	0	0	0	0	0	0	0	0	0	0	0	0	0	0.0733676	0	0	0	0	0	0	0
				Alistipes_II		0.386449	1.17388	0.586941	0.440205	0.880411	0.29347	0.146735	0.366838	0	0.366838	0.586941	0.440205	0.146735	0.440205	0.366838	0.29347	0.440205	0.733676	0.146735	0.513573	0.29347	0.220103	0.220103	0.366838	0.220103	0.366838	0	0.513573	0.366838	0.440205	0.29347	0.220103	0.0733676	0.220103	0.366838	0.366838	0.733676	0.440205	0.660308	0.366838	0.146735	0.586941	0.513573	0.29347
Bacteroidetes	Bacteroidia	Bacteroidales	Rikenellaceae	Alistipes_III	M02127_204_000000000-ARDDL_1_1101_18616_10170	0.0014583	0.0733676	0	0	0	0	0	0	0	0	0	0	0	0	0	0	0	0	0	0	0	0	0	0	0	0	0	0	0	0	0	0	0	0	0	0	0	0	0	0	0	0	0	0
Bacteroidetes	Bacteroidia	Bacteroidales	Rikenellaceae	Alistipes_III	M02127_204_000000000-ARDDL_1_1104_20808_25215	0.0014583	0	0	0	0	0	0	0	0	0	0	0	0	0	0	0	0	0	0	0	0.0733676	0	0	0	0	0	0	0	0	0	0	0	0	0	0	0	0	0	0	0	0	0	0	0
Bacteroidetes	Bacteroidia	Bacteroidales	Rikenellaceae	Alistipes_III	M02127_204_000000000-ARDDL_1_1105_25082_24108	0.0014583	0	0	0	0	0	0	0	0	0	0	0	0	0	0	0	0	0	0	0	0	0	0	0	0	0	0	0.0733676	0	0	0	0	0	0	0	0	0	0	0	0	0	0	0	0
Bacteroidetes	Bacteroidia	Bacteroidales	Rikenellaceae	Alistipes_III	M02127_204_000000000-ARDDL_1_1109_16355_11674	0.0043749	0	0	0	0	0	0	0	0	0	0	0	0.0733676	0	0	0	0	0	0	0	0	0	0	0	0	0	0	0	0	0	0	0	0	0	0	0	0	0	0	0	0	0	0	0
Bacteroidetes	Bacteroidia	Bacteroidales	Rikenellaceae	Alistipes_III	M02127_204_000000000-ARDDL_1_1110_2826_11319	0.0029166	0	0.0733676	0	0	0	0	0	0	0	0.0733676	0	0	0	0	0	0	0	0	0	0	0	0	0	0	0	0	0	0	0	0	0	0	0	0	0	0	0	0	0	0	0	0	0
Bacteroidetes	Bacteroidia	Bacteroidales	Rikenellaceae	Alistipes_III	M02127_204_000000000-ARDDL_1_1112_26331_15447	0.0422907	0	0	0	0	0	0.0733676	0	0	0.0733676	0	0	0	0	0.0733676	0.220103	0	0	0	0	0.0733676	0.0733676	0.146735	0.146735	0.220103	0	0	0.0733676	0	0.0733676	0.0733676	0	0.0733676	0.146735	0	0	0	0.0733676	0.146735	0	0	0	0.220103	0
Bacteroidetes	Bacteroidia	Bacteroidales	Rikenellaceae	Alistipes_III	M02127_204_000000000-ARDDL_1_1114_25144_20386	0.0933312	0.220103	0.0733676	0.220103	0.0733676	0.366838	0.0733676	0.29347	0	0.220103	0.29347	0	0	0	0	0.146735	0.366838	0.146735	0.146735	0.146735	0.146735	0	0.0733676	0.0733676	0	0	0	0.0733676	0	0.146735	0	0.146735	0.146735	0	0.220103	0.0733676	0.146735	0	0.0733676	0	0.0733676	0	0	0
Bacteroidetes	Bacteroidia	Bacteroidales	Rikenellaceae	Alistipes_III	M02127_204_000000000-ARDDL_1_2106_15688_21773	0.457906	1.10051	1.24725	0.880411	0.366838	0.586941	0.146735	1.02715	0	0.513573	0.586941	0.366838	0.807043	0.586941	0.807043	0.29347	0.807043	0.29347	0.440205	0.440205	0.440205	0.366838	0.29347	0.440205	0.29347	0.0733676	0	0.220103	0.366838	0.146735	0.366838	0.220103	0.220103	0.440205	0.513573	0.0733676	0.220103	0.29347	0.146735	0.29347	0.513573	0.513573	0.220103	0.0733676
Bacteroidetes	Bacteroidia	Bacteroidales	Rikenellaceae	Alistipes_III	M02127_204_000000000-ARDDL_1_2108_25187_12884	0.0014583	0	0	0	0	0	0	0.0733676	0	0	0	0	0	0	0	0	0	0	0	0	0	0	0	0	0	0	0	0	0	0	0	0	0	0	0	0	0	0	0	0	0	0	0	0
				Alistipes_III		0.606653	1.39398	1.39398	1.10051	0.440205	0.953778	0.29347	1.39398	0	0.807043	0.953778	0.366838	0.880411	0.586941	0.880411	0.660308	1.17388	0.440205	0.586941	0.586941	0.733676	0.440205	0.513573	0.660308	0.513573	0.0733676	0	0.440205	0.366838	0.366838	0.440205	0.366838	0.440205	0.586941	0.733676	0.146735	0.366838	0.366838	0.366838	0.29347	0.586941	0.513573	0.440205	0.0733676
Bacteroidetes	Bacteroidia	Bacteroidales	Rikenellaceae	BCf9-17_termite_group	M02127_204_000000000-ARDDL_1_1111_18088_27577	0.0072915	0	0	0	0	0.146735	0	0	0	0	0	0	0	0	0	0	0	0	0	0	0	0.220103	0	0	0	0	0	0	0	0	0	0	0	0	0	0	0	0	0	0	0	0	0	0
				BCf9-17_termite_group		0.0072915	0	0	0	0	0.146735	0	0	0	0	0	0	0	0	0	0	0	0	0	0	0	0.220103	0	0	0	0	0	0	0	0	0	0	0	0	0	0	0	0	0	0	0	0	0	0
Bacteroidetes	Bacteroidia	Bacteroidales	Rikenellaceae	gut_cluster_c	M02127_204_000000000-ARDDL_1_1102_8609_19653	0.126872	0.220103	0.0733676	0.0733676	0.146735	0.0733676	0.220103	0	0	0.0733676	0.29347	0.220103	0.146735	0.220103	0.0733676	0.0733676	0.29347	0	0.220103	0	0.0733676	0.146735	0.733676	0.366838	0.29347	0.146735	0	0.0733676	0.0733676	0.146735	0.0733676	0	0	0.0733676	0.146735	0.0733676	0.0733676	0.0733676	0.0733676	0	0.29347	0.146735	0	0.146735
Bacteroidetes	Bacteroidia	Bacteroidales	Rikenellaceae	gut_cluster_c	M02127_204_000000000-ARDDL_1_1114_17566_17415	0.0014583	0	0	0	0	0	0	0	0	0	0	0	0	0	0	0	0	0	0	0	0	0	0	0	0	0	0	0	0	0	0	0	0.0733676	0	0	0	0	0	0	0	0	0	0	0
Bacteroidetes	Bacteroidia	Bacteroidales	Rikenellaceae	gut_cluster_c	M02127_204_000000000-ARDDL_1_2106_21908_10082	0.0452073	0.0733676	0.0733676	0.146735	0	0	0.146735	0	0	0	0.0733676	0.0733676	0	0	0	0.0733676	0.0733676	0	0	0	0	0	0	0	0.0733676	0	0	0.146735	0	0	0	0	0.0733676	0.0733676	0.146735	0	0.146735	0	0	0	0	0.0733676	0.0733676	0.29347
Bacteroidetes	Bacteroidia	Bacteroidales	Rikenellaceae	gut_cluster_c	M02127_204_000000000-ARDDL_1_2108_13330_23458	0.0014583	0.0733676	0	0	0	0	0	0	0	0	0	0	0	0	0	0	0	0	0	0	0	0	0	0	0	0	0	0	0	0	0	0	0	0	0	0	0	0	0	0	0	0	0	0
				gut_cluster_c		0.174996	0.366838	0.146735	0.220103	0.146735	0.0733676	0.366838	0	0	0.0733676	0.366838	0.29347	0.146735	0.220103	0.0733676	0.146735	0.366838	0	0.220103	0	0.0733676	0.146735	0.733676	0.366838	0.366838	0.146735	0	0.220103	0.0733676	0.146735	0.0733676	0	0.146735	0.146735	0.29347	0.0733676	0.220103	0.0733676	0.0733676	0	0.29347	0.220103	0.0733676	0.440205
Bacteroidetes	Bacteroidia	Bacteroidales	Rikenellaceae	M2PB4-61_termite_group	M02127_204_000000000-ARDDL_1_1108_11300_3710	0.0408324	0	0.146735	0.146735	0	0.220103	0	0.220103	0	0.0733676	0	0	0	0	0	0.0733676	0	0	0	0	0	0.0733676	0	0	0	0.0733676	0	0	0	0	0	0	0.0733676	0	0	0	0	0	0.0733676	0	0	0.0733676	0	0
				M2PB4-61_termite_group		0.0408324	0	0.146735	0.146735	0	0.220103	0	0.220103	0	0.0733676	0	0	0	0	0	0.0733676	0	0	0	0	0	0.0733676	0	0	0	0.0733676	0	0	0	0	0	0	0.0733676	0	0	0	0	0	0.0733676	0	0	0.0733676	0	0
Bacteroidetes	Bacteroidia	Bacteroidales	Rikenellaceae	Rikenellaceae_unclassified	M02127_204_000000000-ARDDL_1_1102_19487_20798	0.0043749	0	0	0.0733676	0	0	0	0	0	0	0	0	0	0	0	0	0	0	0	0	0	0	0	0	0	0	0	0	0	0	0	0	0	0.0733676	0	0	0	0	0	0	0	0	0	0
Bacteroidetes	Bacteroidia	Bacteroidales	Rikenellaceae	Rikenellaceae_unclassified	M02127_204_000000000-ARDDL_1_1102_7270_12262	0.0014583	0	0	0	0	0	0	0	0	0	0	0	0	0	0	0	0	0	0	0	0	0	0	0	0	0	0	0	0	0	0	0	0	0	0	0	0	0	0	0	0	0	0	0
Bacteroidetes	Bacteroidia	Bacteroidales	Rikenellaceae	Rikenellaceae_unclassified	M02127_204_000000000-ARDDL_1_1103_4177_14927	0.0014583	0	0	0.0733676	0	0	0	0	0	0	0	0	0	0	0	0	0	0	0	0	0	0	0	0	0	0	0	0	0	0	0	0	0	0	0	0	0	0	0	0	0	0	0	0
Bacteroidetes	Bacteroidia	Bacteroidales	Rikenellaceae	Rikenellaceae_unclassified	M02127_204_000000000-ARDDL_1_1105_7802_15281	0.0014583	0	0	0	0	0	0	0	0	0	0.0733676	0	0	0	0	0	0	0	0	0	0	0	0	0	0	0	0	0	0	0	0	0	0	0	0	0	0	0	0	0	0	0	0	0
Bacteroidetes	Bacteroidia	Bacteroidales	Rikenellaceae	Rikenellaceae_unclassified	M02127_204_000000000-ARDDL_1_1107_19391_17948	0.293118	0.146735	0.0733676	0.29347	0.220103	0.440205	0.29347	0.146735	0	0	0.220103	0.0733676	0.29347	0.29347	0.29347	0.220103	0.366838	0.146735	0.146735	0.29347	0.220103	0.29347	0.513573	0.0733676	0.440205	0.440205	0	0.220103	0.440205	0.146735	0.220103	0.366838	0.586941	0.733676	0.146735	0.366838	0.0733676	0.146735	0.220103	0.29347	0.0733676	0.440205	0.440205	0.660308
Bacteroidetes	Bacteroidia	Bacteroidales	Rikenellaceae	Rikenellaceae_unclassified	M02127_204_000000000-ARDDL_1_1109_17442_11794	0.0029166	0	0.0733676	0	0	0	0	0	0	0	0	0	0	0	0.0733676	0	0	0	0	0	0	0	0	0	0	0	0	0	0	0	0	0	0	0	0	0	0	0	0	0	0	0	0	0
Bacteroidetes	Bacteroidia	Bacteroidales	Rikenellaceae	Rikenellaceae_unclassified	M02127_204_000000000-ARDDL_1_1111_23871_4089	0.0189579	0	0	0	0	0	0	0	0	0.0733676	0.146735	0.220103	0	0	0	0.0733676	0	0	0	0	0	0	0.0733676	0	0	0	0	0	0	0.0733676	0	0	0	0	0	0	0	0	0	0	0	0	0	0
Bacteroidetes	Bacteroidia	Bacteroidales	Rikenellaceae	Rikenellaceae_unclassified	M02127_204_000000000-ARDDL_1_1113_14857_13668	0.0627069	0	0.0733676	0	0.0733676	0	0.0733676	0	0	0	0	0	0.0733676	0.29347	0	0	0.0733676	0	0.0733676	0.0733676	0.0733676	0.146735	0	0	0	0	0	0.0733676	0	0.0733676	0.0733676	0	0	0.0733676	0	0.0733676	0	0.440205	0.0733676	0	0.220103	0	0	0
Bacteroidetes	Bacteroidia	Bacteroidales	Rikenellaceae	Rikenellaceae_unclassified	M02127_204_000000000-ARDDL_1_2102_28502_13390	0.0043749	0	0	0	0	0	0	0	0	0	0	0	0	0	0	0	0	0	0	0	0	0	0.0733676	0	0	0	0	0	0	0	0	0	0	0	0	0	0	0.0733676	0	0	0	0	0	0.0733676
Bacteroidetes	Bacteroidia	Bacteroidales	Rikenellaceae	Rikenellaceae_unclassified	M02127_204_000000000-ARDDL_1_2104_13971_16979	0.157496	0	0.513573	0.0733676	0.0733676	0.220103	0.0733676	0.146735	0	0	0	0.146735	0.220103	0.220103	0.146735	0.29347	0.220103	0.513573	0.146735	0.220103	0.146735	0.0733676	0	0.0733676	0.29347	0.29347	0	0.146735	0.440205	0.0733676	0.220103	0.146735	0	0.29347	0.0733676	0.220103	0.0733676	0.0733676	0.0733676	0.0733676	0.220103	0.0733676	0.146735	0.0733676
Bacteroidetes	Bacteroidia	Bacteroidales	Rikenellaceae	Rikenellaceae_unclassified	M02127_204_000000000-ARDDL_1_2104_16653_2071	0.0160413	0.0733676	0	0	0	0.0733676	0	0	0	0	0	0	0	0	0	0	0	0	0	0	0	0	0	0	0.146735	0.146735	0	0	0	0	0.0733676	0	0	0	0	0	0.0733676	0.0733676	0	0	0	0.0733676	0	0
Bacteroidetes	Bacteroidia	Bacteroidales	Rikenellaceae	Rikenellaceae_unclassified	M02127_204_000000000-ARDDL_1_2105_26956_11527	0.0014583	0	0	0	0	0	0	0	0	0	0	0	0	0	0	0	0	0	0	0	0	0	0	0	0	0	0	0	0	0	0	0	0	0	0	0	0	0	0	0	0	0	0	0
Bacteroidetes	Bacteroidia	Bacteroidales	Rikenellaceae	Rikenellaceae_unclassified	M02127_204_000000000-ARDDL_1_2106_6342_23748	0.0043749	0	0	0.0733676	0	0	0	0	0	0	0	0	0	0.146735	0	0	0	0	0	0	0	0	0	0	0	0	0	0	0	0	0	0	0	0	0	0	0	0	0	0	0	0	0	0
Bacteroidetes	Bacteroidia	Bacteroidales	Rikenellaceae	Rikenellaceae_unclassified	M02127_204_000000000-ARDDL_1_2107_15914_2540	0.0029166	0	0	0.0733676	0	0	0	0	0	0	0	0	0	0	0	0	0	0	0	0	0	0	0	0	0	0	0	0	0	0	0	0	0	0	0.0733676	0	0	0	0	0	0	0	0	0
Bacteroidetes	Bacteroidia	Bacteroidales	Rikenellaceae	Rikenellaceae_unclassified	M02127_204_000000000-ARDDL_1_2107_6662_10716	0.0072915	0.146735	0	0	0	0.0733676	0	0	0	0	0	0	0	0	0	0	0	0	0	0	0.0733676	0	0	0	0	0	0	0	0	0	0	0	0	0	0	0	0	0	0	0	0	0	0	0
Bacteroidetes	Bacteroidia	Bacteroidales	Rikenellaceae	Rikenellaceae_unclassified	M02127_204_000000000-ARDDL_1_2108_7708_5220	0.102081	0.220103	0.366838	0.0733676	0.0733676	0.146735	0	0	0	0.0733676	0	0.0733676	0.146735	0.220103	0.146735	0.366838	0.0733676	0.0733676	0.220103	0.0733676	0.146735	0.220103	0.0733676	0	0	0.0733676	0	0.29347	0.0733676	0.146735	0.220103	0.220103	0	0.0733676	0	0	0.220103	0.146735	0.220103	0	0.0733676	0.220103	0	0.146735
Bacteroidetes	Bacteroidia	Bacteroidales	Rikenellaceae	Rikenellaceae_unclassified	M02127_204_000000000-ARDDL_1_2108_8857_21245	0.0014583	0	0	0	0	0	0	0	0	0	0	0	0	0	0	0	0	0	0	0	0	0	0	0	0	0	0	0	0	0	0	0	0	0	0	0	0	0	0	0	0	0.0733676	0	0
Bacteroidetes	Bacteroidia	Bacteroidales	Rikenellaceae	Rikenellaceae_unclassified	M02127_204_000000000-ARDDL_1_2109_8382_17043	0.0043749	0	0	0	0	0	0	0	0	0	0	0	0	0.0733676	0	0	0	0	0	0	0	0	0	0	0	0	0	0	0	0	0	0	0	0.146735	0	0	0	0	0	0	0	0	0	0
Bacteroidetes	Bacteroidia	Bacteroidales	Rikenellaceae	Rikenellaceae_unclassified	M02127_204_000000000-ARDDL_1_2111_26121_23259	0.0029166	0	0	0	0	0	0	0	0	0	0	0	0	0	0	0	0	0.0733676	0	0	0	0	0	0.0733676	0	0	0	0	0	0	0	0	0	0	0	0	0	0	0	0	0	0	0	0
Bacteroidetes	Bacteroidia	Bacteroidales	Rikenellaceae	Rikenellaceae_unclassified	M02127_204_000000000-ARDDL_1_2112_22318_21454	0.0029166	0	0	0	0	0	0	0	0	0	0	0	0	0	0	0	0.0733676	0	0	0	0	0	0	0	0.0733676	0	0	0	0	0	0	0	0	0	0	0	0	0	0	0	0	0	0	0
Bacteroidetes	Bacteroidia	Bacteroidales	Rikenellaceae	Rikenellaceae_unclassified	M02127_204_000000000-ARDDL_1_2112_2579_12166	0.0014583	0	0	0	0	0.0733676	0	0	0	0	0	0	0	0	0	0	0	0	0	0	0	0	0	0	0	0	0	0	0	0	0	0	0	0	0	0	0	0	0	0	0	0	0	0
Bacteroidetes	Bacteroidia	Bacteroidales	Rikenellaceae	Rikenellaceae_unclassified	M02127_204_000000000-ARDDL_1_2113_18156_6743	0.0014583	0	0	0	0	0	0	0	0	0	0	0	0	0	0	0	0	0	0	0	0	0	0	0	0	0	0	0	0	0	0	0	0	0	0	0	0	0	0.0733676	0	0	0	0	0
				Rikenellaceae_unclassified		0.697067	0.586941	1.10051	0.733676	0.440205	1.02715	0.440205	0.29347	0	0.146735	0.440205	0.513573	0.733676	1.24725	0.660308	0.953778	0.807043	0.807043	0.586941	0.660308	0.660308	0.733676	0.733676	0.220103	0.953778	0.953778	0	0.733676	0.953778	0.513573	0.807043	0.733676	0.586941	1.39398	0.29347	0.660308	0.440205	0.953778	0.660308	0.366838	0.586941	0.880411	0.586941	0.953778
Bacteroidetes	Bacteroidia	Bacteroidales	Rikenellaceae	Rs-D38_termite_group	M02127_204_000000000-ARDDL_1_1113_19659_22605	0.160413	0	0.0733676	0.0733676	0	0	0.220103	0.0733676	0	0.0733676	0	0.0733676	0.220103	0.220103	0	0.0733676	0.220103	0	0	0.440205	0.220103	0.0733676	0.0733676	0.0733676	0.0733676	0.29347	0	0.366838	0.220103	0.146735	0.0733676	0.0733676	0.0733676	0.29347	0.146735	0	0.366838	0.146735	0.29347	0.146735	0	0.366838	0.29347	0.366838
				Rs-D38_termite_group		0.160413	0	0.0733676	0.0733676	0	0	0.220103	0.0733676	0	0.0733676	0	0.0733676	0.220103	0.220103	0	0.0733676	0.220103	0	0	0.440205	0.220103	0.0733676	0.0733676	0.0733676	0.0733676	0.29347	0	0.366838	0.220103	0.146735	0.0733676	0.0733676	0.0733676	0.29347	0.146735	0	0.366838	0.146735	0.29347	0.146735	0	0.366838	0.29347	0.366838
			Rikenellaceae			3.13972	5.86941	5.35583	4.10858	3.22817	4.18195	2.12766	4.47542	0	2.7146	3.66838	2.56787	3.44828	3.81511	3.08144	3.52164	4.18195	3.22817	2.27439	3.59501	4.03522	3.08144	3.08144	3.74175	2.7146	2.7146	0	3.00807	2.7146	2.56787	2.4945	2.42113	2.7146	3.22817	3.08144	1.90756	2.9347	2.64123	3.00807	1.83419	2.4945	3.74175	2.27439	2.64123
		Bacteroidales				25.2884	25.3118	25.752	21.5701	20.0293	23.6977	25.3852	24.5048	33.3333	20.6897	23.6244	23.9178	27.3661	29.347	23.9178	26.4123	26.7792	27.953	18.4886	27.8063	31.4747	25.2384	25.752	27.6596	21.4967	35.2898	15.6934	30.0073	19.4424	24.6515	22.7439	19.4424	20.0293	20.763	28.9068	27.5862	26.4857	23.2575	25.5319	23.551	26.7058	31.9883	17.168	21.2032
	Bacteroidia					25.2884	25.3118	25.752	21.5701	20.0293	23.6977	25.3852	24.5048	33.3333	20.6897	23.6244	23.9178	27.3661	29.347	23.9178	26.4123	26.7792	27.953	18.4886	27.8063	31.4747	25.2384	25.752	27.6596	21.4967	35.2898	15.6934	30.0073	19.4424	24.6515	22.7439	19.4424	20.0293	20.763	28.9068	27.5862	26.4857	23.2575	25.5319	23.551	26.7058	31.9883	17.168	21.2032
Bacteroidetes	Flavobacteria	Flavobacteriales	unclassified	unclassified	M02127_204_000000000-ARDDL_1_1111_9427_9428	0.0014583	0	0	0	0	0	0	0	0	0	0	0	0	0	0	0	0	0	0	0	0.0733676	0	0	0	0	0	0	0	0	0	0	0	0	0	0	0	0	0	0	0	0	0	0	0
				unclassified		0.0014583	0	0	0	0	0	0	0	0	0	0	0	0	0	0	0	0	0	0	0	0.0733676	0	0	0	0	0	0	0	0	0	0	0	0	0	0	0	0	0	0	0	0	0	0	0
			unclassified			0.0014583	0	0	0	0	0	0	0	0	0	0	0	0	0	0	0	0	0	0	0	0.0733676	0	0	0	0	0	0	0	0	0	0	0	0	0	0	0	0	0	0	0	0	0	0	0
		Flavobacteriales				0.0014583	0	0	0	0	0	0	0	0	0	0	0	0	0	0	0	0	0	0	0	0.0733676	0	0	0	0	0	0	0	0	0	0	0	0	0	0	0	0	0	0	0	0	0	0	0
	Flavobacteria					0.0014583	0	0	0	0	0	0	0	0	0	0	0	0	0	0	0	0	0	0	0	0.0733676	0	0	0	0	0	0	0	0	0	0	0	0	0	0	0	0	0	0	0	0	0	0	0
Bacteroidetes	Sphingobacteria	Sphingobacteria_unclassified	Sphingobacteria_unclassified	Sphingobacteria_unclassified	M02127_204_000000000-ARDDL_1_2114_12623_21138	0.0043749	0	0	0	0	0	0	0	0	0	0	0	0.220103	0	0	0	0	0	0	0	0	0	0	0	0	0	0	0	0	0	0	0	0	0	0	0	0	0	0	0	0	0	0	0
				Sphingobacteria_unclassified		0.0043749	0	0	0	0	0	0	0	0	0	0	0	0.220103	0	0	0	0	0	0	0	0	0	0	0	0	0	0	0	0	0	0	0	0	0	0	0	0	0	0	0	0	0	0	0
			Sphingobacteria_unclassified			0.0043749	0	0	0	0	0	0	0	0	0	0	0	0.220103	0	0	0	0	0	0	0	0	0	0	0	0	0	0	0	0	0	0	0	0	0	0	0	0	0	0	0	0	0	0	0
		Sphingobacteria_unclassified				0.0043749	0	0	0	0	0	0	0	0	0	0	0	0.220103	0	0	0	0	0	0	0	0	0	0	0	0	0	0	0	0	0	0	0	0	0	0	0	0	0	0	0	0	0	0	0
Bacteroidetes	Sphingobacteria	Sphingobacteriales_1	SB_1	SB_1_unclassified	M02127_204_000000000-ARDDL_1_1106_3361_10575	0.0043749	0	0	0	0	0	0	0	0	0	0	0	0	0	0.0733676	0	0	0	0	0	0	0	0	0	0	0	0	0	0	0	0	0	0	0	0	0	0	0	0	0	0.0733676	0	0	0
Bacteroidetes	Sphingobacteria	Sphingobacteriales_1	SB_1	SB_1_unclassified	M02127_204_000000000-ARDDL_1_1111_3450_16302	0.476864	0.880411	0.586941	0.366838	0.366838	0.146735	0.440205	0.29347	0	0.733676	0.660308	0.660308	1.17388	0.660308	0.513573	0.880411	0.586941	0.220103	0.220103	0.586941	0.880411	0.660308	0.733676	0.880411	0.29347	0.440205	0	0.807043	0.220103	0.220103	0.440205	0.146735	0.440205	0.220103	0.586941	0.29347	0.586941	0.440205	0.440205	0.440205	0.29347	0.513573	0.146735	0.146735
Bacteroidetes	Sphingobacteria	Sphingobacteriales_1	SB_1	SB_1_unclassified	M02127_204_000000000-ARDDL_1_1114_4461_20771	0.0014583	0	0	0	0	0	0	0	0	0	0	0	0	0	0	0	0	0	0	0	0	0	0	0	0	0	0	0	0	0	0.0733676	0	0	0	0	0	0	0	0	0	0	0	0	0
Bacteroidetes	Sphingobacteria	Sphingobacteriales_1	SB_1	SB_1_unclassified	M02127_204_000000000-ARDDL_1_2110_7262_18904	0.0029166	0	0	0	0	0	0	0	0	0	0	0	0	0	0	0	0	0	0	0	0.0733676	0	0	0	0	0	0	0	0	0	0	0	0	0	0	0	0	0	0	0	0	0	0	0
Bacteroidetes	Sphingobacteria	Sphingobacteriales_1	SB_1	SB_1_unclassified	M02127_204_000000000-ARDDL_1_2113_17882_24979	0.0029166	0	0.0733676	0	0	0	0	0	0	0	0	0	0	0	0	0	0	0	0	0.0733676	0	0	0	0	0	0	0	0	0	0	0	0	0	0	0	0	0	0	0	0	0	0	0	0
Bacteroidetes	Sphingobacteria	Sphingobacteriales_1	SB_1	SB_1_unclassified	M02127_204_000000000-ARDDL_1_2114_11041_25474	0.0029166	0.0733676	0	0	0	0	0	0	0	0	0	0	0	0	0	0	0	0	0	0	0	0	0	0	0	0	0.364964	0	0	0	0	0	0	0	0	0	0	0	0	0	0	0	0	0
				SB_1_unclassified		0.491447	0.953778	0.660308	0.366838	0.366838	0.146735	0.440205	0.29347	0	0.733676	0.660308	0.660308	1.17388	0.660308	0.586941	0.880411	0.586941	0.220103	0.220103	0.660308	0.953778	0.660308	0.733676	0.880411	0.29347	0.440205	0.364964	0.807043	0.220103	0.220103	0.513573	0.146735	0.440205	0.220103	0.586941	0.29347	0.586941	0.440205	0.440205	0.440205	0.366838	0.513573	0.146735	0.146735
			SB_1			0.491447	0.953778	0.660308	0.366838	0.366838	0.146735	0.440205	0.29347	0	0.733676	0.660308	0.660308	1.17388	0.660308	0.586941	0.880411	0.586941	0.220103	0.220103	0.660308	0.953778	0.660308	0.733676	0.880411	0.29347	0.440205	0.364964	0.807043	0.220103	0.220103	0.513573	0.146735	0.440205	0.220103	0.586941	0.29347	0.586941	0.440205	0.440205	0.440205	0.366838	0.513573	0.146735	0.146735
Bacteroidetes	Sphingobacteria	Sphingobacteriales_1	Sphingobacteriaceae	Olivibacter_2	M02127_204_000000000-ARDDL_1_2113_25647_8908	0.0014583	0	0.0733676	0	0	0	0	0	0	0	0	0	0	0	0	0	0	0	0	0	0	0	0	0	0	0	0	0	0	0	0	0	0	0	0	0	0	0	0	0	0	0	0	0
				Olivibacter_2		0.0014583	0	0.0733676	0	0	0	0	0	0	0	0	0	0	0	0	0	0	0	0	0	0	0	0	0	0	0	0	0	0	0	0	0	0	0	0	0	0	0	0	0	0	0	0	0
Bacteroidetes	Sphingobacteria	Sphingobacteriales_1	Sphingobacteriaceae	Sphingobacterium_1	M02127_204_000000000-ARDDL_1_2102_7498_22356	0.0014583	0	0	0	0	0	0	0	0	0	0	0	0	0	0	0	0	0	0	0	0	0	0	0	0	0	0	0	0	0	0	0	0	0	0	0	0	0	0	0	0	0	0	0
				Sphingobacterium_1		0.0014583	0	0	0	0	0	0	0	0	0	0	0	0	0	0	0	0	0	0	0	0	0	0	0	0	0	0	0	0	0	0	0	0	0	0	0	0	0	0	0	0	0	0	0
			Sphingobacteriaceae			0.0029166	0	0.0733676	0	0	0	0	0	0	0	0	0	0	0	0	0	0	0	0	0	0	0	0	0	0	0	0	0	0	0	0	0	0	0	0	0	0	0	0	0	0	0	0	0
Bacteroidetes	Sphingobacteria	Sphingobacteriales_1	Sphingobacteriales_1_unclassified	Sphingobacteriales_1_unclassified	M02127_204_000000000-ARDDL_1_1105_24828_19472	0.0029166	0	0	0	0	0	0	0	0	0	0	0	0	0	0	0	0	0	0	0	0	0	0	0	0	0	0	0	0	0	0	0	0	0	0	0	0	0	0	0	0	0.0733676	0	0
				Sphingobacteriales_1_unclassified		0.0029166	0	0	0	0	0	0	0	0	0	0	0	0	0	0	0	0	0	0	0	0	0	0	0	0	0	0	0	0	0	0	0	0	0	0	0	0	0	0	0	0	0.0733676	0	0
			Sphingobacteriales_1_unclassified			0.0029166	0	0	0	0	0	0	0	0	0	0	0	0	0	0	0	0	0	0	0	0	0	0	0	0	0	0	0	0	0	0	0	0	0	0	0	0	0	0	0	0	0.0733676	0	0
		Sphingobacteriales_1				0.49728	0.953778	0.733676	0.366838	0.366838	0.146735	0.440205	0.29347	0	0.733676	0.660308	0.660308	1.17388	0.660308	0.586941	0.880411	0.586941	0.220103	0.220103	0.660308	0.953778	0.660308	0.733676	0.880411	0.29347	0.440205	0.364964	0.807043	0.220103	0.220103	0.513573	0.146735	0.440205	0.220103	0.586941	0.29347	0.586941	0.440205	0.440205	0.440205	0.366838	0.586941	0.146735	0.146735
Bacteroidetes	Sphingobacteria	Sphingobacteriales_2	Chitinophagaceae	Chitinophaga	M02127_204_000000000-ARDDL_1_2102_5682_17863	0.0189579	0	0	0	0	0	0	0	0	0	0	0	0	0	0	0	0	0	0	0	0	0	0.146735	0	0.0733676	0	0	0	0	0.0733676	0	0	0	0.220103	0	0	0	0.0733676	0	0	0	0	0	0
				Chitinophaga		0.0189579	0	0	0	0	0	0	0	0	0	0	0	0	0	0	0	0	0	0	0	0	0	0.146735	0	0.0733676	0	0	0	0	0.0733676	0	0	0	0.220103	0	0	0	0.0733676	0	0	0	0	0	0
Bacteroidetes	Sphingobacteria	Sphingobacteriales_2	Chitinophagaceae	Chitinophagaceae_unclassified	M02127_204_000000000-ARDDL_1_1102_7623_25846	0.0014583	0	0	0	0	0	0	0	0	0	0	0	0	0	0	0	0	0	0	0	0	0	0	0	0	0	0	0	0	0	0	0	0.0733676	0	0	0	0	0	0	0	0	0	0	0
				Chitinophagaceae_unclassified		0.0014583	0	0	0	0	0	0	0	0	0	0	0	0	0	0	0	0	0	0	0	0	0	0	0	0	0	0	0	0	0	0	0	0.0733676	0	0	0	0	0	0	0	0	0	0	0
			Chitinophagaceae			0.0204162	0	0	0	0	0	0	0	0	0	0	0	0	0	0	0	0	0	0	0	0	0	0.146735	0	0.0733676	0	0	0	0	0.0733676	0	0	0.0733676	0.220103	0	0	0	0.0733676	0	0	0	0	0	0
		Sphingobacteriales_2				0.0204162	0	0	0	0	0	0	0	0	0	0	0	0	0	0	0	0	0	0	0	0	0	0.146735	0	0.0733676	0	0	0	0	0.0733676	0	0	0.0733676	0.220103	0	0	0	0.0733676	0	0	0	0	0	0
Bacteroidetes	Sphingobacteria	Sphingobacteriales_3	Sphingobacteriales_3_unclassified	Sphingobacteriales_3_unclassified	M02127_204_000000000-ARDDL_1_1113_16769_6329	0.0014583	0	0	0	0	0	0	0	0	0	0	0	0	0	0	0	0	0	0	0	0	0	0	0	0	0	0	0	0	0	0	0	0	0	0	0	0	0	0	0	0	0	0	0
				Sphingobacteriales_3_unclassified		0.0014583	0	0	0	0	0	0	0	0	0	0	0	0	0	0	0	0	0	0	0	0	0	0	0	0	0	0	0	0	0	0	0	0	0	0	0	0	0	0	0	0	0	0	0
			Sphingobacteriales_3_unclassified			0.0014583	0	0	0	0	0	0	0	0	0	0	0	0	0	0	0	0	0	0	0	0	0	0	0	0	0	0	0	0	0	0	0	0	0	0	0	0	0	0	0	0	0	0	0
		Sphingobacteriales_3				0.0014583	0	0	0	0	0	0	0	0	0	0	0	0	0	0	0	0	0	0	0	0	0	0	0	0	0	0	0	0	0	0	0	0	0	0	0	0	0	0	0	0	0	0	0
	Sphingobacteria					0.52353	0.953778	0.733676	0.366838	0.366838	0.146735	0.440205	0.29347	0	0.733676	0.660308	0.660308	1.39398	0.660308	0.586941	0.880411	0.586941	0.220103	0.220103	0.660308	0.953778	0.660308	0.880411	0.880411	0.366838	0.440205	0.364964	0.807043	0.220103	0.29347	0.513573	0.146735	0.513573	0.440205	0.586941	0.29347	0.586941	0.513573	0.440205	0.440205	0.366838	0.586941	0.146735	0.146735
Bacteroidetes						27.4306	29.6405	28.3199	23.9178	21.7902	25.5319	26.9993	26.4123	33.3333	22.6706	26.0455	26.5591	30.6676	31.4013	25.9721	30.0807	29.5671	29.7872	19.5158	31.328	34.1159	26.7792	27.8797	31.9149	22.5972	36.8305	17.5182	32.3551	20.4696	26.6324	24.358	22.157	22.8173	22.8173	31.8415	29.6405	29.2737	25.4585	28.0998	25.3852	28.0264	34.336	18.6354	22.964
Candidate_phylum_BD1_5	Candidate_phylum_BD1_5_unclassified	Candidate_phylum_BD1_5_unclassified	Candidate_phylum_BD1_5_unclassified	Candidate_phylum_BD1_5_unclassified	M02127_204_000000000-ARDDL_1_1103_6229_21939	0.0029166	0	0	0	0	0	0	0	0	0	0	0	0	0	0	0	0	0	0	0	0	0	0	0	0	0	0	0	0	0	0	0	0	0.0733676	0	0	0	0	0	0	0	0	0	0
Candidate_phylum_BD1_5	Candidate_phylum_BD1_5_unclassified	Candidate_phylum_BD1_5_unclassified	Candidate_phylum_BD1_5_unclassified	Candidate_phylum_BD1_5_unclassified	M02127_204_000000000-ARDDL_1_2103_28825_16262	0.0072915	0	0	0	0	0	0	0	0	0	0	0	0	0	0	0	0	0	0	0	0	0	0	0	0	0	0	0	0	0	0	0	0	0	0	0	0	0	0	0	0	0	0	0.0733676
				Candidate_phylum_BD1_5_unclassified		0.0102081	0	0	0	0	0	0	0	0	0	0	0	0	0	0	0	0	0	0	0	0	0	0	0	0	0	0	0	0	0	0	0	0	0.0733676	0	0	0	0	0	0	0	0	0	0.0733676
			Candidate_phylum_BD1_5_unclassified			0.0102081	0	0	0	0	0	0	0	0	0	0	0	0	0	0	0	0	0	0	0	0	0	0	0	0	0	0	0	0	0	0	0	0	0.0733676	0	0	0	0	0	0	0	0	0	0.0733676
		Candidate_phylum_BD1_5_unclassified				0.0102081	0	0	0	0	0	0	0	0	0	0	0	0	0	0	0	0	0	0	0	0	0	0	0	0	0	0	0	0	0	0	0	0	0.0733676	0	0	0	0	0	0	0	0	0	0.0733676
	Candidate_phylum_BD1_5_unclassified					0.0102081	0	0	0	0	0	0	0	0	0	0	0	0	0	0	0	0	0	0	0	0	0	0	0	0	0	0	0	0	0	0	0	0	0.0733676	0	0	0	0	0	0	0	0	0	0.0733676
Candidate_phylum_BD1_5						0.0102081	0	0	0	0	0	0	0	0	0	0	0	0	0	0	0	0	0	0	0	0	0	0	0	0	0	0	0	0	0	0	0	0	0.0733676	0	0	0	0	0	0	0	0	0	0.0733676
Candidate_phylum_TM6	Candidate_phylum_TM6_unclassified	Candidate_phylum_TM6_unclassified	Candidate_phylum_TM6_unclassified	Candidate_phylum_TM6_unclassified	M02127_204_000000000-ARDDL_1_1104_5133_24283	0.0014583	0	0	0	0	0	0	0	0	0	0	0	0	0	0	0	0	0	0	0	0	0	0	0	0	0	0	0	0	0	0	0	0	0	0	0	0	0	0	0	0	0	0	0
Candidate_phylum_TM6	Candidate_phylum_TM6_unclassified	Candidate_phylum_TM6_unclassified	Candidate_phylum_TM6_unclassified	Candidate_phylum_TM6_unclassified	M02127_204_000000000-ARDDL_1_2103_5582_9390	0.0014583	0	0	0	0	0.0733676	0	0	0	0	0	0	0	0	0	0	0	0	0	0	0	0	0	0	0	0	0	0	0	0	0	0	0	0	0	0	0	0	0	0	0	0	0	0
				Candidate_phylum_TM6_unclassified		0.0029166	0	0	0	0	0.0733676	0	0	0	0	0	0	0	0	0	0	0	0	0	0	0	0	0	0	0	0	0	0	0	0	0	0	0	0	0	0	0	0	0	0	0	0	0	0
			Candidate_phylum_TM6_unclassified			0.0029166	0	0	0	0	0.0733676	0	0	0	0	0	0	0	0	0	0	0	0	0	0	0	0	0	0	0	0	0	0	0	0	0	0	0	0	0	0	0	0	0	0	0	0	0	0
		Candidate_phylum_TM6_unclassified				0.0029166	0	0	0	0	0.0733676	0	0	0	0	0	0	0	0	0	0	0	0	0	0	0	0	0	0	0	0	0	0	0	0	0	0	0	0	0	0	0	0	0	0	0	0	0	0
	Candidate_phylum_TM6_unclassified					0.0029166	0	0	0	0	0.0733676	0	0	0	0	0	0	0	0	0	0	0	0	0	0	0	0	0	0	0	0	0	0	0	0	0	0	0	0	0	0	0	0	0	0	0	0	0	0
Candidate_phylum_TM6						0.0029166	0	0	0	0	0.0733676	0	0	0	0	0	0	0	0	0	0	0	0	0	0	0	0	0	0	0	0	0	0	0	0	0	0	0	0	0	0	0	0	0	0	0	0	0	0
Candidate_phylum_TM7	Candidate_phylum_TM7_unclassified	Candidate_phylum_TM7_unclassified	Candidate_phylum_TM7_unclassified	Candidate_phylum_TM7_unclassified	M02127_204_000000000-ARDDL_1_1103_4798_19241	0.0014583	0	0	0	0	0	0	0	0	0	0	0	0.0733676	0	0	0	0	0	0	0	0	0	0	0	0	0	0	0	0	0	0	0	0	0	0	0	0	0	0	0	0	0	0	0
Candidate_phylum_TM7	Candidate_phylum_TM7_unclassified	Candidate_phylum_TM7_unclassified	Candidate_phylum_TM7_unclassified	Candidate_phylum_TM7_unclassified	M02127_204_000000000-ARDDL_1_1108_17557_13708	0.0014583	0	0	0	0	0	0	0	0	0	0	0	0	0	0	0	0	0	0	0	0	0	0	0	0	0	0	0	0	0	0	0	0	0	0	0	0	0	0	0	0	0	0	0
Candidate_phylum_TM7	Candidate_phylum_TM7_unclassified	Candidate_phylum_TM7_unclassified	Candidate_phylum_TM7_unclassified	Candidate_phylum_TM7_unclassified	M02127_204_000000000-ARDDL_1_2108_24768_13244	0.0029166	0	0	0	0	0	0	0	0	0	0	0	0.146735	0	0	0	0	0	0	0	0	0	0	0	0	0	0	0	0	0	0	0	0	0	0	0	0	0	0	0	0	0	0	0
Candidate_phylum_TM7	Candidate_phylum_TM7_unclassified	Candidate_phylum_TM7_unclassified	Candidate_phylum_TM7_unclassified	Candidate_phylum_TM7_unclassified	M02127_204_000000000-ARDDL_1_2110_26025_15717	0.0014583	0	0	0	0	0	0	0	0	0	0	0	0	0	0	0.0733676	0	0	0	0	0	0	0	0	0	0	0	0	0	0	0	0	0	0	0	0	0	0	0	0	0	0	0	0
				Candidate_phylum_TM7_unclassified		0.0072915	0	0	0	0	0	0	0	0	0	0	0	0.220103	0	0	0.0733676	0	0	0	0	0	0	0	0	0	0	0	0	0	0	0	0	0	0	0	0	0	0	0	0	0	0	0	0
			Candidate_phylum_TM7_unclassified			0.0072915	0	0	0	0	0	0	0	0	0	0	0	0.220103	0	0	0.0733676	0	0	0	0	0	0	0	0	0	0	0	0	0	0	0	0	0	0	0	0	0	0	0	0	0	0	0	0
		Candidate_phylum_TM7_unclassified				0.0072915	0	0	0	0	0	0	0	0	0	0	0	0.220103	0	0	0.0733676	0	0	0	0	0	0	0	0	0	0	0	0	0	0	0	0	0	0	0	0	0	0	0	0	0	0	0	0
	Candidate_phylum_TM7_unclassified					0.0072915	0	0	0	0	0	0	0	0	0	0	0	0.220103	0	0	0.0733676	0	0	0	0	0	0	0	0	0	0	0	0	0	0	0	0	0	0	0	0	0	0	0	0	0	0	0	0
Candidate_phylum_TM7	Termite_cluster_1	Termite_cluster_1_unclassified	Termite_cluster_1_unclassified	Termite_cluster_1_unclassified	M02127_204_000000000-ARDDL_1_2114_10888_12522	0.0029166	0	0	0	0	0	0	0	0	0	0	0	0.0733676	0	0	0	0	0	0	0	0	0	0	0.0733676	0	0	0	0	0	0	0	0	0	0	0	0	0	0	0	0	0	0	0	0
				Termite_cluster_1_unclassified		0.0029166	0	0	0	0	0	0	0	0	0	0	0	0.0733676	0	0	0	0	0	0	0	0	0	0	0.0733676	0	0	0	0	0	0	0	0	0	0	0	0	0	0	0	0	0	0	0	0
			Termite_cluster_1_unclassified			0.0029166	0	0	0	0	0	0	0	0	0	0	0	0.0733676	0	0	0	0	0	0	0	0	0	0	0.0733676	0	0	0	0	0	0	0	0	0	0	0	0	0	0	0	0	0	0	0	0
		Termite_cluster_1_unclassified				0.0029166	0	0	0	0	0	0	0	0	0	0	0	0.0733676	0	0	0	0	0	0	0	0	0	0	0.0733676	0	0	0	0	0	0	0	0	0	0	0	0	0	0	0	0	0	0	0	0
	Termite_cluster_1					0.0029166	0	0	0	0	0	0	0	0	0	0	0	0.0733676	0	0	0	0	0	0	0	0	0	0	0.0733676	0	0	0	0	0	0	0	0	0	0	0	0	0	0	0	0	0	0	0	0
Candidate_phylum_TM7	Termite_cockroach_cluster	Termite_cockroach_cluster_unclassified	Termite_cockroach_cluster_unclassified	Termite_cockroach_cluster_unclassified	M02127_204_000000000-ARDDL_1_1106_24844_18811	0.0014583	0	0	0	0	0	0	0	0	0	0	0	0	0	0	0	0	0	0	0	0	0	0	0	0	0	0	0	0	0	0	0	0	0	0	0.0733676	0	0	0	0	0	0	0	0
				Termite_cockroach_cluster_unclassified		0.0014583	0	0	0	0	0	0	0	0	0	0	0	0	0	0	0	0	0	0	0	0	0	0	0	0	0	0	0	0	0	0	0	0	0	0	0.0733676	0	0	0	0	0	0	0	0
			Termite_cockroach_cluster_unclassified			0.0014583	0	0	0	0	0	0	0	0	0	0	0	0	0	0	0	0	0	0	0	0	0	0	0	0	0	0	0	0	0	0	0	0	0	0	0.0733676	0	0	0	0	0	0	0	0
		Termite_cockroach_cluster_unclassified				0.0014583	0	0	0	0	0	0	0	0	0	0	0	0	0	0	0	0	0	0	0	0	0	0	0	0	0	0	0	0	0	0	0	0	0	0	0.0733676	0	0	0	0	0	0	0	0
	Termite_cockroach_cluster					0.0014583	0	0	0	0	0	0	0	0	0	0	0	0	0	0	0	0	0	0	0	0	0	0	0	0	0	0	0	0	0	0	0	0	0	0	0.0733676	0	0	0	0	0	0	0	0
Candidate_phylum_TM7						0.0116664	0	0	0	0	0	0	0	0	0	0	0	0.29347	0	0	0.0733676	0	0	0	0	0	0	0	0.0733676	0	0	0	0	0	0	0	0	0	0	0	0.0733676	0	0	0	0	0	0	0	0
Chlamydiae	Chlamydiae	Chlamydiales	Chlamydiales_unclassified	Chlamydiales_unclassified	M02127_204_000000000-ARDDL_1_1107_5988_7213	0.0014583	0	0	0	0	0	0	0	0	0	0	0	0	0	0	0	0	0	0	0	0	0	0	0	0	0	0	0	0	0	0	0.0733676	0	0	0	0	0	0	0	0	0	0	0	0
				Chlamydiales_unclassified		0.0014583	0	0	0	0	0	0	0	0	0	0	0	0	0	0	0	0	0	0	0	0	0	0	0	0	0	0	0	0	0	0	0.0733676	0	0	0	0	0	0	0	0	0	0	0	0
			Chlamydiales_unclassified			0.0014583	0	0	0	0	0	0	0	0	0	0	0	0	0	0	0	0	0	0	0	0	0	0	0	0	0	0	0	0	0	0	0.0733676	0	0	0	0	0	0	0	0	0	0	0	0
		Chlamydiales				0.0014583	0	0	0	0	0	0	0	0	0	0	0	0	0	0	0	0	0	0	0	0	0	0	0	0	0	0	0	0	0	0	0.0733676	0	0	0	0	0	0	0	0	0	0	0	0
	Chlamydiae					0.0014583	0	0	0	0	0	0	0	0	0	0	0	0	0	0	0	0	0	0	0	0	0	0	0	0	0	0	0	0	0	0	0.0733676	0	0	0	0	0	0	0	0	0	0	0	0
Chlamydiae						0.0014583	0	0	0	0	0	0	0	0	0	0	0	0	0	0	0	0	0	0	0	0	0	0	0	0	0	0	0	0	0	0	0.0733676	0	0	0	0	0	0	0	0	0	0	0	0
Chloroflexi	Gitt-GS-136	Gitt-GS-136_unclassified	Gitt-GS-136_unclassified	Gitt-GS-136_unclassified	M02127_204_000000000-ARDDL_1_1101_17767_11066	0.0014583	0	0	0	0	0	0	0	0	0	0	0	0	0	0	0	0	0	0	0	0	0	0	0	0	0	0	0	0	0.0733676	0	0	0	0	0	0	0	0	0	0	0	0	0	0
				Gitt-GS-136_unclassified		0.0014583	0	0	0	0	0	0	0	0	0	0	0	0	0	0	0	0	0	0	0	0	0	0	0	0	0	0	0	0	0.0733676	0	0	0	0	0	0	0	0	0	0	0	0	0	0
			Gitt-GS-136_unclassified			0.0014583	0	0	0	0	0	0	0	0	0	0	0	0	0	0	0	0	0	0	0	0	0	0	0	0	0	0	0	0	0.0733676	0	0	0	0	0	0	0	0	0	0	0	0	0	0
		Gitt-GS-136_unclassified				0.0014583	0	0	0	0	0	0	0	0	0	0	0	0	0	0	0	0	0	0	0	0	0	0	0	0	0	0	0	0	0.0733676	0	0	0	0	0	0	0	0	0	0	0	0	0	0
	Gitt-GS-136					0.0014583	0	0	0	0	0	0	0	0	0	0	0	0	0	0	0	0	0	0	0	0	0	0	0	0	0	0	0	0	0.0733676	0	0	0	0	0	0	0	0	0	0	0	0	0	0
Chloroflexi	KD4-96	KD4-96_unclassified	KD4-96_unclassified	KD4-96_unclassified	M02127_204_000000000-ARDDL_1_2103_9827_10948	0.0014583	0	0	0	0	0	0	0	0	0	0	0	0	0	0	0	0	0	0	0	0	0	0	0	0	0	0	0	0	0	0	0	0	0	0	0	0	0	0	0	0	0	0	0
Chloroflexi	KD4-96	KD4-96_unclassified	KD4-96_unclassified	KD4-96_unclassified	M02127_204_000000000-ARDDL_1_2109_19053_22678	0.0102081	0	0	0	0	0	0.0733676	0	0	0	0	0	0	0	0	0	0	0	0	0	0	0	0	0.146735	0	0	0	0	0	0	0	0	0	0	0	0	0	0.0733676	0	0	0	0.0733676	0	0
Chloroflexi	KD4-96	KD4-96_unclassified	KD4-96_unclassified	KD4-96_unclassified	M02127_204_000000000-ARDDL_1_2114_20262_28538	0.0014583	0	0	0	0	0	0	0	0	0	0	0	0	0	0	0	0	0	0	0	0	0	0	0	0	0	0	0	0	0	0	0	0	0	0	0	0	0	0	0	0	0	0	0
				KD4-96_unclassified		0.0131247	0	0	0	0	0	0.0733676	0	0	0	0	0	0	0	0	0	0	0	0	0	0	0	0	0.146735	0	0	0	0	0	0	0	0	0	0	0	0	0	0.0733676	0	0	0	0.0733676	0	0
			KD4-96_unclassified			0.0131247	0	0	0	0	0	0.0733676	0	0	0	0	0	0	0	0	0	0	0	0	0	0	0	0	0.146735	0	0	0	0	0	0	0	0	0	0	0	0	0	0.0733676	0	0	0	0.0733676	0	0
		KD4-96_unclassified				0.0131247	0	0	0	0	0	0.0733676	0	0	0	0	0	0	0	0	0	0	0	0	0	0	0	0	0.146735	0	0	0	0	0	0	0	0	0	0	0	0	0	0.0733676	0	0	0	0.0733676	0	0
	KD4-96					0.0131247	0	0	0	0	0	0.0733676	0	0	0	0	0	0	0	0	0	0	0	0	0	0	0	0	0.146735	0	0	0	0	0	0	0	0	0	0	0	0	0	0.0733676	0	0	0	0.0733676	0	0
Chloroflexi	Ktedonobacteria	Ktedonobacteriales	Ktedonobacteriaceae	Ktedonobacter	M02127_204_000000000-ARDDL_1_1105_6562_6244	0.0014583	0	0	0	0	0	0	0	0	0	0	0	0	0	0	0	0	0	0	0	0	0	0	0	0	0	0	0	0	0	0	0	0	0	0	0	0	0	0	0	0	0	0	0
				Ktedonobacter		0.0014583	0	0	0	0	0	0	0	0	0	0	0	0	0	0	0	0	0	0	0	0	0	0	0	0	0	0	0	0	0	0	0	0	0	0	0	0	0	0	0	0	0	0	0
			Ktedonobacteriaceae			0.0014583	0	0	0	0	0	0	0	0	0	0	0	0	0	0	0	0	0	0	0	0	0	0	0	0	0	0	0	0	0	0	0	0	0	0	0	0	0	0	0	0	0	0	0
		Ktedonobacteriales				0.0014583	0	0	0	0	0	0	0	0	0	0	0	0	0	0	0	0	0	0	0	0	0	0	0	0	0	0	0	0	0	0	0	0	0	0	0	0	0	0	0	0	0	0	0
	Ktedonobacteria					0.0014583	0	0	0	0	0	0	0	0	0	0	0	0	0	0	0	0	0	0	0	0	0	0	0	0	0	0	0	0	0	0	0	0	0	0	0	0	0	0	0	0	0	0	0
Chloroflexi	S085	S085_unclassified	S085_unclassified	S085_unclassified	M02127_204_000000000-ARDDL_1_1107_24193_16353	0.0014583	0	0	0	0	0	0	0	0	0	0	0	0	0	0	0	0	0	0	0	0	0	0	0	0	0	0	0	0	0	0	0	0	0	0	0	0	0	0	0	0	0	0	0.0733676
				S085_unclassified		0.0014583	0	0	0	0	0	0	0	0	0	0	0	0	0	0	0	0	0	0	0	0	0	0	0	0	0	0	0	0	0	0	0	0	0	0	0	0	0	0	0	0	0	0	0.0733676
			S085_unclassified			0.0014583	0	0	0	0	0	0	0	0	0	0	0	0	0	0	0	0	0	0	0	0	0	0	0	0	0	0	0	0	0	0	0	0	0	0	0	0	0	0	0	0	0	0	0.0733676
		S085_unclassified				0.0014583	0	0	0	0	0	0	0	0	0	0	0	0	0	0	0	0	0	0	0	0	0	0	0	0	0	0	0	0	0	0	0	0	0	0	0	0	0	0	0	0	0	0	0.0733676
	S085					0.0014583	0	0	0	0	0	0	0	0	0	0	0	0	0	0	0	0	0	0	0	0	0	0	0	0	0	0	0	0	0	0	0	0	0	0	0	0	0	0	0	0	0	0	0.0733676
Chloroflexi	Thermomicrobia	JG30-KF-CM45	JG30-KF-CM45_unclassified	JG30-KF-CM45_unclassified	M02127_204_000000000-ARDDL_1_1101_17524_12799	0.0014583	0	0	0	0	0	0	0	0	0	0.0733676	0	0	0	0	0	0	0	0	0	0	0	0	0	0	0	0	0	0	0	0	0	0	0	0	0	0	0	0	0	0	0	0	0
Chloroflexi	Thermomicrobia	JG30-KF-CM45	JG30-KF-CM45_unclassified	JG30-KF-CM45_unclassified	M02127_204_000000000-ARDDL_1_1108_9636_22303	0.0014583	0	0	0	0	0	0	0	0	0	0	0	0	0	0	0	0	0	0	0	0	0	0	0	0	0	0	0	0	0	0	0	0	0	0.0733676	0	0	0	0	0	0	0	0	0
Chloroflexi	Thermomicrobia	JG30-KF-CM45	JG30-KF-CM45_unclassified	JG30-KF-CM45_unclassified	M02127_204_000000000-ARDDL_1_2101_10865_22145	0.0014583	0	0	0	0	0	0	0	0	0	0	0	0	0	0	0	0	0	0	0	0	0	0	0	0	0	0	0	0	0	0	0	0.0733676	0	0	0	0	0	0	0	0	0	0	0
Chloroflexi	Thermomicrobia	JG30-KF-CM45	JG30-KF-CM45_unclassified	JG30-KF-CM45_unclassified	M02127_204_000000000-ARDDL_1_2103_20730_6184	0.0072915	0	0	0	0.0733676	0	0	0	0	0	0	0.0733676	0	0	0	0	0	0	0	0	0	0	0	0	0	0	0	0	0	0	0	0	0	0.0733676	0	0	0	0	0	0	0	0	0	0
Chloroflexi	Thermomicrobia	JG30-KF-CM45	JG30-KF-CM45_unclassified	JG30-KF-CM45_unclassified	M02127_204_000000000-ARDDL_1_2105_26500_11053	0.0029166	0	0	0	0	0	0	0	0	0	0	0	0	0	0	0	0	0	0	0	0	0	0	0	0	0	0	0	0.0733676	0	0	0	0	0.0733676	0	0	0	0	0	0	0	0	0	0
Chloroflexi	Thermomicrobia	JG30-KF-CM45	JG30-KF-CM45_unclassified	JG30-KF-CM45_unclassified	M02127_204_000000000-ARDDL_1_2110_22306_9384	0.0043749	0	0	0	0	0	0	0	0	0	0	0	0	0	0	0	0	0	0	0	0	0	0	0	0	0	0	0	0	0	0	0.0733676	0	0	0	0	0	0	0	0	0	0	0.0733676	0
Chloroflexi	Thermomicrobia	JG30-KF-CM45	JG30-KF-CM45_unclassified	JG30-KF-CM45_unclassified	M02127_204_000000000-ARDDL_1_2113_19194_24728	0.0014583	0	0	0	0	0	0	0.0733676	0	0	0	0	0	0	0	0	0	0	0	0	0	0	0	0	0	0	0	0	0	0	0	0	0	0	0	0	0	0	0	0	0	0	0	0
Chloroflexi	Thermomicrobia	JG30-KF-CM45	JG30-KF-CM45_unclassified	JG30-KF-CM45_unclassified	M02127_204_000000000-ARDDL_1_2113_3843_18633	0.0043749	0	0	0	0.0733676	0	0	0	0	0	0	0	0	0	0	0	0	0.0733676	0	0	0	0	0	0	0	0	0	0	0	0	0	0	0	0	0.0733676	0	0	0	0	0	0	0	0	0
				JG30-KF-CM45_unclassified		0.0247911	0	0	0	0.146735	0	0	0.0733676	0	0	0.0733676	0.0733676	0	0	0	0	0	0.0733676	0	0	0	0	0	0	0	0	0	0	0.0733676	0	0	0.0733676	0.0733676	0.146735	0.146735	0	0	0	0	0	0	0	0.0733676	0
			JG30-KF-CM45_unclassified			0.0247911	0	0	0	0.146735	0	0	0.0733676	0	0	0.0733676	0.0733676	0	0	0	0	0	0.0733676	0	0	0	0	0	0	0	0	0	0	0.0733676	0	0	0.0733676	0.0733676	0.146735	0.146735	0	0	0	0	0	0	0	0.0733676	0
		JG30-KF-CM45				0.0247911	0	0	0	0.146735	0	0	0.0733676	0	0	0.0733676	0.0733676	0	0	0	0	0	0.0733676	0	0	0	0	0	0	0	0	0	0	0.0733676	0	0	0.0733676	0.0733676	0.146735	0.146735	0	0	0	0	0	0	0	0.0733676	0
	Thermomicrobia					0.0247911	0	0	0	0.146735	0	0	0.0733676	0	0	0.0733676	0.0733676	0	0	0	0	0	0.0733676	0	0	0	0	0	0	0	0	0	0	0.0733676	0	0	0.0733676	0.0733676	0.146735	0.146735	0	0	0	0	0	0	0	0.0733676	0
Chloroflexi	TK10	TK10_unclassified	TK10_unclassified	TK10_unclassified	M02127_204_000000000-ARDDL_1_2112_6423_21638	0.0014583	0	0	0	0.0733676	0	0	0	0	0	0	0	0	0	0	0	0	0	0	0	0	0	0	0	0	0	0	0	0	0	0	0	0	0	0	0	0	0	0	0	0	0	0	0
				TK10_unclassified		0.0014583	0	0	0	0.0733676	0	0	0	0	0	0	0	0	0	0	0	0	0	0	0	0	0	0	0	0	0	0	0	0	0	0	0	0	0	0	0	0	0	0	0	0	0	0	0
			TK10_unclassified			0.0014583	0	0	0	0.0733676	0	0	0	0	0	0	0	0	0	0	0	0	0	0	0	0	0	0	0	0	0	0	0	0	0	0	0	0	0	0	0	0	0	0	0	0	0	0	0
		TK10_unclassified				0.0014583	0	0	0	0.0733676	0	0	0	0	0	0	0	0	0	0	0	0	0	0	0	0	0	0	0	0	0	0	0	0	0	0	0	0	0	0	0	0	0	0	0	0	0	0	0
	TK10					0.0014583	0	0	0	0.0733676	0	0	0	0	0	0	0	0	0	0	0	0	0	0	0	0	0	0	0	0	0	0	0	0	0	0	0	0	0	0	0	0	0	0	0	0	0	0	0
Chloroflexi						0.043749	0	0	0	0.220103	0	0.0733676	0.0733676	0	0	0.0733676	0.0733676	0	0	0	0	0	0.0733676	0	0	0	0	0	0.146735	0	0	0	0	0.0733676	0.0733676	0	0.0733676	0.0733676	0.146735	0.146735	0	0	0.0733676	0	0	0	0.0733676	0.0733676	0.0733676
Cyanobacteria	Cyanobacteria	Cyanobacteriales	C0d-2	C0d-2_unclassified	M02127_204_000000000-ARDDL_1_2113_29098_17377	0.0174996	0	0	0	0	0	0	0	0	0	0	0.0733676	0.0733676	0	0	0	0	0	0.0733676	0	0	0	0	0.0733676	0	0	0	0	0	0	0	0.0733676	0	0	0	0	0	0	0	0	0	0	0	0.0733676
Cyanobacteria	Cyanobacteria	Cyanobacteriales	C0d-2	C0d-2_unclassified	M02127_204_000000000-ARDDL_1_2114_10318_20231	0.0466656	0.0733676	0	0	0	0	0	0	0	0	0	0.146735	0.0733676	0.220103	0	0	0	0	0	0	0.0733676	0.220103	0.0733676	0.220103	0.0733676	0	0.729927	0	0	0	0.29347	0.0733676	0	0	0.0733676	0	0.0733676	0.146735	0	0.0733676	0	0.0733676	0	0.0733676
				C0d-2_unclassified		0.0641652	0.0733676	0	0	0	0	0	0	0	0	0	0.220103	0.146735	0.220103	0	0	0	0	0.0733676	0	0.0733676	0.220103	0.0733676	0.29347	0.0733676	0	0.729927	0	0	0	0.29347	0.146735	0	0	0.0733676	0	0.0733676	0.146735	0	0.0733676	0	0.0733676	0	0.146735
			C0d-2			0.0641652	0.0733676	0	0	0	0	0	0	0	0	0	0.220103	0.146735	0.220103	0	0	0	0	0.0733676	0	0.0733676	0.220103	0.0733676	0.29347	0.0733676	0	0.729927	0	0	0	0.29347	0.146735	0	0	0.0733676	0	0.0733676	0.146735	0	0.0733676	0	0.0733676	0	0.146735
Cyanobacteria	Cyanobacteria	Cyanobacteriales	Chloroplast	Chloroplast	M02127_204_000000000-ARDDL_1_1109_6015_22875	0.0408324	0	0.0733676	0	0	0	0	0.0733676	0	0	0	0	0	0.0733676	0.366838	0.0733676	0.146735	0	0	0	0	0	0	0.0733676	0	0	0	0	0.0733676	0.0733676	0.146735	0	0	0.0733676	0.29347	0	0.220103	0	0	0.146735	0	0.0733676	0	0
				Chloroplast		0.0408324	0	0.0733676	0	0	0	0	0.0733676	0	0	0	0	0	0.0733676	0.366838	0.0733676	0.146735	0	0	0	0	0	0	0.0733676	0	0	0	0	0.0733676	0.0733676	0.146735	0	0	0.0733676	0.29347	0	0.220103	0	0	0.146735	0	0.0733676	0	0
			Chloroplast			0.0408324	0	0.0733676	0	0	0	0	0.0733676	0	0	0	0	0	0.0733676	0.366838	0.0733676	0.146735	0	0	0	0	0	0	0.0733676	0	0	0	0	0.0733676	0.0733676	0.146735	0	0	0.0733676	0.29347	0	0.220103	0	0	0.146735	0	0.0733676	0	0
Cyanobacteria	Cyanobacteria	Cyanobacteriales	SHA-109	SHA-109_unclassified	M02127_204_000000000-ARDDL_1_2103_21431_21702	0.0029166	0	0	0.0733676	0	0	0	0	0	0	0	0	0	0	0	0	0	0	0	0	0	0	0	0	0	0	0	0	0	0	0	0	0	0	0	0	0	0	0	0	0	0	0	0
				SHA-109_unclassified		0.0029166	0	0	0.0733676	0	0	0	0	0	0	0	0	0	0	0	0	0	0	0	0	0	0	0	0	0	0	0	0	0	0	0	0	0	0	0	0	0	0	0	0	0	0	0	0
			SHA-109			0.0029166	0	0	0.0733676	0	0	0	0	0	0	0	0	0	0	0	0	0	0	0	0	0	0	0	0	0	0	0	0	0	0	0	0	0	0	0	0	0	0	0	0	0	0	0	0
		Cyanobacteriales				0.107914	0.0733676	0.0733676	0.0733676	0	0	0	0.0733676	0	0	0	0.220103	0.146735	0.29347	0.366838	0.0733676	0.146735	0	0.0733676	0	0.0733676	0.220103	0.0733676	0.366838	0.0733676	0	0.729927	0	0.0733676	0.0733676	0.440205	0.146735	0	0.0733676	0.366838	0	0.29347	0.146735	0	0.220103	0	0.146735	0	0.146735
	Cyanobacteria					0.107914	0.0733676	0.0733676	0.0733676	0	0	0	0.0733676	0	0	0	0.220103	0.146735	0.29347	0.366838	0.0733676	0.146735	0	0.0733676	0	0.0733676	0.220103	0.0733676	0.366838	0.0733676	0	0.729927	0	0.0733676	0.0733676	0.440205	0.146735	0	0.0733676	0.366838	0	0.29347	0.146735	0	0.220103	0	0.146735	0	0.146735
Cyanobacteria						0.107914	0.0733676	0.0733676	0.0733676	0	0	0	0.0733676	0	0	0	0.220103	0.146735	0.29347	0.366838	0.0733676	0.146735	0	0.0733676	0	0.0733676	0.220103	0.0733676	0.366838	0.0733676	0	0.729927	0	0.0733676	0.0733676	0.440205	0.146735	0	0.0733676	0.366838	0	0.29347	0.146735	0	0.220103	0	0.146735	0	0.146735
Deferribacteres	Deferribacteres	Deferribacterales	Deferribacteraceae	Mucispirillum	M02127_204_000000000-ARDDL_1_1111_10069_15269	0.0204162	0.0733676	0.0733676	0	0.0733676	0.0733676	0	0	0	0.0733676	0	0	0	0	0	0	0	0	0.0733676	0.0733676	0.0733676	0	0	0	0	0	0	0.146735	0	0	0	0	0	0	0	0	0.0733676	0	0	0.0733676	0	0	0	0
Deferribacteres	Deferribacteres	Deferribacterales	Deferribacteraceae	Mucispirillum	M02127_204_000000000-ARDDL_1_1111_12281_14594	0.0029166	0	0	0	0	0	0	0	0	0.0733676	0	0	0	0	0	0	0	0	0	0	0	0	0	0	0	0	0	0	0	0	0	0	0	0	0	0	0	0	0	0	0	0	0	0
Deferribacteres	Deferribacteres	Deferribacterales	Deferribacteraceae	Mucispirillum	M02127_204_000000000-ARDDL_1_1111_25569_15370	0.0087498	0	0	0	0	0	0	0	0	0.0733676	0	0	0.146735	0	0	0	0.0733676	0	0	0	0	0	0	0	0	0	0	0	0	0	0	0	0	0	0	0	0.0733676	0	0	0	0.0733676	0	0	0
Deferribacteres	Deferribacteres	Deferribacterales	Deferribacteraceae	Mucispirillum	M02127_204_000000000-ARDDL_1_2103_26879_21080	0.0029166	0	0	0	0.0733676	0	0	0	0	0	0	0	0	0	0	0	0	0	0	0	0	0	0	0	0	0	0	0	0	0	0	0	0	0	0	0	0	0	0	0	0	0	0	0
Deferribacteres	Deferribacteres	Deferribacterales	Deferribacteraceae	Mucispirillum	M02127_204_000000000-ARDDL_1_2104_3516_15624	0.0014583	0	0	0	0	0	0	0.0733676	0	0	0	0	0	0	0	0	0	0	0	0	0	0	0	0	0	0	0	0	0	0	0	0	0	0	0	0	0	0	0	0	0	0	0	0
Deferribacteres	Deferribacteres	Deferribacterales	Deferribacteraceae	Mucispirillum	M02127_204_000000000-ARDDL_1_2113_10221_27020	0.0087498	0	0	0	0	0	0	0.0733676	0	0	0	0	0	0	0	0	0	0	0	0	0.0733676	0.0733676	0	0	0	0.0733676	0	0.0733676	0	0	0	0	0	0	0	0	0	0	0.0733676	0	0	0	0	0
Deferribacteres	Deferribacteres	Deferribacterales	Deferribacteraceae	Mucispirillum	M02127_204_000000000-ARDDL_1_2113_22476_18291	0.0189579	0	0	0	0	0.0733676	0.0733676	0	0	0	0	0	0.0733676	0	0	0	0	0.0733676	0.0733676	0.0733676	0.0733676	0	0	0	0	0	0	0	0.0733676	0	0	0	0	0.0733676	0.0733676	0	0	0	0	0	0.0733676	0	0	0
				Mucispirillum		0.0641652	0.0733676	0.0733676	0	0.146735	0.146735	0.0733676	0.146735	0	0.220103	0	0	0.220103	0	0	0	0.0733676	0.0733676	0.146735	0.146735	0.220103	0.0733676	0	0	0	0.0733676	0	0.220103	0.0733676	0	0	0	0	0.0733676	0.0733676	0	0.146735	0	0.0733676	0.0733676	0.146735	0	0	0
			Deferribacteraceae			0.0641652	0.0733676	0.0733676	0	0.146735	0.146735	0.0733676	0.146735	0	0.220103	0	0	0.220103	0	0	0	0.0733676	0.0733676	0.146735	0.146735	0.220103	0.0733676	0	0	0	0.0733676	0	0.220103	0.0733676	0	0	0	0	0.0733676	0.0733676	0	0.146735	0	0.0733676	0.0733676	0.146735	0	0	0
		Deferribacterales				0.0641652	0.0733676	0.0733676	0	0.146735	0.146735	0.0733676	0.146735	0	0.220103	0	0	0.220103	0	0	0	0.0733676	0.0733676	0.146735	0.146735	0.220103	0.0733676	0	0	0	0.0733676	0	0.220103	0.0733676	0	0	0	0	0.0733676	0.0733676	0	0.146735	0	0.0733676	0.0733676	0.146735	0	0	0
	Deferribacteres					0.0641652	0.0733676	0.0733676	0	0.146735	0.146735	0.0733676	0.146735	0	0.220103	0	0	0.220103	0	0	0	0.0733676	0.0733676	0.146735	0.146735	0.220103	0.0733676	0	0	0	0.0733676	0	0.220103	0.0733676	0	0	0	0	0.0733676	0.0733676	0	0.146735	0	0.0733676	0.0733676	0.146735	0	0	0
Deferribacteres						0.0641652	0.0733676	0.0733676	0	0.146735	0.146735	0.0733676	0.146735	0	0.220103	0	0	0.220103	0	0	0	0.0733676	0.0733676	0.146735	0.146735	0.220103	0.0733676	0	0	0	0.0733676	0	0.220103	0.0733676	0	0	0	0	0.0733676	0.0733676	0	0.146735	0	0.0733676	0.0733676	0.146735	0	0	0
Elusimicrobia	Elusimicrobia	Elusimicrobiales	Lineage_III	Lineage_III_unclassified	M02127_204_000000000-ARDDL_1_2102_14520_22426	0.0029166	0	0	0	0	0	0	0	0	0	0	0	0	0	0	0	0	0	0	0	0	0	0	0	0.0733676	0	0	0	0	0	0.0733676	0	0	0	0	0	0	0	0	0	0	0	0	0
Elusimicrobia	Elusimicrobia	Elusimicrobiales	Lineage_III	Lineage_III_unclassified	M02127_204_000000000-ARDDL_1_2113_9564_26792	0.0554154	0.146735	0	0	0.0733676	0	0	0.0733676	0	0	0	0.0733676	0.0733676	0	0	0	0.0733676	0	0	0	0.146735	0	0	0	0	0	0	0.0733676	0	0.0733676	0.0733676	0.0733676	0	0	0.146735	0.0733676	0	0.0733676	0.440205	0	0.146735	0.146735	0.29347	0
				Lineage_III_unclassified		0.058332	0.146735	0	0	0.0733676	0	0	0.0733676	0	0	0	0.0733676	0.0733676	0	0	0	0.0733676	0	0	0	0.146735	0	0	0	0.0733676	0	0	0.0733676	0	0.0733676	0.146735	0.0733676	0	0	0.146735	0.0733676	0	0.0733676	0.440205	0	0.146735	0.146735	0.29347	0
			Lineage_III			0.058332	0.146735	0	0	0.0733676	0	0	0.0733676	0	0	0	0.0733676	0.0733676	0	0	0	0.0733676	0	0	0	0.146735	0	0	0	0.0733676	0	0	0.0733676	0	0.0733676	0.146735	0.0733676	0	0	0.146735	0.0733676	0	0.0733676	0.440205	0	0.146735	0.146735	0.29347	0
		Elusimicrobiales				0.058332	0.146735	0	0	0.0733676	0	0	0.0733676	0	0	0	0.0733676	0.0733676	0	0	0	0.0733676	0	0	0	0.146735	0	0	0	0.0733676	0	0	0.0733676	0	0.0733676	0.146735	0.0733676	0	0	0.146735	0.0733676	0	0.0733676	0.440205	0	0.146735	0.146735	0.29347	0
Elusimicrobia	Elusimicrobia	Endomicrobiales	Endomicrobiaceae	Endomicrobium	M02127_204_000000000-ARDDL_1_2101_28646_10409	0.014583	0	0	0	0	0	0	0	0	0	0	0	0.0733676	0.0733676	0	0	0	0	0	0	0.0733676	0	0	0	0	0	0	0	0	0	0	0	0	0	0.0733676	0.0733676	0	0	0.146735	0	0	0	0	0
Elusimicrobia	Elusimicrobia	Endomicrobiales	Endomicrobiaceae	Endomicrobium	M02127_204_000000000-ARDDL_1_2112_10281_16658	0.0043749	0	0	0	0	0	0	0	0	0	0	0	0	0	0	0	0	0	0	0	0	0	0	0	0	0	0	0	0	0	0	0	0	0	0	0	0	0	0	0	0	0.0733676	0	0
				Endomicrobium		0.0189579	0	0	0	0	0	0	0	0	0	0	0	0.0733676	0.0733676	0	0	0	0	0	0	0.0733676	0	0	0	0	0	0	0	0	0	0	0	0	0	0.0733676	0.0733676	0	0	0.146735	0	0	0.0733676	0	0
			Endomicrobiaceae			0.0189579	0	0	0	0	0	0	0	0	0	0	0	0.0733676	0.0733676	0	0	0	0	0	0	0.0733676	0	0	0	0	0	0	0	0	0	0	0	0	0	0.0733676	0.0733676	0	0	0.146735	0	0	0.0733676	0	0
		Endomicrobiales				0.0189579	0	0	0	0	0	0	0	0	0	0	0	0.0733676	0.0733676	0	0	0	0	0	0	0.0733676	0	0	0	0	0	0	0	0	0	0	0	0	0	0.0733676	0.0733676	0	0	0.146735	0	0	0.0733676	0	0
	Elusimicrobia					0.0772899	0.146735	0	0	0.0733676	0	0	0.0733676	0	0	0	0.0733676	0.146735	0.0733676	0	0	0.0733676	0	0	0	0.220103	0	0	0	0.0733676	0	0	0.0733676	0	0.0733676	0.146735	0.0733676	0	0	0.220103	0.146735	0	0.0733676	0.586941	0	0.146735	0.220103	0.29347	0
Elusimicrobia						0.0772899	0.146735	0	0	0.0733676	0	0	0.0733676	0	0	0	0.0733676	0.146735	0.0733676	0	0	0.0733676	0	0	0	0.220103	0	0	0	0.0733676	0	0	0.0733676	0	0.0733676	0.146735	0.0733676	0	0	0.220103	0.146735	0	0.0733676	0.586941	0	0.146735	0.220103	0.29347	0
Firmicutes	Bacilli	Bacillales	Alicyclobacillaceae	Alicyclobacillus	M02127_204_000000000-ARDDL_1_2107_20449_8838	0.0014583	0	0	0	0	0	0	0	0	0	0	0	0	0	0	0	0	0	0	0	0	0	0	0	0	0	0	0	0	0	0	0	0	0	0	0	0	0	0	0	0	0	0	0.0733676
				Alicyclobacillus		0.0014583	0	0	0	0	0	0	0	0	0	0	0	0	0	0	0	0	0	0	0	0	0	0	0	0	0	0	0	0	0	0	0	0	0	0	0	0	0	0	0	0	0	0	0.0733676
			Alicyclobacillaceae			0.0014583	0	0	0	0	0	0	0	0	0	0	0	0	0	0	0	0	0	0	0	0	0	0	0	0	0	0	0	0	0	0	0	0	0	0	0	0	0	0	0	0	0	0	0.0733676
Firmicutes	Bacilli	Bacillales	Bacillaceae	Bacillus_11	M02127_204_000000000-ARDDL_1_2101_27528_18800	0.0218745	0	0	0	0	0	0	0	0	0	0	0	0	0	0.0733676	0	0	0	0.0733676	0	0	0	0	0	0.0733676	0	0	0	0	0	0	0	0	0	0	0.0733676	0	0	0	0	0	0	0	0
				Bacillus_11		0.0218745	0	0	0	0	0	0	0	0	0	0	0	0	0	0.0733676	0	0	0	0.0733676	0	0	0	0	0	0.0733676	0	0	0	0	0	0	0	0	0	0	0.0733676	0	0	0	0	0	0	0	0
Firmicutes	Bacilli	Bacillales	Bacillaceae	Bacillus_4	M02127_204_000000000-ARDDL_1_2108_22206_13740	0.0029166	0	0	0	0	0	0	0	0	0	0	0	0	0	0	0	0	0	0	0	0	0	0.0733676	0	0	0	0	0	0	0	0	0	0	0	0	0.0733676	0	0	0	0	0	0	0	0
				Bacillus_4		0.0029166	0	0	0	0	0	0	0	0	0	0	0	0	0	0	0	0	0	0	0	0	0	0.0733676	0	0	0	0	0	0	0	0	0	0	0	0	0.0733676	0	0	0	0	0	0	0	0
Firmicutes	Bacilli	Bacillales	Bacillaceae	Bacillus_7	M02127_204_000000000-ARDDL_1_1103_11113_27801	0.0218745	0	0	0	0	0	0.0733676	0	0	0	0	0	0	0	0	0	0	0	0	0	0	0	0	0	0	0	0	0	0	0.0733676	0	0	0	0.0733676	0	0	0.0733676	0.0733676	0.0733676	0	0	0.0733676	0	0
Firmicutes	Bacilli	Bacillales	Bacillaceae	Bacillus_7	M02127_204_000000000-ARDDL_1_2102_5623_16087	0.0014583	0	0	0	0	0	0	0	0	0	0	0	0	0	0	0	0	0	0	0	0	0	0	0	0	0	0	0	0	0	0	0	0	0	0	0	0	0	0	0	0	0	0	0
				Bacillus_7		0.0233328	0	0	0	0	0	0.0733676	0	0	0	0	0	0	0	0	0	0	0	0	0	0	0	0	0	0	0	0	0	0	0.0733676	0	0	0	0.0733676	0	0	0.0733676	0.0733676	0.0733676	0	0	0.0733676	0	0
			Bacillaceae			0.0481239	0	0	0	0	0	0.0733676	0	0	0	0	0	0	0	0.0733676	0	0	0	0.0733676	0	0	0	0.0733676	0	0.0733676	0	0	0	0	0.0733676	0	0	0	0.0733676	0	0.146735	0.0733676	0.0733676	0.0733676	0	0	0.0733676	0	0
Firmicutes	Bacilli	Bacillales	Bacillaceae_3	Bacillus	M02127_204_000000000-ARDDL_1_1105_13128_7296	0.0014583	0	0	0	0	0	0	0	0	0	0	0	0	0	0	0	0	0	0	0	0	0	0	0	0	0	0	0	0	0	0	0	0	0	0	0	0	0	0	0	0	0	0.0733676	0
				Bacillus		0.0014583	0	0	0	0	0	0	0	0	0	0	0	0	0	0	0	0	0	0	0	0	0	0	0	0	0	0	0	0	0	0	0	0	0	0	0	0	0	0	0	0	0	0.0733676	0
			Bacillaceae_3			0.0014583	0	0	0	0	0	0	0	0	0	0	0	0	0	0	0	0	0	0	0	0	0	0	0	0	0	0	0	0	0	0	0	0	0	0	0	0	0	0	0	0	0	0.0733676	0
Firmicutes	Bacilli	Bacillales	Bacillales_unclassified	Bacillales_unclassified	M02127_204_000000000-ARDDL_1_2102_23689_13123	0.0072915	0	0	0	0	0	0	0	0	0	0	0	0	0	0	0	0.0733676	0	0	0	0	0	0	0	0	0	0.729927	0	0	0	0	0	0	0	0	0	0	0	0	0	0	0	0.146735	0
Firmicutes	Bacilli	Bacillales	Bacillales_unclassified	Bacillales_unclassified	M02127_204_000000000-ARDDL_1_2110_12720_28706	0.0014583	0	0	0	0	0	0	0	0	0	0	0	0	0	0	0	0	0	0.0733676	0	0	0	0	0	0	0	0	0	0	0	0	0	0	0	0	0	0	0	0	0	0	0	0	0
				Bacillales_unclassified		0.0087498	0	0	0	0	0	0	0	0	0	0	0	0	0	0	0	0.0733676	0	0.0733676	0	0	0	0	0	0	0	0.729927	0	0	0	0	0	0	0	0	0	0	0	0	0	0	0	0.146735	0
			Bacillales_unclassified			0.0087498	0	0	0	0	0	0	0	0	0	0	0	0	0	0	0	0.0733676	0	0.0733676	0	0	0	0	0	0	0	0.729927	0	0	0	0	0	0	0	0	0	0	0	0	0	0	0	0.146735	0
Firmicutes	Bacilli	Bacillales	Family_XI_Incertae_Sedis	Gemella	M02127_204_000000000-ARDDL_1_2108_8074_22239	0.0014583	0	0	0	0	0	0	0	0	0.0733676	0	0	0	0	0	0	0	0	0	0	0	0	0	0	0	0	0	0	0	0	0	0	0	0	0	0	0	0	0	0	0	0	0	0
				Gemella		0.0014583	0	0	0	0	0	0	0	0	0.0733676	0	0	0	0	0	0	0	0	0	0	0	0	0	0	0	0	0	0	0	0	0	0	0	0	0	0	0	0	0	0	0	0	0	0
			Family_XI_Incertae_Sedis			0.0014583	0	0	0	0	0	0	0	0	0.0733676	0	0	0	0	0	0	0	0	0	0	0	0	0	0	0	0	0	0	0	0	0	0	0	0	0	0	0	0	0	0	0	0	0	0
Firmicutes	Bacilli	Bacillales	Paenibacillaceae_2	Cohnella	M02127_204_000000000-ARDDL_1_1105_10856_4879	0.0043749	0	0.0733676	0	0	0	0	0	0	0	0	0	0	0	0	0	0	0	0.0733676	0	0	0	0	0	0.0733676	0	0	0	0	0	0	0	0	0	0	0	0	0	0	0	0	0	0	0
Firmicutes	Bacilli	Bacillales	Paenibacillaceae_2	Cohnella	M02127_204_000000000-ARDDL_1_2102_26130_9132	0.0014583	0	0	0	0	0	0	0	0	0	0	0	0.0733676	0	0	0	0	0	0	0	0	0	0	0	0	0	0	0	0	0	0	0	0	0	0	0	0	0	0	0	0	0	0	0
Firmicutes	Bacilli	Bacillales	Paenibacillaceae_2	Cohnella	M02127_204_000000000-ARDDL_1_2108_16686_10432	0.0014583	0	0	0.0733676	0	0	0	0	0	0	0	0	0	0	0	0	0	0	0	0	0	0	0	0	0	0	0	0	0	0	0	0	0	0	0	0	0	0	0	0	0	0	0	0
				Cohnella		0.0072915	0	0.0733676	0.0733676	0	0	0	0	0	0	0	0	0.0733676	0	0	0	0	0	0.0733676	0	0	0	0	0	0.0733676	0	0	0	0	0	0	0	0	0	0	0	0	0	0	0	0	0	0	0
Firmicutes	Bacilli	Bacillales	Paenibacillaceae_2	Paenibacillaceae_2_unclassified	M02127_204_000000000-ARDDL_1_1110_19562_16639	0.0014583	0	0	0	0	0	0	0	0	0	0	0	0	0	0	0	0	0	0	0	0	0	0	0	0	0	0	0	0	0	0	0	0	0	0	0	0	0	0	0	0	0	0	0
Firmicutes	Bacilli	Bacillales	Paenibacillaceae_2	Paenibacillaceae_2_unclassified	M02127_204_000000000-ARDDL_1_2104_11738_22349	0.0014583	0	0	0	0	0	0	0	0	0	0	0	0	0	0	0	0	0	0	0	0	0	0	0	0	0	0	0	0	0	0	0	0	0	0	0	0	0	0	0	0.0733676	0	0	0
				Paenibacillaceae_2_unclassified		0.0029166	0	0	0	0	0	0	0	0	0	0	0	0	0	0	0	0	0	0	0	0	0	0	0	0	0	0	0	0	0	0	0	0	0	0	0	0	0	0	0	0.0733676	0	0	0
Firmicutes	Bacilli	Bacillales	Paenibacillaceae_2	Paenibacillus_1	M02127_204_000000000-ARDDL_1_2107_18915_15050	0.0043749	0	0	0	0	0	0	0	0	0	0	0	0	0	0	0	0	0	0	0	0	0	0	0	0	0	0	0	0	0	0	0.0733676	0	0	0	0	0	0	0	0.0733676	0	0	0	0
				Paenibacillus_1		0.0043749	0	0	0	0	0	0	0	0	0	0	0	0	0	0	0	0	0	0	0	0	0	0	0	0	0	0	0	0	0	0	0.0733676	0	0	0	0	0	0	0	0.0733676	0	0	0	0
Firmicutes	Bacilli	Bacillales	Paenibacillaceae_2	Paenibacillus_17	M02127_204_000000000-ARDDL_1_1105_20956_13868	0.0102081	0.0733676	0	0	0	0	0	0.220103	0	0	0	0.0733676	0	0	0	0	0	0	0.0733676	0	0	0	0	0.0733676	0	0	0	0	0	0	0	0	0	0	0	0	0	0	0	0	0	0	0	0
				Paenibacillus_17		0.0102081	0.0733676	0	0	0	0	0	0.220103	0	0	0	0.0733676	0	0	0	0	0	0	0.0733676	0	0	0	0	0.0733676	0	0	0	0	0	0	0	0	0	0	0	0	0	0	0	0	0	0	0	0
Firmicutes	Bacilli	Bacillales	Paenibacillaceae_2	Paenibacillus_18	M02127_204_000000000-ARDDL_1_1107_11537_20878	0.0014583	0	0	0	0	0	0	0	0	0	0	0	0	0	0	0	0	0	0	0	0	0	0	0	0	0	0	0	0	0	0	0	0	0	0	0	0	0	0	0	0.0733676	0	0	0
				Paenibacillus_18		0.0014583	0	0	0	0	0	0	0	0	0	0	0	0	0	0	0	0	0	0	0	0	0	0	0	0	0	0	0	0	0	0	0	0	0	0	0	0	0	0	0	0.0733676	0	0	0
Firmicutes	Bacilli	Bacillales	Paenibacillaceae_2	Paenibacillus_6	M02127_204_000000000-ARDDL_1_2112_23770_4211	0.0014583	0	0	0	0	0	0	0	0	0	0	0	0	0	0	0	0	0	0	0	0	0	0	0	0	0	0	0	0	0	0	0	0	0	0	0	0	0	0	0	0	0	0	0
				Paenibacillus_6		0.0014583	0	0	0	0	0	0	0	0	0	0	0	0	0	0	0	0	0	0	0	0	0	0	0	0	0	0	0	0	0	0	0	0	0	0	0	0	0	0	0	0	0	0	0
			Paenibacillaceae_2			0.0277077	0.0733676	0.0733676	0.0733676	0	0	0	0.220103	0	0	0	0.0733676	0.0733676	0	0	0	0	0	0.146735	0	0	0	0	0.0733676	0.0733676	0	0	0	0	0	0	0.0733676	0	0	0	0	0	0	0	0.0733676	0.146735	0	0	0
Firmicutes	Bacilli	Bacillales	Staphylococcaceae	Staphylococcus_1	M02127_204_000000000-ARDDL_1_2103_10170_9051	0.0014583	0	0	0	0	0	0	0	0	0	0	0	0	0	0.0733676	0	0	0	0	0	0	0	0	0	0	0	0	0	0	0	0	0	0	0	0	0	0	0	0	0	0	0	0	0
				Staphylococcus_1		0.0014583	0	0	0	0	0	0	0	0	0	0	0	0	0	0.0733676	0	0	0	0	0	0	0	0	0	0	0	0	0	0	0	0	0	0	0	0	0	0	0	0	0	0	0	0	0
			Staphylococcaceae			0.0014583	0	0	0	0	0	0	0	0	0	0	0	0	0	0.0733676	0	0	0	0	0	0	0	0	0	0	0	0	0	0	0	0	0	0	0	0	0	0	0	0	0	0	0	0	0
		Bacillales				0.0904146	0.0733676	0.0733676	0.0733676	0	0	0.0733676	0.220103	0	0.0733676	0	0.0733676	0.0733676	0	0.146735	0	0.0733676	0	0.29347	0	0	0	0.0733676	0.0733676	0.146735	0	0.729927	0	0	0.0733676	0	0.0733676	0	0.0733676	0	0.146735	0.0733676	0.0733676	0.0733676	0.0733676	0.146735	0.0733676	0.220103	0.0733676
Firmicutes	Bacilli	Bacilli_unclassified	Bacilli_unclassified	Bacilli_unclassified	M02127_204_000000000-ARDDL_1_1103_10297_10176	0.0014583	0	0	0	0	0	0	0	0	0	0	0	0	0	0	0	0	0	0	0	0	0	0	0	0	0	0	0	0	0	0.0733676	0	0	0	0	0	0	0	0	0	0	0	0	0
Firmicutes	Bacilli	Bacilli_unclassified	Bacilli_unclassified	Bacilli_unclassified	M02127_204_000000000-ARDDL_1_1103_16517_17379	0.0043749	0	0	0	0	0	0	0	0	0.0733676	0	0	0	0	0	0	0	0	0	0	0	0.0733676	0	0	0	0	0	0	0.0733676	0	0	0	0	0	0	0	0	0	0	0	0	0	0	0
Firmicutes	Bacilli	Bacilli_unclassified	Bacilli_unclassified	Bacilli_unclassified	M02127_204_000000000-ARDDL_1_1105_21654_19593	0.0014583	0	0	0	0	0	0	0	0	0	0	0	0	0	0	0	0	0	0	0	0	0	0	0	0	0	0	0	0	0	0	0	0	0	0	0.0733676	0	0	0	0	0	0	0	0
Firmicutes	Bacilli	Bacilli_unclassified	Bacilli_unclassified	Bacilli_unclassified	M02127_204_000000000-ARDDL_1_1107_29654_15126	0.0043749	0	0	0	0	0	0	0	0	0	0	0	0	0	0	0	0	0	0	0	0	0	0	0.0733676	0	0	0	0	0	0	0	0	0	0	0	0	0	0	0	0	0	0	0	0
Firmicutes	Bacilli	Bacilli_unclassified	Bacilli_unclassified	Bacilli_unclassified	M02127_204_000000000-ARDDL_1_1109_23136_20212	0.014583	0	0	0.0733676	0	0	0	0	0	0	0	0	0	0	0.0733676	0	0.0733676	0	0	0	0	0.0733676	0.0733676	0	0	0	0	0	0	0	0.0733676	0.0733676	0	0	0	0	0	0	0	0	0	0	0	0
Firmicutes	Bacilli	Bacilli_unclassified	Bacilli_unclassified	Bacilli_unclassified	M02127_204_000000000-ARDDL_1_1110_7584_16774	0.0160413	0	0	0	0.0733676	0	0	0.0733676	0	0	0	0	0	0	0	0	0	0	0.0733676	0	0	0	0	0	0	0	0	0	0.146735	0	0.0733676	0	0.0733676	0.0733676	0	0	0	0.0733676	0	0	0	0	0	0
Firmicutes	Bacilli	Bacilli_unclassified	Bacilli_unclassified	Bacilli_unclassified	M02127_204_000000000-ARDDL_1_1111_4905_21577	0.0014583	0	0	0	0	0	0	0	0	0	0.0733676	0	0	0	0	0	0	0	0	0	0	0	0	0	0	0	0	0	0	0	0	0	0	0	0	0	0	0	0	0	0	0	0	0
Firmicutes	Bacilli	Bacilli_unclassified	Bacilli_unclassified	Bacilli_unclassified	M02127_204_000000000-ARDDL_1_1112_7846_20841	0.0014583	0	0	0	0	0	0	0	0	0	0	0	0	0	0	0	0	0	0	0	0	0	0	0	0	0	0	0	0	0	0	0	0.0733676	0	0	0	0	0	0	0	0	0	0	0
Firmicutes	Bacilli	Bacilli_unclassified	Bacilli_unclassified	Bacilli_unclassified	M02127_204_000000000-ARDDL_1_1114_28836_16922	0.0014583	0	0	0	0	0	0	0	0	0	0	0	0	0	0	0	0	0	0	0	0	0	0.0733676	0	0	0	0	0	0	0	0	0	0	0	0	0	0	0	0	0	0	0	0	0
Firmicutes	Bacilli	Bacilli_unclassified	Bacilli_unclassified	Bacilli_unclassified	M02127_204_000000000-ARDDL_1_2102_8034_8511	0.0014583	0	0	0	0	0	0	0	0	0	0	0	0	0	0	0	0	0	0	0	0	0	0	0	0	0	0	0	0	0	0	0	0	0	0	0	0	0	0.0733676	0	0	0	0	0
Firmicutes	Bacilli	Bacilli_unclassified	Bacilli_unclassified	Bacilli_unclassified	M02127_204_000000000-ARDDL_1_2105_6066_18291	0.0014583	0	0	0	0	0	0	0	0	0	0	0	0	0	0	0	0	0	0	0	0	0	0	0	0	0	0	0	0	0	0	0	0	0	0	0	0	0	0	0.0733676	0	0	0	0
Firmicutes	Bacilli	Bacilli_unclassified	Bacilli_unclassified	Bacilli_unclassified	M02127_204_000000000-ARDDL_1_2106_13983_9061	0.0014583	0	0	0	0	0	0	0	0	0	0	0	0	0	0	0	0	0	0	0	0	0	0	0	0	0	0	0	0	0	0	0	0	0	0	0.0733676	0	0	0	0	0	0	0	0
Firmicutes	Bacilli	Bacilli_unclassified	Bacilli_unclassified	Bacilli_unclassified	M02127_204_000000000-ARDDL_1_2107_24384_17600	0.0029166	0	0	0	0	0	0	0	0	0.0733676	0	0	0	0	0	0	0	0	0	0	0	0	0	0	0	0	0	0	0	0	0	0	0	0	0	0	0	0	0	0	0	0	0.0733676	0
Firmicutes	Bacilli	Bacilli_unclassified	Bacilli_unclassified	Bacilli_unclassified	M02127_204_000000000-ARDDL_1_2108_22648_6978	0.0014583	0	0	0	0	0	0	0	0	0	0	0	0	0	0	0	0	0	0	0	0	0	0	0	0	0	0	0	0	0	0	0	0	0	0	0	0	0	0	0	0	0	0	0
Firmicutes	Bacilli	Bacilli_unclassified	Bacilli_unclassified	Bacilli_unclassified	M02127_204_000000000-ARDDL_1_2108_8716_4550	0.0014583	0	0	0	0	0	0	0	0	0	0	0	0	0	0	0	0	0	0	0	0	0	0	0	0	0	0	0	0	0	0	0	0.0733676	0	0	0	0	0	0	0	0	0	0	0
Firmicutes	Bacilli	Bacilli_unclassified	Bacilli_unclassified	Bacilli_unclassified	M02127_204_000000000-ARDDL_1_2108_9483_5702	0.0072915	0	0	0	0	0	0	0	0	0.0733676	0	0	0	0	0.0733676	0	0	0	0	0	0	0	0	0.146735	0	0	0	0	0	0	0	0	0	0	0	0.0733676	0	0	0	0	0	0	0	0
Firmicutes	Bacilli	Bacilli_unclassified	Bacilli_unclassified	Bacilli_unclassified	M02127_204_000000000-ARDDL_1_2109_10642_20268	0.0014583	0	0	0	0	0	0	0	0	0	0	0	0	0	0	0	0	0	0	0	0	0	0	0	0	0	0	0	0	0	0	0	0	0	0	0	0	0	0	0	0	0	0	0
Firmicutes	Bacilli	Bacilli_unclassified	Bacilli_unclassified	Bacilli_unclassified	M02127_204_000000000-ARDDL_1_2109_22368_10120	0.0379158	0	0	0	0	0	0	0	0	0	0	0	0	0	0	0	0	0	0	0	0	0	0	0	0	0	0	0	0	0	0	0	0	0	0	0	0	0.807043	0.660308	0.440205	0	0	0	0
Firmicutes	Bacilli	Bacilli_unclassified	Bacilli_unclassified	Bacilli_unclassified	M02127_204_000000000-ARDDL_1_2110_4422_22080	0.0029166	0	0	0	0	0	0	0	0	0	0	0	0	0	0	0	0	0	0	0	0	0	0	0	0	0	0	0	0	0	0	0	0.146735	0	0	0	0	0	0	0	0	0	0	0
Firmicutes	Bacilli	Bacilli_unclassified	Bacilli_unclassified	Bacilli_unclassified	M02127_204_000000000-ARDDL_1_2111_5861_10714	0.0043749	0	0	0	0	0	0	0	0	0	0	0	0	0	0	0	0	0	0	0	0	0	0	0	0.220103	0	0	0	0	0	0	0	0	0	0	0	0	0	0	0	0	0	0	0
Firmicutes	Bacilli	Bacilli_unclassified	Bacilli_unclassified	Bacilli_unclassified	M02127_204_000000000-ARDDL_1_2114_13921_23095	0.0014583	0.0733676	0	0	0	0	0	0	0	0	0	0	0	0	0	0	0	0	0	0	0	0	0	0	0	0	0	0	0	0	0	0	0	0	0	0	0	0	0	0	0	0	0	0
Firmicutes	Bacilli	Bacilli_unclassified	Bacilli_unclassified	Bacilli_unclassified	M02127_204_000000000-ARDDL_1_2114_21126_20683	0.0029166	0	0	0	0	0.0733676	0	0	0	0	0	0	0	0	0	0	0	0	0	0	0	0	0	0	0	0	0	0	0	0	0	0.0733676	0	0	0	0	0	0	0	0	0	0	0	0
Firmicutes	Bacilli	Bacilli_unclassified	Bacilli_unclassified	Bacilli_unclassified	M02127_204_000000000-ARDDL_1_2114_22124_20191	0.0029166	0	0	0	0	0	0	0	0	0	0	0	0	0	0	0	0	0	0	0.0733676	0	0	0.0733676	0	0	0	0	0	0	0	0	0	0	0	0	0	0	0	0	0	0	0	0	0
				Bacilli_unclassified		0.118122	0.0733676	0	0.0733676	0.0733676	0.0733676	0	0.0733676	0	0.220103	0.0733676	0	0	0	0.146735	0	0.0733676	0	0.0733676	0.0733676	0	0.146735	0.220103	0.220103	0.220103	0	0	0	0.220103	0	0.220103	0.146735	0.366838	0.0733676	0	0.220103	0	0.880411	0.733676	0.513573	0	0	0.0733676	0
			Bacilli_unclassified			0.118122	0.0733676	0	0.0733676	0.0733676	0.0733676	0	0.0733676	0	0.220103	0.0733676	0	0	0	0.146735	0	0.0733676	0	0.0733676	0.0733676	0	0.146735	0.220103	0.220103	0.220103	0	0	0	0.220103	0	0.220103	0.146735	0.366838	0.0733676	0	0.220103	0	0.880411	0.733676	0.513573	0	0	0.0733676	0
		Bacilli_unclassified				0.118122	0.0733676	0	0.0733676	0.0733676	0.0733676	0	0.0733676	0	0.220103	0.0733676	0	0	0	0.146735	0	0.0733676	0	0.0733676	0.0733676	0	0.146735	0.220103	0.220103	0.220103	0	0	0	0.220103	0	0.220103	0.146735	0.366838	0.0733676	0	0.220103	0	0.880411	0.733676	0.513573	0	0	0.0733676	0
Firmicutes	Bacilli	Lactobacillales	Cockroach_cluster	Cockroach_cluster_unclassified	M02127_204_000000000-ARDDL_1_1104_15726_2358	0.0029166	0	0	0	0	0	0	0	0	0	0	0	0	0	0	0	0	0	0	0	0	0	0	0	0	0	0	0	0	0	0	0	0	0	0	0	0	0.0733676	0	0	0	0	0	0
				Cockroach_cluster_unclassified		0.0029166	0	0	0	0	0	0	0	0	0	0	0	0	0	0	0	0	0	0	0	0	0	0	0	0	0	0	0	0	0	0	0	0	0	0	0	0	0.0733676	0	0	0	0	0	0
			Cockroach_cluster			0.0029166	0	0	0	0	0	0	0	0	0	0	0	0	0	0	0	0	0	0	0	0	0	0	0	0	0	0	0	0	0	0	0	0	0	0	0	0	0.0733676	0	0	0	0	0	0
Firmicutes	Bacilli	Lactobacillales	d63_751	d63_751_unclassified	M02127_204_000000000-ARDDL_1_2109_21519_3758	0.0014583	0	0	0	0	0	0	0	0	0	0	0	0	0	0	0	0	0	0.0733676	0	0	0	0	0	0	0	0	0	0	0	0	0	0	0	0	0	0	0	0	0	0	0	0	0
Firmicutes	Bacilli	Lactobacillales	d63_751	d63_751_unclassified	M02127_204_000000000-ARDDL_1_2114_22583_5918	0.0189579	0	0	0	0	0	0	0	0	0	0	0	0	0	0	0	0	0.0733676	0	0	0	0	0	0	0	0	0	0	0	0	0	0	0.0733676	0	0.146735	0	0	0.0733676	0	0	0	0	0	0.146735
				d63_751_unclassified		0.0204162	0	0	0	0	0	0	0	0	0	0	0	0	0	0	0	0	0.0733676	0.0733676	0	0	0	0	0	0	0	0	0	0	0	0	0	0.0733676	0	0.146735	0	0	0.0733676	0	0	0	0	0	0.146735
			d63_751			0.0204162	0	0	0	0	0	0	0	0	0	0	0	0	0	0	0	0	0.0733676	0.0733676	0	0	0	0	0	0	0	0	0	0	0	0	0	0.0733676	0	0.146735	0	0	0.0733676	0	0	0	0	0	0.146735
Firmicutes	Bacilli	Lactobacillales	Enterococcaceae	Enterococcaceae_unclassified	M02127_204_000000000-ARDDL_1_2113_3075_19312	0.0860397	0	0.0733676	0.0733676	0.220103	0.0733676	0.146735	0	0	0.0733676	0.220103	0.146735	0.0733676	0	0	0.0733676	0.0733676	0	0.146735	0.0733676	0	0.0733676	0.0733676	0	0.0733676	0.0733676	0	0	0.146735	0.146735	0.0733676	0.146735	0.0733676	0.146735	0	0	0	0.0733676	0.29347	0.0733676	0.0733676	0.146735	0.440205	0.146735
				Enterococcaceae_unclassified		0.0860397	0	0.0733676	0.0733676	0.220103	0.0733676	0.146735	0	0	0.0733676	0.220103	0.146735	0.0733676	0	0	0.0733676	0.0733676	0	0.146735	0.0733676	0	0.0733676	0.0733676	0	0.0733676	0.0733676	0	0	0.146735	0.146735	0.0733676	0.146735	0.0733676	0.146735	0	0	0	0.0733676	0.29347	0.0733676	0.0733676	0.146735	0.440205	0.146735
			Enterococcaceae			0.0860397	0	0.0733676	0.0733676	0.220103	0.0733676	0.146735	0	0	0.0733676	0.220103	0.146735	0.0733676	0	0	0.0733676	0.0733676	0	0.146735	0.0733676	0	0.0733676	0.0733676	0	0.0733676	0.0733676	0	0	0.146735	0.146735	0.0733676	0.146735	0.0733676	0.146735	0	0	0	0.0733676	0.29347	0.0733676	0.0733676	0.146735	0.440205	0.146735
Firmicutes	Bacilli	Lactobacillales	Lactobacillaceae	Lactobacillaceae_unclassified	M02127_204_000000000-ARDDL_1_1106_23256_23438	0.0087498	0	0	0	0	0.0733676	0	0	0	0	0	0	0	0	0	0	0	0	0	0	0	0	0	0	0	0	0	0	0	0	0	0	0	0	0	0	0	0.146735	0	0.146735	0	0	0	0
Firmicutes	Bacilli	Lactobacillales	Lactobacillaceae	Lactobacillaceae_unclassified	M02127_204_000000000-ARDDL_1_1106_9290_17461	0.0014583	0	0	0	0	0	0	0	0	0	0	0	0	0	0	0	0	0	0	0	0	0	0	0	0.0733676	0	0	0	0	0	0	0	0	0	0	0	0	0	0	0	0	0	0	0
Firmicutes	Bacilli	Lactobacillales	Lactobacillaceae	Lactobacillaceae_unclassified	M02127_204_000000000-ARDDL_1_1108_10389_28049	0.0043749	0	0	0	0	0	0	0	0	0	0	0	0	0	0	0	0.0733676	0.0733676	0	0.0733676	0	0	0	0	0	0	0	0	0	0	0	0	0	0	0	0	0	0	0	0	0	0	0	0
Firmicutes	Bacilli	Lactobacillales	Lactobacillaceae	Lactobacillaceae_unclassified	M02127_204_000000000-ARDDL_1_1113_11684_20924	0.0014583	0	0	0	0	0	0	0	0	0	0	0	0	0	0	0	0	0	0	0	0	0	0	0	0	0	0	0	0	0	0	0	0	0	0.0733676	0	0	0	0	0	0	0	0	0
Firmicutes	Bacilli	Lactobacillales	Lactobacillaceae	Lactobacillaceae_unclassified	M02127_204_000000000-ARDDL_1_2101_17156_15873	0.0014583	0	0	0	0	0	0	0	0	0	0	0	0	0	0	0	0	0	0	0	0	0	0	0	0	0	0	0	0	0	0	0	0	0	0	0	0	0	0	0	0.0733676	0	0	0
Firmicutes	Bacilli	Lactobacillales	Lactobacillaceae	Lactobacillaceae_unclassified	M02127_204_000000000-ARDDL_1_2102_21501_27790	0.0277077	0	0	0	0	0.0733676	0	0	0	0	0.146735	0.0733676	0.0733676	0	0	0	0	0	0	0	0	0.0733676	0.0733676	0	0.220103	0	0	0	0.0733676	0	0.0733676	0.0733676	0	0	0	0	0	0.0733676	0	0	0	0.0733676	0	0.0733676
Firmicutes	Bacilli	Lactobacillales	Lactobacillaceae	Lactobacillaceae_unclassified	M02127_204_000000000-ARDDL_1_2102_24371_18939	0.0014583	0	0	0	0.0733676	0	0	0	0	0	0	0	0	0	0	0	0	0	0	0	0	0	0	0	0	0	0	0	0	0	0	0	0	0	0	0	0	0	0	0	0	0	0	0
Firmicutes	Bacilli	Lactobacillales	Lactobacillaceae	Lactobacillaceae_unclassified	M02127_204_000000000-ARDDL_1_2107_13169_28179	0.0014583	0	0	0	0	0	0	0	0	0	0	0	0	0.0733676	0	0	0	0	0	0	0	0	0	0	0	0	0	0	0	0	0	0	0	0	0	0	0	0	0	0	0	0	0	0
Firmicutes	Bacilli	Lactobacillales	Lactobacillaceae	Lactobacillaceae_unclassified	M02127_204_000000000-ARDDL_1_2113_10707_4729	0.0087498	0	0	0	0	0	0	0	0	0	0	0	0	0	0	0	0	0	0	0	0	0	0	0	0	0	0	0	0	0	0	0	0	0	0	0	0	0.220103	0	0	0	0	0	0
Firmicutes	Bacilli	Lactobacillales	Lactobacillaceae	Lactobacillaceae_unclassified	M02127_204_000000000-ARDDL_1_2114_22759_25363	0.0218745	0	0	0	0	0	0	0	0	0	0	0	0	0	0	0	0	0	0	0	0	0	0	0	0	0.0733676	0	0	0	0	0	0	0	0	0	0	0	0.220103	0.0733676	0.0733676	0.0733676	0.146735	0	0
				Lactobacillaceae_unclassified		0.0787482	0	0	0	0.0733676	0.146735	0	0	0	0	0.146735	0.0733676	0.0733676	0.0733676	0	0	0.0733676	0.0733676	0	0.0733676	0	0.0733676	0.0733676	0	0.29347	0.0733676	0	0	0.0733676	0	0.0733676	0.0733676	0	0	0.0733676	0	0	0.660308	0.0733676	0.220103	0.146735	0.220103	0	0.0733676
Firmicutes	Bacilli	Lactobacillales	Lactobacillaceae	Lactobacillus_1	M02127_204_000000000-ARDDL_1_1109_26421_23824	0.0014583	0	0	0	0	0	0	0	0	0	0	0	0	0	0	0.0733676	0	0	0	0	0	0	0	0	0	0	0	0	0	0	0	0	0	0	0	0	0	0	0	0	0	0	0	0
				Lactobacillus_1		0.0014583	0	0	0	0	0	0	0	0	0	0	0	0	0	0	0.0733676	0	0	0	0	0	0	0	0	0	0	0	0	0	0	0	0	0	0	0	0	0	0	0	0	0	0	0	0
Firmicutes	Bacilli	Lactobacillales	Lactobacillaceae	Lactobacillus_4	M02127_204_000000000-ARDDL_1_2113_12068_24996	4.28886	1.24725	0.880411	2.05429	7.19002	3.52164	9.46442	2.4945	0	3.15481	8.51064	4.76889	3.88848	2.64123	1.54072	3.15481	4.25532	5.13573	6.89655	3.22817	2.27439	3.52164	3.59501	0.586941	5.57594	6.74982	2.55474	3.22817	5.4292	4.03522	3.37491	2.12766	1.32062	1.46735	2.64123	5.4292	2.27439	6.89655	2.7146	2.64123	5.28247	9.02421	8.3639	7.9237
				Lactobacillus_4		4.28886	1.24725	0.880411	2.05429	7.19002	3.52164	9.46442	2.4945	0	3.15481	8.51064	4.76889	3.88848	2.64123	1.54072	3.15481	4.25532	5.13573	6.89655	3.22817	2.27439	3.52164	3.59501	0.586941	5.57594	6.74982	2.55474	3.22817	5.4292	4.03522	3.37491	2.12766	1.32062	1.46735	2.64123	5.4292	2.27439	6.89655	2.7146	2.64123	5.28247	9.02421	8.3639	7.9237
			Lactobacillaceae			4.36907	1.24725	0.880411	2.05429	7.26339	3.66838	9.46442	2.4945	0	3.15481	8.65737	4.84226	3.96185	2.7146	1.54072	3.22817	4.32869	5.2091	6.89655	3.30154	2.27439	3.59501	3.66838	0.586941	5.86941	6.82318	2.55474	3.22817	5.50257	4.03522	3.44828	2.20103	1.32062	1.46735	2.7146	5.4292	2.27439	7.55686	2.78797	2.86134	5.4292	9.24431	8.3639	7.99707
Firmicutes	Bacilli	Lactobacillales	Lactobacillales_unclassified	Lactobacillales_unclassified	M02127_204_000000000-ARDDL_1_1101_12948_3511	3.38763	0.880411	0.733676	0.733676	1.24725	1.61409	3.37491	3.08144	0	6.08951	2.20103	1.90756	4.76889	1.46735	0.953778	2.56787	4.76889	1.02715	5.13573	5.35583	1.54072	3.44828	6.01614	5.2091	3.08144	1.24725	1.82482	2.56787	7.41012	4.10858	4.18195	5.28247	3.52164	2.86134	4.18195	3.22817	2.78797	6.23624	2.27439	5.72267	4.03522	4.47542	5.50257	4.98899
Firmicutes	Bacilli	Lactobacillales	Lactobacillales_unclassified	Lactobacillales_unclassified	M02127_204_000000000-ARDDL_1_1101_13950_11059	0.0029166	0.0733676	0	0	0	0	0	0	0	0	0	0	0	0	0.0733676	0	0	0	0	0	0	0	0	0	0	0	0	0	0	0	0	0	0	0	0	0	0	0	0	0	0	0	0	0
Firmicutes	Bacilli	Lactobacillales	Lactobacillales_unclassified	Lactobacillales_unclassified	M02127_204_000000000-ARDDL_1_1102_10898_23554	0.0014583	0	0	0	0	0	0	0	0	0	0	0	0	0	0	0	0	0	0	0	0	0	0	0	0	0	0	0	0.0733676	0	0	0	0	0	0	0	0	0	0	0	0	0	0	0
Firmicutes	Bacilli	Lactobacillales	Lactobacillales_unclassified	Lactobacillales_unclassified	M02127_204_000000000-ARDDL_1_1102_19000_23406	0.0014583	0	0	0	0	0	0	0	0	0	0	0	0	0	0	0	0	0	0	0	0	0	0	0	0	0	0	0	0	0	0	0	0	0	0.0733676	0	0	0	0	0	0	0	0	0
Firmicutes	Bacilli	Lactobacillales	Lactobacillales_unclassified	Lactobacillales_unclassified	M02127_204_000000000-ARDDL_1_1102_19204_10360	0.0014583	0	0	0	0	0	0	0	0	0	0	0	0	0	0	0	0	0	0	0	0	0	0	0	0	0	0	0	0	0	0	0	0	0	0	0	0	0	0	0	0	0	0	0
Firmicutes	Bacilli	Lactobacillales	Lactobacillales_unclassified	Lactobacillales_unclassified	M02127_204_000000000-ARDDL_1_1102_28356_19124	0.0029166	0	0	0	0	0	0	0	0	0	0	0	0	0	0	0	0	0	0	0	0	0	0	0	0	0	0	0	0	0	0	0	0	0	0	0	0.0733676	0	0	0	0	0	0	0
Firmicutes	Bacilli	Lactobacillales	Lactobacillales_unclassified	Lactobacillales_unclassified	M02127_204_000000000-ARDDL_1_1102_6212_15999	0.0174996	0.0733676	0	0	0	0	0.0733676	0	0	0	0	0	0	0	0	0	0	0	0.0733676	0.0733676	0	0	0	0	0	0	0	0	0.0733676	0	0	0	0.0733676	0.0733676	0.0733676	0	0	0.0733676	0	0.0733676	0	0	0	0
Firmicutes	Bacilli	Lactobacillales	Lactobacillales_unclassified	Lactobacillales_unclassified	M02127_204_000000000-ARDDL_1_1103_17559_28294	0.0014583	0	0	0	0	0	0	0	0	0	0	0	0	0	0	0	0	0	0	0	0	0	0.0733676	0	0	0	0	0	0	0	0	0	0	0	0	0	0	0	0	0	0	0	0	0
Firmicutes	Bacilli	Lactobacillales	Lactobacillales_unclassified	Lactobacillales_unclassified	M02127_204_000000000-ARDDL_1_1103_25566_10848	0.0014583	0	0	0	0	0	0	0.0733676	0	0	0	0	0	0	0	0	0	0	0	0	0	0	0	0	0	0	0	0	0	0	0	0	0	0	0	0	0	0	0	0	0	0	0	0
Firmicutes	Bacilli	Lactobacillales	Lactobacillales_unclassified	Lactobacillales_unclassified	M02127_204_000000000-ARDDL_1_1104_27480_20404	0.0014583	0	0	0	0	0	0	0	0	0	0	0	0	0	0	0	0	0	0	0.0733676	0	0	0	0	0	0	0	0	0	0	0	0	0	0	0	0	0	0	0	0	0	0	0	0
Firmicutes	Bacilli	Lactobacillales	Lactobacillales_unclassified	Lactobacillales_unclassified	M02127_204_000000000-ARDDL_1_1104_9959_17628	0.0029166	0	0	0	0	0	0	0	0	0	0	0	0	0	0	0.0733676	0	0	0.0733676	0	0	0	0	0	0	0	0	0	0	0	0	0	0	0	0	0	0	0	0	0	0	0	0	0
Firmicutes	Bacilli	Lactobacillales	Lactobacillales_unclassified	Lactobacillales_unclassified	M02127_204_000000000-ARDDL_1_1105_25526_23848	0.0014583	0	0	0	0	0	0	0	0	0	0	0	0	0	0	0	0	0	0	0	0	0	0	0	0.0733676	0	0	0	0	0	0	0	0	0	0	0	0	0	0	0	0	0	0	0
Firmicutes	Bacilli	Lactobacillales	Lactobacillales_unclassified	Lactobacillales_unclassified	M02127_204_000000000-ARDDL_1_1105_26043_15185	0.0058332	0	0	0	0	0	0	0.0733676	0	0	0	0	0	0	0	0	0	0	0	0	0	0	0	0.0733676	0	0	0	0	0	0	0	0	0	0	0	0.0733676	0	0	0	0	0	0	0	0
Firmicutes	Bacilli	Lactobacillales	Lactobacillales_unclassified	Lactobacillales_unclassified	M02127_204_000000000-ARDDL_1_1105_7898_10879	0.0247911	0.0733676	0	0	0	0	0	0	0	0.0733676	0	0	0.0733676	0	0	0	0	0	0.0733676	0.146735	0	0	0	0	0.146735	0	0	0	0.29347	0	0	0	0.0733676	0	0	0	0	0	0	0.0733676	0	0.0733676	0	0.0733676
Firmicutes	Bacilli	Lactobacillales	Lactobacillales_unclassified	Lactobacillales_unclassified	M02127_204_000000000-ARDDL_1_1105_9340_22624	0.0277077	0	0	0	0.0733676	0	0	0	0	0.146735	0.0733676	0	0	0	0	0	0.0733676	0	0.0733676	0	0.0733676	0	0	0	0.0733676	0	0	0.0733676	0.0733676	0	0	0	0	0.0733676	0	0.0733676	0	0	0	0	0	0.0733676	0.0733676	0.0733676
Firmicutes	Bacilli	Lactobacillales	Lactobacillales_unclassified	Lactobacillales_unclassified	M02127_204_000000000-ARDDL_1_1106_15635_5992	0.0116664	0	0.0733676	0	0	0	0	0	0	0	0	0	0	0	0	0	0	0	0	0.146735	0	0	0	0.0733676	0	0	0	0	0	0	0	0.0733676	0	0	0	0	0.0733676	0	0.0733676	0	0	0	0	0
Firmicutes	Bacilli	Lactobacillales	Lactobacillales_unclassified	Lactobacillales_unclassified	M02127_204_000000000-ARDDL_1_1106_20560_8130	0.0058332	0	0	0	0	0	0	0	0	0	0.0733676	0	0	0	0	0	0	0	0	0	0	0	0	0.0733676	0	0	0	0	0	0	0	0.0733676	0	0	0	0	0	0	0	0	0	0	0	0
Firmicutes	Bacilli	Lactobacillales	Lactobacillales_unclassified	Lactobacillales_unclassified	M02127_204_000000000-ARDDL_1_1107_10138_19446	0.0029166	0	0	0	0	0	0	0	0	0	0	0	0	0	0	0	0	0	0	0	0	0	0	0	0	0	0	0	0	0	0	0	0	0	0	0	0	0	0	0	0	0	0.146735	0
Firmicutes	Bacilli	Lactobacillales	Lactobacillales_unclassified	Lactobacillales_unclassified	M02127_204_000000000-ARDDL_1_1107_13011_27762	0.0058332	0	0	0	0	0	0	0	0	0	0.146735	0	0	0	0	0.0733676	0	0	0	0	0	0	0	0	0	0	0	0	0	0	0	0	0	0	0	0	0	0	0	0	0	0	0	0
Firmicutes	Bacilli	Lactobacillales	Lactobacillales_unclassified	Lactobacillales_unclassified	M02127_204_000000000-ARDDL_1_1107_14308_3541	0.0014583	0	0	0	0	0	0	0	0	0	0	0	0	0	0	0	0	0	0	0	0	0	0	0	0.0733676	0	0	0	0	0	0	0	0	0	0	0	0	0	0	0	0	0	0	0
Firmicutes	Bacilli	Lactobacillales	Lactobacillales_unclassified	Lactobacillales_unclassified	M02127_204_000000000-ARDDL_1_1108_11629_26112	0.0174996	0	0	0	0	0	0.0733676	0	0	0	0	0.0733676	0	0	0	0	0.0733676	0	0	0	0.0733676	0.0733676	0.0733676	0	0	0	0	0	0	0	0	0	0	0	0	0	0	0.0733676	0	0	0	0	0	0.0733676
Firmicutes	Bacilli	Lactobacillales	Lactobacillales_unclassified	Lactobacillales_unclassified	M02127_204_000000000-ARDDL_1_1108_15684_4269	0.0014583	0	0	0	0	0	0	0	0	0	0	0	0	0	0	0	0	0	0	0	0	0	0	0	0	0	0	0	0	0	0	0	0	0	0	0	0	0	0	0	0	0	0	0
Firmicutes	Bacilli	Lactobacillales	Lactobacillales_unclassified	Lactobacillales_unclassified	M02127_204_000000000-ARDDL_1_1108_19929_20093	0.0014583	0	0	0	0	0	0	0	0	0	0	0	0.0733676	0	0	0	0	0	0	0	0	0	0	0	0	0	0	0	0	0	0	0	0	0	0	0	0	0	0	0	0	0	0	0
Firmicutes	Bacilli	Lactobacillales	Lactobacillales_unclassified	Lactobacillales_unclassified	M02127_204_000000000-ARDDL_1_1108_9848_9064	0.0116664	0	0	0	0.0733676	0.0733676	0	0	0	0	0	0	0.0733676	0	0	0	0	0	0	0	0	0	0	0	0	0	0	0	0	0	0.0733676	0	0	0	0.0733676	0	0.0733676	0	0	0	0	0.0733676	0	0
Firmicutes	Bacilli	Lactobacillales	Lactobacillales_unclassified	Lactobacillales_unclassified	M02127_204_000000000-ARDDL_1_1110_14089_28274	0.0043749	0	0	0	0	0	0	0	0	0	0	0	0	0	0	0	0	0	0	0	0	0	0.0733676	0	0	0.0733676	0	0	0	0	0	0	0	0	0	0	0	0	0	0.0733676	0	0	0	0
Firmicutes	Bacilli	Lactobacillales	Lactobacillales_unclassified	Lactobacillales_unclassified	M02127_204_000000000-ARDDL_1_1110_19870_24820	0.0029166	0	0	0	0	0	0	0	0	0	0	0	0	0	0	0	0	0	0	0	0	0	0	0	0	0	0	0	0	0	0	0.0733676	0	0	0	0	0	0	0	0	0	0	0.0733676	0
Firmicutes	Bacilli	Lactobacillales	Lactobacillales_unclassified	Lactobacillales_unclassified	M02127_204_000000000-ARDDL_1_1110_23001_10683	0.0043749	0	0.0733676	0	0	0	0	0	0	0	0	0	0	0	0	0	0	0	0	0	0	0	0	0	0	0	0	0.0733676	0	0	0	0	0	0	0	0	0	0	0	0	0	0	0	0
Firmicutes	Bacilli	Lactobacillales	Lactobacillales_unclassified	Lactobacillales_unclassified	M02127_204_000000000-ARDDL_1_1110_25374_8089	0.0014583	0	0	0	0	0	0	0	0	0.0733676	0	0	0	0	0	0	0	0	0	0	0	0	0	0	0	0	0	0	0	0	0	0	0	0	0	0	0	0	0	0	0	0	0	0
Firmicutes	Bacilli	Lactobacillales	Lactobacillales_unclassified	Lactobacillales_unclassified	M02127_204_000000000-ARDDL_1_1110_4790_22816	0.0043749	0	0	0	0	0	0	0	0	0	0	0	0	0	0	0	0	0	0	0	0	0	0	0	0	0	0	0	0	0	0	0	0	0	0	0	0	0	0	0	0.146735	0	0	0
Firmicutes	Bacilli	Lactobacillales	Lactobacillales_unclassified	Lactobacillales_unclassified	M02127_204_000000000-ARDDL_1_1110_9261_23962	0.176454	0	0	0	0.146735	0	0.440205	0	0	0.0733676	0.366838	0	0.220103	0.0733676	0	0.0733676	0	0.0733676	0.366838	0.0733676	0.0733676	0.146735	0.29347	0.220103	0.29347	0	0	0.366838	0.29347	0.146735	0.0733676	0.513573	0.146735	0.146735	0.220103	0.146735	0.146735	0.29347	0	0.146735	0.440205	0.146735	0.586941	0.29347
Firmicutes	Bacilli	Lactobacillales	Lactobacillales_unclassified	Lactobacillales_unclassified	M02127_204_000000000-ARDDL_1_1111_15070_9815	0.014583	0.0733676	0	0	0.146735	0	0	0	0	0	0	0	0	0	0	0	0	0.146735	0.0733676	0	0	0	0.0733676	0	0	0	0	0	0	0	0	0	0	0	0	0	0	0.0733676	0.0733676	0	0	0	0	0
Firmicutes	Bacilli	Lactobacillales	Lactobacillales_unclassified	Lactobacillales_unclassified	M02127_204_000000000-ARDDL_1_1111_2702_16682	0.0014583	0	0	0	0	0	0	0	0	0	0	0	0	0	0	0	0	0	0	0	0	0	0	0	0	0	0	0	0	0	0	0.0733676	0	0	0	0	0	0	0	0	0	0	0	0
Firmicutes	Bacilli	Lactobacillales	Lactobacillales_unclassified	Lactobacillales_unclassified	M02127_204_000000000-ARDDL_1_1111_4955_11890	0.0014583	0	0	0	0	0	0.0733676	0	0	0	0	0	0	0	0	0	0	0	0	0	0	0	0	0	0	0	0	0	0	0	0	0	0	0	0	0	0	0	0	0	0	0	0	0
Firmicutes	Bacilli	Lactobacillales	Lactobacillales_unclassified	Lactobacillales_unclassified	M02127_204_000000000-ARDDL_1_1112_10133_6972	0.0160413	0.0733676	0	0	0	0	0	0.0733676	0	0.0733676	0.146735	0	0	0	0	0	0	0	0	0	0	0	0	0	0.0733676	0	0	0	0	0.0733676	0	0.0733676	0	0	0	0	0	0.146735	0	0	0	0	0	0
Firmicutes	Bacilli	Lactobacillales	Lactobacillales_unclassified	Lactobacillales_unclassified	M02127_204_000000000-ARDDL_1_1112_6929_13937	0.0029166	0	0	0	0	0	0	0	0	0	0	0	0	0	0	0	0	0	0	0	0	0	0	0	0	0	0	0	0	0	0	0	0	0	0	0	0	0	0.0733676	0	0	0	0	0
Firmicutes	Bacilli	Lactobacillales	Lactobacillales_unclassified	Lactobacillales_unclassified	M02127_204_000000000-ARDDL_1_1113_24392_18826	0.0014583	0	0	0	0	0	0	0	0	0	0	0	0	0	0	0	0	0	0	0	0	0	0	0.0733676	0	0	0	0	0	0	0	0	0	0	0	0	0	0	0	0	0	0	0	0
Firmicutes	Bacilli	Lactobacillales	Lactobacillales_unclassified	Lactobacillales_unclassified	M02127_204_000000000-ARDDL_1_1113_24461_7081	0.0014583	0	0	0	0	0	0	0	0	0	0	0	0	0	0	0	0.0733676	0	0	0	0	0	0	0	0	0	0	0	0	0	0	0	0	0	0	0	0	0	0	0	0	0	0	0
Firmicutes	Bacilli	Lactobacillales	Lactobacillales_unclassified	Lactobacillales_unclassified	M02127_204_000000000-ARDDL_1_1113_24939_24684	0.0029166	0	0	0	0	0	0	0	0	0	0	0	0	0	0	0	0	0	0	0	0	0	0	0	0	0	0	0	0	0	0	0	0.0733676	0	0	0	0	0	0	0	0	0	0	0
Firmicutes	Bacilli	Lactobacillales	Lactobacillales_unclassified	Lactobacillales_unclassified	M02127_204_000000000-ARDDL_1_1113_7850_5963	0.0029166	0	0	0	0	0	0	0	0	0	0.0733676	0	0	0	0	0	0	0	0	0	0	0	0	0	0	0	0	0	0	0	0	0	0	0	0	0	0	0	0	0	0.0733676	0	0	0
Firmicutes	Bacilli	Lactobacillales	Lactobacillales_unclassified	Lactobacillales_unclassified	M02127_204_000000000-ARDDL_1_1114_11604_20554	0.0058332	0	0	0	0.0733676	0	0	0	0	0	0.0733676	0	0	0	0	0.0733676	0	0	0	0	0	0	0	0	0	0	0	0	0	0	0	0	0	0	0	0	0	0	0	0	0	0.0733676	0	0
Firmicutes	Bacilli	Lactobacillales	Lactobacillales_unclassified	Lactobacillales_unclassified	M02127_204_000000000-ARDDL_1_1114_15665_7097	0.0014583	0	0	0	0	0	0.0733676	0	0	0	0	0	0	0	0	0	0	0	0	0	0	0	0	0	0	0	0	0	0	0	0	0	0	0	0	0	0	0	0	0	0	0	0	0
Firmicutes	Bacilli	Lactobacillales	Lactobacillales_unclassified	Lactobacillales_unclassified	M02127_204_000000000-ARDDL_1_2101_12402_26588	0.0014583	0	0	0	0	0	0	0.0733676	0	0	0	0	0	0	0	0	0	0	0	0	0	0	0	0	0	0	0	0	0	0	0	0	0	0	0	0	0	0	0	0	0	0	0	0
Firmicutes	Bacilli	Lactobacillales	Lactobacillales_unclassified	Lactobacillales_unclassified	M02127_204_000000000-ARDDL_1_2101_14285_25943	0.0072915	0	0	0	0	0	0	0	0	0	0	0	0	0	0	0.0733676	0	0	0	0	0	0	0	0	0	0	0	0	0	0	0.29347	0	0	0	0	0	0	0	0	0	0	0	0	0
Firmicutes	Bacilli	Lactobacillales	Lactobacillales_unclassified	Lactobacillales_unclassified	M02127_204_000000000-ARDDL_1_2101_23871_6663	0.0014583	0	0	0	0	0	0	0	0	0	0	0	0	0	0	0	0	0	0	0	0	0	0	0	0	0	0	0	0	0	0	0	0	0	0	0	0	0	0	0	0	0	0	0
Firmicutes	Bacilli	Lactobacillales	Lactobacillales_unclassified	Lactobacillales_unclassified	M02127_204_000000000-ARDDL_1_2102_11041_19612	0.0014583	0	0	0	0	0	0	0	0	0	0	0	0	0	0	0	0	0	0	0	0	0	0	0	0	0	0	0	0	0	0	0	0	0	0	0	0	0	0	0	0	0	0	0
Firmicutes	Bacilli	Lactobacillales	Lactobacillales_unclassified	Lactobacillales_unclassified	M02127_204_000000000-ARDDL_1_2102_21301_2965	0.0014583	0	0	0	0	0	0	0	0	0	0	0	0	0	0	0	0	0	0	0	0	0	0	0	0	0	0	0	0	0	0.0733676	0	0	0	0	0	0	0	0	0	0	0	0	0
Firmicutes	Bacilli	Lactobacillales	Lactobacillales_unclassified	Lactobacillales_unclassified	M02127_204_000000000-ARDDL_1_2102_21886_18321	0.0014583	0	0	0	0	0	0	0	0	0	0	0	0	0	0	0	0	0	0	0	0	0	0	0	0	0	0	0	0	0	0	0	0	0	0	0	0	0	0.0733676	0	0	0	0	0
Firmicutes	Bacilli	Lactobacillales	Lactobacillales_unclassified	Lactobacillales_unclassified	M02127_204_000000000-ARDDL_1_2102_5945_9757	0.0014583	0	0	0	0	0	0	0	0	0	0	0	0	0	0	0	0	0	0	0	0	0	0	0	0	0	0	0	0	0	0	0	0	0	0	0	0	0	0	0	0	0.0733676	0	0
Firmicutes	Bacilli	Lactobacillales	Lactobacillales_unclassified	Lactobacillales_unclassified	M02127_204_000000000-ARDDL_1_2103_19463_21202	0.0014583	0	0	0	0	0	0	0	0	0	0	0	0	0	0	0	0	0	0	0	0	0	0	0	0	0	0	0	0	0	0	0	0	0	0	0	0	0	0	0	0	0	0	0
Firmicutes	Bacilli	Lactobacillales	Lactobacillales_unclassified	Lactobacillales_unclassified	M02127_204_000000000-ARDDL_1_2103_6975_23663	0.0058332	0	0	0	0	0	0	0	0	0	0	0	0	0	0	0	0	0	0	0	0	0	0	0	0	0	0	0	0	0	0	0	0	0	0.0733676	0	0	0	0	0.0733676	0	0	0	0
Firmicutes	Bacilli	Lactobacillales	Lactobacillales_unclassified	Lactobacillales_unclassified	M02127_204_000000000-ARDDL_1_2104_11918_21085	0.0014583	0	0	0	0	0	0	0	0	0	0	0	0.0733676	0	0	0	0	0	0	0	0	0	0	0	0	0	0	0	0	0	0	0	0	0	0	0	0	0	0	0	0	0	0	0
Firmicutes	Bacilli	Lactobacillales	Lactobacillales_unclassified	Lactobacillales_unclassified	M02127_204_000000000-ARDDL_1_2104_13369_26316	0.0014583	0	0	0	0	0	0	0	0	0	0	0	0	0	0	0	0	0	0	0	0	0	0	0	0	0	0	0	0	0	0	0	0	0	0	0	0	0.0733676	0	0	0	0	0	0
Firmicutes	Bacilli	Lactobacillales	Lactobacillales_unclassified	Lactobacillales_unclassified	M02127_204_000000000-ARDDL_1_2105_23222_25486	0.014583	0.0733676	0	0	0	0	0.220103	0	0	0	0	0.0733676	0	0	0	0	0	0	0	0	0	0	0	0	0.0733676	0	0	0	0	0	0	0	0.0733676	0	0	0	0	0	0	0	0.0733676	0	0	0
Firmicutes	Bacilli	Lactobacillales	Lactobacillales_unclassified	Lactobacillales_unclassified	M02127_204_000000000-ARDDL_1_2106_16060_14610	0.0014583	0	0	0	0	0	0	0	0	0	0	0	0	0	0	0	0	0	0	0	0	0	0	0	0	0	0	0	0	0	0	0	0	0	0	0.0733676	0	0	0	0	0	0	0	0
Firmicutes	Bacilli	Lactobacillales	Lactobacillales_unclassified	Lactobacillales_unclassified	M02127_204_000000000-ARDDL_1_2106_17215_15945	0.0014583	0	0	0	0	0	0	0	0	0	0	0	0	0	0	0	0	0	0	0.0733676	0	0	0	0	0	0	0	0	0	0	0	0	0	0	0	0	0	0	0	0	0	0	0	0
Firmicutes	Bacilli	Lactobacillales	Lactobacillales_unclassified	Lactobacillales_unclassified	M02127_204_000000000-ARDDL_1_2106_19304_19880	0.0043749	0	0	0	0	0	0	0	0	0	0.0733676	0	0	0	0	0	0	0	0	0.0733676	0	0	0	0.0733676	0	0	0	0	0	0	0	0	0	0	0	0	0	0	0	0	0	0	0	0
Firmicutes	Bacilli	Lactobacillales	Lactobacillales_unclassified	Lactobacillales_unclassified	M02127_204_000000000-ARDDL_1_2106_20750_14626	0.0014583	0	0	0	0	0	0	0	0	0	0	0	0	0	0	0	0	0	0	0	0	0	0	0	0	0	0	0	0	0	0	0	0	0	0	0	0	0	0	0	0	0	0	0
Firmicutes	Bacilli	Lactobacillales	Lactobacillales_unclassified	Lactobacillales_unclassified	M02127_204_000000000-ARDDL_1_2106_22410_5842	0.0014583	0	0	0	0	0	0	0	0	0	0.0733676	0	0	0	0	0	0	0	0	0	0	0	0	0	0	0	0	0	0	0	0	0	0	0	0	0	0	0	0	0	0	0	0	0
Firmicutes	Bacilli	Lactobacillales	Lactobacillales_unclassified	Lactobacillales_unclassified	M02127_204_000000000-ARDDL_1_2106_26134_7200	0.169163	0.0733676	0	0	0.0733676	0.0733676	0.29347	0.146735	0	0.29347	0.366838	0.220103	0	0	0	0.0733676	0.0733676	0	0.220103	0.366838	0	0	0.146735	0.146735	0.0733676	0.146735	0	0.220103	0.440205	0.29347	0.220103	0.29347	0.146735	0.0733676	0.146735	0.146735	0.146735	0.0733676	0.146735	0.29347	0.513573	0.29347	0.733676	0.29347
Firmicutes	Bacilli	Lactobacillales	Lactobacillales_unclassified	Lactobacillales_unclassified	M02127_204_000000000-ARDDL_1_2107_14376_16012	0.0029166	0	0	0	0	0	0	0	0	0	0	0	0	0	0	0	0	0	0	0	0	0	0	0	0	0	0	0	0	0	0	0	0	0	0	0	0	0	0	0.146735	0	0	0	0
Firmicutes	Bacilli	Lactobacillales	Lactobacillales_unclassified	Lactobacillales_unclassified	M02127_204_000000000-ARDDL_1_2107_16504_20487	0.0087498	0	0	0	0	0	0	0	0	0	0	0	0	0	0	0	0	0	0.0733676	0	0	0.0733676	0	0	0	0	0	0	0	0	0	0	0	0	0	0.0733676	0	0.0733676	0.0733676	0	0.0733676	0	0	0
Firmicutes	Bacilli	Lactobacillales	Lactobacillales_unclassified	Lactobacillales_unclassified	M02127_204_000000000-ARDDL_1_2107_22233_20888	0.0014583	0	0	0	0	0	0	0	0	0	0	0	0	0	0	0	0	0	0	0	0	0	0	0	0	0	0	0	0	0	0	0	0	0	0	0	0.0733676	0	0	0	0	0	0	0
Firmicutes	Bacilli	Lactobacillales	Lactobacillales_unclassified	Lactobacillales_unclassified	M02127_204_000000000-ARDDL_1_2107_6365_10338	0.0014583	0	0	0	0	0	0	0	0	0	0	0.0733676	0	0	0	0	0	0	0	0	0	0	0	0	0	0	0	0	0	0	0	0	0	0	0	0	0	0	0	0	0	0	0	0
Firmicutes	Bacilli	Lactobacillales	Lactobacillales_unclassified	Lactobacillales_unclassified	M02127_204_000000000-ARDDL_1_2108_25351_8427	0.0029166	0	0	0	0.0733676	0	0	0.0733676	0	0	0	0	0	0	0	0	0	0	0	0	0	0	0	0	0	0	0	0	0	0	0	0	0	0	0	0	0	0	0	0	0	0	0	0
Firmicutes	Bacilli	Lactobacillales	Lactobacillales_unclassified	Lactobacillales_unclassified	M02127_204_000000000-ARDDL_1_2108_3069_16736	0.0014583	0	0	0	0	0	0	0.0733676	0	0	0	0	0	0	0	0	0	0	0	0	0	0	0	0	0	0	0	0	0	0	0	0	0	0	0	0	0	0	0	0	0	0	0	0
Firmicutes	Bacilli	Lactobacillales	Lactobacillales_unclassified	Lactobacillales_unclassified	M02127_204_000000000-ARDDL_1_2109_16992_6950	0.0029166	0	0	0	0	0	0	0	0	0.0733676	0	0	0	0	0.0733676	0	0	0	0	0	0	0	0	0	0	0	0	0	0	0	0	0	0	0	0	0	0	0	0	0	0	0	0	0
Firmicutes	Bacilli	Lactobacillales	Lactobacillales_unclassified	Lactobacillales_unclassified	M02127_204_000000000-ARDDL_1_2109_22034_12100	0.0014583	0	0	0	0	0	0	0	0	0	0	0	0	0	0	0	0	0	0	0	0	0	0	0	0	0	0	0	0	0	0	0	0	0	0	0	0	0	0	0.0733676	0	0	0	0
Firmicutes	Bacilli	Lactobacillales	Lactobacillales_unclassified	Lactobacillales_unclassified	M02127_204_000000000-ARDDL_1_2110_10229_15061	0.0014583	0	0	0	0	0	0	0	0	0	0	0	0	0	0	0	0	0	0	0	0	0	0	0	0	0	0	0	0	0	0	0	0.0733676	0	0	0	0	0	0	0	0	0	0	0
Firmicutes	Bacilli	Lactobacillales	Lactobacillales_unclassified	Lactobacillales_unclassified	M02127_204_000000000-ARDDL_1_2110_10290_7034	0.0014583	0	0	0	0	0	0	0	0	0	0	0	0	0	0	0	0	0	0	0	0	0	0	0	0	0	0	0	0	0	0	0	0	0	0	0	0	0	0	0	0	0	0	0
Firmicutes	Bacilli	Lactobacillales	Lactobacillales_unclassified	Lactobacillales_unclassified	M02127_204_000000000-ARDDL_1_2110_10338_26648	0.0014583	0	0	0	0	0	0	0	0	0	0	0	0.0733676	0	0	0	0	0	0	0	0	0	0	0	0	0	0	0	0	0	0	0	0	0	0	0	0	0	0	0	0	0	0	0
Firmicutes	Bacilli	Lactobacillales	Lactobacillales_unclassified	Lactobacillales_unclassified	M02127_204_000000000-ARDDL_1_2111_15581_20630	0.0116664	0.0733676	0	0	0.146735	0	0	0.0733676	0	0	0	0	0	0	0	0	0	0	0	0	0	0	0	0	0	0	0	0	0.0733676	0	0	0.0733676	0	0	0	0	0	0	0	0	0	0	0	0.0733676
Firmicutes	Bacilli	Lactobacillales	Lactobacillales_unclassified	Lactobacillales_unclassified	M02127_204_000000000-ARDDL_1_2111_20314_18986	0.0014583	0	0	0	0	0	0	0.0733676	0	0	0	0	0	0	0	0	0	0	0	0	0	0	0	0	0	0	0	0	0	0	0	0	0	0	0	0	0	0	0	0	0	0	0	0
Firmicutes	Bacilli	Lactobacillales	Lactobacillales_unclassified	Lactobacillales_unclassified	M02127_204_000000000-ARDDL_1_2111_23935_20416	0.0014583	0	0	0	0	0	0	0	0	0	0	0	0	0	0	0	0	0	0	0	0	0	0	0	0	0	0	0	0	0	0	0	0	0	0	0	0	0	0	0	0	0	0	0
Firmicutes	Bacilli	Lactobacillales	Lactobacillales_unclassified	Lactobacillales_unclassified	M02127_204_000000000-ARDDL_1_2111_9825_10282	0.0160413	0	0	0	0.0733676	0	0	0	0	0	0	0	0	0	0	0	0	0	0	0	0	0	0.146735	0	0.0733676	0	0	0	0.0733676	0	0	0.146735	0	0	0	0	0	0.146735	0	0	0.0733676	0	0.0733676	0
Firmicutes	Bacilli	Lactobacillales	Lactobacillales_unclassified	Lactobacillales_unclassified	M02127_204_000000000-ARDDL_1_2112_12492_24556	0.0072915	0	0	0	0	0	0.0733676	0	0	0	0	0	0	0	0	0	0	0	0	0	0	0	0	0	0.0733676	0	0	0	0	0	0	0.146735	0	0	0	0	0	0	0	0	0.0733676	0	0	0
Firmicutes	Bacilli	Lactobacillales	Lactobacillales_unclassified	Lactobacillales_unclassified	M02127_204_000000000-ARDDL_1_2112_12805_9120	0.0014583	0	0	0	0	0	0	0	0	0	0	0	0	0	0	0	0	0	0	0	0	0	0	0	0	0	0	0.0733676	0	0	0	0	0	0	0	0	0	0	0	0	0	0	0	0
Firmicutes	Bacilli	Lactobacillales	Lactobacillales_unclassified	Lactobacillales_unclassified	M02127_204_000000000-ARDDL_1_2112_20371_13751	0.0277077	0	0	0	0	0	0.0733676	0.0733676	0	0.146735	0	0.0733676	0	0	0	0	0.146735	0	0	0.0733676	0	0.0733676	0.0733676	0	0	0	0	0	0	0.0733676	0	0.220103	0	0	0	0	0.0733676	0	0	0.0733676	0.0733676	0	0	0.0733676
Firmicutes	Bacilli	Lactobacillales	Lactobacillales_unclassified	Lactobacillales_unclassified	M02127_204_000000000-ARDDL_1_2113_17415_21873	0.0014583	0	0	0	0	0	0	0	0	0	0	0	0	0	0	0	0	0	0	0	0	0	0	0	0	0	0	0	0	0	0	0.0733676	0	0	0	0	0	0	0	0	0	0	0	0
Firmicutes	Bacilli	Lactobacillales	Lactobacillales_unclassified	Lactobacillales_unclassified	M02127_204_000000000-ARDDL_1_2113_20692_18707	0.0014583	0	0	0	0	0	0	0	0	0	0	0	0	0	0	0	0	0	0	0	0	0	0	0	0	0	0	0	0	0	0	0	0	0	0	0	0	0.0733676	0	0	0	0	0	0
Firmicutes	Bacilli	Lactobacillales	Lactobacillales_unclassified	Lactobacillales_unclassified	M02127_204_000000000-ARDDL_1_2113_21521_27875	0.535196	0.440205	0	0	0.29347	0.0733676	0.660308	0.586941	0	0.660308	0.513573	0.586941	1.24725	0.146735	0.146735	0.0733676	0.953778	0.29347	0.660308	1.46735	0.440205	0.366838	0.586941	0.953778	0.366838	0.513573	0	0.660308	0.733676	0.660308	0.146735	0.440205	0.146735	0.513573	0.146735	0.29347	0.513573	0.733676	0.586941	0.440205	0.29347	0.440205	0.807043	1.46735
Firmicutes	Bacilli	Lactobacillales	Lactobacillales_unclassified	Lactobacillales_unclassified	M02127_204_000000000-ARDDL_1_2114_13407_15327	0.0014583	0	0	0	0	0	0	0	0	0	0	0	0	0	0	0	0	0	0	0	0	0	0	0	0	0	0	0	0	0	0	0	0.0733676	0	0	0	0	0	0	0	0	0	0	0
Firmicutes	Bacilli	Lactobacillales	Lactobacillales_unclassified	Lactobacillales_unclassified	M02127_204_000000000-ARDDL_1_2114_20076_9146	0.0043749	0	0	0	0	0	0	0	0	0	0	0	0	0	0	0	0	0	0	0	0	0	0	0	0	0	0	0	0.0733676	0	0	0	0	0	0	0	0	0	0	0	0.0733676	0	0	0
Firmicutes	Bacilli	Lactobacillales	Lactobacillales_unclassified	Lactobacillales_unclassified	M02127_204_000000000-ARDDL_1_2114_20992_14797	0.0116664	0	0.0733676	0	0	0	0	0	0	0	0	0	0	0	0	0	0	0	0	0	0	0	0	0	0.0733676	0	0	0	0	0	0	0	0	0	0	0	0	0.0733676	0	0	0.0733676	0	0	0.0733676
Firmicutes	Bacilli	Lactobacillales	Lactobacillales_unclassified	Lactobacillales_unclassified	M02127_204_000000000-ARDDL_1_2114_6182_6838	0.0014583	0	0	0	0	0	0	0	0	0	0	0	0	0	0	0	0	0	0	0	0	0	0	0	0	0	0	0	0	0	0	0	0	0	0	0	0	0	0	0	0	0	0	0
				Lactobacillales_unclassified		4.66073	1.90756	0.953778	0.733676	2.42113	1.83419	5.4292	4.47542	0	7.7036	4.18195	3.00807	6.60308	1.68745	1.24725	3.08144	6.16288	1.54072	6.82318	7.9237	2.20103	4.18195	7.55686	6.89655	4.54879	1.98092	1.82482	4.03522	9.61115	5.35583	5.06236	7.55686	4.40205	3.74175	4.98899	4.10858	3.96185	8.1438	3.37491	7.19002	6.01614	5.72267	7.99707	7.48349
			Lactobacillales_unclassified			4.66073	1.90756	0.953778	0.733676	2.42113	1.83419	5.4292	4.47542	0	7.7036	4.18195	3.00807	6.60308	1.68745	1.24725	3.08144	6.16288	1.54072	6.82318	7.9237	2.20103	4.18195	7.55686	6.89655	4.54879	1.98092	1.82482	4.03522	9.61115	5.35583	5.06236	7.55686	4.40205	3.74175	4.98899	4.10858	3.96185	8.1438	3.37491	7.19002	6.01614	5.72267	7.99707	7.48349
Firmicutes	Bacilli	Lactobacillales	Leuconostocaceae	Leuconostocaceae_unclassified	M02127_204_000000000-ARDDL_1_2108_18022_14091	0.0029166	0	0	0	0	0	0.0733676	0	0	0	0	0	0	0	0	0	0	0	0	0	0	0	0	0	0	0	0	0	0	0	0	0	0	0	0	0	0	0	0.0733676	0	0	0	0	0
Firmicutes	Bacilli	Lactobacillales	Leuconostocaceae	Leuconostocaceae_unclassified	M02127_204_000000000-ARDDL_1_2111_4289_14478	0.0014583	0	0	0	0	0	0	0	0	0	0	0	0	0	0	0	0	0	0	0	0	0	0	0.0733676	0	0	0	0	0	0	0	0	0	0	0	0	0	0	0	0	0	0	0	0
				Leuconostocaceae_unclassified		0.0043749	0	0	0	0	0	0.0733676	0	0	0	0	0	0	0	0	0	0	0	0	0	0	0	0	0.0733676	0	0	0	0	0	0	0	0	0	0	0	0	0	0	0.0733676	0	0	0	0	0
Firmicutes	Bacilli	Lactobacillales	Leuconostocaceae	Weissella_1	M02127_204_000000000-ARDDL_1_1101_16284_25054	0.0014583	0	0	0	0	0	0	0	0	0	0	0.0733676	0	0	0	0	0	0	0	0	0	0	0	0	0	0	0	0	0	0	0	0	0	0	0	0	0	0	0	0	0	0	0	0
Firmicutes	Bacilli	Lactobacillales	Leuconostocaceae	Weissella_1	M02127_204_000000000-ARDDL_1_1102_14138_15273	0.0014583	0	0	0	0	0	0.0733676	0	0	0	0	0	0	0	0	0	0	0	0	0	0	0	0	0	0	0	0	0	0	0	0	0	0	0	0	0	0	0	0	0	0	0	0	0
Firmicutes	Bacilli	Lactobacillales	Leuconostocaceae	Weissella_1	M02127_204_000000000-ARDDL_1_1102_28370_13357	0.0014583	0	0	0	0	0	0	0	0	0	0	0	0	0	0	0	0	0	0	0	0	0	0	0	0.0733676	0	0	0	0	0	0	0	0	0	0	0	0	0	0	0	0	0	0	0
Firmicutes	Bacilli	Lactobacillales	Leuconostocaceae	Weissella_1	M02127_204_000000000-ARDDL_1_1104_10659_16261	0.0116664	0	0	0	0	0	0	0	0	0	0.0733676	0	0	0	0	0	0	0	0.0733676	0	0	0	0	0.0733676	0	0	0	0.0733676	0	0	0	0	0	0	0	0	0	0	0	0	0.0733676	0	0	0
Firmicutes	Bacilli	Lactobacillales	Leuconostocaceae	Weissella_1	M02127_204_000000000-ARDDL_1_1104_7355_17060	0.0014583	0	0	0	0	0	0	0	0	0	0	0	0	0	0	0	0	0	0	0	0	0	0	0	0	0	0	0	0	0	0	0	0	0	0	0	0	0	0	0	0	0	0	0
Firmicutes	Bacilli	Lactobacillales	Leuconostocaceae	Weissella_1	M02127_204_000000000-ARDDL_1_1105_23662_18525	0.0014583	0	0	0	0	0	0	0	0	0	0	0	0	0	0	0	0	0	0	0	0	0	0	0	0	0	0	0	0	0	0	0	0	0	0	0	0	0	0	0	0	0	0	0.0733676
Firmicutes	Bacilli	Lactobacillales	Leuconostocaceae	Weissella_1	M02127_204_000000000-ARDDL_1_1111_10550_5289	0.0233328	0	0	0.0733676	0.0733676	0	0.220103	0	0	0	0.220103	0	0	0	0	0.0733676	0	0.0733676	0	0	0.0733676	0	0.0733676	0	0.0733676	0	0	0	0.0733676	0	0	0.0733676	0	0	0	0	0	0	0	0	0	0	0	0
Firmicutes	Bacilli	Lactobacillales	Leuconostocaceae	Weissella_1	M02127_204_000000000-ARDDL_1_1111_15441_4885	1.59684	0.733676	0.440205	1.39398	0.366838	0.440205	4.10858	0.586941	0	0.440205	3.00807	8.58401	2.20103	0.440205	0.807043	1.90756	1.10051	1.24725	2.4945	1.17388	0.440205	0.733676	6.01614	1.61409	2.42113	0.953778	0.364964	1.54072	0.733676	1.32062	0.880411	0.366838	0.513573	0.953778	0.586941	0.660308	0.220103	1.02715	0.366838	0.660308	0.733676	1.61409	0.513573	0.660308
Firmicutes	Bacilli	Lactobacillales	Leuconostocaceae	Weissella_1	M02127_204_000000000-ARDDL_1_1112_23682_13918	0.0029166	0	0	0	0	0	0	0	0	0	0	0.146735	0	0	0	0	0	0	0	0	0	0	0	0	0	0	0	0	0	0	0	0	0	0	0	0	0	0	0	0	0	0	0	0
Firmicutes	Bacilli	Lactobacillales	Leuconostocaceae	Weissella_1	M02127_204_000000000-ARDDL_1_2101_9854_18659	0.166246	0.220103	0	0	0.146735	0	0.513573	0	0	0	0.586941	0.29347	0	0	0	0.220103	0	0	0.366838	0.0733676	0	0.29347	0.807043	0.146735	0.733676	0	0	0	0.0733676	0	0	0	0	0.146735	0	0	0	0.146735	0.0733676	0	0.146735	0.0733676	0.146735	0.220103
Firmicutes	Bacilli	Lactobacillales	Leuconostocaceae	Weissella_1	M02127_204_000000000-ARDDL_1_2103_14245_23716	0.0218745	0	0	0	0	0.0733676	0.0733676	0	0	0	0	0.146735	0.0733676	0	0.0733676	0	0	0	0.0733676	0	0	0	0.0733676	0	0	0	0	0	0	0	0	0	0	0	0.0733676	0.0733676	0	0	0	0	0	0.0733676	0	0.0733676
Firmicutes	Bacilli	Lactobacillales	Leuconostocaceae	Weissella_1	M02127_204_000000000-ARDDL_1_2103_5504_10935	0.0029166	0	0	0	0	0	0	0	0	0	0	0.0733676	0	0	0	0	0	0	0	0	0	0	0	0	0	0	0	0	0	0	0	0	0	0	0	0	0	0.0733676	0	0	0	0	0	0
Firmicutes	Bacilli	Lactobacillales	Leuconostocaceae	Weissella_1	M02127_204_000000000-ARDDL_1_2104_28658_16008	0.0014583	0	0	0	0	0	0	0	0	0	0	0.0733676	0	0	0	0	0	0	0	0	0	0	0	0	0	0	0	0	0	0	0	0	0	0	0	0	0	0	0	0	0	0	0	0
Firmicutes	Bacilli	Lactobacillales	Leuconostocaceae	Weissella_1	M02127_204_000000000-ARDDL_1_2110_20444_25618	0.0452073	0	0	0	0.0733676	0	0.146735	0	0	0	0.220103	0.0733676	0	0	0	0	0.146735	0.220103	0.146735	0.0733676	0	0	0.0733676	0	0	0.0733676	0	0.0733676	0	0	0.0733676	0	0	0	0	0	0.220103	0	0.0733676	0	0	0	0	0.0733676
Firmicutes	Bacilli	Lactobacillales	Leuconostocaceae	Weissella_1	M02127_204_000000000-ARDDL_1_2111_15480_6483	0.0014583	0	0	0	0	0	0	0	0	0	0	0	0	0	0	0	0	0	0	0	0	0	0	0	0	0	0	0	0	0	0	0	0	0	0	0	0	0	0	0	0	0	0	0
Firmicutes	Bacilli	Lactobacillales	Leuconostocaceae	Weissella_1	M02127_204_000000000-ARDDL_1_2112_16239_14339	0.0116664	0	0	0	0	0	0	0	0	0	0	0	0	0	0	0.0733676	0	0	0	0	0	0	0.0733676	0	0	0	0	0	0	0	0	0	0	0	0.0733676	0	0	0	0	0	0	0	0.146735	0
Firmicutes	Bacilli	Lactobacillales	Leuconostocaceae	Weissella_1	M02127_204_000000000-ARDDL_1_2114_15210_2068	0.0029166	0	0	0	0	0	0	0	0	0	0	0	0	0	0	0	0	0	0	0	0	0.0733676	0	0	0	0	0	0	0	0	0	0	0	0	0	0	0	0	0	0	0	0	0	0
				Weissella_1		1.89579	0.953778	0.440205	1.46735	0.660308	0.513573	5.13573	0.586941	0	0.440205	4.10858	9.46442	2.27439	0.440205	0.880411	2.27439	1.24725	1.54072	3.15481	1.32062	0.513573	1.10051	7.11665	1.83419	3.30154	1.02715	0.364964	1.68745	0.880411	1.32062	0.953778	0.440205	0.513573	1.10051	0.733676	0.733676	0.440205	1.24725	0.513573	0.660308	0.953778	1.76082	0.807043	1.10051
			Leuconostocaceae			1.90016	0.953778	0.440205	1.46735	0.660308	0.513573	5.2091	0.586941	0	0.440205	4.10858	9.46442	2.27439	0.440205	0.880411	2.27439	1.24725	1.54072	3.15481	1.32062	0.513573	1.10051	7.11665	1.90756	3.30154	1.02715	0.364964	1.68745	0.880411	1.32062	0.953778	0.440205	0.513573	1.10051	0.733676	0.733676	0.440205	1.24725	0.586941	0.660308	0.953778	1.76082	0.807043	1.10051
Firmicutes	Bacilli	Lactobacillales	Streptococcaceae	Lactococcus_1	M02127_204_000000000-ARDDL_1_1107_6452_6983	0.0043749	0	0	0	0	0	0	0	0	0	0	0.0733676	0	0	0	0	0	0	0	0	0	0	0	0	0	0	0	0	0	0	0	0	0	0	0	0	0	0	0	0	0	0	0	0
				Lactococcus_1		0.0043749	0	0	0	0	0	0	0	0	0	0	0.0733676	0	0	0	0	0	0	0	0	0	0	0	0	0	0	0	0	0	0	0	0	0	0	0	0	0	0	0	0	0	0	0	0
Firmicutes	Bacilli	Lactobacillales	Streptococcaceae	Lactococcus_2	M02127_204_000000000-ARDDL_1_1101_23174_5390	0.0058332	0	0	0	0	0	0	0	0	0	0	0	0	0	0	0	0	0	0	0	0	0	0	0	0	0	0	0	0	0	0	0	0	0	0	0	0	0	0	0	0	0	0	0.0733676
Firmicutes	Bacilli	Lactobacillales	Streptococcaceae	Lactococcus_2	M02127_204_000000000-ARDDL_1_1111_14234_10454	0.0029166	0	0	0	0	0	0	0	0	0	0	0	0	0	0	0	0	0	0	0	0	0	0	0	0	0	0	0	0	0	0	0	0	0	0	0	0	0	0	0	0	0	0.0733676	0
Firmicutes	Bacilli	Lactobacillales	Streptococcaceae	Lactococcus_2	M02127_204_000000000-ARDDL_1_1112_25050_20939	0.0014583	0	0	0	0	0	0	0	0	0	0	0	0	0	0	0	0	0	0	0	0	0	0	0	0	0	0	0	0	0	0	0	0	0	0	0	0	0	0	0	0	0	0	0
Firmicutes	Bacilli	Lactobacillales	Streptococcaceae	Lactococcus_2	M02127_204_000000000-ARDDL_1_1113_5928_8607	0.0043749	0	0	0	0	0	0	0	0	0	0	0	0	0	0	0	0	0	0	0	0	0	0	0	0	0	0	0	0	0	0	0	0	0.0733676	0	0	0	0	0.0733676	0	0	0	0	0
Firmicutes	Bacilli	Lactobacillales	Streptococcaceae	Lactococcus_2	M02127_204_000000000-ARDDL_1_2102_15461_24979	0.0014583	0	0	0	0	0	0	0	0	0	0	0	0	0	0	0	0	0	0	0	0	0	0	0	0	0	0	0.0733676	0	0	0	0	0	0	0	0	0	0	0	0	0	0	0	0
Firmicutes	Bacilli	Lactobacillales	Streptococcaceae	Lactococcus_2	M02127_204_000000000-ARDDL_1_2111_12865_9049	0.0029166	0	0	0	0	0	0	0	0	0	0	0	0	0	0	0	0	0	0	0	0	0	0	0	0	0	0	0	0	0	0	0	0	0	0	0	0	0	0	0.0733676	0	0	0	0
				Lactococcus_2		0.0189579	0	0	0	0	0	0	0	0	0	0	0	0	0	0	0	0	0	0	0	0	0	0	0	0	0	0	0.0733676	0	0	0	0	0	0.0733676	0	0	0	0	0.0733676	0.0733676	0	0	0.0733676	0.0733676
Firmicutes	Bacilli	Lactobacillales	Streptococcaceae	Lactovum	M02127_204_000000000-ARDDL_1_2113_16584_9134	0.0029166	0	0	0	0	0	0	0	0	0	0	0	0	0	0	0	0	0	0	0	0	0	0	0	0	0	0	0	0	0	0	0.0733676	0	0	0	0	0	0	0	0	0	0	0	0
				Lactovum		0.0029166	0	0	0	0	0	0	0	0	0	0	0	0	0	0	0	0	0	0	0	0	0	0	0	0	0	0	0	0	0	0	0.0733676	0	0	0	0	0	0	0	0	0	0	0	0
Firmicutes	Bacilli	Lactobacillales	Streptococcaceae	Streptococcaceae_unclassified	M02127_204_000000000-ARDDL_1_2101_12638_19988	0.252286	0	0	0	0	0	0	0	0	0	0	0.0733676	0.0733676	0	0	0	0	0	0	0	0	0.0733676	0.146735	0	0	0.0733676	0.729927	0.0733676	0	0.220103	0	0	0	0.0733676	0	0.220103	0	0.660308	0.146735	0.146735	0.586941	0.440205	1.98092	0.366838
Firmicutes	Bacilli	Lactobacillales	Streptococcaceae	Streptococcaceae_unclassified	M02127_204_000000000-ARDDL_1_2105_10470_11774	0.0014583	0	0	0	0	0	0	0	0	0	0	0	0	0	0	0	0	0	0	0	0	0	0	0	0	0	0	0	0	0	0	0	0	0	0	0	0	0	0	0	0	0	0	0
				Streptococcaceae_unclassified		0.253744	0	0	0	0	0	0	0	0	0	0	0.0733676	0.0733676	0	0	0	0	0	0	0	0	0.0733676	0.146735	0	0	0.0733676	0.729927	0.0733676	0	0.220103	0	0	0	0.0733676	0	0.220103	0	0.660308	0.146735	0.146735	0.586941	0.440205	1.98092	0.366838
Firmicutes	Bacilli	Lactobacillales	Streptococcaceae	Streptococcus	M02127_204_000000000-ARDDL_1_1111_5298_11301	0.0014583	0	0	0	0	0	0	0	0	0	0	0	0	0	0	0	0	0	0	0	0	0	0	0.0733676	0	0	0	0	0	0	0	0	0	0	0	0	0	0	0	0	0	0	0	0
				Streptococcus		0.0014583	0	0	0	0	0	0	0	0	0	0	0	0	0	0	0	0	0	0	0	0	0	0	0.0733676	0	0	0	0	0	0	0	0	0	0	0	0	0	0	0	0	0	0	0	0
			Streptococcaceae			0.281452	0	0	0	0	0	0	0	0	0	0	0.146735	0.0733676	0	0	0	0	0	0	0	0	0.0733676	0.146735	0.0733676	0	0.0733676	0.729927	0.146735	0	0.220103	0	0.0733676	0	0.146735	0	0.220103	0	0.660308	0.220103	0.220103	0.586941	0.440205	2.05429	0.440205
		Lactobacillales				11.3208	4.10858	2.34776	4.32869	10.5649	6.08951	20.2494	7.55686	0	11.372	17.168	17.6082	12.9861	4.84226	3.66838	8.65737	11.8122	8.3639	17.0946	12.6192	4.98899	9.02421	18.562	9.46442	13.7931	9.97799	5.47445	9.09758	16.1409	11.0785	9.53778	10.4182	6.38298	6.60308	8.58401	10.4916	6.67645	17.8283	7.26339	11.0051	13.0594	17.3147	19.6625	17.3147
	Bacilli					11.5293	4.25532	2.42113	4.47542	10.6383	6.16288	20.3228	7.85033	0	11.6654	17.2414	17.6816	13.0594	4.84226	3.96185	8.65737	11.9589	8.3639	17.4615	12.6926	4.98899	9.17095	18.8555	9.75789	14.1599	9.97799	6.20438	9.09758	16.361	11.1519	9.75789	10.6383	6.74982	6.74982	8.58401	10.8584	6.74982	18.7821	8.07043	11.5921	13.2062	17.3881	19.956	17.3881
Firmicutes	CK-1C4-19	CK-1C4-19_unclassified	CK-1C4-19_unclassified	CK-1C4-19_unclassified	M02127_204_000000000-ARDDL_1_1113_21862_24662	0.0364575	0	0	0	0	0.0733676	0.0733676	0.146735	0	0	0	0.0733676	0.220103	0	0	0	0	0	0	0	0.0733676	0	0	0	0.0733676	0	0	0	0	0	0	0	0	0	0	0	0.0733676	0.0733676	0	0	0	0.0733676	0	0.146735
				CK-1C4-19_unclassified		0.0364575	0	0	0	0	0.0733676	0.0733676	0.146735	0	0	0	0.0733676	0.220103	0	0	0	0	0	0	0	0.0733676	0	0	0	0.0733676	0	0	0	0	0	0	0	0	0	0	0	0.0733676	0.0733676	0	0	0	0.0733676	0	0.146735
			CK-1C4-19_unclassified			0.0364575	0	0	0	0	0.0733676	0.0733676	0.146735	0	0	0	0.0733676	0.220103	0	0	0	0	0	0	0	0.0733676	0	0	0	0.0733676	0	0	0	0	0	0	0	0	0	0	0	0.0733676	0.0733676	0	0	0	0.0733676	0	0.146735
		CK-1C4-19_unclassified				0.0364575	0	0	0	0	0.0733676	0.0733676	0.146735	0	0	0	0.0733676	0.220103	0	0	0	0	0	0	0	0.0733676	0	0	0	0.0733676	0	0	0	0	0	0	0	0	0	0	0	0.0733676	0.0733676	0	0	0	0.0733676	0	0.146735
	CK-1C4-19					0.0364575	0	0	0	0	0.0733676	0.0733676	0.146735	0	0	0	0.0733676	0.220103	0	0	0	0	0	0	0	0.0733676	0	0	0	0.0733676	0	0	0	0	0	0	0	0	0	0	0	0.0733676	0.0733676	0	0	0	0.0733676	0	0.146735
Firmicutes	Clostridia_1	Clostridiales	Clostridiaceae_1	Clostridiaceae_1_unclassified	M02127_204_000000000-ARDDL_1_2113_14120_22253	0.0102081	0	0.0733676	0	0	0	0	0.0733676	0	0	0	0	0	0	0	0	0.0733676	0	0	0	0	0	0	0	0	0	0	0	0	0	0	0	0	0.0733676	0.0733676	0	0.0733676	0	0	0	0	0	0	0
				Clostridiaceae_1_unclassified		0.0102081	0	0.0733676	0	0	0	0	0.0733676	0	0	0	0	0	0	0	0	0.0733676	0	0	0	0	0	0	0	0	0	0	0	0	0	0	0	0	0.0733676	0.0733676	0	0.0733676	0	0	0	0	0	0	0
			Clostridiaceae_1			0.0102081	0	0.0733676	0	0	0	0	0.0733676	0	0	0	0	0	0	0	0	0.0733676	0	0	0	0	0	0	0	0	0	0	0	0	0	0	0	0	0.0733676	0.0733676	0	0.0733676	0	0	0	0	0	0	0
Firmicutes	Clostridia_1	Clostridiales	Clostridiales_unclassified	Clostridiales_unclassified	M02127_204_000000000-ARDDL_1_1101_20255_3801	0.0014583	0	0	0	0	0	0	0	0	0	0	0	0	0	0	0	0	0	0	0	0	0.0733676	0	0	0	0	0	0	0	0	0	0	0	0	0	0	0	0	0	0	0	0	0	0
Firmicutes	Clostridia_1	Clostridiales	Clostridiales_unclassified	Clostridiales_unclassified	M02127_204_000000000-ARDDL_1_1101_22195_16554	0.0160413	0.0733676	0	0	0	0.0733676	0	0	0	0	0	0	0.0733676	0	0.0733676	0	0	0	0	0	0	0.0733676	0	0	0	0	0	0	0	0	0.0733676	0	0	0	0	0.146735	0	0	0	0	0	0	0	0
Firmicutes	Clostridia_1	Clostridiales	Clostridiales_unclassified	Clostridiales_unclassified	M02127_204_000000000-ARDDL_1_1101_7700_26317	0.0029166	0	0	0	0	0	0	0	0	0	0	0	0	0	0	0	0	0	0.0733676	0	0	0	0	0	0	0	0	0	0	0	0	0	0	0	0	0	0	0	0	0	0	0	0	0.0733676
Firmicutes	Clostridia_1	Clostridiales	Clostridiales_unclassified	Clostridiales_unclassified	M02127_204_000000000-ARDDL_1_1102_12016_26961	0.0014583	0	0	0	0	0	0	0	0	0	0	0	0	0	0	0	0	0	0	0	0	0	0	0	0	0	0	0	0	0	0	0	0	0	0	0	0	0	0	0	0	0	0	0.0733676
Firmicutes	Clostridia_1	Clostridiales	Clostridiales_unclassified	Clostridiales_unclassified	M02127_204_000000000-ARDDL_1_1102_23946_5933	0.0014583	0	0	0	0	0	0	0	0	0	0	0	0	0	0	0	0	0	0	0	0	0	0	0	0	0	0	0	0	0	0	0	0	0	0	0	0	0	0	0	0	0.0733676	0	0
Firmicutes	Clostridia_1	Clostridiales	Clostridiales_unclassified	Clostridiales_unclassified	M02127_204_000000000-ARDDL_1_1102_4084_11501	0.0014583	0	0	0	0	0	0	0	0	0	0	0	0	0	0	0	0	0	0	0	0	0	0	0	0	0	0	0	0	0	0	0	0	0	0	0	0	0	0	0	0	0	0	0
Firmicutes	Clostridia_1	Clostridiales	Clostridiales_unclassified	Clostridiales_unclassified	M02127_204_000000000-ARDDL_1_1102_6661_21161	0.0014583	0	0	0	0	0	0	0	0	0	0	0	0	0	0.0733676	0	0	0	0	0	0	0	0	0	0	0	0	0	0	0	0	0	0	0	0	0	0	0	0	0	0	0	0	0
Firmicutes	Clostridia_1	Clostridiales	Clostridiales_unclassified	Clostridiales_unclassified	M02127_204_000000000-ARDDL_1_1103_11743_15867	0.0014583	0	0	0	0	0	0	0	0	0	0	0	0	0	0	0	0	0	0	0	0	0	0	0	0	0	0	0	0	0	0	0	0	0	0	0.0733676	0	0	0	0	0	0	0	0
Firmicutes	Clostridia_1	Clostridiales	Clostridiales_unclassified	Clostridiales_unclassified	M02127_204_000000000-ARDDL_1_1103_16314_4095	0.0014583	0	0	0	0	0	0	0	0	0	0.0733676	0	0	0	0	0	0	0	0	0	0	0	0	0	0	0	0	0	0	0	0	0	0	0	0	0	0	0	0	0	0	0	0	0
Firmicutes	Clostridia_1	Clostridiales	Clostridiales_unclassified	Clostridiales_unclassified	M02127_204_000000000-ARDDL_1_1103_19247_28534	0.0014583	0	0	0	0	0	0	0	0	0	0	0	0	0	0	0	0	0	0	0	0	0	0	0	0	0	0	0	0.0733676	0	0	0	0	0	0	0	0	0	0	0	0	0	0	0
Firmicutes	Clostridia_1	Clostridiales	Clostridiales_unclassified	Clostridiales_unclassified	M02127_204_000000000-ARDDL_1_1103_22937_7164	0.0014583	0	0	0	0	0	0	0	0	0	0	0	0	0	0	0.0733676	0	0	0	0	0	0	0	0	0	0	0	0	0	0	0	0	0	0	0	0	0	0	0	0	0	0	0	0
Firmicutes	Clostridia_1	Clostridiales	Clostridiales_unclassified	Clostridiales_unclassified	M02127_204_000000000-ARDDL_1_1103_24770_11997	0.0014583	0	0.0733676	0	0	0	0	0	0	0	0	0	0	0	0	0	0	0	0	0	0	0	0	0	0	0	0	0	0	0	0	0	0	0	0	0	0	0	0	0	0	0	0	0
Firmicutes	Clostridia_1	Clostridiales	Clostridiales_unclassified	Clostridiales_unclassified	M02127_204_000000000-ARDDL_1_1103_7466_10667	0.0058332	0	0	0	0	0	0	0	0	0	0	0.146735	0	0	0	0	0	0	0	0	0	0	0	0	0	0	0	0	0	0	0	0	0	0	0.0733676	0	0	0	0	0	0	0	0	0
Firmicutes	Clostridia_1	Clostridiales	Clostridiales_unclassified	Clostridiales_unclassified	M02127_204_000000000-ARDDL_1_1103_9879_22963	0.0014583	0	0	0	0	0	0	0	0	0.0733676	0	0	0	0	0	0	0	0	0	0	0	0	0	0	0	0	0	0	0	0	0	0	0	0	0	0	0	0	0	0	0	0	0	0
Firmicutes	Clostridia_1	Clostridiales	Clostridiales_unclassified	Clostridiales_unclassified	M02127_204_000000000-ARDDL_1_1104_12027_14127	0.0014583	0	0	0	0	0	0	0	0	0	0	0	0	0	0	0	0	0	0	0	0	0	0	0	0	0	0	0	0	0	0	0	0	0	0	0	0	0	0	0	0	0	0	0.0733676
Firmicutes	Clostridia_1	Clostridiales	Clostridiales_unclassified	Clostridiales_unclassified	M02127_204_000000000-ARDDL_1_1104_19186_23108	0.0014583	0	0	0	0.0733676	0	0	0	0	0	0	0	0	0	0	0	0	0	0	0	0	0	0	0	0	0	0	0	0	0	0	0	0	0	0	0	0	0	0	0	0	0	0	0
Firmicutes	Clostridia_1	Clostridiales	Clostridiales_unclassified	Clostridiales_unclassified	M02127_204_000000000-ARDDL_1_1104_21646_26244	0.0014583	0	0	0	0	0	0	0	0	0	0	0	0	0	0	0	0	0	0	0	0	0	0	0	0.0733676	0	0	0	0	0	0	0	0	0	0	0	0	0	0	0	0	0	0	0
Firmicutes	Clostridia_1	Clostridiales	Clostridiales_unclassified	Clostridiales_unclassified	M02127_204_000000000-ARDDL_1_1104_21875_26455	0.0014583	0	0	0	0	0	0	0	0	0	0	0	0	0	0	0	0	0	0	0	0	0	0	0	0	0	0	0	0	0	0	0	0	0	0	0	0	0	0	0	0	0	0	0
Firmicutes	Clostridia_1	Clostridiales	Clostridiales_unclassified	Clostridiales_unclassified	M02127_204_000000000-ARDDL_1_1105_17603_22982	0.0043749	0	0	0	0	0	0	0	0	0	0	0	0	0	0	0	0	0	0	0	0	0	0	0.0733676	0	0	0	0.0733676	0	0	0	0	0	0	0	0	0	0	0	0	0	0	0	0.0733676
Firmicutes	Clostridia_1	Clostridiales	Clostridiales_unclassified	Clostridiales_unclassified	M02127_204_000000000-ARDDL_1_1105_19103_17845	0.0029166	0	0	0	0	0	0	0	0	0	0	0	0	0	0	0	0	0	0	0	0	0	0	0	0	0	0	0	0	0	0	0	0	0.0733676	0	0	0	0	0	0.0733676	0	0	0	0
Firmicutes	Clostridia_1	Clostridiales	Clostridiales_unclassified	Clostridiales_unclassified	M02127_204_000000000-ARDDL_1_1105_4206_21666	0.0014583	0	0	0	0	0	0	0	0	0	0	0	0	0	0	0	0	0	0	0	0	0	0	0	0	0	0	0	0	0	0	0	0	0	0	0	0	0	0	0	0.0733676	0	0	0
Firmicutes	Clostridia_1	Clostridiales	Clostridiales_unclassified	Clostridiales_unclassified	M02127_204_000000000-ARDDL_1_1105_5328_16790	0.0014583	0	0	0	0	0	0	0	0	0	0	0	0.0733676	0	0	0	0	0	0	0	0	0	0	0	0	0	0	0	0	0	0	0	0	0	0	0	0	0	0	0	0	0	0	0
Firmicutes	Clostridia_1	Clostridiales	Clostridiales_unclassified	Clostridiales_unclassified	M02127_204_000000000-ARDDL_1_1105_7157_16076	0.0029166	0	0	0	0	0	0	0	0	0	0	0	0	0	0	0	0	0	0	0	0	0	0	0	0	0	0	0	0	0	0	0	0	0	0	0	0	0	0	0.0733676	0	0.0733676	0	0
Firmicutes	Clostridia_1	Clostridiales	Clostridiales_unclassified	Clostridiales_unclassified	M02127_204_000000000-ARDDL_1_1106_11611_28244	0.0014583	0	0	0	0	0	0	0	0	0	0	0	0	0	0	0	0	0	0	0	0	0	0	0	0	0	0	0	0	0	0	0.0733676	0	0	0	0	0	0	0	0	0	0	0	0
Firmicutes	Clostridia_1	Clostridiales	Clostridiales_unclassified	Clostridiales_unclassified	M02127_204_000000000-ARDDL_1_1106_11922_3079	0.0014583	0	0	0	0	0	0	0.0733676	0	0	0	0	0	0	0	0	0	0	0	0	0	0	0	0	0	0	0	0	0	0	0	0	0	0	0	0	0	0	0	0	0	0	0	0
Firmicutes	Clostridia_1	Clostridiales	Clostridiales_unclassified	Clostridiales_unclassified	M02127_204_000000000-ARDDL_1_1106_13120_24387	0.0174996	0	0.0733676	0	0.0733676	0	0.146735	0.0733676	0	0	0.0733676	0	0.0733676	0	0.0733676	0	0	0	0	0	0.146735	0	0.0733676	0.0733676	0	0	0	0	0	0	0	0	0	0	0	0	0	0	0	0	0	0	0	0
Firmicutes	Clostridia_1	Clostridiales	Clostridiales_unclassified	Clostridiales_unclassified	M02127_204_000000000-ARDDL_1_1106_16475_28244	0.0116664	0	0	0	0	0.0733676	0	0	0	0.146735	0	0.0733676	0	0	0	0	0.0733676	0	0	0	0	0	0	0	0	0	0	0	0	0	0	0	0	0	0	0	0	0	0	0	0.0733676	0	0	0
Firmicutes	Clostridia_1	Clostridiales	Clostridiales_unclassified	Clostridiales_unclassified	M02127_204_000000000-ARDDL_1_1106_2070_12466	0.0014583	0	0	0	0	0	0	0	0	0	0	0	0	0	0	0	0	0	0	0	0	0	0	0	0	0	0	0	0	0	0	0	0	0	0	0	0	0	0.0733676	0	0	0	0	0
Firmicutes	Clostridia_1	Clostridiales	Clostridiales_unclassified	Clostridiales_unclassified	M02127_204_000000000-ARDDL_1_1106_26104_10734	0.0072915	0	0	0	0	0	0.220103	0	0	0	0	0.0733676	0	0	0.0733676	0	0	0	0	0	0	0	0	0	0	0	0	0	0	0	0	0	0	0	0	0	0	0	0	0	0	0	0	0
Firmicutes	Clostridia_1	Clostridiales	Clostridiales_unclassified	Clostridiales_unclassified	M02127_204_000000000-ARDDL_1_1106_27430_21245	0.0072915	0	0	0	0	0	0	0	0	0	0	0	0	0	0	0.0733676	0	0	0	0	0.0733676	0	0	0	0	0	0	0	0	0	0	0	0	0	0	0.146735	0	0	0	0	0	0	0	0
Firmicutes	Clostridia_1	Clostridiales	Clostridiales_unclassified	Clostridiales_unclassified	M02127_204_000000000-ARDDL_1_1106_3855_14083	0.0014583	0	0	0.0733676	0	0	0	0	0	0	0	0	0	0	0	0	0	0	0	0	0	0	0	0	0	0	0	0	0	0	0	0	0	0	0	0	0	0	0	0	0	0	0	0
Firmicutes	Clostridia_1	Clostridiales	Clostridiales_unclassified	Clostridiales_unclassified	M02127_204_000000000-ARDDL_1_1106_6616_13022	0.0014583	0	0	0	0	0	0	0	0	0	0	0	0	0	0	0	0	0	0	0	0	0	0	0	0	0	0	0	0	0	0	0	0	0	0	0	0	0	0	0	0	0	0	0
Firmicutes	Clostridia_1	Clostridiales	Clostridiales_unclassified	Clostridiales_unclassified	M02127_204_000000000-ARDDL_1_1106_8309_17730	0.0014583	0	0	0	0	0	0	0.0733676	0	0	0	0	0	0	0	0	0	0	0	0	0	0	0	0	0	0	0	0	0	0	0	0	0	0	0	0	0	0	0	0	0	0	0	0
Firmicutes	Clostridia_1	Clostridiales	Clostridiales_unclassified	Clostridiales_unclassified	M02127_204_000000000-ARDDL_1_1106_9969_16851	0.0014583	0.0733676	0	0	0	0	0	0	0	0	0	0	0	0	0	0	0	0	0	0	0	0	0	0	0	0	0	0	0	0	0	0	0	0	0	0	0	0	0	0	0	0	0	0
Firmicutes	Clostridia_1	Clostridiales	Clostridiales_unclassified	Clostridiales_unclassified	M02127_204_000000000-ARDDL_1_1107_18692_17468	0.0014583	0	0	0	0	0	0	0	0	0	0	0	0	0	0	0	0	0	0	0	0.0733676	0	0	0	0	0	0	0	0	0	0	0	0	0	0	0	0	0	0	0	0	0	0	0
Firmicutes	Clostridia_1	Clostridiales	Clostridiales_unclassified	Clostridiales_unclassified	M02127_204_000000000-ARDDL_1_1107_24688_5028	0.014583	0	0	0.0733676	0	0	0.0733676	0	0	0	0	0	0.0733676	0	0	0	0	0	0	0	0	0.0733676	0	0	0	0	0	0	0	0	0.0733676	0	0.0733676	0	0	0.0733676	0	0	0	0	0	0.0733676	0	0
Firmicutes	Clostridia_1	Clostridiales	Clostridiales_unclassified	Clostridiales_unclassified	M02127_204_000000000-ARDDL_1_1107_25248_16046	0.0029166	0	0	0	0	0	0	0	0	0	0	0	0	0	0	0	0	0	0	0	0	0	0	0	0	0	0	0	0	0	0	0	0	0.146735	0	0	0	0	0	0	0	0	0	0
Firmicutes	Clostridia_1	Clostridiales	Clostridiales_unclassified	Clostridiales_unclassified	M02127_204_000000000-ARDDL_1_1107_7989_13855	0.0116664	0	0	0	0	0	0	0	0	0	0	0.0733676	0	0	0	0	0	0	0	0	0	0	0	0	0	0	0	0	0	0	0	0	0	0	0	0	0.0733676	0	0	0	0	0	0	0.0733676
Firmicutes	Clostridia_1	Clostridiales	Clostridiales_unclassified	Clostridiales_unclassified	M02127_204_000000000-ARDDL_1_1108_10166_16318	0.0131247	0	0	0	0	0	0	0	0	0	0.0733676	0	0	0	0	0	0	0	0	0	0.0733676	0	0	0	0.0733676	0	0	0	0	0	0.0733676	0	0.0733676	0.0733676	0.0733676	0	0	0	0	0	0	0	0	0
Firmicutes	Clostridia_1	Clostridiales	Clostridiales_unclassified	Clostridiales_unclassified	M02127_204_000000000-ARDDL_1_1108_11841_6047	0.0029166	0	0	0	0	0	0	0	0	0	0	0	0	0	0	0	0	0	0	0	0	0	0	0	0	0	0	0	0	0	0	0	0	0	0	0	0	0	0	0	0	0	0	0
Firmicutes	Clostridia_1	Clostridiales	Clostridiales_unclassified	Clostridiales_unclassified	M02127_204_000000000-ARDDL_1_1108_12157_11449	0.0014583	0	0	0	0	0	0	0	0	0	0	0	0	0	0	0	0	0	0	0	0	0	0	0	0	0	0	0	0	0	0.0733676	0	0	0	0	0	0	0	0	0	0	0	0	0
Firmicutes	Clostridia_1	Clostridiales	Clostridiales_unclassified	Clostridiales_unclassified	M02127_204_000000000-ARDDL_1_1108_16011_3909	0.0029166	0	0	0	0	0	0	0	0	0	0	0	0	0	0	0	0	0.0733676	0	0.0733676	0	0	0	0	0	0	0	0	0	0	0	0	0	0	0	0	0	0	0	0	0	0	0	0
Firmicutes	Clostridia_1	Clostridiales	Clostridiales_unclassified	Clostridiales_unclassified	M02127_204_000000000-ARDDL_1_1108_17740_11428	0.0160413	0	0.0733676	0.0733676	0	0	0	0	0	0	0	0	0	0	0	0	0.0733676	0	0	0	0.0733676	0	0	0.0733676	0	0	0	0	0	0	0	0.0733676	0	0	0	0	0	0	0	0.0733676	0	0.0733676	0.0733676	0
Firmicutes	Clostridia_1	Clostridiales	Clostridiales_unclassified	Clostridiales_unclassified	M02127_204_000000000-ARDDL_1_1108_18816_21212	0.0014583	0	0	0	0	0	0	0.0733676	0	0	0	0	0	0	0	0	0	0	0	0	0	0	0	0	0	0	0	0	0	0	0	0	0	0	0	0	0	0	0	0	0	0	0	0
Firmicutes	Clostridia_1	Clostridiales	Clostridiales_unclassified	Clostridiales_unclassified	M02127_204_000000000-ARDDL_1_1108_2348_16756	0.0014583	0	0	0	0	0	0	0	0	0	0	0	0	0	0	0	0	0	0	0	0	0	0	0	0	0	0	0	0	0	0	0	0	0	0	0	0	0	0	0	0	0	0	0.0733676
Firmicutes	Clostridia_1	Clostridiales	Clostridiales_unclassified	Clostridiales_unclassified	M02127_204_000000000-ARDDL_1_1108_23755_21355	0.0014583	0.0733676	0	0	0	0	0	0	0	0	0	0	0	0	0	0	0	0	0	0	0	0	0	0	0	0	0	0	0	0	0	0	0	0	0	0	0	0	0	0	0	0	0	0
Firmicutes	Clostridia_1	Clostridiales	Clostridiales_unclassified	Clostridiales_unclassified	M02127_204_000000000-ARDDL_1_1109_13597_11100	0.0014583	0	0	0	0	0	0	0	0	0	0	0	0	0	0	0	0	0	0	0	0	0	0	0	0	0	0	0	0	0	0	0	0	0	0	0	0	0	0.0733676	0	0	0	0	0
Firmicutes	Clostridia_1	Clostridiales	Clostridiales_unclassified	Clostridiales_unclassified	M02127_204_000000000-ARDDL_1_1109_16205_23708	0.0029166	0	0	0	0	0	0	0	0	0	0	0	0	0	0	0	0	0	0	0	0	0	0.0733676	0	0	0	0	0	0	0	0	0	0	0	0	0	0	0	0.0733676	0	0	0	0	0
Firmicutes	Clostridia_1	Clostridiales	Clostridiales_unclassified	Clostridiales_unclassified	M02127_204_000000000-ARDDL_1_1109_17296_16929	0.014583	0	0	0	0	0	0	0	0	0	0	0	0	0	0	0	0	0	0	0	0	0	0	0.0733676	0	0	0	0	0	0	0	0.146735	0	0	0	0	0	0	0.0733676	0	0	0	0	0
Firmicutes	Clostridia_1	Clostridiales	Clostridiales_unclassified	Clostridiales_unclassified	M02127_204_000000000-ARDDL_1_1109_17977_22950	0.0029166	0	0	0	0	0	0	0	0	0	0.0733676	0	0	0	0	0	0	0	0	0	0	0	0	0	0	0	0	0	0	0	0	0	0	0	0	0	0	0	0	0	0	0	0	0
Firmicutes	Clostridia_1	Clostridiales	Clostridiales_unclassified	Clostridiales_unclassified	M02127_204_000000000-ARDDL_1_1109_20213_15584	0.0014583	0	0	0	0	0	0	0	0	0	0	0	0	0	0	0	0	0	0	0	0	0.0733676	0	0	0	0	0	0	0	0	0	0	0	0	0	0	0	0	0	0	0	0	0	0
Firmicutes	Clostridia_1	Clostridiales	Clostridiales_unclassified	Clostridiales_unclassified	M02127_204_000000000-ARDDL_1_1109_21228_15089	0.0029166	0	0	0	0	0	0	0	0	0	0	0	0	0	0	0	0	0	0	0	0	0.0733676	0.0733676	0	0	0	0	0	0	0	0	0	0	0	0	0	0	0	0	0	0	0	0	0
Firmicutes	Clostridia_1	Clostridiales	Clostridiales_unclassified	Clostridiales_unclassified	M02127_204_000000000-ARDDL_1_1109_21556_7201	0.0043749	0	0	0	0	0	0	0	0	0	0	0	0	0	0	0	0	0	0	0	0	0	0	0	0	0.0733676	0	0	0	0	0	0	0	0	0	0	0	0	0.0733676	0	0.0733676	0	0	0
Firmicutes	Clostridia_1	Clostridiales	Clostridiales_unclassified	Clostridiales_unclassified	M02127_204_000000000-ARDDL_1_1109_23266_14443	0.0014583	0	0	0.0733676	0	0	0	0	0	0	0	0	0	0	0	0	0	0	0	0	0	0	0	0	0	0	0	0	0	0	0	0	0	0	0	0	0	0	0	0	0	0	0	0
Firmicutes	Clostridia_1	Clostridiales	Clostridiales_unclassified	Clostridiales_unclassified	M02127_204_000000000-ARDDL_1_1109_23995_14256	0.0014583	0	0	0	0	0	0	0	0	0	0	0	0	0	0	0	0	0	0	0	0	0	0	0	0	0	0	0	0	0	0	0	0	0	0	0	0	0	0	0.0733676	0	0	0	0
Firmicutes	Clostridia_1	Clostridiales	Clostridiales_unclassified	Clostridiales_unclassified	M02127_204_000000000-ARDDL_1_1109_25150_13984	0.0029166	0	0	0	0.0733676	0	0	0	0	0	0	0	0	0	0	0.0733676	0	0	0	0	0	0	0	0	0	0	0	0	0	0	0	0	0	0	0	0	0	0	0	0	0	0	0	0
Firmicutes	Clostridia_1	Clostridiales	Clostridiales_unclassified	Clostridiales_unclassified	M02127_204_000000000-ARDDL_1_1109_7661_24900	0.0714567	0.513573	0.733676	0.29347	0.220103	0.146735	0.146735	0.146735	0	0	0	0	0.0733676	0.146735	0	0	0.0733676	0.29347	0	0	0	0	0	0.0733676	0	0.146735	0	0	0.146735	0.146735	0	0	0	0.0733676	0.146735	0	0	0	0.0733676	0	0	0	0	0
Firmicutes	Clostridia_1	Clostridiales	Clostridiales_unclassified	Clostridiales_unclassified	M02127_204_000000000-ARDDL_1_1109_7744_9366	0.029166	0	0.0733676	0.0733676	0	0.0733676	0	0	0	0	0.0733676	0	0.0733676	0.146735	0	0	0.0733676	0.0733676	0	0	0.0733676	0	0	0	0	0	0	0.146735	0	0.0733676	0.146735	0.146735	0	0	0	0	0	0	0	0	0	0	0	0
Firmicutes	Clostridia_1	Clostridiales	Clostridiales_unclassified	Clostridiales_unclassified	M02127_204_000000000-ARDDL_1_1109_7777_18507	0.0029166	0	0	0	0	0	0	0	0	0	0	0	0	0	0	0	0	0	0	0	0	0.0733676	0	0	0	0	0.364964	0	0	0	0	0	0	0	0	0	0	0	0	0	0	0	0	0
Firmicutes	Clostridia_1	Clostridiales	Clostridiales_unclassified	Clostridiales_unclassified	M02127_204_000000000-ARDDL_1_1109_8190_13797	0.0014583	0	0	0	0	0	0	0	0	0	0.0733676	0	0	0	0	0	0	0	0	0	0	0	0	0	0	0	0	0	0	0	0	0	0	0	0	0	0	0	0	0	0	0	0	0
Firmicutes	Clostridia_1	Clostridiales	Clostridiales_unclassified	Clostridiales_unclassified	M02127_204_000000000-ARDDL_1_1109_8192_9078	0.0991644	0.0733676	0.0733676	0.146735	0.146735	0.146735	0.220103	0.146735	0	0	0	0.0733676	0.0733676	0.146735	0.0733676	0.146735	0	0.29347	0	0	0	0.220103	0.146735	0.0733676	0	0.0733676	0	0	0.0733676	0.0733676	0	0.146735	0.0733676	0.146735	0	0	0.0733676	0.0733676	0.29347	0.29347	0.0733676	0.0733676	0	0.146735
Firmicutes	Clostridia_1	Clostridiales	Clostridiales_unclassified	Clostridiales_unclassified	M02127_204_000000000-ARDDL_1_1109_9771_21455	0.0014583	0	0	0	0	0	0	0	0	0	0	0	0	0	0	0	0	0	0	0	0	0	0	0	0	0	0	0	0	0	0	0	0	0	0	0	0	0	0	0	0	0	0	0
Firmicutes	Clostridia_1	Clostridiales	Clostridiales_unclassified	Clostridiales_unclassified	M02127_204_000000000-ARDDL_1_1110_16341_24356	0.0014583	0	0	0	0	0	0	0	0	0	0	0	0	0	0	0	0	0	0	0	0	0	0	0.0733676	0	0	0	0	0	0	0	0	0	0	0	0	0	0	0	0	0	0	0	0
Firmicutes	Clostridia_1	Clostridiales	Clostridiales_unclassified	Clostridiales_unclassified	M02127_204_000000000-ARDDL_1_1110_24374_20372	0.0014583	0	0	0	0	0	0	0	0	0	0	0	0	0	0	0	0	0	0	0	0	0	0	0	0	0	0	0	0	0	0	0	0	0	0	0	0	0.0733676	0	0	0	0	0	0
Firmicutes	Clostridia_1	Clostridiales	Clostridiales_unclassified	Clostridiales_unclassified	M02127_204_000000000-ARDDL_1_1110_8548_4254	0.0029166	0	0	0	0	0	0	0	0	0	0	0	0	0.0733676	0	0	0	0	0	0	0	0	0	0	0	0	0	0	0	0	0	0	0	0	0	0	0	0	0	0.0733676	0	0	0	0
Firmicutes	Clostridia_1	Clostridiales	Clostridiales_unclassified	Clostridiales_unclassified	M02127_204_000000000-ARDDL_1_1111_19829_25466	0.0029166	0	0	0	0	0	0	0	0	0	0	0	0	0	0	0	0	0	0	0	0	0	0	0	0	0	0	0	0	0	0	0	0	0	0	0	0.0733676	0	0	0	0.0733676	0	0	0
Firmicutes	Clostridia_1	Clostridiales	Clostridiales_unclassified	Clostridiales_unclassified	M02127_204_000000000-ARDDL_1_1111_27240_22543	0.0029166	0	0	0	0	0	0	0	0	0	0	0	0	0	0	0	0	0	0	0	0	0	0	0	0	0	0	0	0	0	0	0	0	0.0733676	0	0	0	0	0	0	0.0733676	0	0	0
Firmicutes	Clostridia_1	Clostridiales	Clostridiales_unclassified	Clostridiales_unclassified	M02127_204_000000000-ARDDL_1_1111_6737_24660	0.0014583	0	0	0	0	0	0	0	0	0	0	0	0	0	0	0	0	0	0	0	0	0	0	0	0	0	0	0	0	0	0	0	0	0	0	0	0	0	0	0	0	0	0	0
Firmicutes	Clostridia_1	Clostridiales	Clostridiales_unclassified	Clostridiales_unclassified	M02127_204_000000000-ARDDL_1_1111_7321_21081	0.0014583	0	0	0	0	0	0	0.0733676	0	0	0	0	0	0	0	0	0	0	0	0	0	0	0	0	0	0	0	0	0	0	0	0	0	0	0	0	0	0	0	0	0	0	0	0
Firmicutes	Clostridia_1	Clostridiales	Clostridiales_unclassified	Clostridiales_unclassified	M02127_204_000000000-ARDDL_1_1112_10938_16136	0.0029166	0	0	0	0	0	0	0	0	0	0	0	0	0	0	0	0	0	0	0	0	0	0	0	0	0	0	0	0	0	0	0	0	0	0	0.0733676	0	0	0	0	0	0	0	0
Firmicutes	Clostridia_1	Clostridiales	Clostridiales_unclassified	Clostridiales_unclassified	M02127_204_000000000-ARDDL_1_1112_12876_9205	0.0014583	0.0733676	0	0	0	0	0	0	0	0	0	0	0	0	0	0	0	0	0	0	0	0	0	0	0	0	0	0	0	0	0	0	0	0	0	0	0	0	0	0	0	0	0	0
Firmicutes	Clostridia_1	Clostridiales	Clostridiales_unclassified	Clostridiales_unclassified	M02127_204_000000000-ARDDL_1_1112_17590_2988	0.0029166	0	0	0	0	0	0	0	0	0	0	0	0	0	0	0	0	0	0	0	0	0	0	0	0	0	0	0	0	0	0	0	0	0	0	0	0	0	0	0	0	0	0	0
Firmicutes	Clostridia_1	Clostridiales	Clostridiales_unclassified	Clostridiales_unclassified	M02127_204_000000000-ARDDL_1_1112_20024_19856	0.0014583	0	0	0	0	0	0	0	0	0	0	0	0	0	0.0733676	0	0	0	0	0	0	0	0	0	0	0	0	0	0	0	0	0	0	0	0	0	0	0	0	0	0	0	0	0
Firmicutes	Clostridia_1	Clostridiales	Clostridiales_unclassified	Clostridiales_unclassified	M02127_204_000000000-ARDDL_1_1112_24526_8179	0.0014583	0	0	0	0	0	0	0	0	0	0	0	0	0	0.0733676	0	0	0	0	0	0	0	0	0	0	0	0	0	0	0	0	0	0	0	0	0	0	0	0	0	0	0	0	0
Firmicutes	Clostridia_1	Clostridiales	Clostridiales_unclassified	Clostridiales_unclassified	M02127_204_000000000-ARDDL_1_1112_24944_25522	0.0014583	0	0	0	0	0	0	0	0	0	0	0	0	0	0	0	0	0	0	0	0	0	0	0	0	0	0	0	0	0	0	0	0	0	0	0	0	0	0	0	0	0	0	0
Firmicutes	Clostridia_1	Clostridiales	Clostridiales_unclassified	Clostridiales_unclassified	M02127_204_000000000-ARDDL_1_1112_3066_16683	0.0014583	0	0	0	0	0	0	0	0	0	0	0	0	0	0	0	0	0	0	0	0	0	0	0	0	0	0	0	0	0	0	0	0	0	0	0	0	0	0	0	0	0	0	0
Firmicutes	Clostridia_1	Clostridiales	Clostridiales_unclassified	Clostridiales_unclassified	M02127_204_000000000-ARDDL_1_1113_12097_20996	0.0014583	0	0	0	0	0	0	0	0	0	0	0	0	0	0	0	0	0	0.0733676	0	0	0	0	0	0	0	0	0	0	0	0	0	0	0	0	0	0	0	0	0	0	0	0	0
Firmicutes	Clostridia_1	Clostridiales	Clostridiales_unclassified	Clostridiales_unclassified	M02127_204_000000000-ARDDL_1_1113_18692_14294	0.0116664	0	0	0	0	0	0	0	0	0	0	0.146735	0.0733676	0	0	0	0.0733676	0	0	0	0	0	0	0	0	0	0	0	0	0	0	0	0	0	0	0	0	0	0.0733676	0.0733676	0	0	0	0
Firmicutes	Clostridia_1	Clostridiales	Clostridiales_unclassified	Clostridiales_unclassified	M02127_204_000000000-ARDDL_1_1113_27894_17970	0.0014583	0	0	0	0	0	0	0	0	0	0	0	0	0	0	0	0	0	0	0	0	0	0	0	0	0.0733676	0	0	0	0	0	0	0	0	0	0	0	0	0	0	0	0	0	0
Firmicutes	Clostridia_1	Clostridiales	Clostridiales_unclassified	Clostridiales_unclassified	M02127_204_000000000-ARDDL_1_1114_11613_28119	0.0014583	0	0	0	0	0	0	0	0	0	0	0	0	0	0	0	0	0	0	0	0	0	0	0	0	0	0	0	0	0	0	0	0.0733676	0	0	0	0	0	0	0	0	0	0	0
Firmicutes	Clostridia_1	Clostridiales	Clostridiales_unclassified	Clostridiales_unclassified	M02127_204_000000000-ARDDL_1_1114_12464_10520	0.0029166	0	0	0	0	0	0	0	0	0	0	0	0	0	0	0	0	0	0	0	0	0.0733676	0	0	0	0	0	0	0	0	0	0	0	0	0	0	0	0	0	0	0	0	0	0
Firmicutes	Clostridia_1	Clostridiales	Clostridiales_unclassified	Clostridiales_unclassified	M02127_204_000000000-ARDDL_1_1114_13021_24403	0.0014583	0	0	0	0	0	0	0	0	0	0	0	0	0	0	0	0	0	0	0	0	0	0	0	0	0	0	0	0	0	0	0	0	0	0	0	0	0	0	0	0	0.0733676	0	0
Firmicutes	Clostridia_1	Clostridiales	Clostridiales_unclassified	Clostridiales_unclassified	M02127_204_000000000-ARDDL_1_1114_14813_6994	0.0174996	0.0733676	0	0	0	0.0733676	0	0	0	0	0	0	0	0	0.0733676	0.146735	0	0	0	0	0	0.0733676	0	0	0	0	0	0	0	0	0	0	0	0	0.0733676	0	0	0	0	0	0	0	0.0733676	0
Firmicutes	Clostridia_1	Clostridiales	Clostridiales_unclassified	Clostridiales_unclassified	M02127_204_000000000-ARDDL_1_1114_24855_11071	0.0014583	0	0	0	0	0	0	0	0	0	0	0	0	0	0	0	0	0	0	0	0	0	0	0	0	0	0	0	0	0	0	0	0	0	0	0	0	0	0	0	0	0.0733676	0	0
Firmicutes	Clostridia_1	Clostridiales	Clostridiales_unclassified	Clostridiales_unclassified	M02127_204_000000000-ARDDL_1_1114_27214_17036	0.119581	0.880411	0.29347	0.220103	0.146735	0.146735	0	0.146735	0	0.0733676	0.0733676	0	0	0	0.146735	0.220103	0.146735	0.220103	0.0733676	0	0.0733676	0.146735	0	1.10051	0	0.0733676	0	0.0733676	0.660308	0.220103	0.0733676	0.0733676	0.146735	0.220103	0.0733676	0	0.146735	0	0	0	0	0.146735	0	0
Firmicutes	Clostridia_1	Clostridiales	Clostridiales_unclassified	Clostridiales_unclassified	M02127_204_000000000-ARDDL_1_1114_6502_15161	0.0014583	0	0	0	0	0	0	0	0	0	0	0	0	0	0	0	0	0	0	0	0	0	0	0	0	0	0	0	0	0	0	0	0	0.0733676	0	0	0	0	0	0	0	0	0	0
Firmicutes	Clostridia_1	Clostridiales	Clostridiales_unclassified	Clostridiales_unclassified	M02127_204_000000000-ARDDL_1_1114_7032_24353	0.0116664	0	0	0	0	0	0	0.146735	0	0	0	0	0	0	0	0	0	0	0	0	0	0	0	0	0	0	0	0.0733676	0	0	0	0.0733676	0	0.0733676	0	0	0	0.0733676	0	0.0733676	0	0	0	0
Firmicutes	Clostridia_1	Clostridiales	Clostridiales_unclassified	Clostridiales_unclassified	M02127_204_000000000-ARDDL_1_2101_19151_22801	0.0014583	0	0	0	0	0	0	0	0	0	0	0	0	0	0	0	0	0	0	0	0	0	0	0	0	0	0	0	0	0.0733676	0	0	0	0	0	0	0	0	0	0	0	0	0	0
Firmicutes	Clostridia_1	Clostridiales	Clostridiales_unclassified	Clostridiales_unclassified	M02127_204_000000000-ARDDL_1_2101_21041_13066	0.0087498	0	0	0	0	0	0	0	0	0	0.0733676	0	0	0.0733676	0	0	0	0.0733676	0	0	0	0	0	0	0	0.0733676	0	0	0	0	0	0	0	0	0	0	0	0	0.0733676	0	0	0	0	0
Firmicutes	Clostridia_1	Clostridiales	Clostridiales_unclassified	Clostridiales_unclassified	M02127_204_000000000-ARDDL_1_2101_25028_10977	0.0029166	0	0	0	0	0	0	0	0	0	0	0	0	0	0	0	0	0.0733676	0	0	0	0.0733676	0	0	0	0	0	0	0	0	0	0	0	0	0	0	0	0	0	0	0	0	0	0
Firmicutes	Clostridia_1	Clostridiales	Clostridiales_unclassified	Clostridiales_unclassified	M02127_204_000000000-ARDDL_1_2102_10731_11054	0.0058332	0	0	0	0	0	0.146735	0	0	0	0	0	0	0	0	0	0	0	0	0	0	0	0	0	0.0733676	0	0	0	0	0	0	0	0	0	0	0	0	0	0	0	0	0	0	0.0733676
Firmicutes	Clostridia_1	Clostridiales	Clostridiales_unclassified	Clostridiales_unclassified	M02127_204_000000000-ARDDL_1_2102_15467_16416	0.0014583	0	0	0	0	0	0	0	0	0	0	0	0	0	0	0	0	0	0	0	0	0	0	0	0.0733676	0	0	0	0	0	0	0	0	0	0	0	0	0	0	0	0	0	0	0
Firmicutes	Clostridia_1	Clostridiales	Clostridiales_unclassified	Clostridiales_unclassified	M02127_204_000000000-ARDDL_1_2102_15726_11857	0.0014583	0	0	0	0	0	0	0	0	0	0	0	0	0	0	0	0	0	0	0	0	0.0733676	0	0	0	0	0	0	0	0	0	0	0	0	0	0	0	0	0	0	0	0	0	0
Firmicutes	Clostridia_1	Clostridiales	Clostridiales_unclassified	Clostridiales_unclassified	M02127_204_000000000-ARDDL_1_2102_16939_21813	0.0029166	0.0733676	0	0	0	0	0	0	0	0	0	0	0	0	0	0	0	0	0	0.0733676	0	0	0	0	0	0	0	0	0	0	0	0	0	0	0	0	0	0	0	0	0	0	0	0
Firmicutes	Clostridia_1	Clostridiales	Clostridiales_unclassified	Clostridiales_unclassified	M02127_204_000000000-ARDDL_1_2102_20163_5504	0.0014583	0	0	0	0	0	0	0	0	0	0	0	0	0	0	0	0	0	0	0	0	0	0	0	0	0	0	0	0	0	0	0.0733676	0	0	0	0	0	0	0	0	0	0	0	0
Firmicutes	Clostridia_1	Clostridiales	Clostridiales_unclassified	Clostridiales_unclassified	M02127_204_000000000-ARDDL_1_2102_6783_20954	0.0014583	0	0	0	0	0	0	0	0	0	0	0	0	0	0	0	0	0	0	0	0	0	0	0	0	0	0	0	0	0	0	0	0	0	0	0	0	0	0	0.0733676	0	0	0	0
Firmicutes	Clostridia_1	Clostridiales	Clostridiales_unclassified	Clostridiales_unclassified	M02127_204_000000000-ARDDL_1_2103_15609_28868	0.0262494	0	0	0	0	0	0	0	0	0	0.0733676	0.0733676	0	0.0733676	0.146735	0	0	0.146735	0	0	0.0733676	0	0	0	0	0	0	0.0733676	0	0	0	0	0	0.146735	0	0	0	0	0	0	0	0.146735	0	0
Firmicutes	Clostridia_1	Clostridiales	Clostridiales_unclassified	Clostridiales_unclassified	M02127_204_000000000-ARDDL_1_2103_21907_14279	0.0014583	0	0	0	0	0	0	0	0	0	0	0	0	0	0	0	0	0	0	0	0	0	0	0	0	0	0	0	0	0	0	0	0	0	0	0	0	0	0	0	0	0	0	0
Firmicutes	Clostridia_1	Clostridiales	Clostridiales_unclassified	Clostridiales_unclassified	M02127_204_000000000-ARDDL_1_2103_4401_11082	0.0014583	0	0	0	0	0	0	0	0	0	0	0	0	0	0	0	0	0	0	0	0	0	0	0	0.0733676	0	0	0	0	0	0	0	0	0	0	0	0	0	0	0	0	0	0	0
Firmicutes	Clostridia_1	Clostridiales	Clostridiales_unclassified	Clostridiales_unclassified	M02127_204_000000000-ARDDL_1_2103_9758_22228	0.0014583	0	0	0	0	0	0	0	0	0	0	0	0	0	0	0	0	0	0	0	0	0	0	0	0	0	0	0	0	0	0	0	0	0	0	0.0733676	0	0	0	0	0	0	0	0
Firmicutes	Clostridia_1	Clostridiales	Clostridiales_unclassified	Clostridiales_unclassified	M02127_204_000000000-ARDDL_1_2104_10306_15078	0.0014583	0	0	0	0	0	0	0	0	0	0	0	0	0	0	0	0	0	0	0	0	0	0	0	0	0	0	0	0	0	0	0	0	0	0	0	0	0	0	0	0	0	0	0
Firmicutes	Clostridia_1	Clostridiales	Clostridiales_unclassified	Clostridiales_unclassified	M02127_204_000000000-ARDDL_1_2104_10308_26288	0.0014583	0	0	0	0	0	0	0	0	0	0	0	0	0	0	0	0	0	0	0	0	0	0	0	0	0.0733676	0	0	0	0	0	0	0	0	0	0	0	0	0	0	0	0	0	0
Firmicutes	Clostridia_1	Clostridiales	Clostridiales_unclassified	Clostridiales_unclassified	M02127_204_000000000-ARDDL_1_2104_10452_7037	0.0014583	0	0	0	0	0	0	0	0	0	0	0	0	0	0	0	0	0	0	0	0	0	0	0	0	0	0	0	0	0	0	0	0	0	0	0	0	0	0	0	0	0	0	0
Firmicutes	Clostridia_1	Clostridiales	Clostridiales_unclassified	Clostridiales_unclassified	M02127_204_000000000-ARDDL_1_2104_18423_11251	0.0029166	0	0	0	0	0	0	0	0	0	0	0	0	0	0	0	0	0	0	0	0	0	0	0	0	0	0	0	0	0	0	0	0	0.0733676	0	0	0	0	0	0	0	0.0733676	0	0
Firmicutes	Clostridia_1	Clostridiales	Clostridiales_unclassified	Clostridiales_unclassified	M02127_204_000000000-ARDDL_1_2104_18922_12195	0.0014583	0	0	0	0	0	0	0.0733676	0	0	0	0	0	0	0	0	0	0	0	0	0	0	0	0	0	0	0	0	0	0	0	0	0	0	0	0	0	0	0	0	0	0	0	0
Firmicutes	Clostridia_1	Clostridiales	Clostridiales_unclassified	Clostridiales_unclassified	M02127_204_000000000-ARDDL_1_2104_25950_13095	0.0014583	0	0	0	0	0	0	0	0	0	0	0	0	0	0	0	0	0	0	0	0	0	0	0	0	0	0	0	0	0	0	0	0	0	0	0	0	0	0	0	0	0	0.0733676	0
Firmicutes	Clostridia_1	Clostridiales	Clostridiales_unclassified	Clostridiales_unclassified	M02127_204_000000000-ARDDL_1_2104_27591_21734	0.0160413	0	0	0	0	0	0	0	0	0	0	0	0	0	0.0733676	0	0.0733676	0	0	0	0	0	0	0.0733676	0	0	0	0	0	0	0	0	0.0733676	0	0	0	0.0733676	0.0733676	0	0	0.0733676	0	0	0
Firmicutes	Clostridia_1	Clostridiales	Clostridiales_unclassified	Clostridiales_unclassified	M02127_204_000000000-ARDDL_1_2104_7884_23037	0.0510405	0.220103	0.0733676	0	0	0.146735	0.0733676	0	0	0.146735	0	0	0	0.0733676	0.146735	0.0733676	0.0733676	0.0733676	0.146735	0.0733676	0.146735	0.146735	0	0	0.0733676	0.0733676	0	0	0.0733676	0.146735	0	0	0	0	0.146735	0	0	0	0	0.0733676	0.0733676	0	0	0
Firmicutes	Clostridia_1	Clostridiales	Clostridiales_unclassified	Clostridiales_unclassified	M02127_204_000000000-ARDDL_1_2105_11322_20015	0.0014583	0	0	0	0	0	0	0.0733676	0	0	0	0	0	0	0	0	0	0	0	0	0	0	0	0	0	0	0	0	0	0	0	0	0	0	0	0	0	0	0	0	0	0	0	0
Firmicutes	Clostridia_1	Clostridiales	Clostridiales_unclassified	Clostridiales_unclassified	M02127_204_000000000-ARDDL_1_2105_16055_25432	0.0014583	0	0	0	0	0	0	0	0	0	0	0	0	0	0	0	0	0	0	0	0	0	0	0	0	0	0	0	0	0	0	0	0	0	0	0	0	0	0	0	0	0	0	0
Firmicutes	Clostridia_1	Clostridiales	Clostridiales_unclassified	Clostridiales_unclassified	M02127_204_000000000-ARDDL_1_2105_17027_21861	0.0014583	0	0	0	0	0	0	0	0	0	0	0	0	0	0	0	0	0	0	0	0	0	0	0	0	0	0	0	0	0	0	0	0	0	0	0	0	0	0	0.0733676	0	0	0	0
Firmicutes	Clostridia_1	Clostridiales	Clostridiales_unclassified	Clostridiales_unclassified	M02127_204_000000000-ARDDL_1_2105_25673_21517	0.0014583	0	0	0	0	0	0	0.0733676	0	0	0	0	0	0	0	0	0	0	0	0	0	0	0	0	0	0	0	0	0	0	0	0	0	0	0	0	0	0	0	0	0	0	0	0
Firmicutes	Clostridia_1	Clostridiales	Clostridiales_unclassified	Clostridiales_unclassified	M02127_204_000000000-ARDDL_1_2105_3771_8201	0.0014583	0	0	0	0	0	0	0	0	0	0	0	0	0	0	0	0	0	0	0	0	0	0	0	0	0	0	0	0	0	0	0	0	0	0	0	0	0	0	0	0	0	0	0
Firmicutes	Clostridia_1	Clostridiales	Clostridiales_unclassified	Clostridiales_unclassified	M02127_204_000000000-ARDDL_1_2105_5029_9405	0.0014583	0	0	0	0	0	0	0	0	0	0	0	0	0	0	0	0.0733676	0	0	0	0	0	0	0	0	0	0	0	0	0	0	0	0	0	0	0	0	0	0	0	0	0	0	0
Firmicutes	Clostridia_1	Clostridiales	Clostridiales_unclassified	Clostridiales_unclassified	M02127_204_000000000-ARDDL_1_2105_5266_13129	0.0131247	0	0	0	0	0	0	0.0733676	0	0	0	0	0	0	0	0.0733676	0.0733676	0	0	0.0733676	0	0	0	0	0	0	0	0	0	0.0733676	0	0.0733676	0	0	0	0.0733676	0	0	0	0	0	0	0.0733676	0
Firmicutes	Clostridia_1	Clostridiales	Clostridiales_unclassified	Clostridiales_unclassified	M02127_204_000000000-ARDDL_1_2105_7569_6843	0.0014583	0	0	0	0	0	0	0	0	0	0	0	0	0	0	0	0	0	0	0	0	0	0	0	0	0	0	0	0	0	0	0	0	0	0	0	0.0733676	0	0	0	0	0	0	0
Firmicutes	Clostridia_1	Clostridiales	Clostridiales_unclassified	Clostridiales_unclassified	M02127_204_000000000-ARDDL_1_2106_10236_12471	0.0204162	0	0	0	0.0733676	0.0733676	0	0	0	0	0	0	0	0.0733676	0	0	0	0	0.220103	0	0	0.146735	0	0.146735	0	0	0	0	0	0	0	0.0733676	0	0.0733676	0	0	0	0	0	0	0.0733676	0	0	0
Firmicutes	Clostridia_1	Clostridiales	Clostridiales_unclassified	Clostridiales_unclassified	M02127_204_000000000-ARDDL_1_2106_10674_5665	0.0029166	0	0	0	0	0	0	0	0	0	0	0	0	0	0	0	0	0	0	0	0	0	0	0	0	0	0	0	0.0733676	0	0	0	0.0733676	0	0	0	0	0	0	0	0	0	0	0
Firmicutes	Clostridia_1	Clostridiales	Clostridiales_unclassified	Clostridiales_unclassified	M02127_204_000000000-ARDDL_1_2106_15470_15920	0.0014583	0	0	0	0	0	0	0	0	0	0	0	0	0	0	0	0	0	0	0	0	0	0	0	0	0	0	0	0	0	0	0	0	0	0	0	0	0	0	0	0	0	0	0
Firmicutes	Clostridia_1	Clostridiales	Clostridiales_unclassified	Clostridiales_unclassified	M02127_204_000000000-ARDDL_1_2106_15507_18878	0.0014583	0	0	0	0	0	0	0	0	0	0	0	0	0	0	0	0	0	0	0	0	0	0	0	0	0	0	0	0	0	0	0	0	0	0	0	0	0	0	0	0	0	0	0
Firmicutes	Clostridia_1	Clostridiales	Clostridiales_unclassified	Clostridiales_unclassified	M02127_204_000000000-ARDDL_1_2107_15020_6651	0.0204162	0	0	0	0	0	0	0	0	0.146735	0	0	0	0.0733676	0	0	0	0.0733676	0.146735	0	0	0	0.0733676	0.0733676	0.146735	0	0	0	0	0	0	0	0.0733676	0	0	0	0.0733676	0	0.0733676	0	0	0	0	0
Firmicutes	Clostridia_1	Clostridiales	Clostridiales_unclassified	Clostridiales_unclassified	M02127_204_000000000-ARDDL_1_2107_15783_24603	0.0014583	0	0	0	0	0	0	0	0	0	0	0	0	0	0	0	0	0	0.0733676	0	0	0	0	0	0	0	0	0	0	0	0	0	0	0	0	0	0	0	0	0	0	0	0	0
Firmicutes	Clostridia_1	Clostridiales	Clostridiales_unclassified	Clostridiales_unclassified	M02127_204_000000000-ARDDL_1_2107_19386_16467	0.0014583	0	0	0	0	0	0	0	0	0	0	0	0	0	0	0	0	0	0	0	0	0	0	0	0	0	0	0	0	0	0	0	0	0	0	0	0	0	0	0	0	0	0	0
Firmicutes	Clostridia_1	Clostridiales	Clostridiales_unclassified	Clostridiales_unclassified	M02127_204_000000000-ARDDL_1_2107_20083_19460	0.0014583	0	0	0	0	0	0	0	0	0	0	0	0.0733676	0	0	0	0	0	0	0	0	0	0	0	0	0	0	0	0	0	0	0	0	0	0	0	0	0	0	0	0	0	0	0
Firmicutes	Clostridia_1	Clostridiales	Clostridiales_unclassified	Clostridiales_unclassified	M02127_204_000000000-ARDDL_1_2107_25616_17538	0.0014583	0	0	0	0	0	0	0	0	0	0	0	0	0	0	0	0	0	0	0	0	0	0	0	0	0	0	0	0	0	0	0	0	0.0733676	0	0	0	0	0	0	0	0	0	0
Firmicutes	Clostridia_1	Clostridiales	Clostridiales_unclassified	Clostridiales_unclassified	M02127_204_000000000-ARDDL_1_2107_5447_24335	0.0510405	0.0733676	0	0	0.0733676	0.220103	0	0	0	0.146735	0.0733676	0.0733676	0	0.220103	0.0733676	0	0.0733676	0	0	0	0	0.0733676	0	0	0	0.0733676	0	0	0.0733676	0.0733676	0.0733676	0	0	0.0733676	0.0733676	0	0.0733676	0	0.0733676	0	0	0.146735	0.0733676	0.0733676
Firmicutes	Clostridia_1	Clostridiales	Clostridiales_unclassified	Clostridiales_unclassified	M02127_204_000000000-ARDDL_1_2107_6069_9619	0.0189579	0	0	0	0	0	0	0	0	0	0	0	0	0	0	0	0	0.0733676	0.0733676	0	0	0	0	0	0.0733676	0	0	0	0	0.146735	0.0733676	0	0	0	0	0.0733676	0	0	0	0	0	0.0733676	0	0
Firmicutes	Clostridia_1	Clostridiales	Clostridiales_unclassified	Clostridiales_unclassified	M02127_204_000000000-ARDDL_1_2107_6865_11573	0.0072915	0	0	0	0	0	0	0	0	0	0	0	0.0733676	0.0733676	0	0	0	0	0	0	0	0	0	0	0.0733676	0	0	0	0	0	0	0.0733676	0	0.0733676	0	0	0	0	0	0	0	0	0	0
Firmicutes	Clostridia_1	Clostridiales	Clostridiales_unclassified	Clostridiales_unclassified	M02127_204_000000000-ARDDL_1_2108_17845_18196	0.0510405	0.0733676	0	0	0	0	0.146735	0	0	0	0.0733676	0.146735	0.146735	0.0733676	0	0	0.0733676	0.0733676	0	0.0733676	0	0	0.0733676	0	0.0733676	0	0	0.0733676	0.146735	0	0	0	0	0.146735	0	0.146735	0	0	0.0733676	0	0.0733676	0	0.0733676	0.220103
Firmicutes	Clostridia_1	Clostridiales	Clostridiales_unclassified	Clostridiales_unclassified	M02127_204_000000000-ARDDL_1_2108_26220_6233	0.0014583	0	0.0733676	0	0	0	0	0	0	0	0	0	0	0	0	0	0	0	0	0	0	0	0	0	0	0	0	0	0	0	0	0	0	0	0	0	0	0	0	0	0	0	0	0
Firmicutes	Clostridia_1	Clostridiales	Clostridiales_unclassified	Clostridiales_unclassified	M02127_204_000000000-ARDDL_1_2108_28519_19907	0.0014583	0	0	0	0	0	0	0	0	0	0.0733676	0	0	0	0	0	0	0	0	0	0	0	0	0	0	0	0	0	0	0	0	0	0	0	0	0	0	0	0	0	0	0	0	0
Firmicutes	Clostridia_1	Clostridiales	Clostridiales_unclassified	Clostridiales_unclassified	M02127_204_000000000-ARDDL_1_2108_3193_14353	0.0422907	0.0733676	0.146735	0.0733676	0	0.0733676	0.0733676	0.0733676	0	0	0	0	0	0	0.29347	0	0.220103	0	0.220103	0.0733676	0.0733676	0	0	0.0733676	0.146735	0.146735	0	0	0	0	0.0733676	0	0	0	0.0733676	0	0	0.146735	0	0	0	0.0733676	0	0
Firmicutes	Clostridia_1	Clostridiales	Clostridiales_unclassified	Clostridiales_unclassified	M02127_204_000000000-ARDDL_1_2108_7113_20481	0.0014583	0	0	0	0	0	0	0	0	0	0	0	0	0.0733676	0	0	0	0	0	0	0	0	0	0	0	0	0	0	0	0	0	0	0	0	0	0	0	0	0	0	0	0	0	0
Firmicutes	Clostridia_1	Clostridiales	Clostridiales_unclassified	Clostridiales_unclassified	M02127_204_000000000-ARDDL_1_2109_17002_10941	0.0014583	0	0	0	0	0	0	0	0	0	0	0	0	0	0	0	0	0	0	0	0	0	0	0	0	0	0	0	0.0733676	0	0	0	0	0	0	0	0	0	0	0	0	0	0	0
Firmicutes	Clostridia_1	Clostridiales	Clostridiales_unclassified	Clostridiales_unclassified	M02127_204_000000000-ARDDL_1_2109_19153_11072	0.0014583	0	0.0733676	0	0	0	0	0	0	0	0	0	0	0	0	0	0	0	0	0	0	0	0	0	0	0	0	0	0	0	0	0	0	0	0	0	0	0	0	0	0	0	0	0
Firmicutes	Clostridia_1	Clostridiales	Clostridiales_unclassified	Clostridiales_unclassified	M02127_204_000000000-ARDDL_1_2109_4900_6485	0.0014583	0	0	0.0733676	0	0	0	0	0	0	0	0	0	0	0	0	0	0	0	0	0	0	0	0	0	0	0	0	0	0	0	0	0	0	0	0	0	0	0	0	0	0	0	0
Firmicutes	Clostridia_1	Clostridiales	Clostridiales_unclassified	Clostridiales_unclassified	M02127_204_000000000-ARDDL_1_2109_7171_20808	0.0014583	0	0	0	0	0	0	0	0	0	0	0	0	0	0	0	0	0	0	0	0	0	0	0	0	0	0	0	0	0.0733676	0	0	0	0	0	0	0	0	0	0	0	0	0	0
Firmicutes	Clostridia_1	Clostridiales	Clostridiales_unclassified	Clostridiales_unclassified	M02127_204_000000000-ARDDL_1_2109_7287_14221	0.014583	0.0733676	0.0733676	0	0	0	0.0733676	0.0733676	0	0	0	0	0	0	0.0733676	0	0	0	0	0	0	0	0	0	0	0	0	0	0.0733676	0	0	0.146735	0	0	0	0	0	0	0	0.0733676	0	0	0	0
Firmicutes	Clostridia_1	Clostridiales	Clostridiales_unclassified	Clostridiales_unclassified	M02127_204_000000000-ARDDL_1_2109_9656_20722	0.0043749	0	0	0	0	0	0	0	0	0.146735	0	0	0	0	0	0	0	0	0	0	0	0	0	0	0	0	0	0	0	0	0	0	0	0	0	0	0	0	0	0	0.0733676	0	0	0
Firmicutes	Clostridia_1	Clostridiales	Clostridiales_unclassified	Clostridiales_unclassified	M02127_204_000000000-ARDDL_1_2110_23626_21202	0.0087498	0	0	0	0	0	0.146735	0	0	0	0	0	0	0	0	0	0	0.0733676	0	0	0	0	0	0	0.0733676	0	0	0	0	0.0733676	0	0	0	0	0	0	0	0	0	0	0	0	0	0
Firmicutes	Clostridia_1	Clostridiales	Clostridiales_unclassified	Clostridiales_unclassified	M02127_204_000000000-ARDDL_1_2110_2485_19744	0.0029166	0	0	0	0	0	0	0	0	0.0733676	0	0	0	0	0	0	0	0	0	0	0	0	0	0	0	0	0	0	0	0	0	0	0	0	0	0	0	0	0	0	0	0	0	0
Firmicutes	Clostridia_1	Clostridiales	Clostridiales_unclassified	Clostridiales_unclassified	M02127_204_000000000-ARDDL_1_2110_26929_14437	0.0014583	0	0	0	0	0	0	0	0	0	0	0	0	0	0	0	0	0	0	0	0	0	0	0	0.0733676	0	0	0	0	0	0	0	0	0	0	0	0	0	0	0	0	0	0	0
Firmicutes	Clostridia_1	Clostridiales	Clostridiales_unclassified	Clostridiales_unclassified	M02127_204_000000000-ARDDL_1_2110_8682_25483	0.0072915	0	0	0	0	0.0733676	0	0	0	0	0	0	0	0	0	0	0	0	0	0	0	0	0	0	0	0	0	0	0.0733676	0	0	0	0	0.146735	0	0	0	0	0	0	0	0	0	0
Firmicutes	Clostridia_1	Clostridiales	Clostridiales_unclassified	Clostridiales_unclassified	M02127_204_000000000-ARDDL_1_2110_9573_15216	0.0029166	0	0	0	0	0	0	0	0	0	0	0	0	0.0733676	0	0	0	0	0	0	0	0	0	0	0	0	0	0	0	0	0.0733676	0	0	0	0	0	0	0	0	0	0	0	0	0
Firmicutes	Clostridia_1	Clostridiales	Clostridiales_unclassified	Clostridiales_unclassified	M02127_204_000000000-ARDDL_1_2111_15547_10359	0.0087498	0	0	0	0	0.0733676	0	0	0	0	0	0	0	0	0	0	0	0	0	0	0	0	0	0	0	0	0	0	0.0733676	0	0	0	0.0733676	0	0	0	0	0.0733676	0	0	0	0	0.0733676	0
Firmicutes	Clostridia_1	Clostridiales	Clostridiales_unclassified	Clostridiales_unclassified	M02127_204_000000000-ARDDL_1_2111_16760_18377	0.0014583	0	0	0	0	0	0	0	0	0	0	0	0	0	0	0	0	0	0	0	0	0	0	0	0	0	0	0	0	0	0	0	0	0	0.0733676	0	0	0	0	0	0	0	0	0
Firmicutes	Clostridia_1	Clostridiales	Clostridiales_unclassified	Clostridiales_unclassified	M02127_204_000000000-ARDDL_1_2111_18580_12500	0.0014583	0	0	0	0	0	0	0	0	0	0	0	0	0	0	0	0	0	0	0	0	0	0	0	0	0	0	0	0	0	0	0	0	0	0	0	0	0	0	0	0	0	0	0
Firmicutes	Clostridia_1	Clostridiales	Clostridiales_unclassified	Clostridiales_unclassified	M02127_204_000000000-ARDDL_1_2111_2532_19945	0.0029166	0	0.0733676	0	0	0	0	0	0	0.0733676	0	0	0	0	0	0	0	0	0	0	0	0	0	0	0	0	0	0	0	0	0	0	0	0	0	0	0	0	0	0	0	0	0	0
Firmicutes	Clostridia_1	Clostridiales	Clostridiales_unclassified	Clostridiales_unclassified	M02127_204_000000000-ARDDL_1_2111_6479_24796	0.0014583	0	0	0	0	0	0	0	0	0	0.0733676	0	0	0	0	0	0	0	0	0	0	0	0	0	0	0	0	0	0	0	0	0	0	0	0	0	0	0	0	0	0	0	0	0
Firmicutes	Clostridia_1	Clostridiales	Clostridiales_unclassified	Clostridiales_unclassified	M02127_204_000000000-ARDDL_1_2111_7115_19075	0.0014583	0	0	0	0	0	0	0	0	0	0	0	0	0	0	0	0.0733676	0	0	0	0	0	0	0	0	0	0	0	0	0	0	0	0	0	0	0	0	0	0	0	0	0	0	0
Firmicutes	Clostridia_1	Clostridiales	Clostridiales_unclassified	Clostridiales_unclassified	M02127_204_000000000-ARDDL_1_2111_8103_22138	0.0029166	0	0	0	0	0	0	0	0	0	0	0	0	0	0	0	0	0	0	0	0	0	0	0	0.146735	0	0	0	0	0	0	0	0	0	0	0	0	0	0	0	0	0	0	0
Firmicutes	Clostridia_1	Clostridiales	Clostridiales_unclassified	Clostridiales_unclassified	M02127_204_000000000-ARDDL_1_2112_19973_14718	0.116664	0	0.29347	0.220103	0.0733676	0	0.0733676	0.220103	0	0.220103	0	0.0733676	0	0.146735	0.0733676	0.146735	0	0.0733676	0	0.146735	0.0733676	0.220103	0	0.0733676	0.29347	0	0.729927	0	0.146735	0.0733676	0.146735	0.0733676	0	0.146735	0.220103	0.146735	0.0733676	0	0.0733676	0.0733676	0.0733676	0.366838	0.29347	0.220103
Firmicutes	Clostridia_1	Clostridiales	Clostridiales_unclassified	Clostridiales_unclassified	M02127_204_000000000-ARDDL_1_2112_25054_6789	0.0320826	0	0	0	0.220103	0	0.0733676	0.220103	0	0	0	0	0	0	0.0733676	0	0.0733676	0	0.0733676	0.0733676	0	0	0	0	0	0	0	0	0	0	0	0.146735	0.146735	0	0	0	0	0.0733676	0.0733676	0	0	0	0.0733676	0
Firmicutes	Clostridia_1	Clostridiales	Clostridiales_unclassified	Clostridiales_unclassified	M02127_204_000000000-ARDDL_1_2112_25388_15906	0.0058332	0	0	0	0	0	0	0	0	0	0	0	0	0.0733676	0	0.0733676	0	0	0	0	0	0	0	0	0	0	0	0	0	0	0	0	0	0	0	0	0	0	0	0.0733676	0.0733676	0	0	0
Firmicutes	Clostridia_1	Clostridiales	Clostridiales_unclassified	Clostridiales_unclassified	M02127_204_000000000-ARDDL_1_2112_26521_11267	0.0014583	0	0	0	0	0	0	0	0	0	0	0	0	0	0	0	0	0	0	0	0	0	0	0	0	0	0	0	0	0	0	0	0	0	0	0	0	0	0.0733676	0	0	0	0	0
Firmicutes	Clostridia_1	Clostridiales	Clostridiales_unclassified	Clostridiales_unclassified	M02127_204_000000000-ARDDL_1_2112_3037_10562	0.0029166	0	0	0	0	0	0	0	0	0	0	0	0	0	0	0	0	0	0	0	0	0	0	0	0	0	0	0	0	0	0	0	0.0733676	0	0	0	0	0	0	0	0	0	0	0
Firmicutes	Clostridia_1	Clostridiales	Clostridiales_unclassified	Clostridiales_unclassified	M02127_204_000000000-ARDDL_1_2113_10776_13415	0.0029166	0	0	0	0	0.0733676	0	0	0	0	0	0	0	0	0	0	0	0	0	0	0	0	0	0	0	0	0	0	0	0	0	0	0	0	0	0	0	0	0	0	0	0	0	0
Firmicutes	Clostridia_1	Clostridiales	Clostridiales_unclassified	Clostridiales_unclassified	M02127_204_000000000-ARDDL_1_2113_10891_16617	0.0043749	0	0	0	0	0	0	0	0	0	0	0	0	0	0	0	0	0	0	0	0	0	0	0	0	0	0	0	0	0	0	0	0	0	0	0	0	0	0	0	0	0	0.146735	0
Firmicutes	Clostridia_1	Clostridiales	Clostridiales_unclassified	Clostridiales_unclassified	M02127_204_000000000-ARDDL_1_2113_16362_21028	0.0014583	0	0	0	0	0	0	0	0	0	0	0	0	0	0	0	0	0	0	0	0	0	0	0	0	0	0	0	0	0	0	0	0	0	0	0	0	0	0	0	0	0	0	0
Firmicutes	Clostridia_1	Clostridiales	Clostridiales_unclassified	Clostridiales_unclassified	M02127_204_000000000-ARDDL_1_2113_19568_5948	0.0029166	0	0	0	0	0	0	0	0	0	0	0	0	0	0	0	0	0	0	0	0	0.146735	0	0	0	0	0	0	0	0	0	0	0	0	0	0	0	0	0	0	0	0	0	0
Firmicutes	Clostridia_1	Clostridiales	Clostridiales_unclassified	Clostridiales_unclassified	M02127_204_000000000-ARDDL_1_2113_24214_25447	0.0014583	0	0	0	0	0	0	0	0	0	0	0	0	0	0	0	0	0	0	0	0	0	0	0	0	0	0	0	0	0	0	0.0733676	0	0	0	0	0	0	0	0	0	0	0	0
Firmicutes	Clostridia_1	Clostridiales	Clostridiales_unclassified	Clostridiales_unclassified	M02127_204_000000000-ARDDL_1_2114_11576_20357	0.0043749	0	0	0	0	0	0	0	0	0	0	0	0	0.0733676	0	0	0	0	0	0	0	0	0	0	0	0	0	0	0	0	0.0733676	0	0	0	0	0	0	0	0	0	0	0	0	0
Firmicutes	Clostridia_1	Clostridiales	Clostridiales_unclassified	Clostridiales_unclassified	M02127_204_000000000-ARDDL_1_2114_12575_7976	0.0014583	0	0	0	0.0733676	0	0	0	0	0	0	0	0	0	0	0	0	0	0	0	0	0	0	0	0	0	0	0	0	0	0	0	0	0	0	0	0	0	0	0	0	0	0	0
Firmicutes	Clostridia_1	Clostridiales	Clostridiales_unclassified	Clostridiales_unclassified	M02127_204_000000000-ARDDL_1_2114_13339_12323	0.0058332	0	0	0	0	0	0	0	0	0	0	0	0	0	0	0	0	0	0	0	0	0	0	0	0	0.0733676	0	0	0	0	0	0	0	0	0.0733676	0	0	0	0	0	0	0	0	0
Firmicutes	Clostridia_1	Clostridiales	Clostridiales_unclassified	Clostridiales_unclassified	M02127_204_000000000-ARDDL_1_2114_14398_10393	0.0014583	0	0	0	0	0	0	0	0	0	0	0	0	0	0.0733676	0	0	0	0	0	0	0	0	0	0	0	0	0	0	0	0	0	0	0	0	0	0	0	0	0	0	0	0	0
Firmicutes	Clostridia_1	Clostridiales	Clostridiales_unclassified	Clostridiales_unclassified	M02127_204_000000000-ARDDL_1_2114_21179_16295	0.0014583	0	0	0	0	0	0	0	0	0	0	0	0	0	0	0	0	0	0	0	0	0	0	0	0	0	0	0	0	0	0	0	0	0	0	0	0.0733676	0	0	0	0	0	0	0
Firmicutes	Clostridia_1	Clostridiales	Clostridiales_unclassified	Clostridiales_unclassified	M02127_204_000000000-ARDDL_1_2114_24183_6428	0.0014583	0	0	0	0	0.0733676	0	0	0	0	0	0	0	0	0	0	0	0	0	0	0	0	0	0	0	0	0	0	0	0	0	0	0	0	0	0	0	0	0	0	0	0	0	0
Firmicutes	Clostridia_1	Clostridiales	Clostridiales_unclassified	Clostridiales_unclassified	M02127_204_000000000-ARDDL_1_2114_25010_16871	0.0043749	0	0	0	0	0	0	0	0	0.0733676	0	0	0	0	0	0	0	0	0	0	0	0	0	0	0	0	0	0	0	0	0	0.146735	0	0	0	0	0	0	0	0	0	0	0	0
Firmicutes	Clostridia_1	Clostridiales	Clostridiales_unclassified	Clostridiales_unclassified	M02127_204_000000000-ARDDL_1_2114_4071_8216	0.0087498	0.0733676	0	0	0	0	0	0	0	0	0	0	0	0	0	0	0	0	0	0.0733676	0	0	0	0	0	0	0	0.0733676	0	0	0	0	0	0	0	0	0	0	0	0	0.0733676	0	0	0
				Clostridiales_unclassified		1.2833	2.4945	2.20103	1.39398	1.24725	1.54072	1.61409	1.83419	0	1.32062	0.953778	0.953778	0.880411	1.68745	1.76082	1.10051	1.32062	1.68745	1.17388	0.733676	0.953778	1.83419	0.513573	2.05429	1.54072	0.953778	1.09489	0.586941	1.76082	1.24725	1.02715	1.61409	0.953778	1.90756	1.10051	1.02715	0.807043	0.586941	1.32062	1.24725	1.02715	1.54072	1.02715	1.17388
			Clostridiales_unclassified			1.2833	2.4945	2.20103	1.39398	1.24725	1.54072	1.61409	1.83419	0	1.32062	0.953778	0.953778	0.880411	1.68745	1.76082	1.10051	1.32062	1.68745	1.17388	0.733676	0.953778	1.83419	0.513573	2.05429	1.54072	0.953778	1.09489	0.586941	1.76082	1.24725	1.02715	1.61409	0.953778	1.90756	1.10051	1.02715	0.807043	0.586941	1.32062	1.24725	1.02715	1.54072	1.02715	1.17388
Firmicutes	Clostridia_1	Clostridiales	Eubacteriaceae_1	Anaerofustis	M02127_204_000000000-ARDDL_1_2101_8002_22339	0.0029166	0	0	0	0	0	0	0	0	0	0	0	0	0	0	0	0	0	0	0	0	0	0	0	0	0	0	0	0	0	0.0733676	0	0	0	0	0	0	0	0	0	0	0	0	0.0733676
				Anaerofustis		0.0029166	0	0	0	0	0	0	0	0	0	0	0	0	0	0	0	0	0	0	0	0	0	0	0	0	0	0	0	0	0	0.0733676	0	0	0	0	0	0	0	0	0	0	0	0	0.0733676
Firmicutes	Clostridia_1	Clostridiales	Eubacteriaceae_1	Eubacteriaceae_1_unclassified	M02127_204_000000000-ARDDL_1_1106_6002_11387	0.0393741	0.146735	0	0	0.0733676	0.146735	0.0733676	0	0	0	0	0.220103	0.0733676	0	0	0.146735	0	0	0	0.0733676	0	0	0	0	0	0.0733676	0	0	0	0.0733676	0	0	0	0	0	0	0	0.146735	0.0733676	0.0733676	0.0733676	0.0733676	0	0
Firmicutes	Clostridia_1	Clostridiales	Eubacteriaceae_1	Eubacteriaceae_1_unclassified	M02127_204_000000000-ARDDL_1_2110_16780_24701	0.0014583	0	0	0	0	0	0	0	0	0	0	0	0	0	0.0733676	0	0	0	0	0	0	0	0	0	0	0	0	0	0	0	0	0	0	0	0	0	0	0	0	0	0	0	0	0
				Eubacteriaceae_1_unclassified		0.0408324	0.146735	0	0	0.0733676	0.146735	0.0733676	0	0	0	0	0.220103	0.0733676	0	0.0733676	0.146735	0	0	0	0.0733676	0	0	0	0	0	0.0733676	0	0	0	0.0733676	0	0	0	0	0	0	0	0.146735	0.0733676	0.0733676	0.0733676	0.0733676	0	0
Firmicutes	Clostridia_1	Clostridiales	Eubacteriaceae_1	Eubacterium_1	M02127_204_000000000-ARDDL_1_1111_16548_2193	0.157496	0.0733676	0.146735	0	0.0733676	0.0733676	0	0.0733676	0	0.440205	0	0.146735	0.146735	0.29347	0.146735	0.29347	0.220103	0.0733676	0.366838	0.220103	0.146735	0.146735	0.146735	0.440205	0.440205	0	1.09489	0	0.220103	0.29347	0.366838	0.146735	0.29347	0.146735	0.0733676	0	0	0	0.146735	0.146735	0.0733676	0.0733676	0.29347	0.29347
Firmicutes	Clostridia_1	Clostridiales	Eubacteriaceae_1	Eubacterium_1	M02127_204_000000000-ARDDL_1_2105_7804_11544	0.0029166	0	0	0	0	0	0	0	0	0	0	0	0	0	0	0	0	0	0	0	0	0	0	0	0	0	0	0	0	0	0	0	0	0	0	0	0	0	0	0.0733676	0	0	0	0
				Eubacterium_1		0.160413	0.0733676	0.146735	0	0.0733676	0.0733676	0	0.0733676	0	0.440205	0	0.146735	0.146735	0.29347	0.146735	0.29347	0.220103	0.0733676	0.366838	0.220103	0.146735	0.146735	0.146735	0.440205	0.440205	0	1.09489	0	0.220103	0.29347	0.366838	0.146735	0.29347	0.146735	0.0733676	0	0	0	0.146735	0.220103	0.0733676	0.0733676	0.29347	0.29347
			Eubacteriaceae_1			0.204162	0.220103	0.146735	0	0.146735	0.220103	0.0733676	0.0733676	0	0.440205	0	0.366838	0.220103	0.29347	0.220103	0.440205	0.220103	0.0733676	0.366838	0.29347	0.146735	0.146735	0.146735	0.440205	0.440205	0.0733676	1.09489	0	0.220103	0.366838	0.440205	0.146735	0.29347	0.146735	0.0733676	0	0	0.146735	0.220103	0.29347	0.146735	0.146735	0.29347	0.366838
Firmicutes	Clostridia_1	Clostridiales	Family_XI_Incertae_Sedis	Anaerococcus_1	M02127_204_000000000-ARDDL_1_2104_29090_15185	0.0014583	0	0	0	0	0	0	0	0	0	0	0	0	0	0	0	0	0	0	0	0	0	0	0	0	0	0	0	0	0.0733676	0	0	0	0	0	0	0	0	0	0	0	0	0	0
				Anaerococcus_1		0.0014583	0	0	0	0	0	0	0	0	0	0	0	0	0	0	0	0	0	0	0	0	0	0	0	0	0	0	0	0	0.0733676	0	0	0	0	0	0	0	0	0	0	0	0	0	0
Firmicutes	Clostridia_1	Clostridiales	Family_XI_Incertae_Sedis	Finegoldia_2	M02127_204_000000000-ARDDL_1_2113_19277_7331	0.0014583	0	0	0	0	0	0	0	0	0	0	0	0	0	0	0	0	0	0	0	0	0	0	0	0	0	0	0	0	0	0	0	0	0	0	0	0	0	0	0	0	0	0	0
				Finegoldia_2		0.0014583	0	0	0	0	0	0	0	0	0	0	0	0	0	0	0	0	0	0	0	0	0	0	0	0	0	0	0	0	0	0	0	0	0	0	0	0	0	0	0	0	0	0	0
			Family_XI_Incertae_Sedis			0.0029166	0	0	0	0	0	0	0	0	0	0	0	0	0	0	0	0	0	0	0	0	0	0	0	0	0	0	0	0	0.0733676	0	0	0	0	0	0	0	0	0	0	0	0	0	0
Firmicutes	Clostridia_1	Clostridiales	Family_XIII_Incertae_Sedis	Anaerovorax_1	M02127_204_000000000-ARDDL_1_1109_17462_11451	0.0204162	0.0733676	0	0.0733676	0	0	0	0	0	0	0	0	0	0.0733676	0	0	0	0	0.146735	0	0	0	0	0	0	0.0733676	0	0	0.0733676	0	0	0	0	0	0.146735	0.0733676	0	0	0	0	0	0	0	0
				Anaerovorax_1		0.0204162	0.0733676	0	0.0733676	0	0	0	0	0	0	0	0	0	0.0733676	0	0	0	0	0.146735	0	0	0	0	0	0	0.0733676	0	0	0.0733676	0	0	0	0	0	0.146735	0.0733676	0	0	0	0	0	0	0	0
Firmicutes	Clostridia_1	Clostridiales	Family_XIII_Incertae_Sedis	Family_XIII_Incertae_Sedis_unclassified	M02127_204_000000000-ARDDL_1_1102_20277_13429	0.0029166	0	0	0	0	0	0	0	0	0	0	0	0	0	0	0	0	0	0	0	0	0	0	0	0	0	0	0	0	0	0	0	0	0	0	0	0	0	0	0	0	0	0	0
Firmicutes	Clostridia_1	Clostridiales	Family_XIII_Incertae_Sedis	Family_XIII_Incertae_Sedis_unclassified	M02127_204_000000000-ARDDL_1_1102_7368_21567	0.0014583	0	0	0	0	0	0	0	0	0	0	0	0	0	0	0	0	0	0	0	0	0	0	0	0	0	0	0	0	0	0.0733676	0	0	0	0	0	0	0	0	0	0	0	0	0
Firmicutes	Clostridia_1	Clostridiales	Family_XIII_Incertae_Sedis	Family_XIII_Incertae_Sedis_unclassified	M02127_204_000000000-ARDDL_1_1103_8336_24591	0.0014583	0	0	0	0	0	0	0	0	0	0	0	0	0	0	0	0	0	0	0	0	0	0	0	0	0	0	0	0	0	0	0	0	0	0	0	0	0	0	0	0	0	0.0733676	0
Firmicutes	Clostridia_1	Clostridiales	Family_XIII_Incertae_Sedis	Family_XIII_Incertae_Sedis_unclassified	M02127_204_000000000-ARDDL_1_1105_12618_23552	0.0029166	0	0	0	0	0	0	0	0	0	0	0	0	0	0	0	0	0	0	0	0	0	0	0	0	0	0	0.0733676	0	0	0	0	0	0	0	0	0	0	0	0	0	0	0	0
Firmicutes	Clostridia_1	Clostridiales	Family_XIII_Incertae_Sedis	Family_XIII_Incertae_Sedis_unclassified	M02127_204_000000000-ARDDL_1_1106_15348_9014	0.0131247	0	0.0733676	0	0	0	0	0	0	0	0	0	0	0	0	0	0	0	0	0	0	0	0	0.0733676	0.0733676	0	0	0	0.0733676	0	0	0	0	0.0733676	0	0	0	0.0733676	0	0	0.146735	0	0	0
Firmicutes	Clostridia_1	Clostridiales	Family_XIII_Incertae_Sedis	Family_XIII_Incertae_Sedis_unclassified	M02127_204_000000000-ARDDL_1_1106_17862_16761	0.0058332	0	0	0	0.0733676	0	0	0	0	0	0	0	0	0	0	0	0	0	0	0	0	0	0	0	0	0	0	0	0	0	0	0	0	0	0	0	0	0	0	0	0	0	0	0
Firmicutes	Clostridia_1	Clostridiales	Family_XIII_Incertae_Sedis	Family_XIII_Incertae_Sedis_unclassified	M02127_204_000000000-ARDDL_1_1107_13692_26626	0.0043749	0	0	0	0	0	0	0	0	0	0	0	0	0	0	0	0	0	0	0	0	0	0	0	0	0	0	0.0733676	0	0	0	0	0	0	0	0	0	0	0	0.0733676	0	0	0	0
Firmicutes	Clostridia_1	Clostridiales	Family_XIII_Incertae_Sedis	Family_XIII_Incertae_Sedis_unclassified	M02127_204_000000000-ARDDL_1_1107_24976_8634	0.107914	0	0	0.220103	0.146735	0	0.29347	0.146735	0	0.0733676	0.0733676	0	0	0.220103	0	0	0.146735	0.0733676	0.146735	0.146735	0	0.146735	0	0	0.146735	0.0733676	0	0.0733676	0.29347	0.146735	0.0733676	0.146735	0	0.0733676	0.146735	0.0733676	0.0733676	0.29347	0.220103	0.146735	0.0733676	0.146735	0	0
Firmicutes	Clostridia_1	Clostridiales	Family_XIII_Incertae_Sedis	Family_XIII_Incertae_Sedis_unclassified	M02127_204_000000000-ARDDL_1_1107_7881_18340	0.0043749	0	0	0	0	0	0	0	0	0	0	0	0	0	0	0	0	0	0.0733676	0.0733676	0	0	0	0	0	0	0	0	0	0	0	0	0	0	0	0	0	0.0733676	0	0	0	0	0	0
Firmicutes	Clostridia_1	Clostridiales	Family_XIII_Incertae_Sedis	Family_XIII_Incertae_Sedis_unclassified	M02127_204_000000000-ARDDL_1_1111_15603_12262	0.0014583	0	0	0	0	0	0	0	0	0	0	0	0.0733676	0	0	0	0	0	0	0	0	0	0	0	0	0	0	0	0	0	0	0	0	0	0	0	0	0	0	0	0	0	0	0
Firmicutes	Clostridia_1	Clostridiales	Family_XIII_Incertae_Sedis	Family_XIII_Incertae_Sedis_unclassified	M02127_204_000000000-ARDDL_1_1112_15004_23547	0.0043749	0	0	0	0	0.0733676	0	0	0	0	0	0	0.0733676	0	0	0	0	0	0	0	0	0	0	0	0	0	0	0	0	0	0	0	0.0733676	0	0	0	0	0	0	0	0	0	0	0
Firmicutes	Clostridia_1	Clostridiales	Family_XIII_Incertae_Sedis	Family_XIII_Incertae_Sedis_unclassified	M02127_204_000000000-ARDDL_1_1113_18309_27280	0.0233328	0.0733676	0	0.0733676	0	0	0	0.0733676	0	0.0733676	0	0.0733676	0.0733676	0	0	0.0733676	0.0733676	0	0	0	0	0	0.0733676	0	0.0733676	0	0	0.0733676	0.0733676	0	0	0.0733676	0	0	0	0.146735	0	0	0	0	0	0	0	0
Firmicutes	Clostridia_1	Clostridiales	Family_XIII_Incertae_Sedis	Family_XIII_Incertae_Sedis_unclassified	M02127_204_000000000-ARDDL_1_1113_18877_10528	0.0014583	0	0	0	0	0	0	0.0733676	0	0	0	0	0	0	0	0	0	0	0	0	0	0	0	0	0	0	0	0	0	0	0	0	0	0	0	0	0	0	0	0	0	0	0	0
Firmicutes	Clostridia_1	Clostridiales	Family_XIII_Incertae_Sedis	Family_XIII_Incertae_Sedis_unclassified	M02127_204_000000000-ARDDL_1_1113_5971_6886	0.0014583	0	0	0	0	0	0	0.0733676	0	0	0	0	0	0	0	0	0	0	0	0	0	0	0	0	0	0	0	0	0	0	0	0	0	0	0	0	0	0	0	0	0	0	0	0
Firmicutes	Clostridia_1	Clostridiales	Family_XIII_Incertae_Sedis	Family_XIII_Incertae_Sedis_unclassified	M02127_204_000000000-ARDDL_1_2101_15589_5045	0.0379158	0.0733676	0	0.0733676	0	0.440205	0	0	0	0.0733676	0.0733676	0	0.0733676	0.146735	0.0733676	0	0	0.0733676	0.0733676	0.0733676	0	0	0	0	0	0	0	0	0	0.0733676	0.146735	0.146735	0	0.0733676	0	0	0.0733676	0	0	0	0	0	0	0
Firmicutes	Clostridia_1	Clostridiales	Family_XIII_Incertae_Sedis	Family_XIII_Incertae_Sedis_unclassified	M02127_204_000000000-ARDDL_1_2101_4181_14805	0.0014583	0	0	0	0	0	0	0	0	0	0	0	0	0	0	0.0733676	0	0	0	0	0	0	0	0	0	0	0	0	0	0	0	0	0	0	0	0	0	0	0	0	0	0	0	0
Firmicutes	Clostridia_1	Clostridiales	Family_XIII_Incertae_Sedis	Family_XIII_Incertae_Sedis_unclassified	M02127_204_000000000-ARDDL_1_2102_10441_27225	0.0116664	0	0	0.0733676	0	0	0	0	0	0	0.0733676	0	0	0	0.0733676	0	0.0733676	0	0	0	0.0733676	0	0.0733676	0	0	0	0	0.0733676	0	0	0	0	0	0	0	0	0	0	0	0	0	0	0	0
Firmicutes	Clostridia_1	Clostridiales	Family_XIII_Incertae_Sedis	Family_XIII_Incertae_Sedis_unclassified	M02127_204_000000000-ARDDL_1_2104_6469_14602	1.06018	0.733676	1.17388	0.366838	0.513573	1.02715	0.586941	1.76082	0	0.807043	0.586941	0.733676	1.61409	1.02715	1.32062	1.46735	0.440205	1.54072	1.39398	1.10051	0.586941	0.880411	0.807043	1.32062	1.10051	1.39398	2.55474	0.880411	0.953778	1.02715	0.733676	1.24725	1.68745	1.90756	1.46735	0.29347	1.32062	1.61409	1.24725	0.513573	0.660308	0.733676	0.660308	1.54072
Firmicutes	Clostridia_1	Clostridiales	Family_XIII_Incertae_Sedis	Family_XIII_Incertae_Sedis_unclassified	M02127_204_000000000-ARDDL_1_2104_7247_24179	0.0014583	0	0	0	0	0	0	0	0	0	0	0	0	0	0	0	0	0	0	0	0	0	0	0	0	0	0	0	0	0	0	0	0	0	0	0	0	0	0	0	0	0	0	0
Firmicutes	Clostridia_1	Clostridiales	Family_XIII_Incertae_Sedis	Family_XIII_Incertae_Sedis_unclassified	M02127_204_000000000-ARDDL_1_2105_23581_20664	0.0029166	0	0	0	0	0	0	0	0	0	0	0	0	0	0	0	0	0	0	0	0	0	0	0	0	0	0	0	0	0	0.0733676	0	0	0.0733676	0	0	0	0	0	0	0	0	0	0
Firmicutes	Clostridia_1	Clostridiales	Family_XIII_Incertae_Sedis	Family_XIII_Incertae_Sedis_unclassified	M02127_204_000000000-ARDDL_1_2106_7561_8275	0.0072915	0	0	0	0	0.0733676	0	0	0	0	0.0733676	0	0	0	0	0	0	0	0	0	0	0	0	0	0.0733676	0	0	0	0.0733676	0	0	0	0	0	0	0	0	0	0	0	0	0	0	0
Firmicutes	Clostridia_1	Clostridiales	Family_XIII_Incertae_Sedis	Family_XIII_Incertae_Sedis_unclassified	M02127_204_000000000-ARDDL_1_2109_15281_7064	0.256661	0.146735	0.220103	0.146735	0.366838	0.440205	0.0733676	0.440205	0	0.440205	0.0733676	0.220103	0.29347	0.0733676	0.220103	0.29347	0.220103	0.513573	0.440205	0.220103	0.0733676	0.146735	0.220103	0.146735	0.366838	0.366838	0.729927	0.0733676	0.29347	0.440205	0.0733676	0.220103	0.660308	0.29347	0.220103	0.366838	0.220103	0.220103	0.29347	0.0733676	0.0733676	0.220103	0.220103	0.586941
Firmicutes	Clostridia_1	Clostridiales	Family_XIII_Incertae_Sedis	Family_XIII_Incertae_Sedis_unclassified	M02127_204_000000000-ARDDL_1_2110_16576_2851	0.0014583	0	0	0	0	0	0	0	0	0	0	0	0	0	0	0	0	0	0	0	0	0	0	0	0.0733676	0	0	0	0	0	0	0	0	0	0	0	0	0	0	0	0	0	0	0
Firmicutes	Clostridia_1	Clostridiales	Family_XIII_Incertae_Sedis	Family_XIII_Incertae_Sedis_unclassified	M02127_204_000000000-ARDDL_1_2113_3120_9627	0.0014583	0	0	0	0	0	0	0	0	0	0	0	0	0	0	0	0	0	0	0	0	0	0	0	0	0	0	0	0	0	0	0	0	0	0	0	0	0	0.0733676	0	0	0	0	0
Firmicutes	Clostridia_1	Clostridiales	Family_XIII_Incertae_Sedis	Family_XIII_Incertae_Sedis_unclassified	M02127_204_000000000-ARDDL_1_2113_5997_8218	0.0087498	0	0	0	0	0.0733676	0	0	0	0	0	0	0	0	0	0	0	0	0	0	0	0	0	0	0	0	0	0	0	0.0733676	0	0.146735	0.0733676	0	0	0	0	0	0	0	0	0	0	0
				Family_XIII_Incertae_Sedis_unclassified		1.56767	1.02715	1.46735	0.953778	1.10051	2.12766	0.953778	2.56787	0	1.46735	0.953778	1.02715	2.20103	1.46735	1.68745	1.90756	0.953778	2.20103	2.12766	1.61409	0.733676	1.17388	1.17388	1.54072	1.90756	1.83419	3.28467	1.32062	1.76082	1.76082	1.17388	1.98092	2.4945	2.4945	1.83419	0.880411	1.68745	2.27439	1.83419	0.807043	0.953778	1.10051	0.953778	2.12766
Firmicutes	Clostridia_1	Clostridiales	Family_XIII_Incertae_Sedis	Gut_cluster_4	M02127_204_000000000-ARDDL_1_1102_25998_16596	0.0043749	0	0	0	0	0	0.0733676	0	0	0	0	0	0	0	0	0.0733676	0	0	0	0	0	0	0	0	0	0	0	0	0	0	0	0	0	0	0	0	0.0733676	0	0	0	0	0	0	0
Firmicutes	Clostridia_1	Clostridiales	Family_XIII_Incertae_Sedis	Gut_cluster_4	M02127_204_000000000-ARDDL_1_1106_10068_27968	0.0058332	0	0	0	0	0	0	0	0	0	0	0	0	0	0	0	0	0	0	0	0	0.0733676	0	0	0	0	0	0	0	0	0	0	0	0.146735	0	0	0	0	0	0	0	0	0.0733676	0
Firmicutes	Clostridia_1	Clostridiales	Family_XIII_Incertae_Sedis	Gut_cluster_4	M02127_204_000000000-ARDDL_1_1111_24855_15470	0.0014583	0	0	0	0	0	0	0	0	0	0	0.0733676	0	0	0	0	0	0	0	0	0	0	0	0	0	0	0	0	0	0	0	0	0	0	0	0	0	0	0	0	0	0	0	0
				Gut_cluster_4		0.0116664	0	0	0	0	0	0.0733676	0	0	0	0	0.0733676	0	0	0	0.0733676	0	0	0	0	0	0.0733676	0	0	0	0	0	0	0	0	0	0	0	0.146735	0	0	0.0733676	0	0	0	0	0	0.0733676	0
Firmicutes	Clostridia_1	Clostridiales	Family_XIII_Incertae_Sedis	Termite_cockroach_cluster_1	M02127_204_000000000-ARDDL_1_1113_12590_22038	0.0481239	0	0.0733676	0.0733676	0	0.0733676	0	0.146735	0	0.0733676	0	0.0733676	0	0	0.0733676	0	0.0733676	0.0733676	0.146735	0.0733676	0	0	0.0733676	0	0	0	0	0	0	0	0.220103	0.0733676	0	0.146735	0	0	0	0.146735	0	0	0.0733676	0	0	0.146735
Firmicutes	Clostridia_1	Clostridiales	Family_XIII_Incertae_Sedis	Termite_cockroach_cluster_1	M02127_204_000000000-ARDDL_1_1113_23198_24249	0.0029166	0	0	0	0	0	0	0	0	0	0	0	0	0	0	0	0	0	0.146735	0	0	0	0	0	0	0	0	0	0	0	0	0	0	0	0	0	0	0	0	0	0	0	0	0
Firmicutes	Clostridia_1	Clostridiales	Family_XIII_Incertae_Sedis	Termite_cockroach_cluster_1	M02127_204_000000000-ARDDL_1_2106_26096_9662	0.0029166	0	0	0	0	0	0	0	0	0	0	0	0	0	0	0	0	0	0	0	0	0	0	0	0	0	0	0	0	0	0	0	0	0.0733676	0	0	0	0	0	0	0	0	0	0
				Termite_cockroach_cluster_1		0.0539571	0	0.0733676	0.0733676	0	0.0733676	0	0.146735	0	0.0733676	0	0.0733676	0	0	0.0733676	0	0.0733676	0.0733676	0.29347	0.0733676	0	0	0.0733676	0	0	0	0	0	0	0	0.220103	0.0733676	0	0.220103	0	0	0	0.146735	0	0	0.0733676	0	0	0.146735
			Family_XIII_Incertae_Sedis			1.65371	1.10051	1.54072	1.10051	1.10051	2.20103	1.02715	2.7146	0	1.54072	0.953778	1.17388	2.20103	1.54072	1.76082	1.98092	1.02715	2.27439	2.56787	1.68745	0.733676	1.24725	1.24725	1.54072	1.90756	1.90756	3.28467	1.32062	1.83419	1.76082	1.39398	2.05429	2.4945	2.86134	1.98092	0.953778	1.76082	2.42113	1.83419	0.807043	1.02715	1.10051	1.02715	2.27439
Firmicutes	Clostridia_1	Clostridiales	Lachnospiraceae	Candidatus_Arthromitus	M02127_204_000000000-ARDDL_1_1102_11893_15510	0.0787482	0	0.0733676	0	0.0733676	0.0733676	0	0	0	0	0.146735	0.29347	0	0.0733676	0	0.146735	0	0.0733676	0	0.0733676	0.0733676	0.146735	0	0.220103	0.220103	0.0733676	0	0.146735	0.29347	0.146735	0.220103	0.0733676	0	0.0733676	0.146735	0	0.0733676	0	0	0	0.0733676	0.440205	0.220103	0.146735
Firmicutes	Clostridia_1	Clostridiales	Lachnospiraceae	Candidatus_Arthromitus	M02127_204_000000000-ARDDL_1_1103_13779_6282	0.0014583	0	0	0	0	0	0	0	0	0	0.0733676	0	0	0	0	0	0	0	0	0	0	0	0	0	0	0	0	0	0	0	0	0	0	0	0	0	0	0	0	0	0	0	0	0
Firmicutes	Clostridia_1	Clostridiales	Lachnospiraceae	Candidatus_Arthromitus	M02127_204_000000000-ARDDL_1_1104_4128_17182	0.0014583	0	0	0.0733676	0	0	0	0	0	0	0	0	0	0	0	0	0	0	0	0	0	0	0	0	0	0	0	0	0	0	0	0	0	0	0	0	0	0	0	0	0	0	0	0
Firmicutes	Clostridia_1	Clostridiales	Lachnospiraceae	Candidatus_Arthromitus	M02127_204_000000000-ARDDL_1_1106_12534_27622	0.0014583	0	0	0	0	0	0	0	0	0	0	0	0	0	0	0.0733676	0	0	0	0	0	0	0	0	0	0	0	0	0	0	0	0	0	0	0	0	0	0	0	0	0	0	0	0
Firmicutes	Clostridia_1	Clostridiales	Lachnospiraceae	Candidatus_Arthromitus	M02127_204_000000000-ARDDL_1_1111_13083_8153	0.029166	0	0.0733676	0	0.0733676	0.0733676	0.0733676	0	0	0	0	0.0733676	0	0	0	0	0	0.0733676	0	0	0.0733676	0	0	0	0	0	0	0.220103	0.146735	0	0	0	0	0.0733676	0.0733676	0	0.0733676	0.0733676	0	0	0	0.0733676	0.0733676	0
Firmicutes	Clostridia_1	Clostridiales	Lachnospiraceae	Candidatus_Arthromitus	M02127_204_000000000-ARDDL_1_1112_21290_25961	0.0072915	0	0	0	0	0	0	0	0	0	0	0	0	0	0	0	0	0	0	0	0	0	0	0	0	0.0733676	0	0.146735	0	0	0.0733676	0	0	0	0	0	0	0	0.0733676	0	0	0	0	0
Firmicutes	Clostridia_1	Clostridiales	Lachnospiraceae	Candidatus_Arthromitus	M02127_204_000000000-ARDDL_1_1114_9268_4229	0.0058332	0	0	0	0	0	0	0	0	0	0	0	0	0	0	0	0	0	0	0	0.0733676	0	0	0	0.0733676	0	0	0	0	0	0	0.0733676	0	0	0	0	0	0	0	0	0	0	0	0
Firmicutes	Clostridia_1	Clostridiales	Lachnospiraceae	Candidatus_Arthromitus	M02127_204_000000000-ARDDL_1_2103_18229_21586	0.0029166	0	0	0	0	0	0.0733676	0	0	0	0	0	0	0	0	0	0	0	0	0	0	0.0733676	0	0	0	0	0	0	0	0	0	0	0	0	0	0	0	0	0	0	0	0	0	0
Firmicutes	Clostridia_1	Clostridiales	Lachnospiraceae	Candidatus_Arthromitus	M02127_204_000000000-ARDDL_1_2103_23557_9156	0.0087498	0	0	0	0.0733676	0	0	0	0	0	0	0	0	0	0	0	0	0	0	0	0	0.0733676	0	0	0	0	0	0.0733676	0	0	0	0	0	0	0	0	0	0	0	0.146735	0	0	0.0733676	0
Firmicutes	Clostridia_1	Clostridiales	Lachnospiraceae	Candidatus_Arthromitus	M02127_204_000000000-ARDDL_1_2106_23540_12520	0.0014583	0	0	0	0	0	0	0	0	0	0	0	0	0	0	0	0	0	0	0	0	0	0	0	0	0	0	0	0	0	0	0	0	0	0	0	0	0	0	0	0	0	0	0
Firmicutes	Clostridia_1	Clostridiales	Lachnospiraceae	Candidatus_Arthromitus	M02127_204_000000000-ARDDL_1_2107_9290_4424	0.0043749	0	0	0	0	0	0.0733676	0	0	0	0	0	0.0733676	0	0	0	0	0	0	0.0733676	0	0	0	0	0	0	0	0	0	0	0	0	0	0	0	0	0	0	0	0	0	0	0	0
Firmicutes	Clostridia_1	Clostridiales	Lachnospiraceae	Candidatus_Arthromitus	M02127_204_000000000-ARDDL_1_2108_19126_22351	0.0189579	0	0	0	0	0.0733676	0	0	0	0	0.0733676	0	0.0733676	0	0	0.0733676	0	0.0733676	0	0	0	0.0733676	0	0	0	0	0.364964	0.0733676	0	0	0	0	0	0	0	0	0	0	0	0	0	0	0	0
Firmicutes	Clostridia_1	Clostridiales	Lachnospiraceae	Candidatus_Arthromitus	M02127_204_000000000-ARDDL_1_2108_5221_18668	0.0306243	0	0	0	0	0	0	0.0733676	0	0	0	0	0	0	0	0	0.0733676	0	0	0.0733676	0.146735	0.146735	0	0.0733676	0.146735	0.0733676	0	0	0	0.0733676	0.0733676	0	0	0	0.29347	0.0733676	0	0	0.0733676	0	0	0	0	0.0733676
Firmicutes	Clostridia_1	Clostridiales	Lachnospiraceae	Candidatus_Arthromitus	M02127_204_000000000-ARDDL_1_2110_7194_9400	0.0072915	0.0733676	0	0	0	0	0	0	0	0	0	0	0	0	0	0.0733676	0	0	0	0	0	0	0.146735	0	0	0	0.364964	0	0	0	0	0	0	0	0	0	0	0	0	0	0	0	0	0
Firmicutes	Clostridia_1	Clostridiales	Lachnospiraceae	Candidatus_Arthromitus	M02127_204_000000000-ARDDL_1_2112_7659_7156	0.087498	0.220103	0	0.0733676	0.0733676	0	0	0.0733676	0	0.0733676	0.146735	0	0	0	0.146735	0.146735	0	0.220103	0.146735	0	0	0.0733676	0.146735	0.0733676	0.29347	0	0	0.220103	0	0.146735	0.0733676	0	0.0733676	0	0.0733676	0.0733676	0	0.0733676	0.29347	0.0733676	0	0.220103	0	0
Firmicutes	Clostridia_1	Clostridiales	Lachnospiraceae	Candidatus_Arthromitus	M02127_204_000000000-ARDDL_1_2114_5255_10079	0.0014583	0.0733676	0	0	0	0	0	0	0	0	0	0	0	0	0	0	0	0	0	0	0	0	0	0	0	0	0	0	0	0	0	0	0	0	0	0	0	0	0	0	0	0	0	0
				Candidatus_Arthromitus		0.288743	0.366838	0.146735	0.146735	0.29347	0.220103	0.220103	0.146735	0	0.0733676	0.440205	0.366838	0.146735	0.0733676	0.146735	0.513573	0.0733676	0.440205	0.146735	0.220103	0.366838	0.586941	0.29347	0.366838	0.733676	0.220103	0.729927	0.880411	0.440205	0.366838	0.440205	0.146735	0.0733676	0.146735	0.586941	0.146735	0.146735	0.146735	0.440205	0.220103	0.0733676	0.733676	0.366838	0.220103
Firmicutes	Clostridia_1	Clostridiales	Lachnospiraceae	Catabacter	M02127_204_000000000-ARDDL_1_1103_15741_20826	0.13708	0.366838	0.220103	0.146735	0.146735	0.440205	0.0733676	0.220103	0	0.0733676	0.220103	0.0733676	0.146735	0.0733676	0.366838	0.0733676	0.146735	0.0733676	0.29347	0.0733676	0.146735	0.146735	0.0733676	0.0733676	0.29347	0.146735	0	0.220103	0	0.220103	0.220103	0.0733676	0.0733676	0.0733676	0.146735	0.0733676	0.146735	0	0.0733676	0.146735	0.0733676	0.220103	0.146735	0.146735
Firmicutes	Clostridia_1	Clostridiales	Lachnospiraceae	Catabacter	M02127_204_000000000-ARDDL_1_1109_17809_24476	0.0277077	0	0	0	0	0.146735	0	0	0	0.0733676	0	0	0	0	0.0733676	0.0733676	0	0	0	0.146735	0	0	0	0	0	0	0	0	0	0	0.0733676	0	0.0733676	0	0	0.146735	0	0	0	0.0733676	0.0733676	0.0733676	0	0
[truncated: 2,408 more rows]
[truncated: 11 more columns]
