# Supplementary material for: Pycnoscelus surinamensis cockroach gut microbiota respond consistently to a fungal diet without mirroring those of fungus-farming termites
Source: PLoS One. 2017 Oct 3;12(10):e0185745. doi: 10.1371/journal.pone.0185745 (PMC5626473; doi:10.1371/journal.pone.0185745)
Supplement: S4 Table — Loading values were calculated via Principal Component analysis (PCA) of relative abundance data. The total contribution of each OTU to the pattern observed in the PCoA is calculated via the sum of loading values across all 18 principal components. OTUs are ordered according to their total contribution. (XLSX) [file pone.0185745.s004.xlsx]

## Sheet: S4 Table
S4 Table. Loading values of OTUs across the six diet treatments, averaged across technical replicates, that contribute to the pattern observed in the PCoA in Figure 4a. Loading values were calculated via Prinicpal Component analysis (PCA) of relative abundance data. The total contribution of each OTU to the pattern observed in the PCoA is caculated via the sum of loading values across all 18 prin…
OTU	Contribution	PC1	PC2	PC3	PC4	PC5	PC6	PC7	PC8	PC9	PC10	PC11	PC12	PC13	PC14	PC15	PC16	PC17	PC18
1	2.73709	0.446892	0.411398	0.625722	0.185668	0.200749	0.0730039	0.0330364	0.079572	0.0224739	0.131448	0.00871604	0.00512557	0.0901008	0.0524916	0.0237335	0.0414339	0.0543486	0.251175
10	2.69344	0.187594	0.302186	0.0749484	0.510894	0.476234	0.126981	0.0823124	0.275634	0.0662058	0.150013	0.0334908	0.073683	0.0387942	0.0725232	0.0466654	0.0153913	0.0524151	0.107478
2	2.6295	0.127456	0.165935	0.0916026	0.177036	0.0607075	0.53229	0.0319811	0.304389	0.072637	0.0345888	0.0975843	0.282513	0.0280685	0.0763965	0.066828	0.0113005	0.0787375	0.389453
5	2.54249	0.0993274	0.358658	0.168607	0.211765	0.153093	0.310048	0.120626	0.156583	0.213283	0.200492	0.0652124	0.0370485	0.0701377	0.127983	0.0243335	0.0969401	0.0871544	0.0411966
11	2.51626	0.198155	0.320863	0.0910486	0.413806	0.366794	0.0252224	0.316892	0.0327906	0.0613234	0.0342998	0.00106376	0.163208	0.037414	0.0340758	0.125703	0.0101115	0.0812711	0.202221
4	2.44387	0.688439	0.101408	0.458452	0.0102871	0.0288795	0.0629141	0.204175	0.0660915	0.115691	0.0104343	0.0552702	0.174969	0.106991	0.04021	0.043609	0.0684276	0.0370386	0.170583
3	2.37388	0.118975	0.493178	0.342586	0.0141681	0.255775	0.116452	0.103519	0.0807185	0.0962189	0.00607745	0.0788147	0.0247098	0.0292385	0.166888	0.147128	0.0390235	0.0875	0.172908
44	2.20633	0.10981	0.0545643	0.0521289	0.0458839	0.217004	0.103129	0.100737	0.271647	0.0949302	0.248739	0.286318	0.077759	0.202491	0.0807942	0.1302	0.0551559	0.00167296	0.0733646
7	2.14956	0.0339303	0.311462	0.172005	0.134699	0.194815	0.0971187	0.20132	0.198694	0.127283	0.0869305	0.0659144	0.00803266	0.060316	0.0495998	0.14931	0.0672999	0.0292133	0.161615
12	2.13161	0.102989	0.0704024	0.0530775	0.0903531	0.285086	0.176141	0.047808	0.253611	0.357845	0.014774	0.304106	0.0870571	0.0133349	0.129587	0.00722678	0.041925	0.0805849	0.0156971
20	2.00865	0.122837	0.0886372	0.0585604	0.0300915	0.130997	0.10751	0.088834	0.0390385	0.160129	0.0790375	0.121798	0.130914	0.146746	0.0116491	0.3141	0.146496	0.167202	0.0640753
16	1.98886	0.0162781	0.00233398	0.13397	0.0188598	0.0348071	0.28644	0.279849	0.152077	0.141242	0.0793305	0.156295	0.0276147	0.159489	0.00015129	0.0403686	0.00185361	0.114241	0.343663
31	1.86897	0.0578471	0.0380356	0.0258828	0.108471	0.00894852	0.0466998	0.0104388	0.0760432	0.241555	0.102575	0.200799	0.293221	0.03721	0.00744484	0.2259	0.151649	0.0893131	0.14694
8	1.70754	0.0441591	0.0454004	0.0121769	0.207627	0.00744793	0.0859581	0.300622	0.0728183	0.182589	0.0314597	0.179586	0.179991	0.00290751	0.196303	0.0658465	0.0151719	0.0134269	0.0640465
6	1.69496	0.0499463	0.0654262	0.0620638	0.0539553	0.0862553	0.0325231	0.159026	0.0568406	0.0620884	0.123041	0.0127539	0.0148615	0.285275	0.186511	0.132821	0.101426	0.110635	0.099515
53	1.67586	0.0308464	0.0608807	0.00246449	0.060492	0.097796	0.176277	0.0383346	0.0853677	0.0599937	0.151683	0.198006	0.141554	0.0214557	0.208698	0.0458045	0.0725953	0.133158	0.0904529
15	1.6287	0.124216	0.0706671	0.086139	0.032457	0.144796	0.082019	0.0489005	0.0889294	0.448868	0.182799	0.0132757	0.185172	0.0170224	0.00238574	0.0607555	0.0224894	0.00791208	0.00989982
14	1.54609	0.000882686	0.00986962	0.141924	0.163301	0.0340506	0.222403	0.0827777	0.101417	0.0249565	0.302457	0.0459448	0.0966811	0.0398573	0.0473048	0.118189	0.0518413	0.0509502	0.0112805
9	1.49662	0.0508412	0.104688	0.0443474	0.136231	0.0426249	0.0269789	0.233541	0.0154067	0.0771702	0.150646	0.0771839	0.0252191	0.0398559	0.0993232	0.0172026	0.16174	0.036337	0.157287
56	1.47435	0.117501	0.0545148	0.122546	0.169331	0.115956	0.113858	0.100876	0.0368501	0.0588211	0.000588797	0.100384	0.101559	0.0919568	0.0740679	0.0786516	0.048831	0.0530072	0.0350557
85	1.40089	0.0681072	0.0172413	0.155368	0.111651	0.0435155	0.134453	0.222733	0.0590292	0.104186	0.086888	0.0526157	0.0168741	0.123071	0.00903126	0.00455621	0.0675751	0.0392769	0.0847158
13	1.3977	0.0867237	0.0311349	0.0136426	0.140367	0.0318623	0.00814459	0.238761	0.142943	0.116234	0.154313	0.0365563	0.0283757	0.118018	0.130228	0.0395385	0.0512933	0.00302896	0.0265417
25	1.38519	0.0219474	0.0258001	0.01468	0.186922	0.00207794	0.0341073	0.0562521	0.0769484	0.075046	0.206669	0.0572777	0.163693	0.139199	0.0110482	0.0965387	0.0717475	0.0907683	0.0544675
37	1.37927	0.0102296	0.00333942	0.00512496	0.0188292	0.00855228	0.176425	0.0875016	0.110178	0.0947075	0.00642362	0.145332	0.11961	0.0736259	0.0465853	0.0248913	0.22107	0.0155527	0.211292
54	1.37631	0.0104225	0.0818487	0.0342776	0.0383487	0.00881191	0.0595674	0.0845295	0.0976633	0.158277	0.129312	0.103955	0.106046	0.00392201	0.138354	0.088329	0.0615027	0.146079	0.0250658
27	1.35384	0.0488743	0.0338674	0.010682	0.0117112	0.0897452	0.0534979	0.0664632	0.067153	0.0540689	0.0764924	0.187948	0.0899473	0.276105	0.117876	0.0719174	0.0029176	0.0520556	0.0425191
18	1.33491	0.00668446	0.0377173	0.037551	0.0158508	0.0345118	0.0940976	0.0628134	0.0409154	0.057878	0.0668899	0.124605	0.183358	0.187803	0.0085983	0.214567	0.0508951	0.0273686	0.0828013
19	1.2971	0.0929424	0.00965679	0.0326363	0.0787888	0.093776	0.0603677	0.0363621	0.0336126	0.023027	0.172189	0.010308	0.0547479	0.0334825	0.113376	0.0896533	0.0140625	0.207545	0.140563
23	1.29504	0.0117682	0.0351383	0.0167783	0.0389124	0.04132	0.0124739	0.166725	0.128487	0.0426661	0.0876308	0.0406136	0.0926015	0.34762	0.0041459	0.00165087	0.00192794	0.145411	0.0791698
26	1.28074	0.0270932	0.00585531	0.0895732	0.133713	0.0516475	0.0747695	0.0267049	0.0283643	0.113215	0.152529	0.0377208	0.0666887	0.118918	0.0204467	0.0391099	0.0974302	0.161477	0.0354846
33	1.23319	0.120433	0.00492952	0.00620054	0.057088	0.130817	0.00861298	0.0652349	0.269603	0.0116616	0.209036	0.130442	0.0380038	0.0248387	0.0451948	0.0570003	0.0284404	0.024138	0.00151552
84	1.20391	0.106837	0.0563621	0.00568258	0.0934596	0.0628897	0.0174683	0.0364873	0.135203	0.0477051	0.219875	0.103767	0.0573672	0.0476556	0.0322721	0.0702826	0.0591352	0.00642703	0.0450331
28	1.18138	0.0424688	0.00516942	0.0303131	0.0549189	0.0398878	0.0713799	0.0705525	0.0120048	0.0940811	0.0489921	0.100522	0.127796	0.0948616	0.0889496	0.0637245	0.122805	0.0458799	0.0670712
39	1.15645	0.0497649	0.0915281	0.0606547	0.0609532	0.0223227	0.0203378	0.0698897	0.286914	0.110492	0.107658	0.0236029	0.0316256	0.0578728	0.00216657	0.0576635	0.0842969	0.0127665	0.0059403
17	1.15534	0.0219615	0.0236294	0.00822467	0.0102285	0.0612712	0.155923	0.062901	0.024826	0.0805043	0.109465	0.00777774	0.197094	0.0245723	0.0999042	0.10937	0.0821225	0.0429759	0.0325892
32	1.14505	0.0104221	0.0857275	0.0677249	0.0469166	0.0530631	0.0754403	0.124506	0.0853773	0.0365212	0.0346887	0.0307288	0.115983	0.0673314	0.1053	0.0444429	0.0433073	0.0734976	0.0440695
46	1.08963	0.0367656	0.0333573	0.0268736	0.0275966	0.0712339	0.00355243	0.0195882	0.104452	0.0591299	0.0628609	0.0966947	0.00460144	0.0531578	0.152832	0.0379395	0.0417134	0.191586	0.0656991
65	1.03829	0.0013598	0.00628418	0.00704977	0.0618571	0.137974	0.0525099	0.0685984	0.0680303	0.062081	0.143029	0.0123189	0.0333715	0.175241	0.0600847	0.0298349	0.0259648	0.0465629	0.0461345
22	1.03607	0.00584902	0.0117163	0.0387775	0.0689189	0.0482796	0.0742546	0.080118	0.0241801	0.0400735	0.0218274	0.0117252	0.0447029	0.067653	0.0696578	0.0830153	0.226581	0.0966915	0.0220451
35	0.975996	0.0464847	0.0266393	0.018151	0.0329352	0.0426753	0.0110962	0.0411976	0.122351	0.0329014	0.0334691	0.0380143	0.0241273	0.0622241	0.0420019	0.133309	0.171705	0.00327652	0.0934371
24	0.947358	0.00895639	0.0351839	0.0502584	0.1089	0.0423789	0.0516412	0.0105039	0.0923072	0.00506885	0.0565815	0.067282	0.0311132	0.0482974	0.0988893	0.00536955	0.0421403	0.0695432	0.122943
59	0.929814	0.00917549	0.063907	0.0502792	0.0381272	0.0760184	0.0462747	0.0522488	0.0699538	0.0470457	0.0237131	0.00729083	0.153869	0.0841241	0.0966098	0.0186952	0.0159393	0.0330272	0.0435144
36	0.917453	0.0338507	0.00930102	0.0583801	0.0393742	0.0532834	0.0669791	0.0115734	0.0532266	0.153846	0.0363451	0.0172755	0.0148433	0.0541892	0.060668	0.0300261	0.0459446	0.0315401	0.146807
82	0.903294	0.0120165	0.0139003	0.0173819	0.00204687	0.00987063	0.0666216	0.0829064	0.0590934	0.122554	0.0748142	0.0982321	0.0444112	0.0405568	0.071062	0.0058887	0.0622338	0.048141	0.0715627
103	0.902682	0.022862	0.0022172	0.0572445	0.0319082	0.023003	0.0841547	0.108047	0.0356086	0.0782517	0.0354062	0.0704298	0.0464518	0.0498204	0.084827	0.033407	0.0141668	0.0127851	0.112091
64	0.899629	0.0434162	0.00123301	0.03151	0.0131685	0.102256	0.0719068	0.0969167	0.00680641	0.00943158	0.0470069	0.0606346	0.0898988	0.0758585	0.0169196	0.029322	0.0857634	0.0394292	0.0781509
62	0.894279	0.0519172	0.0288008	0.00852845	0.00806001	0.0503879	0.0417691	0.0914674	0.0200841	0.0684053	0.00295517	0.0564316	0.0517789	0.00346195	0.152765	0.0777826	0.0564073	0.09588	0.0273961
139	0.893052	0.00563025	0.0296598	0.00709252	0.0297729	0.00194937	0.017424	0.0128927	0.0689825	0.00996756	0.0883122	0.17465	0.114982	0.051618	0.0411177	0.0162436	0.0714557	0.095053	0.0562488
150	0.89129	0.00512382	0.0272574	0.0239289	0.00709935	0.0318285	0.0977808	0.0117861	0.134608	0.0139823	0.060345	0.151932	0.141543	0.0700107	0.0118266	0.00979332	0.0302258	0.0478478	0.014371
156	0.886834	0.0423145	0.0270277	0.0816819	0.0768377	0.0569467	0.0911764	0.108377	0.0476297	0.0128449	0.0521968	0.0485101	0.00870063	0.0469275	0.0814925	0.00921407	0.00426459	0.0344519	0.0562394
29	0.885538	0.0185795	0.0125343	0.0378761	0.02618	0.03984	0.0337108	0.00738022	0.0421951	0.0729632	0.0144022	0.138197	0.103363	0.1168	0.0271767	0.0591367	0.0449359	0.0874705	0.00279747
30	0.874246	0.0102578	0.0209907	0.0167541	0.0188645	0.0368917	0.059949	0.0307985	0.08214	0.0327128	0.0663319	0.00632074	0.0929959	0.0663105	0.0810548	0.0438999	0.108452	0.0394228	0.0600986
71	0.871838	0.00203604	0.0183097	0.0196259	0.0693808	0.0235734	0.00155948	0.0308384	0.00791464	0.0142064	0.00693403	0.121037	0.0273649	0.0584593	0.0188568	0.1054	0.12071	0.18063	0.0450015
42	0.851719	0.0107295	0.0163765	0.0138742	0.0757621	0.00855947	0.00955339	0.111955	0.0138077	0.00364387	0.0346782	0.0219651	0.0321594	0.0208238	0.107754	0.137986	0.130102	0.0724263	0.0295623
223	0.849136	0.0150495	0.00434332	0.0375196	0.0165332	0.0445102	0.020146	0.0399392	0.0641875	0.010551	0.0816943	0.10237	0.0738192	0.0176285	0.118379	0.0190757	0.0163003	0.0945881	0.0725019
69	0.848934	0.00348742	0.00646018	0.0308579	0.0883106	0.132283	0.0448394	0.145296	0.00636457	0.0391864	0.0653348	0.0556026	0.040338	0.0422159	0.0608847	0.00139982	0.0213345	0.0425372	0.0222016
47	0.846731	0.0185121	0.0168257	0.0377797	0.0273605	0.0192206	0.0156505	0.06488	0.00270687	0.0823309	0.00830593	0.0198906	0.0647068	0.0762447	0.0716124	0.139951	0.00419148	0.111808	0.0647525
80	0.820098	0.0261296	0.0208728	0.0313246	0.00298292	0.00587551	0.00582037	0.0898446	0.0553641	0.00962404	0.0200478	0.0680339	0.0115588	0.0278504	0.00475576	0.13319	0.0678561	0.175758	0.0632087
21	0.810845	0.00210285	0.0290624	0.00314452	0.0241513	0.020203	0.0526166	0.0644439	0.00307687	0.0546796	0.0213033	0.0309987	0.116927	0.099532	0.0617647	0.182281	0.0191216	0.0251309	0.000303807
40	0.807965	0.0432763	0.0122515	0.00789358	0.0315063	0.0104515	0.0921126	0.054576	0.0303759	0.0188915	0.061757	0.005191	0.0202692	0.0446905	0.0945233	0.211866	0.0522763	4.92481e-06	0.0160508
77	0.806333	0.0167851	0.0100091	0.00285683	0.0578204	0.0144477	0.0486354	0.0454445	0.0651533	0.0711565	0.0201081	0.0850663	0.0894587	0.00834503	0.0243589	0.0575222	0.107981	0.0512575	0.0299262
75	0.801588	0.0158095	0.0290467	0.022813	0.0219952	0.0957314	0.0200427	0.0156256	0.0409872	0.0627653	0.0273684	0.067349	0.00631819	4.18788e-05	0.139129	0.0331795	0.0695278	0.114279	0.0195777
43	0.800558	0.0155064	0.0132175	0.0156232	0.0655433	0.0055973	0.00599982	0.035211	0.0654744	0.035559	0.0624886	0.10957	0.082154	0.0933669	0.00428321	0.033093	0.113162	0.0428647	0.00184399
34	0.790132	0.0821983	0.00612695	0.027492	0.0622722	0.0123432	0.0658502	0.0174251	0.0228458	0.00443706	0.0536966	0.0942986	0.0763829	0.052529	0.0322403	0.0338695	0.0719565	0.0200421	0.0541254
45	0.774975	0.00675575	0.010624	0.0315764	0.00908461	0.00376765	0.00135526	0.109979	0.0364512	0.00164554	0.133745	0.00651665	0.0518591	0.0211396	0.0166367	0.0890411	0.137701	0.0741244	0.0329719
61	0.77413	0.0144688	0.0275398	0.0102763	0.0691526	0.0407008	0.0549442	0.0492407	0.0616346	0.0517292	0.0320281	0.0404142	0.0189205	0.0223571	0.0567975	0.111085	0.0244089	0.0680826	0.0203484
114	0.762357	0.0329636	0.0501477	0.0125045	0.0268049	0.0962913	0.033539	0.0339335	0.0521608	0.023198	0.00559931	0.0181562	0.0489723	0.0408538	0.0370688	0.00834107	0.0608284	0.154384	0.0266095
41	0.759744	0.0379621	0.00048901	0.0248316	0.103006	0.00697991	0.0375723	0.00817135	0.0502289	0.0664225	0.0494975	0.0825227	0.0357985	0.060308	0.0274807	0.00207487	0.0592962	0.0240797	0.0830217
58	0.751303	0.0533302	0.0371925	0.0300171	0.0115416	0.0274629	0.0237103	0.0876559	0.00883377	0.00422308	0.0602917	0.107595	0.0352561	0.036675	0.00342462	0.0153853	0.0572728	0.0717894	0.079645
48	0.747183	0.0468001	0.0527609	0.0185984	0.0579103	0.0157995	0.0216483	0.0206133	0.0214455	0.0135477	0.0575941	0.0501044	0.0377318	0.0392449	0.0396319	0.131526	0.0451948	0.0441563	0.0328751
283	0.746151	0.00714122	0.0251576	0.000281386	0.00682366	0.00235807	0.0148591	0.00482912	0.0121473	0.132613	0.0310721	0.0388752	0.0329715	0.0611335	0.15508	0.00498305	0.0943206	0.0923802	0.0291243
70	0.726487	0.00145718	0.00509006	0.0282472	0.0139163	0.0161928	0.0671848	0.0371197	0.0371922	0.0694695	0.00212186	0.00714444	0.0225963	0.0708576	0.154046	0.0798389	0.0629702	0.0509487	9.35001e-05
95	0.724222	0.0124026	0.00275628	0.00936539	0.0135045	0.0122526	0.0334632	0.0548635	0.0124352	0.0939683	0.0611504	0.0379997	0.0752945	0.0371409	0.104949	0.0180929	0.0161397	0.105841	0.0226028
133	0.72085	0.0318255	0.0175835	0.0149207	0.00936229	0.00260341	0.0304775	0.028459	0.116545	0.0399772	0.037473	0.0967255	0.0199838	0.0881532	0.0199353	0.0213045	0.0647279	0.0466718	0.0341207
55	0.716681	0.0131793	0.0119402	0.0550814	0.00519664	0.0175158	0.048838	0.027769	0.00417191	0.00473372	0.0996391	0.0791704	0.0731488	0.0777974	0.11967	0.0146627	0.0154544	0.0277326	0.0209793
50	0.702536	0.0311656	0.000323286	0.0189869	0.023203	0.00810032	0.010324	0.0400999	0.000970552	0.0556364	0.000731361	0.025309	0.0499757	0.0811704	0.101024	0.110751	0.115579	0.00533138	0.0238548
123	0.700615	0.0443166	0.00446544	0.0288253	0.0263025	0.0115926	0.0391848	0.0437368	0.0154446	0.0806803	0.032868	0.0637359	0.0229654	0.00448403	0.0639163	0.0483856	0.0913374	0.0368872	0.0414865
124	0.696449	0.00076846	0.00190115	0.0270976	0.104743	0.0458908	0.0306043	0.00310992	0.0475965	0.00151017	0.0132271	0.0422415	0.0932078	0.0319161	0.0947191	0.0210791	0.0500781	0.0806391	0.00611916
127	0.690009	0.0411659	0.0196044	0.0115465	0.0169877	0.0431037	0.0195213	0.0570887	0.00679239	0.0919589	0.0617982	0.0297553	0.0118716	0.011529	0.104103	0.0240691	0.0503306	0.069386	0.0193976
67	0.681251	0.0115762	0.0239631	0.00176156	0.0322306	0.0345557	0.0477182	0.00911961	0.0741463	0.0503701	0.0607109	0.130009	0.0125454	0.00509676	0.0649654	0.00120903	0.0495548	0.0655854	0.00613285
90	0.676112	0.0437017	0.0150453	0.0210909	0.0189491	0.0277413	0.0529697	0.0130961	0.0172878	0.0376312	0.0440604	0.0614043	0.0652733	0.0191133	0.138342	0.0689433	0.0112235	0.00929249	0.0109466
76	0.669206	0.0017362	0.0198174	0.0123542	0.0405055	0.0365256	0.0473031	0.000321423	0.00368361	0.0181375	0.0548121	0.0890287	0.0235455	0.00719002	0.0819929	0.0127962	0.0265296	0.135096	0.0578303
89	0.659695	0.0143308	0.00728577	0.00438316	0.0306689	0.0269544	0.00924045	0.00141252	0.0115374	0.0156932	0.0645003	0.0518109	0.0808584	0.019747	0.169513	0.0728681	0.0183743	0.0464103	0.0141064
98	0.65903	0.0353897	0.00945804	0.0230873	0.0232025	0.014351	0.027925	0.0378	0.0354985	0.0453445	0.0705592	0.0325494	0.0440322	0.117232	0.0282406	0.00232697	0.0202231	0.0417082	0.050102
49	0.652097	0.0333345	0.00284708	0.00615284	0.000341307	0.00426928	0.00909864	0.0197748	0.0212954	0.0133974	0.0741701	0.0185475	0.090115	0.0405475	0.0379332	0.0458853	0.176779	0.0387996	0.0188089
163	0.637144	0.000131861	0.0110709	0.0158065	2.30539e-06	0.0415691	0.0243162	0.0368365	0.00385818	0.0660695	0.0577651	0.0382017	0.00300078	0.0163213	0.0799178	0.0597357	0.0842228	0.0799479	0.0183702
73	0.63165	0.00414263	0.00987164	0.013374	0.00266768	0.014258	0.016507	0.000350291	0.0219378	0.0137262	0.0722271	0.0100738	0.0722104	0.0472951	0.0934035	0.0354379	0.0169411	0.125025	0.0622002
52	0.628568	0.00601754	0.0173447	0.00621015	0.0557827	0.0176973	0.0111191	0.0324982	0.015711	0.040498	0.0222905	0.0706097	0.0354652	0.0216017	0.0505722	0.0717906	0.0386291	0.105976	0.00875485
100	0.620773	0.0210754	0.00562257	0.00043963	0.0133022	0.0472157	0.0844288	0.0417548	0.0135909	0.015357	0.107129	0.0107456	0.00516789	0.0266162	0.0420586	0.0389971	0.0745898	0.0388777	0.0338045
145	0.617026	0.0301707	0.0021558	0.00183104	0.0154539	0.0199569	0.00172479	0.0296357	0.0276506	0.0393102	0.0120706	0.0304841	0.00750117	0.029404	0.0525815	0.113659	0.151382	0.00744118	0.0446127
83	0.594125	0.0244229	0.00143886	0.0182591	0.000673928	0.0119739	0.0145371	0.00474477	0.0806598	0.0327604	0.0706436	0.101631	0.0203904	0.0252275	0.067981	0.0655416	0.0229371	0.0197738	0.010528
60	0.593803	0.0059582	0.0390757	0.0305324	0.0423991	0.00399493	0.0527053	0.0660581	0.00372373	0.0246641	0.0411651	0.042758	0.0383411	0.0207447	0.0147412	0.0242107	0.0620826	0.0427412	0.0379065
78	0.583219	0.0314078	0.00783935	0.0095586	0.0180932	0.00525985	0.0758899	0.0282599	0.0612637	0.00715045	0.00870932	0.0345039	0.0710566	0.0349993	0.0531181	0.0168699	0.0572036	0.0562991	0.00573611
63	0.569555	0.0351929	0.00737546	0.00148407	0.017539	0.0279996	0.0172377	0.0733007	0.00853317	0.0591426	0.0222167	0.00675052	0.0276068	0.04584	0.0323698	0.0113104	0.122272	0.0208492	0.0325338
68	0.568096	0.00418858	0.0239123	0.0285778	0.0101284	0.00260587	0.0195844	0.00115642	0.0434266	0.0152233	0.0179364	0.0168558	0.0363587	0.0324855	0.000486661	0.0960737	0.0763612	0.0386758	0.104058
72	0.566251	0.00452219	0.0130773	0.0121618	0.00393263	0.0140095	0.00767271	0.0263178	0.0575737	0.0282986	0.0479743	0.0144741	0.0216196	0.0532886	0.0162257	0.0332977	0.0705725	0.0836643	0.0575682
86	0.556252	0.00982932	0.0175982	0.00616414	0.0224699	0.0165643	0.0170852	0.0384858	0.00562504	0.0455552	0.0233547	0.0416686	0.0262894	0.0399831	0.00830521	0.0581226	0.0816102	0.0834736	0.0140677
91	0.556091	0.023639	0.00401617	0.0387708	0.0015624	0.0132245	0.00100628	0.0394195	0.00658939	0.0534033	0.00467315	0.0384307	0.0410078	0.0151016	0.112801	0.0470601	0.0554168	0.020931	0.039038
110	0.548176	0.0445023	0.0305786	0.0293575	0.0117378	0.0183002	0.0217856	0.0134213	0.0158949	0.0351642	0.0441731	0.0286685	0.00517296	0.0443053	0.0227323	0.0650417	0.0754542	0.0381621	0.00372332
66	0.539273	0.0145901	0.0114184	0.00413576	0.0488906	0.014917	0.0316909	0.0627442	0.0286525	0.01686	0.000503694	0.00221432	0.0844946	0.0188442	0.0519206	0.0454196	0.0830454	0.00569179	0.0132391
122	0.533568	0.00791111	0.0259685	0.0104544	0.0237327	0.0240467	0.0141456	0.0232344	0.00235978	0.0388675	0.00485628	0.0238618	0.1251	0.034707	0.032956	0.0551578	0.0228653	0.0127961	0.0505465
87	0.528086	0.0224053	0.0156849	0.00204068	0.000117214	0.00108994	0.0378726	0.00770372	0.0122416	0.0249861	0.0313809	0.0207622	0.0674554	0.00545824	0.0100978	0.0893439	0.0417307	0.0925019	0.0452128
101	0.519092	0.0258499	0.00934373	0.0302625	0.0492462	0.0116872	0.0307114	0.0529388	0.0103968	0.0178522	0.00664603	0.0141908	0.000376849	0.0548217	0.00402234	0.0349422	0.0463809	0.0794368	0.0399859
96	0.513293	0.00380224	0.0117893	0.0173448	0.0356075	0.0390786	0.0101033	0.0108696	0.0145994	0.0188602	0.0573482	0.016598	0.0122187	0.0392124	0.0217457	0.0771482	0.026352	0.019487	0.0811284
88	0.50934	0.0155518	0.0151308	0.0038745	0.00841502	0.0241951	0.0106744	0.00860497	0.00508283	0.0203384	0.0711715	0.0932027	0.0290322	0.0120229	0.0694806	0.014936	0.0151727	0.0838324	0.00862092
141	0.507807	0.00337257	0.00245356	0.0103985	0.0513527	0.0145305	0.0237044	0.0365141	0.0215473	0.0110175	0.0235677	0.000611866	0.0469615	0.00406628	0.0782006	0.00982794	0.0922331	0.0461333	0.0313133
154	0.505307	0.00887327	0.0250217	0.00751591	0.040603	0.0221494	0.000936811	0.0310168	0.00362188	0.00558438	0.041712	0.0361511	0.0185972	0.0191056	0.0324226	0.0329625	0.0766396	0.0375976	0.064796
102	0.503952	0.00392646	0.00610542	0.00711809	0.00734771	0.0394416	0.00470864	0.00665461	0.0431362	0.0285731	0.019341	0.0650285	0.0141618	0.0521144	0.0306339	0.0356184	0.0956763	0.0186466	0.0257193
111	0.5005	0.0176426	0.00669125	0.0421249	0.0114649	0.0113089	0.00795836	0.00422197	0.0611183	0.0328515	0.0388043	0.0488637	0.00459857	0.0361089	0.0269705	0.0188318	0.0213055	0.0458727	0.0637612
196	0.499137	0.0242829	0.00231679	0.00392101	0.0145638	0.0305974	0.0212971	0.0126651	0.0142241	0.0480652	0.0430788	0.0512654	0.011824	0.0517709	0.0284445	0.0535161	0.0278301	0.0149869	0.0444866
99	0.49673	0.0020298	0.00636585	0.000981328	0.0291782	0.0296886	0.0205287	0.00662543	0.0242472	0.0296248	0.0329023	0.0336404	0.0251834	0.0258559	0.0663695	0.0461927	0.034269	0.0332416	0.0498054
169	0.494306	0.00826526	0.0018556	0.00191166	0.0276723	0.00806851	0.0203676	0.00659455	0.00581883	0.036744	0.0496126	0.00171407	0.0468408	0.0378092	0.0280025	0.0409032	0.0367781	0.118116	0.017232
93	0.4943	0.0146352	0.00547237	0.0086277	0.012138	0.0334526	0.0409149	0.032421	0.0229157	0.00304016	0.0446073	0.00108723	0.0404268	0.0463563	0.0797649	0.0699411	0.00454388	0.0139669	0.0199882
74	0.492024	0.0168331	0.0188941	0.0115166	0.0251599	0.0224968	0.0280979	0.032623	0.0307421	0.0323175	0.0197978	0.00738013	0.00859837	0.018417	0.0659504	0.011	0.0729573	0.0538725	0.0153691
117	0.490438	0.0410336	0.0201657	0.027331	0.0279655	0.0155981	0.0236625	0.0419617	0.0482144	0.0149869	0.025565	0.012418	0.0088208	0.0609697	0.0164953	0.0218505	0.00479303	0.0334839	0.0451219
104	0.488327	0.0104964	0.0104313	0.00302939	0.0140233	0.0273752	0.00638216	0.00653301	0.00336098	0.0103075	0.0828707	0.0671742	0.0395996	0.0210011	0.0341545	0.0501529	0.0342138	0.0368963	0.0303248
79	0.487324	0.0142831	0.00942995	0.00801236	0.03866	0.0435992	0.00876258	0.000299668	0.00787273	0.00440305	0.0773651	0.0029859	0.0277658	0.0606299	0.0183865	0.0492115	0.080958	0.0146991	0.0199991
106	0.484969	0.0197649	0.01792	0.0434431	0.0215123	0.0624993	0.0244101	0.0368586	0.0103715	0.022078	0.016354	0.0022642	0.0276979	0.0273704	0.0519171	0.0489619	0.0324198	0.0155448	0.00358093
191	0.477201	0.0283893	0.0219315	0.00315619	0.00762997	0.00516981	0.0164624	0.0184744	0.013306	0.0141732	0.0359217	0.0251636	0.0324138	0.00371105	0.00539592	0.107135	0.0866304	0.0228461	0.0292914
142	0.471464	0.0217229	0.0285124	0.00660553	0.017027	0.0514177	0.0100262	0.000518635	0.00121386	0.0295834	0.0495945	0.0198001	0.0461783	0.0303457	0.0547482	0.00337739	0.0536378	0.0179412	0.0292136
121	0.46483	0.0034728	0.0213129	0.0139311	0.00517175	0.0457426	0.00024536	0.0278826	0.0129506	0.0211369	0.0288475	0.021061	0.0366005	0.0433412	0.0459811	0.0225157	0.0467971	0.0509687	0.0168711
38	0.4616	0.0331734	0.00675782	0.0224374	0.0250328	0.0263336	0.0213682	0.000185827	0.0152742	0.0101607	0.0277499	0.00384311	0.08264	0.031904	0.0248747	0.0271902	0.0117598	0.0336986	0.0572164
94	0.459939	0.0113957	0.022543	0.0147733	0.0159545	0.0192722	0.0357098	0.00844187	0.0234631	0.02808	0.074439	0.00131711	0.0536014	0.0414199	0.0190349	0.00217195	0.0707296	0.0175152	7.6498e-05
57	0.459263	0.0190648	0.0202239	0.000737464	0.0172914	0.0272596	0.0287797	0.00149377	0.0425245	0.0538555	0.0201849	0.0859218	0.00192706	0.0457738	0.0089182	0.0463786	0.0245436	0.0132943	0.0010903
92	0.457953	0.0189171	0.00609871	0.00331731	0.0878184	0.0406645	0.0169812	0.0166747	0.00644951	0.0266348	0.00846464	0.0158632	0.0396522	0.0159162	0.0733135	0.0264352	0.0354311	0.00989097	0.00943027
51	0.452187	0.0132992	0.00683936	0.0156382	0.000304971	0.00346316	0.00126123	0.0144712	0.0553936	0.000243322	0.0359885	0.0494787	0.0342675	0.0150099	0.10244	0.0517192	0.026606	0.0136839	0.0120784
112	0.451597	0.0350979	0.0126338	0.00339773	0.00134149	0.0195899	0.0371824	0.0338358	0.0268342	0.024801	0.01569	0.0590843	0.0160143	0.0217189	0.0119704	0.0442422	0.0179411	0.00367614	0.0665451
109	0.451135	0.0253843	0.00931666	0.0267099	0.00341057	0.00241483	0.0391322	0.0177933	0.0627711	0.0274832	0.0229356	0.00920797	0.0202725	0.022872	0.0267667	0.0105658	0.0168372	0.0547019	0.0525591
125	0.447178	0.0033521	0.0126295	0.00178553	0.00322214	0.00122339	0.0362714	0.0703198	0.0568441	0.00605873	0.0162084	0.0631895	0.029282	0.0257897	0.00259845	0.0410372	0.00102309	0.0504354	0.0259076
300	0.43528	0.00701309	0.0013494	0.0152429	0.0100414	0.0265681	0.0508168	0.0533583	0.0295508	0.00939949	0.0260577	0.0403718	0.0145001	0.0245293	0.0173665	0.00293696	0.0282638	0.00577121	0.0721425
116	0.425272	0.00201298	0.013589	0.0159738	0.000634063	0.0621569	0.0209947	0.0479525	0.0364903	0.0176069	0.0187524	0.0435351	0.0280284	0.0497347	0.00426553	0.022247	0.0217622	0.0182859	0.00125002
132	0.4246	0.0193172	0.000393216	0.0261988	0.0146538	0.0180223	0.0283574	0.0482466	0.0107306	0.00968406	0.0287614	0.000633142	0.010968	0.0247995	0.00957254	0.0542167	0.057294	0.0224244	0.0403263
326	0.423429	0.00761135	0.0136201	0.0065633	0.000465402	0.00513025	0.00921089	0.0147984	0.00252265	0.0640356	0.0349723	0.00669462	0.0210216	0.0461173	0.0868706	0.0032419	0.0550741	0.0367732	0.00870561
135	0.421693	0.0236004	0.00228389	0.0160676	0.0238443	0.0501455	0.00600205	0.030921	0.000508637	0.0053227	0.012896	0.0206261	0.0149541	0.0465261	0.036375	0.0591214	0.0370658	0.0249415	0.0104904
130	0.415241	0.0200071	0.00942962	0.00521322	0.00402646	0.0122356	0.0147888	0.00119126	0.0132438	0.0240276	0.0428447	0.0162285	0.0824865	0.0263336	0.0330916	0.0488946	0.0164107	0.0158475	0.0289402
147	0.398475	0.00550864	0.00579596	0.00166478	0.0220239	0.0258142	0.00673131	0.0413898	0.0598449	0.00545523	0.0263598	0.033384	0.018616	0.015498	0.0205619	0.0283881	0.0158741	0.0513701	0.0141941
115	0.398143	0.0170851	0.0121364	0.0277389	0.0234884	0.0392234	0.00848893	0.000202695	0.021912	0.00355909	0.00136056	0.0628647	0.0148359	0.0183585	0.031559	0.0432893	0.0100217	0.0551525	0.0068657
81	0.397577	0.004789	0.0116735	0.0177509	0.01515	0.017258	0.00191631	0.00129195	0.0263579	0.00137756	0.00858475	0.0771391	0.0858957	0.0361385	0.0203356	0.0236776	0.0202033	0.00265026	0.0253873
180	0.39719	0.00289325	0.00738763	0.0153233	0.0177159	0.0206052	0.0120621	0.00119591	0.0169227	0.0394138	0.0215557	0.0471596	0.0237589	0.0020548	0.0317031	0.0218499	0.0132431	0.057736	0.0446096
148	0.391007	0.00345475	0.00975961	0.00569501	0.0158193	0.00944583	0.00723331	0.00289685	0.0369286	0.0410025	0.0460733	0.0409669	0.028358	0.0261879	0.0509768	0.0154804	0.0129482	0.0227513	0.0150289
146	0.385858	0.00765419	0.00761896	0.0258204	0.024058	0.00086994	0.0149199	0.0161616	0.00438333	0.0331309	0.00873438	0.0205805	0.0591106	0.0206398	0.0263277	0.0110351	0.0636734	0.0263751	0.0147643
160	0.384699	0.011334	0.00701927	0.00998215	0.0273373	0.0104245	0.023628	0.022714	0.0341197	0.0225684	0.036704	0.045427	0.0124836	0.00373884	0.0108006	0.0221169	0.0531721	0.00121968	0.0299088
128	0.378672	0.00439018	0.0021609	0.017147	0.0119338	0.0159974	0.0166684	0.0128457	0.00122467	0.00455568	0.0322725	0.0179443	0.0337312	0.0180967	0.0110433	0.0449437	0.0807809	0.00648181	0.0464535
171	0.378645	0.0153325	0.00389005	0.00311914	0.00178026	0.0290047	0.02738	0.0291508	0.00784429	0.00536063	0.00525365	0.0557871	0.0207399	0.0286662	0.00919765	0.0483184	0.0489317	0.0388286	6.00653e-05
161	0.378345	0.0240617	0.00282841	0.00792408	0.000508413	0.0200084	0.0126908	0.0217835	0.00604189	0.010629	0.0190591	0.047998	0.0161958	0.0362164	0.050513	0.0367996	0.0189857	0.00435597	0.041745
131	0.375396	0.0131318	0.0038055	0.00935737	0.0130649	0.0469533	0.0180893	0.00134442	0.0101231	0.0191286	0.0209766	0.0125168	0.0312884	0.0193104	0.0283045	0.0607991	0.0237808	0.0263565	0.0170648
210	0.37267	0.00696971	0.0133907	0.0063433	0.0240609	0.00638206	0.0161761	0.0101481	0.00618184	0.00257104	0.010598	0.00363923	0.0159183	0.0406481	0.0138923	0.0177282	0.101015	0.0761668	0.000840535
229	0.371913	0.00762194	0.00391542	0.0105591	0.00630355	0.0528635	0.0165619	0.0260779	0.00959647	0.0024298	0.0293253	0.0206185	0.016232	0.0516285	0.0214461	0.0162297	0.0189889	0.0263861	0.0351282
225	0.37144	0.0104998	0.000174614	0.00551248	0.00399958	0.00648957	0.00206488	0.0258867	0.00841498	0.0363011	0.0303458	0.0334844	0.0133321	0.0208827	0.0563842	0.0088959	0.0618465	0.0203575	0.026567
119	0.368465	0.0112441	0.00302164	0.00579219	5.16704e-05	0.00637182	0.0103844	0.0193207	0.00823185	0.00209304	0.0425635	0.0386443	0.0477696	0.00930305	0.0116187	0.0430868	0.0446799	0.0165108	0.0477772
126	0.366338	0.007189	0.00532089	0.0193704	0.0102146	0.0321642	0.00631212	0.0247191	0.011226	0.0302251	0.0228345	0.0261417	0.0147778	0.0274255	0.0143299	0.0241309	0.0620596	0.0258725	0.00202465
195	0.364061	0.00764054	0.00949235	0.00127523	0.0157429	0.0443968	0.0111604	0.00100698	0.0008247	0.0360528	0.023597	0.0359817	0.0182788	0.0236985	0.0373578	0.0453228	0.0326093	0.00833345	0.011289
155	0.362727	0.00763219	0.0213773	0.00975146	0.010094	0.0388971	0.0148913	0.0108503	0.0284118	0.00934816	0.0338317	0.000452437	0.0276429	0.0334175	0.0269718	0.0172952	0.0154928	0.0303908	0.0259779
143	0.355192	0.0014572	0.00387565	0.00641409	0.0121863	0.0172786	0.0115127	0.0229121	0.00685975	0.00391937	0.0266513	0.0573853	0.0425237	0.0183915	0.0028641	0.0249873	0.048087	0.0456874	0.00219915
181	0.352133	0.00904039	0.0126281	0.0122474	0.0118336	0.00200501	0.0179272	0.00708047	0.0144316	0.00284588	0.00757174	0.0119149	0.0184145	0.0685318	0.00632393	0.00115339	0.113865	0.0321854	0.0021325
279	0.343792	0.00957505	0.00063622	0.00969417	0.00637272	0.0154431	0.0187889	0.0216894	0.0148505	0.0335643	0.0234855	0.00667389	0.00251306	0.0265156	0.00674901	0.0289482	0.0342526	0.0649671	0.0190724
153	0.343149	0.00248237	0.0107859	0.017316	0.00917651	0.0159108	0.01361	0.0397816	0.0148756	0.0109584	0.00150517	0.00381038	0.0157908	0.00666561	0.0218556	0.0566701	0.0722257	0.0272295	0.00249917
118	0.343063	0.0197394	0.0119104	0.0109145	0.00523049	0.0381539	0.0161786	0.000454753	0.0618756	0.0216233	0.0105814	0.00116656	0.00722891	0.0347105	0.00641437	0.022655	0.0330785	0.00067611	0.040471
120	0.342923	0.00082514	0.000572211	0.00396099	0.00379199	0.0161483	0.033002	0.0385619	0.00654247	0.00977021	0.0141801	0.025135	0.0139293	0.00930617	0.0288047	0.0224623	0.0453791	0.0571615	0.0133891
170	0.339081	0.00541121	0.00225885	0.0056574	0.00237518	0.00850553	0.0195491	0.00538842	0.0486001	0.0341375	0.00922558	0.0325446	0.0145242	0.000372823	0.00583721	0.0607359	0.00730501	0.0345444	0.042108
176	0.339057	0.00617445	0.0124851	0.0121146	0.0147613	0.00946786	0.0247489	0.00119942	0.00649969	0.00744538	0.0173001	0.00705471	0.0709426	0.00402272	0.0414892	0.0338947	0.0163541	0.0135556	0.0395465
188	0.335913	0.0164564	0.00588727	0.00281164	0.000858227	0.00777393	0.00771071	0.00138724	0.012228	0.00753116	0.020409	0.0272053	0.00089511	0.0118281	0.0615994	0.0660295	0.0785456	0.00257758	0.00417903
137	0.3354	0.00467556	0.00281137	0.00287513	0.00578157	0.00280805	0.00135202	0.00985739	0.0270031	0.016029	0.00376953	0.0294648	0.0300121	0.0045044	0.0142797	0.0192937	0.0492481	0.101409	0.0102249
184	0.330859	0.0223987	0.00640005	0.0131421	0.00519278	0.00759452	0.00231245	0.00418696	0.0215986	0.0187241	0.0351944	0.0237841	0.014182	0.0365191	0.0233348	0.00486016	0.0604526	0.0179479	0.0130338
178	0.329754	0.00882282	0.003869	0.00156871	0.010403	0.0214377	0.011679	0.0110002	0.00535694	0.0222427	0.01672	0.0167139	0.0209642	0.0748358	0.0146648	0.0243092	0.0315728	0.0134801	0.0201128
165	0.328463	0.000352899	0.00275461	0.00533174	0.020362	0.00153557	0.0089569	0.0310673	0.0106986	0.00678875	0.00585968	0.0076259	0.0121861	0.0379301	0.0268102	0.0344285	0.0618467	0.0424822	0.0114452
202	0.325167	0.00441577	0.00636478	0.00441523	0.0151334	0.0115051	0.0064884	0.0304231	0.013254	0.0455386	0.0233314	0.0267079	0.0100695	0.0183337	0.0172017	0.0421405	0.0271555	0.0140377	0.008651
164	0.320595	0.00152379	0.00446831	0.00493474	0.0101345	0.00990853	0.0053136	0.00798891	0.0115349	0.0249764	0.025747	0.00127133	0.0150623	0.050426	0.050107	0.0438176	0.0114253	0.03457	0.00738487
254	0.319028	0.0135034	0.00484251	0.00887742	0.00147171	0.000522856	0.0060591	0.0270941	0.00350497	0.0205647	0.00177163	0.0388657	0.00301023	0.00374082	0.000365586	0.0582046	0.0683152	0.0455145	0.0127986
129	0.318173	0.0148597	0.0139837	0.000188775	0.00336872	0.00463688	0.0128914	0.000965346	0.0252692	0.0201685	0.0309974	0.00777999	0.0222555	0.0390555	0.00363068	0.0768997	0.00407512	0.0178803	0.0192664
203	0.318006	0.00611621	0.00980184	0.008834	0.0189652	0.008763	0.00276751	0.0104579	0.00233026	0.0394478	0.00341506	0.00993442	0.0147268	0.0470131	0.00628706	0.0499883	0.0504332	0.0181989	0.0105257
97	0.314286	0.0021962	0.00936622	0.0115281	0.0174248	0.0320095	0.0148782	0.0149537	0.0070857	0.0300215	0.00330707	0.0790442	0.0200842	0.0160266	0.0101517	0.00148294	0.0193191	0.0195046	0.0059019
144	0.312408	0.00528637	0.00596562	0.00848299	0.00281056	0.00693611	0.0132132	0.00868424	0.00279698	0.00133096	0.0665109	0.00628901	0.0395317	0.0385871	0.00923041	0.0130606	0.0117576	0.0394404	0.0324929
174	0.309406	0.0052793	0.00045997	0.0142463	0.00136597	0.00587688	0.0227453	0.0133327	0.0188254	0.020787	0.0182775	0.00344729	0.0100909	0.0302422	0.00627334	0.020179	0.00915984	0.0558947	0.0529228
108	0.308878	0.00391299	0.0170889	0.00968763	0.0255177	0.00152175	0.0475581	0.0330737	0.0135891	0.00739028	0.0186546	0.0175484	0.00656641	0.00336115	0.0389805	0.0248127	0.0157441	0.0196934	0.00417642
107	0.307088	0.0122063	0.00721501	0.00680453	0.00997559	0.0255626	0.00673193	0.0137383	0.0295813	0.00175692	0.0320534	0.0307775	0.0321281	0.0283489	0.0215401	0.00766674	0.00264984	0.0289869	0.00936437
158	0.303049	0.00152977	0.00337183	0.0125164	0.016211	0.0106636	0.0277074	0.013442	0.0120835	0.0376863	0.00281195	0.0227534	0.0189946	0.0346399	0.0204234	0.0115042	0.0335995	0.000938894	0.0221711
212	0.302375	0.000264112	0.00713599	0.00489035	0.00684924	0.0126733	0.00841233	0.0247914	0.00497702	0.0114025	0.0155605	0.0465381	0.0298903	0.00739775	0.0693381	0.0333815	0.00299116	0.0110614	0.00481952
167	0.302146	0.0152878	0.00599154	0.00936798	0.0165136	0.0126619	0.0138636	0.00240113	0.00895448	0.0164685	0.0114629	0.0174055	0.0362673	0.000976242	0.0260199	0.0120174	0.0570473	0.0237267	0.0157121
177	0.301599	0.000425915	0.00445311	0.00291635	0.00469049	0.0174206	0.022828	0.00763027	0.00833342	0.0112299	0.01382	0.019791	0.0168201	0.0399082	0.0184001	0.0195832	0.0558327	0.0257087	0.0118066
269	0.300899	0.00573929	0.00718766	0.00299717	0.00660334	0.0064678	0.00891553	0.015876	0.0033095	0.0147917	0.0200055	0.0298024	0.0143397	0.0291317	0.00306939	0.0692165	0.0262408	0.00348047	0.0337244
172	0.298437	0.00490375	0.00236879	0.0163174	0.00926087	0.0133587	0.00454151	0.0255435	0.00751925	0.0245066	0.0306653	0.0242525	0.00826474	0.0133323	0.0215859	0.00114648	0.0642602	0.0205356	0.00607323
140	0.294498	0.0125188	0.00132553	0.00776133	0.0109591	0.0195169	0.0217991	0.00082882	0.0201244	0.00856287	0.0230954	0.0347703	0.00619876	0.00324445	0.0327139	0.0262036	0.0572572	0.00305175	0.00456554
369	0.290834	0.00409017	0.00916131	0.0121619	0.0159362	0.00580232	0.0159599	0.0215239	0.00286551	0.00301518	0.0169421	0.0238895	0.0238609	0.0266016	0.0111012	0.00382213	0.0273941	0.0389269	0.0277791
209	0.290238	0.00238923	0.00300506	0.00838794	0.00128205	0.0109511	0.00773164	0.0101828	0.0108168	0.00786357	0.0134784	0.00826142	0.0208555	0.00519293	0.0541299	0.0348709	0.047846	0.020615	0.0223774
138	0.285392	0.00556199	0.0118051	0.00339224	0.0063159	0.0013453	0.0108928	0.0102404	0.0333056	0.0174461	0.0176068	0.0101519	0.0205206	0.0913942	9.60522e-05	0.00165425	0.00119316	0.0247271	0.0177429
175	0.284502	0.00668827	0.0104374	0.00181854	0.000426403	0.0192069	0.0313215	0.0322254	0.0175487	0.00346629	0.0415186	0.0135813	0.00132068	0.0350077	0.00801527	0.00998743	0.0165302	0.0186783	0.0167229
159	0.284167	0.0120443	0.00209646	0.00116806	0.00421882	0.0224051	0.0138084	0.00371429	0.00585211	0.00505883	0.00466077	0.0312983	0.0212181	0.0464232	0.00144768	0.010245	0.0236097	0.072602	0.00229526
166	0.284093	0.0158915	0.00447312	0.00660831	0.00068052	0.0302027	0.0189677	0.0199364	0.0242044	0.0211535	0.0087328	0.0122611	0.0171176	0.0226591	0.0132735	0.00144894	0.02365	0.0154213	0.0274109
190	0.283328	0.00219851	0.00234219	0.0130439	0.0412317	4.0308e-05	0.00919964	0.0101346	0.00232221	0.0185737	0.0419461	0.00691512	0.0293525	0.00909204	0.0109488	0.0253953	0.0209418	0.0154215	0.0242281
429	0.282757	0.00199403	0.00200997	0.0158012	0.0128424	0.00403964	0.0327923	0.016566	0.0199792	0.00664914	0.0273407	0.014594	0.00383348	0.0185635	0.0211895	0.0179973	0.0165204	0.0161684	0.0338759
157	0.28164	0.00998494	0.000317648	0.00430343	0.00276103	0.0301611	0.0155275	0.0435382	0.00412054	0.0110321	0.000816767	0.0116453	0.0217369	0.0116295	0.0225613	0.00549259	0.0341834	0.0507097	0.00111838
236	0.281553	0.0026343	0.00492071	0.00933008	0.00102631	0.0264998	0.0284286	0.00262356	0.00219091	0.0117546	0.00980603	0.0148928	0.00139363	0.0321602	0.00554296	0.042047	0.0263055	0.0431941	0.0168015
248	0.27879	0.00711631	0.00479793	0.00414174	0.00203535	0.00991337	0.00977388	0.00389541	0.00415532	0.0355973	0.0141194	0.0102471	0.0056447	0.0522442	0.0295342	0.0364261	0.00794559	0.0113046	0.0298976
179	0.278757	0.0091884	0.00670764	0.0144316	0.00649741	0.0120209	0.00663085	0.0255174	0.00631627	0.0154013	0.0180732	0.00188876	0.0217136	0.00187446	0.0506316	0.0223723	0.00349085	0.0202421	0.0357587
152	0.278695	0.00781706	0.00136952	0.00429026	0.0212909	0.0139186	0.00862909	0.0165655	0.010883	0.00514686	0.00727196	0.0112787	0.00225639	0.0253807	0.0672043	0.0107842	0.0284724	0.0264089	0.00972714
113	0.277708	0.000236982	0.0151999	0.00322174	0.0135927	0.00100093	0.00434944	0.00413279	0.00865091	0.0406592	0.0128722	0.0174335	0.0141942	0.00851728	0.00905516	0.0618765	0.0364919	0.00705895	0.0191641
197	0.276956	0.00469986	0.00614103	0.00313075	0.0105263	0.00399368	0.0120416	0.00612887	0.0197248	0.0323365	0.00304882	0.0113659	0.0150733	0.00706021	0.00949714	0.0398039	0.0374139	0.0483284	0.00664084
105	0.275078	0.0053684	0.00637298	0.00260942	0.00855322	0.0129778	0.00112136	0.0129831	0.0198789	0.0105503	0.000933701	0.00883031	0.0062882	0.0502744	0.0392928	0.0300027	0.0199187	0.0240012	0.0151205
220	0.274979	0.00464731	0.00817732	0.00597423	0.000131484	0.0167739	0.0115949	0.00724529	0.00976604	0.0055784	0.0122652	0.0109405	0.0358492	0.0313387	0.0545193	0.011494	0.00286725	0.0258345	0.0199818
149	0.270634	0.0168785	0.0021999	0.0106314	0.0167627	0.0124675	0.00342631	0.0209052	0.0441189	0.0130813	0.028899	0.0189447	0.00104846	0.00717686	0.0104618	0.0186027	0.024706	0.00908713	0.0112356
136	0.270031	0.00394363	0.0020801	0.00990376	0.0102589	0.00735238	0.0153541	0.0106169	0.00591408	0.00303077	0.0365344	0.0141338	0.00785091	0.0133324	0.00988078	0.04069	0.000570075	0.0708426	0.00774177
182	0.268771	0.00698057	0.0103948	0.00573262	0.0148412	0.00426955	0.00202451	0.0076563	0.00454321	0.00663994	0.0149985	0.0109285	0.0210806	0.0649488	0.0178549	0.0121329	0.0245841	0.0294329	0.00972702
292	0.26729	0.00486462	0.000637375	0.00890493	0.00999835	0.00989902	0.0025437	0.000754429	0.0501369	0.015752	0.0169031	0.0209157	0.00909451	0.0128368	0.00738685	0.0148134	0.0317992	0.0287061	0.0213433
183	0.264676	0.00284587	0.00166383	0.0123636	0.00535238	0.0257911	0.00365148	0.00365696	0.0112351	0.00368454	0.0198087	0.0187307	0.0420837	0.0200921	0.00450284	0.0083929	0.010325	0.0281288	0.0423667
368	0.264653	0.00505378	0.00361423	0.0100909	0.00247508	0.0102941	0.0201081	0.0257058	0.00939476	0.0272988	0.01701	0.0172922	0.0139734	0.0137676	0.0157458	0.00202177	0.0342454	0.0232572	0.0133037
221	0.264382	0.00649714	0.001991	0.0112844	0.0087959	0.0188394	0.0290634	0.00680385	0.0159515	0.000343464	0.0134939	0.00661948	0.0260774	0.00460353	0.0261144	0.00663999	0.014305	0.0503084	0.0166503
198	0.263998	0.00463721	0.013888	0.00513759	0.00114695	0.00585987	0.00856567	0.0299202	0.0360767	0.0253903	0.0072495	0.00524918	0.0050779	0.0208881	0.0265768	0.0045876	0.00498899	0.0410286	0.0177288
330	0.262973	0.00779284	0.00475866	0.00478218	0.00426705	0.0272895	0.0107874	0.00061016	0.00288503	0.00566253	0.0117222	0.0104222	0.0348087	0.0366946	0.0292489	0.000407782	0.00200095	0.0641792	0.00465295
226	0.262516	0.00418019	0.00345266	0.00333444	0.00721321	0.00578079	0.0145036	0.00318545	0.00283076	0.0127199	0.0093992	0.0158863	0.0113686	0.00300071	0.0122436	0.0374889	0.0175638	0.0728352	0.0255285
219	0.262167	0.000441651	0.00041895	0.00866054	0.0118305	0.000444156	0.00464813	0.0080003	0.0008152	0.0117792	0.00895304	0.0497924	0.00410668	0.00831323	0.0304551	0.00237833	0.0253754	0.0718297	0.0139243
341	0.262159	0.0132005	0.00871401	0.00422627	0.00442208	0.00724197	0.00530094	0.00948659	0.00674142	0.00517348	0.0237565	0.025767	0.00106505	0.0114059	0.0233018	0.0415403	0.032286	0.0119556	0.0265734
260	0.261831	0.00252015	0.00148143	0.00288442	0.00237624	0.0193887	0.0169514	0.0168545	0.0161331	0.00458588	0.00724747	0.0105336	0.0333188	0.0150249	0.0437515	0.00514374	0.0116301	0.0274707	0.0245339
151	0.257773	0.00396321	0.00611777	0.0089272	0.00554549	0.0208404	0.00326378	0.0113328	0.0262692	0.00463154	0.00713175	0.0335273	0.0196331	0.00899164	0.000862843	0.0073672	0.0422247	0.0373308	0.00981256
561	0.256748	0.00473451	0.000967221	0.014338	0.0141975	0.00492832	0.0288316	0.0186342	0.0329009	0.00196243	0.0257898	0.0127412	0.00748301	0.00750582	0.0309057	0.004817	2.0282e-05	0.022068	0.0239223
252	0.256012	0.0037118	0.00264268	0.00255295	0.00464153	0.00806287	0.014081	0.00663254	0.0257938	0.0174318	0.0278302	0.020598	0.0278127	0.0271306	0.0344469	0.0121141	0.00988609	0.00400874	0.00663321
339	0.255001	0.00270592	0.00261579	0.00513211	0.0195994	0.016496	0.0119215	0.00240427	0.00583171	0.000237744	0.0111493	0.000446049	0.0187328	0.0299922	0.00365094	0.0512148	0.03138	0.0189713	0.0225189
227	0.254156	0.00653616	0.00298617	0.00233007	0.0146439	0.010105	0.012641	0.0134842	0.0154316	0.0247707	0.0201604	0.0498441	0.0127835	0.0187189	0.00582769	0.0073904	0.0010075	0.00592008	0.0295741
204	0.251395	0.00100879	0.00420091	0.00516426	0.0165095	0.000557343	0.00525147	0.00880562	0.00566474	0.0152849	0.00830347	0.00807781	0.0270042	0.0120401	0.0155715	0.0380414	0.0258604	0.0501015	0.00394739
268	0.251156	0.00322897	0.00627878	0.0119861	0.0242081	0.0100874	0.0249142	0.0299621	0.0335496	0.00515877	0.00611617	0.00822407	0.00146571	0.0242803	0.00547341	0.00705518	0.0173116	0.0158694	0.0159857
387	0.250248	0.0078889	0.00380526	0.00305015	0.00929581	0.0055881	0.0176917	0.00926885	0.0385554	0.0124904	0.037746	0.0224495	0.00858033	0.0131334	0.000380119	0.00809487	0.00433021	0.0177262	0.0301728
262	0.249712	0.0012025	0.00123715	0.00237095	0.0155272	0.000646423	0.00271022	0.0204201	0.0122073	0.00761958	0.019914	0.0218574	0.000708813	0.0536191	0.00371206	0.0323162	0.0243208	0.0269823	0.00233943
245	0.249599	0.000472926	0.0029854	0.00823948	0.00630663	0.0203544	0.00124684	0.0232543	0.00195509	0.0306834	0.0158999	0.00233889	0.0253875	0.0489723	0.00428039	0.00875693	0.00370264	0.0210716	0.0236908
173	0.247569	0.00887966	0.00507205	0.00644471	0.00198637	0.00972898	0.00712378	0.00312541	0.00756257	0.0116941	0.00854369	0.0311722	0.0389001	0.00366121	0.00344935	0.0328133	0.0197806	0.0301974	0.0174334
215	0.247533	0.00515698	0.00369633	0.00498545	0.00361331	0.00833859	0.0112394	0.0107249	0.0140061	0.0170368	0.00263881	0.0104154	0.0438391	0.00861838	0.00912629	0.0369375	0.0172839	0.0237869	0.0160889
256	0.24709	0.0085136	0.00298469	0.00654329	0.013606	0.00217088	0.0141971	0.00862305	0.0109723	0.00316063	0.00682271	0.0155968	0.000807243	0.00668308	0.0196997	0.0363425	0.0201733	0.0542412	0.0159518
218	0.246712	0.000729073	0.00887909	0.0146719	0.000221949	0.0163152	0.0143978	0.00625365	0.0238003	0.0062111	0.0159203	0.0141631	0.0112478	4.77634e-05	0.0172847	0.0368522	0.000287764	0.0270726	0.032356
259	0.246147	0.00870237	0.00184917	0.00456612	0.00281773	0.00869676	0.0075055	0.0258679	0.00539685	0.00975197	0.0135657	0.0135547	0.0117133	0.0150322	0.0119302	0.0261034	0.0120522	0.0467262	0.0203152
134	0.245341	0.0129072	0.00524259	0.00758465	0.0054392	0.019213	0.00607323	0.00473268	0.0331065	0.00256582	0.0118967	0.0032802	0.00934109	0.00746362	0.0235929	0.0235667	0.0271963	0.0308846	0.0112543
470	0.243444	0.0057376	0.00789814	0.0135774	0.0138811	0.0106555	0.0323485	0.0145199	0.016394	0.00137227	0.0304905	0.0138492	0.00144531	0.00507035	0.0254636	0.00356981	0.0128232	0.00264733	0.0317005
208	0.23986	0.00984084	0.00249345	0.0104303	0.0174505	0.00165655	0.0146257	0.00981149	0.0044568	0.0229264	0.00470019	0.0119452	0.0308643	0.0229972	0.0219201	0.0126611	0.00927206	0.000666498	0.0311412
464	0.239521	0.0119233	0.0123863	0.00616275	0.00629349	0.0225631	0.0165265	0.00423716	0.0288041	0.0137963	0.0238421	0.0126699	0.00515392	0.00332434	0.0245929	0.00755123	0.000856393	0.0154518	0.023386
337	0.237832	0.0135751	0.000106465	0.00207045	0.0137499	0.0163153	0.0105192	0.012846	0.0077701	0.0174128	0.0219591	0.00439777	0.00126767	0.0338037	0.0262681	0.0100605	0.0180636	0.00415592	0.0234899
258	0.236367	0.000498315	0.00476542	0.00366761	0.0208397	0.00177633	0.0106892	0.000435097	0.00488346	0.0179795	0.0349129	0.00570795	0.00479642	0.0165921	0.0317853	0.0134541	0.0198422	0.0351621	0.00857919
214	0.233431	0.00277476	0.00977072	0.000647146	0.00682845	0.00200158	0.00365829	0.0113079	0.0363009	0.0369284	0.00817665	0.00862573	0.0138388	0.0194584	0.0387235	0.00530363	0.0144329	0.000726435	0.0139272
303	0.233392	0.000380632	0.0114399	0.00648536	0.00356839	0.00102901	0.0076342	0.0103819	0.000197723	0.0127415	0.0110569	0.0191062	0.0187497	0.0162797	0.0391476	0.0265002	0.0141025	0.00767855	0.0269116
194	0.232795	0.00222446	0.00783405	0.00525098	0.001075	0.0176149	0.0101839	0.0155984	0.0207497	0.00191362	0.000954839	0.0256889	0.0217103	0.0126387	0.00218495	0.0207589	0.05574	0.00322419	0.00744902
468	0.231033	0.00280029	0.00245525	0.00326481	0.00744032	0.00342687	0.00128829	0.0148453	0.00222476	0.0163156	0.000386295	0.0237702	0.017419	0.0101865	0.0142998	0.0278268	0.0214956	0.0450492	0.0165383
207	0.229682	0.00638356	0.00294219	0.000789019	0.00799245	0.00559696	0.00848711	0.0107342	0.0120563	0.0126679	0.0124617	0.0372764	0.015055	0.00094937	0.00658707	0.0180645	0.011977	0.0422339	0.0174275
345	0.228617	0.00706389	0.00415247	0.0123402	0.0107184	0.00824309	0.018977	0.00492803	0.0231062	0.00154866	0.0227464	0.018723	0.0127639	0.0170227	0.0207763	0.0101705	0.015936	0.00438611	0.0150137
242	0.227501	0.00179379	0.00212605	0.000628414	0.00721258	0.00557329	0.0165406	0.00277157	0.00492507	0.0184209	0.0181447	4.24251e-05	0.0300385	0.0106445	0.0220875	0.0327536	0.0208673	0.0268329	0.00609758
162	0.227032	0.0109908	0.0043832	0.0201929	0.00796515	0.00617052	0.0169087	0.0230872	0.00950265	8.41527e-06	0.0156909	0.00724171	0.0124796	0.027043	0.0356178	0.00963956	0.00202529	0.0133928	0.00469181
224	0.22641	0.00258384	0.00521613	0.00223609	0.00373722	0.0141898	0.0169199	0.00239735	0.0209134	0.0217822	0.000389016	0.0264633	0.012189	0.00909965	0.00774987	0.0163279	0.0183658	0.0243121	0.0215372
270	0.22459	0.00409798	0.000404081	0.0102719	0.0060213	0.0010647	0.00329376	0.00505817	0.0242788	0.0215924	0.0167366	0.00170959	0.025686	0.0141765	0.00775974	0.00163909	0.0509635	0.0129109	0.0169248
186	0.224353	0.00154964	0.00571992	0.0121792	0.00458811	0.00417294	0.00378038	0.0152064	0.00815707	0.0149514	0.0286715	0.000279543	0.0241824	0.00133518	0.0228642	0.0298297	0.0141099	0.0158631	0.0169121
244	0.22366	0.000860611	0.00601539	0.00632996	0.0144629	0.0136005	0.0116031	0.0154723	0.0199229	0.0137318	0.0135562	0.00784572	0.0158171	1.62126e-05	0.0263784	0.0118204	0.00200237	0.0396282	0.00459594
266	0.223584	0.000278024	0.0019327	0.000451676	0.0106696	0.00413518	0.00100949	0.012597	0.0125975	0.00981705	0.0114519	0.00790934	0.0419709	0.00565275	0.0191759	0.00839063	0.0443269	0.0112379	0.0199796
240	0.223172	0.0048986	0.00796895	0.00886785	0.0120839	0.00832417	0.0160026	0.00791859	0.00722999	0.00378067	0.0270528	0.0190526	0.0139995	0.0131899	0.0171817	0.0168621	0.0192319	0.0015545	0.0179722
361	0.221869	0.00121928	0.0031141	0.00986584	0.0101744	0.00167059	0.0179387	0.00977383	0.0111202	0.0155553	0.0123815	0.00878554	0.00785511	0.0367649	0.0197188	0.0172172	0.0122981	0.0120795	0.0143361
288	0.220611	0.00343371	0.00129034	0.00555605	0.00648639	0.0178131	0.0155431	0.0036188	0.00934567	0.00762074	0.0143742	0.014241	0.0121329	0.0385329	0.0113226	0.0200827	0.0177845	0.00852836	0.0129035
232	0.219393	0.00619851	0.00396159	0.00960851	0.00544095	0.00346338	0.00222042	0.00218223	0.0112057	0.00171051	0.00378584	0.0162796	0.0182675	0.0137567	0.0269562	0.029623	0.0125535	0.0468924	0.00528656
408	0.219281	0.00293824	0.00449764	0.00375039	0.00307058	0.0129149	0.00333774	0.00718127	0.0105265	0.0150378	0.0115	0.0139577	0.0156448	0.0315066	0.00279007	0.0172357	0.019162	0.0410419	0.00318722
230	0.219141	0.00905192	0.00169305	0.0103143	0.00992357	0.0043259	0.00793567	0.0154332	0.0140279	0.0237782	0.00480174	0.000208302	0.00147206	0.0083143	0.037251	0.0270324	0.00852769	0.0267725	0.0082769
263	0.217669	0.00174961	0.0103273	0.00429245	0.0109307	0.00141713	0.0130487	0.00269393	0.00759683	0.00659153	0.0035679	0.00612983	0.03838	0.0249861	0.00457034	0.0213872	0.0439871	0.0152503	0.000762605
228	0.215539	0.000116873	0.010635	0.00332875	0.00614486	0.00746107	0.00727571	0.00693834	0.0139482	0.00308461	0.0229613	0.0104799	0.00306645	0.00877586	0.0031758	0.0192103	0.0548352	0.0048316	0.0292695
239	0.215471	0.000164615	0.00546654	0.00637836	0.00530951	0.00323952	0.00742799	0.00455302	0.0196426	0.00978081	0.00357132	0.0122708	0.0285315	0.025501	0.021246	0.00715296	0.0342932	0.00171731	0.0192237
187	0.215102	0.00380878	0.00992566	0.00369911	0.00164982	0.00284069	0.00491618	0.00978331	0.0137239	0.0211869	0.000439673	0.0243129	0.0462903	0.0309896	0.0149181	0.0135922	0.00408422	0.00297309	0.00596788
521	0.214862	0.00105027	0.00446671	0.000185785	0.000969356	0.00542203	0.00615974	0.00642894	0.00581431	0.0230234	0.00188366	0.0170426	0.0117871	0.0251836	0.00954494	0.00975502	0.0201381	0.0488492	0.0171575
346	0.214474	0.0063802	0.00610984	0.0139574	0.00622843	0.0089854	0.0230241	0.0174542	0.0121316	0.00579145	0.0112221	0.0111225	0.0110864	0.0141434	0.00857769	0.0119692	0.0145455	0.00158725	0.0301574
213	0.214226	0.0113725	0.00745235	0.00550271	0.00532156	0.0129352	0.00286662	0.00907525	0.00366735	0.0179795	0.00970916	0.00140197	0.0434769	0.0123853	0.0260045	0.0019902	0.0211394	0.00513694	0.0168084
189	0.213521	0.0123229	0.000899749	0.000880895	0.00610516	0.0234862	0.0011374	0.000368954	0.0020682	0.017549	0.0252597	0.00384932	0.0296384	0.00826846	0.0317541	2.6378e-05	0.00267393	0.0275566	0.0196762
231	0.213372	0.00672397	0.000810041	0.0022388	0.00494803	0.011296	0.0250238	0.00104944	0.0130558	0.00239871	0.0214169	0.00761516	0.00881947	0.0238817	0.0163875	0.00159235	0.00792791	0.0242984	0.0338883
274	0.211354	0.000826067	0.00146961	0.00606879	0.0119326	0.00513661	0.011956	0.0122662	0.00412022	0.0025	0.0161605	0.00348948	0.0228554	0.0315272	0.0204265	0.0272335	0.00514841	0.0195617	0.0086752
238	0.211203	0.0050535	0.0035122	0.00553517	1.76652e-05	0.00318158	0.0004564	0.000616572	0.00855566	0.00346043	0.00228323	0.0100927	0.00313075	0.0405462	0.00994344	0.0162754	0.035541	0.0617833	0.00121768
264	0.209572	0.00702031	0.0014718	0.00120601	0.00213529	0.00764058	0.0172345	0.0121294	0.00150213	0.0209641	0.019215	0.00677553	0.0166575	0.0103356	0.0230035	0.0063289	0.0375258	0.0113294	0.00709639
434	0.209515	0.00890218	0.00823283	0.00625496	0.00379413	0.0164761	0.016282	0.00388241	0.0218016	0.00812704	0.0219948	0.0162482	0.00767427	0.0110821	0.0270002	0.000748575	0.00137228	0.0125687	0.0170731
168	0.208257	0.00556725	0.00630114	0.000850323	0.00647172	0.000918692	0.00233702	0.0170541	0.0119575	0.00892481	0.00433989	0.01805	0.0401276	0.0162594	0.0249791	0.0104965	0.016733	0.00892028	0.00796868
375	0.208102	0.00450461	0.00104926	0.0110275	0.00641212	0.0170031	0.00277751	0.00272269	0.0287882	0.0046147	0.0128411	0.0146021	0.00152887	0.00931403	0.0456899	0.000530558	0.0011289	0.0248597	0.0187069
241	0.207505	0.00894221	0.00604534	0.00405399	0.00159449	0.0116339	0.00265498	0.00694941	0.00102417	0.00886763	0.00525022	0.0283654	0.00560855	0.0168924	0.0335119	0.00616802	0.0186119	0.0303914	0.0109395
331	0.204723	0.000290178	0.00657027	0.000845433	0.000747503	0.000535652	0.00850309	0.012792	0.00150804	0.0208777	0.0139218	0.0127636	0.00957206	0.00512347	0.00135019	0.0119654	0.0284299	0.0634327	0.00549431
192	0.201336	0.00110128	0.00190953	0.00452113	0.0175937	0.00688051	0.0163867	0.0140094	0.00204488	0.00325612	0.00840766	0.0180454	0.00546357	0.0208702	0.0230821	0.00782356	0.0161792	0.0216367	0.0121246
261	0.200129	0.00283244	0.0048129	4.11731e-05	0.00470006	0.000412582	0.00256142	0.00213447	0.00548867	0.00430126	0.00397387	0.0239789	0.0310476	0.017275	0.0209872	0.00340378	0.0228114	0.048797	0.000569343
205	0.199983	0.00495641	0.0112154	0.00200054	0.00874676	0.0108046	0.00566997	0.00128177	0.00796937	0.0124556	0.0133164	0.0136232	0.0188361	0.0468242	0.00934658	0.00715164	0.0181149	0.00140866	0.0062603
448	0.198535	0.00629837	0.00248797	0.004051	0.00972824	0.00849489	0.0156436	0.0139203	0.0197473	0.00692746	0.0276023	0.0188786	0.00100523	0.00998099	0.00121416	0.00268464	0.0104385	0.0138816	0.0255503
251	0.198366	2.24946e-05	0.00288409	0.00278001	0.0081529	0.0132413	0.0051497	0.00579922	0.0272311	0.0139626	0.0293402	0.00479515	0.0265897	0.00323488	0.0224697	4.40308e-05	0.0079233	0.000827015	0.0239183
275	0.198204	0.0161108	0.014185	0.0111213	0.0134779	0.00111988	0.00171039	0.00466564	0.0212299	0.00591757	0.00183851	0.00860094	0.0076366	0.044002	0.0216001	8.29115e-05	0.000305052	0.018641	0.00595884
278	0.197932	0.00180396	0.0075163	0.000660868	0.00280046	0.00380846	0.00920569	0.00962634	0.00725491	0.0189123	0.00206599	0.0107063	0.0148008	0.0242879	0.0305837	0.000585389	0.00575644	0.0206808	0.0268752
310	0.194278	0.00432696	0.00605392	0.000924983	0.00109996	0.00179436	0.0119469	0.0187663	0.00546106	0.0162107	0.00290288	0.0129277	0.0250436	0.00755076	0.0176213	0.0117842	0.00201618	0.0269005	0.020946
237	0.193688	0.00204787	0.00896766	0.00179716	0.00383129	0.00892606	0.000320229	0.0165525	0.00372771	0.0100871	0.0150453	0.0137888	0.0064979	0.0115419	0.0404477	0.00234266	0.0161258	0.0226506	0.00898921
217	0.192849	0.00484468	0.0111336	0.000950194	0.00395174	0.00239761	0.00418924	0.00311175	0.0107247	0.0040581	0.0303059	0.0140105	0.0163476	0.00715085	0.017924	0.0335794	0.0164638	0.0103396	0.00136608
255	0.192837	0.00139478	0.00189193	0.00171026	0.000436225	0.0144265	0.0214921	0.0235823	0.019083	0.00275645	0.00926299	0.0158389	0.0223552	0.000804804	0.0252099	0.0098324	0.00887398	0.00515536	0.00873037
558	0.192795	0.00494217	0.00206569	0.0131184	0.0136486	0.00586257	0.0288023	0.0123067	0.0192079	0.0063408	0.0173049	0.00811326	0.00835505	0.00375745	0.0199877	0.00102647	0.00238596	0.0053319	0.0202371
285	0.190413	0.00230967	0.00067309	0.0088287	0.01092	0.00883156	0.0109085	0.0127786	0.0164474	0.0217924	0.00319188	0.0061238	0.0236899	0.0153854	0.0145498	0.00840957	0.017287	0.00216338	0.00612254
316	0.190203	0.00451509	0.00145417	0.0131974	0.0054547	0.00903196	0.0185942	0.00549288	0.00206052	0.0219844	0.000319409	0.00890498	0.00739756	0.0207897	0.0340492	0.00388551	0.0124947	0.011915	0.00866135
320	0.189044	0.00689293	0.00390831	0.00510025	0.00520836	0.0104114	0.00402717	0.0027246	0.00875644	0.00838031	0.0287264	0.00331116	0.0231961	0.0117997	0.0190654	0.0129384	0.0140954	0.0188977	0.001604
200	0.188463	0.00566378	0.00835982	0.00143098	0.015268	0.00454105	0.00876469	0.00232681	0.00405964	0.00387724	0.00939729	0.0249708	0.0292018	0.0302992	0.000784612	0.0330767	0.00164202	0.00145667	0.00334182
271	0.188001	0.00183952	0.0038866	0.0105126	0.0091023	0.00390301	0.00829839	0.0109247	0.0160704	0.00258874	0.0165876	0.0123219	0.0186215	0.0239606	0.00568962	0.00837711	0.0122604	0.0136282	0.00942829
388	0.187903	0.00336371	0.00281079	0.00325307	0.00332661	0.0152803	0.000280739	0.00341542	0.00130616	0.0175362	0.0100782	0.0152192	0.00741104	0.0183058	0.0315233	0.0117408	0.0213285	0.0199628	0.00175995
315	0.187453	0.000613208	0.000249487	0.000865858	0.00466171	0.00391419	0.000489101	0.0103871	0.00555642	0.025784	0.00139259	0.00511251	0.0200333	0.0016353	0.0234821	0.0396755	0.0194842	0.0199769	0.00413902
289	0.186885	0.00707388	0.000551346	0.00514212	0.00262175	0.00575849	0.00365667	0.00194331	0.00665482	0.00854599	0.0114586	0.00625375	0.0431836	0.0236666	0.000140601	0.0144191	0.0218172	0.0138226	0.0101745
313	0.186667	0.00420932	0.004718	0.0030166	0.0034188	0.0110373	0.0240818	0.00910113	0.00445578	0.0152076	0.0054081	0.0303249	0.014264	0.00721781	0.0140624	0.00793737	0.00751733	0.00117883	0.0195104
314	0.185861	0.0104832	0.003609	0.00100987	0.0041697	0.00109706	0.00842749	0.0102973	0.00891135	0.000867976	0.00805331	0.0103239	0.0224631	0.0148287	0.00639444	0.0129764	0.0361998	0.0215926	0.00415593
400	0.185454	0.00424701	0.00812256	0.00259977	0.0012702	0.00877085	0.00106047	0.00805196	0.0077976	0.0124426	0.0195603	0.0223571	0.0127134	0.023582	0.00652365	0.00577861	0.0120232	0.0201045	0.00844788
284	0.184747	0.00739274	0.00529327	0.00127569	0.00460847	0.00101527	0.0136541	0.00198627	0.000789139	0.00418618	0.0190832	0.0204125	0.0053672	0.0327899	0.00706756	0.00468457	0.00249872	0.0338719	0.0187701
420	0.184605	0.00871845	0.00131864	0.000555384	0.00617876	0.000287091	0.00309492	0.00119188	0.0180507	0.0182447	0.022076	0.0105972	0.0100615	0.00294347	0.0332809	0.00329125	0.0206137	0.0189749	0.00512619
496	0.184542	0.000633163	0.00332737	0.00905182	0.00135206	0.00304262	0.0171476	0.0108869	0.0153586	0.0185408	0.010243	0.0284897	0.0116435	0.0155643	0.00833587	0.00523212	0.00758075	0.00596586	0.0121455
385	0.184226	0.00430548	0.00125103	0.00844873	0.00235025	0.00798851	0.00262812	0.0174807	0.00962941	0.0131629	0.00473736	0.0113929	0.0133494	0.0153354	0.0232551	0.00979963	0.0218297	0.00902784	0.00825317
340	0.183703	0.00622007	0.00717511	0.00172889	0.015951	0.00868944	0.00559004	0.00404912	0.00202232	0.00873561	0.00361759	0.0295234	0.0221765	0.010162	0.00818755	0.0182839	0.0106174	0.00775344	0.0132195
497	0.183656	0.00273366	2.98129e-05	0.00414416	0.00509511	0.00392627	0.00378441	0.0065776	0.0156589	0.0166663	0.0102911	0.00797226	0.0104102	0.0135293	0.00802361	0.015983	0.017577	0.0252166	0.0160363
523	0.18156	0.00503915	0.000930545	0.00730963	0.00136208	0.010657	0.0029216	0.0168977	0.00373027	0.00864221	0.00196208	0.0123066	0.00703551	0.0239444	0.013477	0.00799761	0.0396659	0.0163342	0.00134663
407	0.181474	0.00456747	0.00606237	0.000812028	0.00165509	0.0017626	0.00448958	0.00918783	0.00622246	0.0175131	0.00411358	0.00942756	0.0163423	0.0156637	0.00847295	0.00821368	0.0185396	0.0279766	0.0204514
234	0.181343	0.00174388	0.00673506	0.00377261	0.0128043	0.000117137	0.0127775	0.00393297	0.0125388	0.012015	0.0103819	0.00687965	0.00128018	0.00142154	0.0116266	0.0298298	0.00579643	0.0258468	0.0218424
193	0.181313	0.000992167	0.000155991	0.00361936	0.00304656	0.000405811	0.00642138	0.0160935	0.0015838	0.0104074	0.0130383	0.0147172	0.0221173	0.0128072	0.0152055	0.00798397	0.028304	0.0130675	0.0113456
211	0.180568	0.00274331	0.0033621	0.000186339	0.00352964	0.0200466	0.0124943	0.0091717	0.0176296	0.00368723	0.0209224	0.0217078	0.00794284	0.00458449	0.00914434	0.00643882	0.0213473	0.00337489	0.012254
281	0.180523	0.000408734	0.00508883	0.00153904	0.00544803	0.0114256	0.00705505	0.00462135	0.0331145	0.0130405	0.0185133	0.000739025	0.0149648	0.012845	0.0109582	0.00772996	0.00395559	0.00803984	0.0210361
235	0.178925	0.00588939	0.00482272	0.0015469	0.00456713	0.00234582	0.0183678	0.00208498	0.0178107	0.000616998	0.0125057	0.0077416	0.0194157	0.0113862	0.0231912	0.000213327	0.011028	0.0155078	0.0198828
296	0.178047	0.00894543	0.00677198	0.000962032	0.00134475	0.000356625	0.00423663	0.0103034	0.0419448	0.00132183	0.00688445	0.0109187	0.0134498	0.000562451	8.83297e-05	0.0158195	0.0133976	0.027498	0.0132404
309	0.177425	0.000363483	0.000833273	0.00230482	0.0135827	0.0154575	0.0131377	0.00669913	0.0186485	0.00710551	0.0177204	0.00211176	0.0154727	0.0108084	0.00609997	0.00862664	0.0129142	0.0210107	0.00452754
438	0.177334	0.00277528	0.00557565	0.00423905	0.00160331	0.0102353	0.00482987	0.00268399	0.00163793	0.0080068	0.0103363	0.00996396	0.00220015	0.0171975	0.0228273	0.0134987	0.0141803	0.0276975	0.0178454
334	0.177214	0.000762606	0.000241173	0.00297237	0.00355677	0.0110867	0.0095382	0.00530872	0.0204991	0.00915922	0.00252284	0.0149609	0.00902869	0.0178359	0.0266956	0.0146236	0.0172185	0.00143408	0.00976873
305	0.177018	0.00189768	0.00193859	0.00478867	0.006963	0.013865	0.00113565	0.0142328	0.0153746	0.00882424	1.15255e-05	0.00455544	0.000980887	0.0158333	0.000479998	0.0260124	0.034428	0.01329	0.0124063
253	0.176913	0.00588262	0.00622173	0.00874251	0.00321423	0.00113171	0.000363401	0.0123711	0.0230291	0.00690623	0.000246781	0.0158089	0.000697671	0.0100248	0.0365897	0.0155564	0.021586	0.00522882	0.00331114
401	0.17647	0.00201834	0.00552272	0.000690333	0.00270848	0.000559292	0.00451179	0.00315604	0.00623058	0.000284824	3.28805e-05	0.0206166	0.014872	0.00507691	0.0197283	0.0273591	0.0337724	0.0211557	0.00817397
459	0.176049	0.00288575	0.00322093	0.00204622	0.000389033	0.00574149	0.01898	0.0122087	0.0145483	0.011875	7.42808e-07	0.00398033	0.00401018	0.0220583	0.00815292	0.0108535	0.0194899	0.0178142	0.0177939
257	0.174759	0.0001586	0.006583	0.00177717	0.00637513	0.00150874	0.0109496	0.0133947	0.00252215	0.00190263	0.0160757	0.0226577	0.029048	0.0355214	5.94927e-05	0.00883977	0.00262057	0.00440269	0.0103622
422	0.174647	0.00274701	0.00149188	0.00814718	0.00622911	0.00259918	0.0167941	0.0154802	0.0124313	0.00550438	0.014827	0.00712555	0.0299658	0.00406595	0.00207055	0.0207925	0.000261892	0.00913663	0.0149767
299	0.174621	0.00739825	0.00772405	0.00172006	0.00675519	0.00429228	0.00322087	0.00669503	0.0114257	0.0103139	0.0134156	0.00580777	0.0103378	0.0030458	0.00889394	0.0342549	0.00166171	0.0243172	0.0133407
328	0.174222	0.00487976	0.00664299	0.00716111	0.00113717	0.00260129	0.00219705	0.0156774	0.0135438	0.00696687	0.0123692	0.00972913	0.0141172	0.00346389	0.00300379	0.0126975	0.0126142	0.0248763	0.0205439
329	0.173715	7.36047e-06	0.00371756	1.88021e-05	0.0136906	0.000817816	0.00987363	0.00588052	0.0136969	0.0061468	0.0104927	0.00827897	0.00189677	0.001524	0.0170114	0.0172156	0.00616695	0.0487403	0.00853874
348	0.173647	3.15132e-05	0.0009125	0.00153677	0.00730639	0.0170027	0.00326941	0.0040518	0.00123591	0.00438505	0.0137051	0.00752283	0.016361	0.00951444	0.0311481	0.0117585	0.000290026	0.0300106	0.0136046
247	0.173145	0.000135966	0.00691467	0.00226565	0.0146645	0.00784416	0.00488332	0.0212392	0.000321564	0.00993747	0.0107794	0.0215604	0.0257406	0.010586	0.00780741	0.000762245	0.0112207	0.01188	0.00460208
524	0.172671	0.00356538	0.00428088	0.00586091	0.00824973	0.0102174	0.00403067	0.0167556	0.00300847	0.00481348	0.00662861	0.00552825	0.00563351	0.0242206	0.0152693	0.00832115	0.0237408	0.0146244	0.00792186
319	0.172414	0.000475373	0.00195675	0.0137208	0.00728977	0.00411166	0.00629364	0.00954361	0.0031811	0.00519838	0.0260827	0.0202469	0.00863165	0.000979728	0.00428601	0.0159182	0.0112752	0.00497988	0.0282428
246	0.171779	0.00335767	0.00030399	0.0102978	0.00223945	0.0063181	0.0265107	0.000288124	0.000916247	0.0126351	0.0132421	0.00436976	0.019	0.00643218	0.0148673	0.00214531	0.0173532	0.00728037	0.0242212
312	0.171323	0.00253742	0.0109273	0.00407388	0.00635779	0.0046694	0.0128776	0.00116589	0.00228642	0.0177328	0.0151973	0.012672	0.0145707	0.00606322	0.0188564	0.00243874	0.00183163	0.0262353	0.0108291
383	0.171264	0.00252146	0.00122501	0.00160684	0.000854566	0.0137679	0.010468	0.00567878	0.00318106	0.00813246	0.00123325	0.00234989	0.0273021	0.0115937	0.0123093	0.00846197	0.00733655	0.0349148	0.0183262
350	0.171231	0.00317934	0.00134371	0.000215287	0.00362934	0.0058365	0.00634369	0.0191593	0.000446569	0.00501392	0.00240119	0.0212742	0.0188159	0.00974386	0.0242697	0.00750238	0.0103168	0.0257749	0.00596439
311	0.171048	0.00224902	0.00026838	0.000876121	0.00102573	0.00560829	0.00579967	0.0059368	0.00364253	0.0226582	0.011023	0.0214319	0.00358207	0.0092902	0.0183667	0.0132927	0.0170157	0.01314	0.0158408
294	0.170873	0.00685933	0.00160253	0.00487696	0.00677409	0.00968987	0.00137405	0.00563947	0.00470942	0.00526336	0.00628	0.0100054	0.00860262	0.00571977	0.0185531	0.0147734	0.0278968	0.0174207	0.0148325
273	0.169391	0.00489814	0.00343183	0.00262768	0.00204025	0.00316261	0.00446205	0.00868576	0.00391365	0.00731751	0.0105722	0.00599086	0.0034452	0.0076624	0.0237442	0.0262553	0.0206602	0.0208254	0.00969604
302	0.169288	0.00214517	0.00545311	0.00311321	0.0103718	0.00462155	0.0080443	0.00160017	0.00284905	0.00828992	0.0177669	0.0116274	0.0117982	0.0322644	0.0193064	0.000275344	0.00552962	0.00159556	0.0226356
323	0.168886	0.00379049	0.00460317	0.00711632	0.00666775	0.0027406	0.00460504	0.00780823	0.00789413	0.00938362	0.0147726	0.0417918	0.00217533	0.00196313	0.0123038	0.0135741	0.0182129	0.00813447	0.00134826
378	0.168657	4.35702e-05	0.000955124	4.95732e-05	0.00462357	0.00070421	0.00771415	0.011688	0.0191305	0.0117385	0.00966009	0.00343471	0.0140775	0.019944	0.00461841	0.0232535	0.0253916	0.00636794	0.00526147
199	0.168553	0.000925796	0.00227685	0.00444284	0.0297382	0.00277507	0.00818879	0.00473678	0.0156258	0.0200989	0.0033211	0.00120415	0.00686275	0.0277534	0.0122133	0.00940048	0.00615914	0.0030232	0.00980626
222	0.168494	0.014893	0.00665011	0.0131943	0.00268055	0.00563454	0.00937471	0.0219949	0.00570814	0.0114954	0.00623583	1.69558e-05	0.0165137	0.0181614	0.000164358	0.00182981	0.00469425	0.0267907	0.00246179
306	0.167546	0.0106518	0.000505879	0.0108105	0.0098276	0.00780232	0.0197139	0.0158522	0.0145706	0.00115603	0.01609	0.00240602	0.00557567	0.00316162	0.0249694	0.00231368	0.00269554	0.0104481	0.00899465
295	0.167362	0.00899519	0.00107132	0.00611727	0.00501292	0.00597381	0.00151603	0.00813362	0.0109403	0.00660979	0.0234823	0.0174063	0.000625196	0.0136697	0.0182368	0.00199501	0.000997063	0.00695583	0.0296235
698	0.166862	0.00239389	0.0040507	0.00444336	0.00558455	0.000795698	0.0111789	0.00537844	0.00858523	0.0267354	0.00214521	0.0118435	0.00525067	0.0138857	0.0207642	0.00047647	0.0167774	0.0142235	0.0123487
476	0.166687	0.0050215	0.00138847	0.00345464	0.0117203	0.00158912	0.0206124	0.0148811	0.000821859	0.00174345	0.00402144	0.0262327	0.00733964	0.00118702	0.0316931	0.00657382	0.00528771	0.00254301	0.0205759
494	0.166309	0.00381037	0.00431628	0.00605928	0.0119346	0.00975889	0.0187661	0.00709648	0.00967388	0.0115188	0.0143097	0.0108952	0.0019614	0.00135523	0.00720519	0.000698085	0.0160604	0.00830628	0.0225826
425	0.166218	0.00494962	0.00258876	0.00539175	0.0005432	0.00783303	0.00756176	0.00845315	0.000221782	0.0034214	0.00605946	0.0211425	0.0130975	0.0117605	0.00710331	0.0188818	0.016629	0.0119006	0.0186784
201	0.166034	0.00246208	0.00415789	0.0013054	0.00853498	0.00274307	0.00293058	0.013159	0.00947847	0.00665835	0.00081214	0.0249121	0.00114523	0.0219095	0.0217049	0.0263193	0.00355437	0.00395317	0.0102933
396	0.165657	0.00174988	0.00214629	0.00435675	0.00114531	0.00186271	0.0133747	0.00619133	0.00530415	0.00714427	0.021822	0.00916172	0.00321411	0.0245728	0.00454986	0.0247071	0.0133232	0.00692035	0.0141109
286	0.165441	0.00484485	0.003335	0.00306132	0.00599538	0.0127792	0.00352233	0.00250388	0.000775331	0.00582253	0.00543711	0.000208542	0.00314455	0.0318014	0.0155334	0.0347221	0.00696275	0.0146608	0.0103305
317	0.164913	0.000807795	0.00353743	0.00809389	0.00290517	0.00827514	0.00429573	0.00446155	0.0158363	0.000698349	0.00251452	0.0204597	0.00337522	0.00693003	0.0454458	0.00734209	0.0127	0.0147415	0.00249253
469	0.164712	0.00180164	0.00312942	0.00100805	0.000516715	0.00532722	0.00207023	0.00898412	0.0101148	0.0105668	0.0072394	0.00860152	0.00438062	0.00661189	0.0130547	0.0359127	0.0190279	0.0163852	0.00997919
290	0.164265	0.00488187	0.00417063	0.00537647	0.00232007	0.0155729	0.00236652	0.0334885	0.0103381	0.000719613	0.00575601	0.00142854	0.000897743	0.0148319	0.00372778	0.00857294	0.0324689	0.0131696	0.00417721
282	0.163819	0.00885965	0.00410182	0.00145787	0.00248024	0.00808478	0.00783309	0.00954801	0.00375139	0.00714542	0.00142988	0.00412941	0.00159003	0.0261948	0.0386516	0.00837918	0.00553234	0.011725	0.0129243
452	0.163673	0.000223628	0.00703196	0.000450943	0.00070514	0.00106959	0.00014984	0.0131324	0.00344267	0.00891789	0.00612594	0.00492083	0.0145981	0.0219207	0.0158007	0.0204962	0.0221609	0.0082473	0.0142786
216	0.163566	0.0127611	0.0154542	0.0043371	0.00104845	0.00124264	0.000497141	0.00233038	0.0107741	0.022187	0.000987768	0.0129405	0.016444	0.0125206	0.0129103	0.0226799	0.00634851	0.00796987	0.000132718
293	0.163033	0.00492499	0.00073281	0.00294111	0.0176679	0.00288868	0.0027908	0.00011312	0.00170911	0.00159412	0.00249043	0.00552561	0.0245549	0.0314015	0.00262255	0.0135859	0.0114257	0.0273378	0.00872602
338	0.162724	0.00295261	0.00318908	0.000194228	0.00222538	0.00168945	0.00813229	0.0149028	0.0173419	0.00260148	0.016798	0.00326935	0.011855	0.0139933	0.00684796	0.0161928	0.0270898	0.00998663	0.00346159
332	0.162366	0.00447414	0.00315144	0.003699	0.00178863	0.014298	0.00417454	0.0023289	0.0113174	0.00121348	0.00775419	0.00454087	0.0078637	0.0144881	0.0117927	0.0298886	0.013883	0.00403817	0.0216715
409	0.161959	0.000492523	0.00641031	0.00334093	0.00118874	0.000605779	0.00506769	0.0123858	0.0059173	0.0164853	0.00154296	0.0197509	0.00853719	0.0127653	0.0109139	0.0324451	0.00282638	0.0197537	0.00152886
321	0.161679	0.000596789	0.000275409	0.000746687	0.0112494	0.00137103	0.00973473	0.00703733	0.0091327	0.00856382	0.00460767	0.0037804	0.0145407	0.0017411	0.00961103	0.00197478	0.0323983	0.036973	0.00734397
473	0.161608	0.0036062	0.00259026	0.00105813	0.00104937	0.000662872	0.00081412	0.00893014	0.0055537	0.00380298	0.00908343	0.00560618	0.037357	0.00959099	0.0127412	0.017202	0.0322417	0.00201847	0.00769917
349	0.161429	0.000807486	0.00408068	0.000116918	0.0151023	0.0026157	0.00332285	0.00143071	0.00893947	0.00101706	0.00404901	0.0256821	0.0163695	0.0291384	0.00497166	0.00425217	0.0190389	0.0118902	0.00860369
249	0.161123	0.00459872	0.00765786	0.00977363	0.00240712	0.00472287	0.00778798	0.00402664	0.000759702	0.000256505	0.0196238	0.0156142	0.013938	0.000220307	0.0076868	0.0239079	0.0247952	0.0116472	0.0016983
250	0.160014	0.00586098	3.36351e-05	0.00300411	0.0052515	0.000686515	0.00140101	0.00729829	0.0101097	0.00795901	0.00945824	0.0100114	0.000408869	0.0104461	0.00543252	0.0169961	0.0205732	0.044377	0.000705573
418	0.159837	0.00586588	0.00258897	0.0129836	0.00377146	0.010758	0.00728138	0.0201246	0.00159734	0.006997	0.00140115	0.00741802	0.000248005	0.0153019	0.0176623	0.0119876	0.00870034	0.00416876	0.0209808
277	0.159626	0.00525749	0.00244116	0.00318943	0.00813759	0.00313857	0.0320663	0.00614897	0.00615641	0.0018207	0.00689595	0.00524198	0.00185921	0.00783249	0.0231505	0.00197726	0.0128668	0.000700302	0.0307448
185	0.1595	0.00484892	0.000384292	0.00345594	0.000155443	0.0176928	0.0139477	0.00153193	0.0108427	0.0234927	0.00551449	0.0259531	0.00393408	0.0154151	0.00405226	0.00873032	0.00501295	0.00218888	0.0123466
423	0.159465	0.00084519	0.00515706	0.00254848	0.00099385	0.00849479	0.00297798	0.00655032	0.00199953	0.00841953	0.00878123	0.0126338	0.0279697	0.0050869	0.0192035	0.00838874	0.0181222	0.00802463	0.0132681
370	0.158812	0.0058407	0.00604121	0.00626712	0.0041803	0.00806409	0.00803938	0.00458488	0.00476369	0.00144843	0.0115686	0.0114492	0.0115947	0.0241739	0.00209191	0.0138124	0.00869675	0.0194829	0.00671227
530	0.158796	0.0040148	0.001325	0.00800286	0.0055306	0.00869139	0.012423	0.0215001	0.00757584	0.0040463	0.00613225	0.00241264	0.00206487	0.0204159	0.00458614	0.00295875	0.0044137	0.0271932	0.0155083
371	0.15801	0.00217806	0.000849227	0.00226142	0.00672534	0.00633888	0.00914547	0.000522382	0.00457463	0.00449331	0.00762003	0.0150594	0.00503351	0.00267463	0.0158279	0.0215162	0.00736928	0.0359094	0.00991124
412	0.157365	0.00309224	0.00188427	0.00716463	0.0062771	0.0078821	0.0128794	0.0179086	0.000712838	0.0133969	0.0188171	0.00525265	0.0150592	0.0107052	0.00664891	0.0127045	0.00823259	0.00455405	0.0041927
424	0.157216	0.00161197	0.000424762	0.00286369	0.00332754	9.64941e-05	0.00428855	0.00713353	0.0103214	0.0108471	0.00355231	0.0127528	0.00598379	0.00887957	0.0110058	0.00534309	0.0265828	0.0331585	0.00904191
324	0.156419	0.00216411	0.000148674	0.00136916	0.00438911	0.0107754	0.0130289	0.00585273	0.0137814	0.000578084	0.0100361	0.00441445	0.0147851	0.011698	0.0138763	0.00671241	0.0227986	0.00381974	0.0161911
342	0.156185	0.00148667	0.00100235	0.00462608	0.00619888	0.00580429	0.0114219	0.0016581	0.0128146	0.00206272	0.00778919	0.0111768	0.00910127	0.00267766	0.0107933	0.0160253	0.00706148	0.03879	0.00569448
301	0.15616	0.000319679	0.00403005	0.000108533	0.000939506	0.0121029	0.0018602	0.00676697	0.0200957	0.019239	0.0129238	0.00454441	0.00891643	0.03061	0.0077698	0.0102595	0.0129797	0.000167679	0.00252562
291	0.155548	0.00224908	0.000541863	0.0105672	4.43347e-05	0.00308782	0.00614891	0.00425552	0.00885806	0.00554672	0.0132648	0.00851355	0.0220792	0.0111326	0.0127308	0.00114022	0.0183906	0.0260754	0.000921446
380	0.155004	0.000341011	0.0017208	0.000811685	0.00222491	0.011109	0.0042596	0.0107471	0.0124734	0.00940533	0.016788	0.0122307	0.0085904	0.00739998	0.00319464	0.00943511	0.00467757	0.0230616	0.0165328
267	0.154291	0.00734956	0.00647516	0.00479853	0.00128715	0.00674774	0.0103952	5.34137e-05	0.00592384	0.000824457	0.0130028	0.0121431	0.0094288	0.013675	0.0181886	0.00471377	0.0176302	0.00794767	0.0137065
403	0.154261	0.00118492	0.00108952	0.00300856	0.00250744	0.0112386	0.00233122	0.00360092	0.00135214	0.0119086	0.00228654	0.0192476	0.00101554	0.00391917	0.00256519	0.0287161	0.0430724	0.0106351	0.00458091
458	0.154046	0.00717387	0.00449855	0.000527632	0.00780988	0.00783897	0.00521628	0.0202144	0.00697659	0.00445629	0.008957	0.00338688	0.0227851	0.00441822	0.000711033	0.0127146	0.00316563	0.0294789	0.00371574
343	0.15345	0.00179478	0.00562293	0.00451909	0.00262001	0.0161489	0.000245997	0.00391932	0.0119936	0.00696071	0.00672691	8.42917e-05	0.0107563	0.00522437	0.0237667	0.0179748	0.000530063	0.0149787	0.0195821
364	0.153208	0.0075702	0.000624957	0.0054655	0.00669451	0.00658775	0.0100161	0.0100526	0.0240983	0.00231949	0.00162517	0.00237708	0.00825491	0.000368928	0.0416764	0.0041246	0.0102536	0.00174399	0.00935396
376	0.151457	0.00199738	0.000565604	0.0010574	1.23852e-05	0.00155239	0.004038	0.017459	0.00986321	0.007108	0.00349648	0.005102	0.0125255	0.0058074	0.0161948	0.0406953	0.00439113	0.0150604	0.00453072
455	0.151416	0.00120285	0.00146938	0.00045862	0.0149321	0.010514	0.0080781	0.0114521	0.000894217	0.00296856	0.00144567	0.00798601	0.00614285	0.00440529	0.00783625	0.0108602	0.0200353	0.0318341	0.00890073
308	0.150276	0.00947189	0.00284283	0.00363297	0.00977475	0.000345646	0.0146056	0.000440669	0.000623405	0.00408108	0.00176945	0.00745486	0.0194945	0.0271392	0.00909009	0.00980922	0.00168623	0.0115842	0.016429
498	0.149438	0.00174386	0.00384796	0.00163183	0.000874322	0.011181	0.00535686	0.0117121	0.000923763	0.0158729	0.00807915	0.00481913	0.00681316	0.00753645	0.010635	0.0128885	0.00915134	0.0319278	0.00444284
373	0.149185	0.00489182	0.00152289	0.0018816	0.00209958	0.00521085	0.00475527	0.00273441	0.00802811	0.0112131	0.0046133	0.00330615	0.0126287	0.0204745	0.00146806	0.0121058	0.0371644	0.010162	0.00492456
456	0.148859	0.00155749	0.0043785	0.00852139	0.00159621	0.00711864	0.0277574	0.0103031	0.00664075	0.000778064	0.0138176	0.00368004	0.00707645	0.00112505	0.0227048	0.00380094	0.0158955	0.00385884	0.00824798
243	0.148522	3.30112e-05	0.00868638	0.00288266	0.00941246	0.0101622	0.00668716	0.00175292	0.00940588	0.00819507	0.0195151	0.00752935	0.00168545	0.00515704	0.00921482	0.0113834	0.00855994	0.0130901	0.0151686
439	0.148402	0.00180664	0.00658402	0.00159928	0.0060932	0.000587645	0.0117898	0.0169578	0.0101301	0.00714621	4.62413e-06	0.0081122	0.022567	0.00186039	0.000137299	0.00327563	0.00798681	0.0246278	0.0171353
428	0.148139	0.00257935	0.00470303	0.0029994	0.00141379	0.00446122	0.00242302	0.000937412	0.0118592	0.00111503	0.0132345	0.0134601	0.0182952	0.0150946	0.00498679	0.00538522	0.00868006	0.015935	0.0205758
206	0.147813	0.00249841	0.00213068	0.0107546	0.00313808	0.00234464	0.019659	0.0021349	0.0103944	0.0011551	0.0106131	0.00327945	0.0209738	0.0185929	0.0238164	0.00375393	0.00132185	0.00494898	0.00630316
325	0.147673	0.0057	0.00163969	0.000518018	0.0078409	0.00317782	0.0063071	0.00221329	9.75795e-05	0.00732029	0.0037049	0.0144898	0.0180195	0.00549503	0.00979383	0.00212124	0.0111007	0.0311595	0.0169734
344	0.147253	0.00164636	0.000111859	4.36956e-05	0.000919296	0.00302775	0.0218112	0.00200317	0.0139208	0.00222464	0.013755	0.0278841	0.00460374	0.0100831	0.00604017	0.00429076	0.000729041	0.0274228	0.00673563
605	0.147011	0.00256372	0.000215712	0.00536014	0.000877885	0.00833108	0.00023015	0.0107979	0.0123817	0.00225019	0.016019	0.0197664	0.00897309	0.00319238	0.0223702	0.0078578	0.00505648	0.0141573	0.00660958
432	0.146245	3.18408e-05	0.00386264	0.0106618	0.00333533	0.00139259	0.00640311	0.0140366	0.00635341	0.000473586	0.0140798	0.0123232	0.00920284	0.0136968	0.00770963	0.00604893	0.00497124	0.0188977	0.0127636
536	0.145642	0.00353317	0.000743527	0.00623357	0.00316547	0.00884715	0.00680731	0.0100868	0.0176266	0.00204381	0.0176472	0.0173171	0.00170066	0.00745567	0.00813651	0.00230896	0.00775662	0.00275881	0.0214731
445	0.145057	0.00305315	0.000429278	0.00151711	0.00267733	0.00379659	0.00500001	0.00865621	0.00183641	0.00487352	0.000495292	0.0191366	0.0027543	0.0130006	0.0101718	0.0254608	0.0200425	0.0177452	0.00441069
394	0.144729	0.00301719	0.00157141	0.000945009	0.00119116	0.00786624	0.00912504	0.00695239	0.00719552	0.00958914	0.0112035	0.0117154	0.0176066	0.00716797	0.00726522	0.0209693	0.00550209	0.0016913	0.0141542
483	0.144646	0.000745386	0.0031093	0.00882656	0.00689186	0.00227492	0.00801973	0.00603574	0.00716067	0.00347583	0.00806502	0.00871497	0.0151006	0.011393	0.0152315	0.0214369	0.00132767	0.0137831	0.00305336
351	0.144204	0.00292341	0.000687652	4.91359e-05	0.00497298	0.00123908	0.00304028	0.00490729	0.0113337	0.00705655	0.00970775	0.0115938	0.0214323	0.000479308	0.0346662	0.00205755	0.0144582	0.00542569	0.00817306
606	0.144098	0.00561967	0.00548155	0.00321338	0.00166818	0.000776397	0.00442605	0.00908713	0.00317168	0.00931596	0.0122546	0.0133359	0.00502545	0.00191925	0.0116021	0.0169463	0.0151131	0.0132587	0.0118823
280	0.143371	0.0010257	0.0026236	0.00219504	0.00890252	0.00540533	0.00663261	0.00118047	0.00258208	0.0141595	0.0164486	0.0146868	0.00502921	0.00118566	0.00245722	0.0295062	0.00655444	0.0151507	0.00764514
327	0.142963	0.00279686	0.0009266	0.00035033	0.00121271	0.00180701	0.0111615	0.00047071	0.00524119	0.002329	0.00142038	0.00751247	0.00390178	0.0183761	0.0166209	0.0133046	0.000943398	0.0360263	0.0185607
436	0.142751	0.000791469	0.00609279	0.000675606	0.00578721	0.00460814	0.00483684	0.00722512	0.00174645	0.00195867	0.0011991	0.00341868	0.00137258	0.0156033	0.0214309	0.0186646	0.0110006	0.0288327	0.00750628
392	0.142575	0.000172572	0.00119495	0.00465981	0.00142694	0.0132357	0.0130618	0.00422676	0.00811893	0.0121942	0.0104004	0.0154138	0.0205528	0.00497438	0.0102211	0.00575669	0.0052205	0.0043244	0.00741951
449	0.142127	7.9261e-05	0.000845197	0.00575655	0.00685204	0.00428478	0.003971	0.00931433	0.0111076	0.00194619	0.0106114	0.0060333	0.0233561	0.00982267	0.0238955	0.000926012	0.0109571	0.00689398	0.00547438
297	0.141764	0.00145303	0.000879803	0.003424	0.000624353	0.00765103	0.0102109	0.014496	0.00183851	0.0104624	0.00520728	0.00330918	0.00646609	0.0170021	0.0134761	0.0122721	0.0196012	0.00886603	0.00452431
272	0.141599	0.000446463	0.00225936	0.00494313	0.00618805	0.00832781	4.27505e-05	0.00554894	0.0207955	0.00634841	0.00446961	0.00646077	0.0101232	0.00775561	0.0182343	0.0123379	0.00424943	0.0152007	0.00786733
596	0.140987	0.000448903	0.000542287	0.00495738	0.00365367	0.00426249	0.00207448	0.00789868	0.0059036	0.00213176	0.0202165	0.0011232	0.00730575	0.0228113	0.00587993	0.0149981	0.0153177	0.0104683	0.0109929
265	0.140515	0.00213468	0.00302483	0.00357338	0.000679503	0.0098761	0.0079163	0.00537679	0.00140945	0.0172811	0.01659	0.0034869	0.0023326	0.0229423	0.0118187	0.00116199	0.0122844	0.00279365	0.0158325
395	0.139992	0.0035192	0.00162036	1.00284e-05	0.00105676	0.00189001	0.00848382	0.0160592	0.00448777	0.00786202	0.0119436	0.0162366	0.00740768	0.014113	0.0140061	0.00230969	0.00791718	0.0158289	0.00524015
462	0.13946	0.0021123	0.00032559	0.0032746	0.00155104	0.00684535	0.00015638	0.00329351	0.00279759	0.0135474	0.00832531	0.012317	0.0069534	0.0148263	0.0131791	0.0227295	0.00711238	0.00773336	0.0123797
545	0.13925	0.000230582	0.000538578	0.00692614	0.00297122	0.00449023	0.00203351	0.00623923	0.00781084	0.0033006	0.00498229	0.0133202	0.0181401	0.00297713	0.00697856	0.00676914	0.0113619	0.0247358	0.0154439
322	0.138821	0.00729221	0.000346129	0.00452082	0.00546648	0.00118416	0.0125783	0.00117956	0.00120698	0.00950719	0.0099717	0.00747828	0.000379211	0.0134921	0.0162044	0.00680142	0.0235781	0.00860056	0.00903296
276	0.138802	0.00222797	0.00989993	0.00023359	0.00861673	0.00645328	0.0148093	0.0086571	0.000152946	0.0039491	0.0137895	0.00825649	0.00585577	0.00660761	0.00961817	0.00293661	0.0237032	0.00575178	0.00728304
377	0.138716	0.00111466	0.00372653	0.00689324	0.00783725	0.00388342	0.00527294	0.0139748	0.00761275	0.00574891	0.00241564	0.0278042	0.00713194	0.00331566	0.0101413	0.0130797	0.00900149	0.00482147	0.00493966
660	0.138072	0.00138005	0.00365725	0.00277051	0.00280303	0.00548317	0.00170815	0.00326691	0.00692452	0.00130819	0.00530287	0.0116475	0.0276442	0.00493703	0.00487006	0.01402	0.0150461	0.00635109	0.0189515
389	0.138062	0.00286631	0.00248907	0.00143292	0.00460242	0.0156605	0.0046692	0.000154203	0.0046245	0.00533863	0.00350632	0.00374405	0.000264507	0.024902	0.00304982	0.00381784	0.0289107	0.0235322	0.00449684
802	0.137792	0.000317075	0.00333022	0.00123591	0.00124278	0.00181471	0.00131325	0.00644733	0.0036681	0.0138479	0.0128752	0.00750528	0.00339801	0.00854638	0.0140657	0.00694762	0.0170361	0.0293294	0.00487078
538	0.136751	0.0044911	0.00329476	0.00373044	0.0120045	0.0122474	0.00302094	0.00630981	0.00859925	0.00352438	0.00185179	0.0143814	0.00553894	0.0272178	0.00181218	0.00295657	0.00997278	0.00696334	0.0088338
517	0.136245	0.000117857	0.00300294	0.000613892	0.00349609	0.00478888	0.00366576	0.0125459	0.00692526	0.00373798	0.0104697	0.0177192	0.00205552	0.0151146	0.0224002	0.00727312	0.00385351	0.0121001	0.00636475
546	0.136126	0.000224935	0.00384526	0.000523277	0.00186027	0.00538536	0.00623657	0.0108015	0.00486332	0.0102758	0.0128585	0.0122892	0.00759623	0.00193605	0.00638212	0.0234547	0.0141498	0.00308211	0.0103612
233	0.135638	0.00645241	0.00231511	0.00243035	0.0107959	0.000524982	0.0169605	0.0114449	0.00229313	0.00339658	0.0140788	0.000944413	0.0279123	0.00965024	0.00241792	0.0125704	0.0053009	0.00526818	0.000881281
367	0.135561	0.000612746	0.00313598	0.00332497	0.00985878	0.0092017	0.002595	0.0187397	0.00423641	0.00266336	0.00853195	0.00688732	0.0122233	0.0202101	0.00495102	0.00501797	0.00787989	0.00827412	0.00721669
417	0.135259	0.00021679	0.00401517	0.000760156	0.00433202	0.00530702	0.000581626	0.000965997	0.0031506	0.00418727	0.00133038	0.00624356	0.00428704	0.0131844	0.016789	0.0279728	0.0375871	0.00429807	5.02265e-05
357	0.13471	0.00313734	0.00287474	0.00245146	0.000964807	0.014402	0.00445942	0.00104858	0.00753095	0.0121193	0.00289968	0.00615893	0.0045162	0.0120911	0.00251434	0.0197724	0.0193374	0.0125131	0.00591847
729	0.133673	0.00111088	0.00221639	0.00110045	0.00358514	0.000465458	0.00759172	0.00422698	0.00576422	0.0200852	0.000164677	0.00397939	0.00624254	0.0148253	0.0224105	0.000119242	0.0146791	0.0135475	0.0115579
359	0.133309	0.00356572	0.00546113	0.00480427	0.010658	0.0115416	0.00280818	0.00133429	0.0034641	0.000130366	0.000490168	0.00751789	0.00672344	0.01203	0.021566	0.0081551	0.017701	0.0093875	0.00596984
358	0.132993	0.00113724	0.00565956	0.00219122	0.00347624	0.00211419	0.00543532	0.00388244	0.0133414	0.00463866	0.00450141	0.0254732	0.00410821	0.0171311	0.0176458	0.00410621	0.00651552	0.00733558	0.00429956
307	0.132904	0.00280781	0.000197039	0.00207311	0.00238132	0.000612395	0.00514219	0.00336854	0.00144148	0.0081957	0.0237257	0.00618301	0.00587029	0.0263012	0.0170202	0.00662965	0.0024581	0.0043463	0.0141499
472	0.13268	0.00225492	0.00235663	0.00240913	0.00619177	0.00878844	0.0114985	0.00581491	0.0105542	0.00725704	0.00327444	0.00868108	0.00919063	0.0116765	0.00265564	0.00626322	0.0167159	0.00792588	0.0091716
588	0.13267	4.46904e-05	0.000606242	0.000228651	0.0119096	0.000643603	0.0010104	0.00129775	0.00188739	0.0017336	0.0123321	0.00300252	0.0208248	0.0106134	0.00522783	0.0160191	0.0167601	0.019391	0.00913684
547	0.13235	0.00473052	0.00126097	0.000786086	0.00507181	0.00764638	0.00295807	0.00170242	0.001026	0.00222487	0.00158818	0.0114889	0.00431366	0.0106628	0.0178885	0.010832	0.0130174	0.0195886	0.0155628
488	0.132333	0.00117055	0.00337616	0.000125651	0.00955636	0.00478861	0.00828826	0.00888031	0.0016821	0.00603537	0.0067083	0.00423145	0.0121187	0.00497631	0.00180929	0.00403777	0.0233437	0.010537	0.0206667
437	0.132253	0.00149176	0.000531226	0.000874266	0.0013745	0.000867286	0.0060882	0.00151497	0.00631586	0.00551117	0.0122143	0.021727	0.0139446	0.00812073	0.0304731	0.00340151	0.00112881	0.0059136	0.0107596
352	0.132224	0.00662149	0.00392952	0.000775083	0.0106877	0.00931008	0.00564351	0.0241547	0.00198173	0.00404314	0.00172875	0.000704236	0.00958021	0.00806056	0.00182804	0.00827536	0.00425838	0.0303095	0.000331718
427	0.132071	0.00480431	0.000259487	0.00313005	0.00864074	0.00829757	0.000206717	0.00884934	0.00108513	0.00232479	0.00901998	0.00998608	0.0044916	0.0246779	0.0097235	0.0038163	0.0159684	0.0113569	0.0054326
600	0.131847	0.00125132	0.00102442	0.00470472	0.00298915	0.00658758	0.0105621	0.010838	0.00707455	0.00286588	0.010453	0.00195639	0.00406575	0.010964	0.00764585	0.00920789	0.0185726	0.00465518	0.0164288
347	0.13131	0.00581961	0.00270944	0.00784772	0.0012347	0.0111059	0.00225304	0.00324844	0.0119256	0.0130271	0.00291954	0.00466338	0.00585774	0.0135295	0.00310555	0.0065102	0.00411252	0.00866347	0.0227763
381	0.1312	0.000747392	0.00050192	0.00270758	0.003353	0.00120622	0.00322697	0.0131612	0.00277052	0.000510881	0.0151847	0.017154	0.00321157	0.0020647	0.0252459	0.00859496	0.00798997	0.021733	0.00183502
386	0.131116	0.00442686	0.00033501	0.00151418	0.00423744	0.00199705	0.0120607	0.0039267	0.00449924	0.0115862	0.00292092	0.00851368	0.0107666	0.0111725	0.00307466	0.0118649	0.00484521	0.025095	0.00827895
287	0.130912	0.00723301	0.0030122	0.00229332	0.00661921	0.00422031	0.00805424	0.0121136	0.00509204	0.0108844	0.00696016	0.00904675	0.00312415	0.00653914	0.00620654	0.00440067	0.00142096	0.0191453	0.0145464
397	0.130348	0.000983889	0.00374827	0.00543931	0.00899882	0.00139494	0.0151999	0.0107822	0.00606405	0.00471251	0.0027252	0.00122529	0.0117596	0.0084215	0.00698254	0.00963425	0.018026	0.00279915	0.011451
366	0.12964	0.000859801	0.00504585	0.00100883	0.00375683	0.00458291	0.0057733	0.0208998	0.0195422	0.00847255	0.00857416	0.00797914	0.00748785	0.00733274	0.00817906	0.00307128	0.0116672	0.00276417	0.0026421
541	0.129604	0.00189488	0.00168051	0.00231563	0.00620695	0.00393825	0.0163711	0.00170505	0.00481092	0.00212135	0.00759423	0.00955672	0.0140459	0.013615	0.0113509	0.00690292	0.0131421	0.00967896	0.00267268
298	0.129538	0.000861869	3.07206e-06	0.00137293	0.00259319	0.00359587	0.0106569	0.00932797	0.025132	0.00723184	0.016786	0.0105916	0.00855272	0.00672882	0.00748054	0.0105538	0.00347884	0.00385211	0.000737753
614	0.129121	0.00412566	0.00523519	0.00315108	0.00436854	0.00404481	0.00246708	0.0112418	0.0134742	0.00787108	0.00585756	0.0100197	0.00242055	0.01089	0.00359223	0.0174913	0.0051415	0.0175768	0.000151654
414	0.128982	0.00166201	0.00573735	0.00361097	0.00382655	0.00591027	0.00289096	0.0130777	0.00699509	0.00973377	0.00854968	0.014045	0.0130267	0.00547037	0.0089965	0.00871566	0.00630965	0.010012	0.000411468
467	0.128787	0.00269209	0.00285654	0.00102664	0.000688272	0.00465018	0.00266236	0.00551955	0.00101028	0.0133763	0.013236	0.00876304	0.0146693	0.0197457	0.0132889	0.0186909	0.00325434	0.00160126	0.00105487
809	0.128443	0.00143265	0.000626859	0.00165689	0.00173797	0.0137996	0.00369602	0.00274176	0.00102427	0.00101672	0.0113197	2.70975e-05	0.00638535	0.0225508	0.0243468	0.0145743	0.010324	0.00384767	0.00733467
695	0.12825	0.00167442	0.000363836	0.00495255	0.00137555	0.00187694	0.0134882	0.0120993	0.00621232	0.0090675	0.0106689	0.00192114	0.00534393	0.017685	0.000565394	0.00740527	0.00227805	0.00797746	0.0232941
426	0.128047	0.00332696	0.00150728	0.00219686	0.00164683	0.00300506	0.0023925	0.00526449	0.00479003	0.010609	0.0144742	0.00142256	0.00553086	0.0114445	0.0177768	0.00871488	0.00787535	0.0215556	0.00451331
796	0.127606	0.00120218	0.00112548	0.000800331	0.000708014	0.00217602	0.0013615	0.00280819	0.00168292	0.00422606	0.00278887	0.00968088	0.0228373	0.0117777	0.00541424	0.0131618	0.0218507	0.00815698	0.0158473
843	0.127408	0.00372722	0.00197971	0.00294256	0.00564444	0.00865952	0.00460408	0.00774194	0.00979904	0.000800879	0.00605376	0.00220794	0.00531835	0.0249228	0.00832772	0.00362007	0.0169184	0.00367443	0.0104651
398	0.127308	0.00460593	0.00410769	0.00532116	0.00153595	0.00649482	0.00678702	0.007818	0.00386979	0.00204158	0.0029914	0.0156615	0.0107998	0.019257	0.00285115	0.0152386	0.0105695	0.00702875	0.000328323
728	0.127018	0.000189995	0.0018991	0.00129179	0.000680632	0.00725436	0.00416592	0.00158779	0.00121571	0.00359545	0.00641314	0.00104418	0.00907205	0.0214098	0.0190987	0.0124688	0.016945	0.0115102	0.0071757
336	0.126632	0.000851702	0.00458256	0.0030621	0.0014838	0.00131935	0.0169502	0.000178977	0.00463989	0.00354733	0.000342872	0.00622989	0.0253728	0.00122494	0.00880264	0.00620992	0.0176906	0.0240206	0.000121779
384	0.126426	0.00383172	0.00600405	0.00612318	0.00371276	0.00727063	0.00444378	0.00106862	0.00607611	0.00437378	0.00451283	0.00210827	0.006716	0.00722042	0.0232595	0.00342317	0.0196655	0.00758781	0.00902786
335	0.125945	0.00166167	4.54077e-05	0.0019913	0.00577295	0.00314845	0.000921052	0.00124035	0.00451583	0.00416437	0.0027567	0.025351	0.00253466	1.52698e-05	0.00699973	0.000943311	0.0240698	0.033309	0.00650456
443	0.125894	0.00334871	0.00318275	0.00116346	0.000740237	0.0120226	0.0111022	0.0025998	0.000983635	0.00545152	0.0161026	0.00327292	0.00162936	0.0261406	0.0111818	0.0106951	0.00159857	0.0123292	0.00234876
526	0.125821	0.00175271	0.000884688	0.000301959	0.00399613	0.00188673	0.00180937	0.00669575	0.00788498	0.0158128	0.00760088	0.0134031	0.00877649	0.00753246	0.00489575	0.01857	0.0115673	0.0118431	0.00060678
522	0.125777	0.0065049	0.00279331	0.0016484	0.00253906	0.00688209	0.00135544	0.0118254	0.00493185	0.0107981	0.0129537	0.00646414	0.00575298	0.000234351	0.0227815	0.00193366	0.00251087	0.0161427	0.00772456
471	0.125705	0.00363696	0.00228585	0.00637455	0.00349854	0.000703276	0.0062567	0.013359	0.00700324	0.000115838	0.0087775	0.000124523	0.0193445	0.00193803	0.014965	0.0117868	0.00477942	0.00264963	0.0181053
528	0.124784	0.000307415	0.0015826	0.00248262	0.00221082	0.00898874	0.00195194	0.010833	0.00959218	0.00899372	0.00232641	0.00218655	0.003968	0.0168421	0.0145724	0.0108058	0.00262271	0.016934	0.00758311
435	0.124724	0.00230632	0.00298321	0.00159078	0.00240013	0.0021597	0.00172016	0.00252817	0.00901388	0.0102268	0.00889625	0.012926	0.00619049	0.0347498	0.0143279	0.00863431	0.000679349	0.000295574	0.00309526
632	0.124144	0.00216075	0.00662549	0.00525231	0.00306203	0.00233939	0.00237245	0.00486954	0.00283479	0.00446657	0.00873084	0.0141744	0.00414837	0.020783	0.00758109	0.00722701	0.00375956	0.00832344	0.0154333
474	0.123488	0.000266872	0.000980083	0.00334794	0.00227667	0.00136262	0.00167113	0.00742531	0.00448522	0.0215773	0.0197617	0.00506917	0.00924478	0.00657791	0.0073709	0.00865174	0.00192489	0.00587572	0.0156181
402	0.12302	0.00212775	0.00163822	0.00304017	0.00637381	0.000455043	0.0041652	0.00197904	0.00305176	0.0140899	0.000184749	0.0154771	0.000695803	0.00107503	0.0265162	0.0202368	0.000612976	0.00869904	0.0126011
554	0.122916	0.00266704	0.00108832	0.0034351	0.00139051	0.00182493	0.000430539	0.00011676	0.00162282	0.00544956	0.0192872	0.00938395	0.00949552	0.00691418	0.00155929	0.0178599	0.0123817	0.0158759	0.0121323
544	0.122897	0.000772302	0.00160882	2.56621e-05	0.000189221	0.00563892	0.00297978	0.00748013	0.0138357	0.00750335	0.00350833	0.0014741	0.00179874	0.0164082	0.00360169	0.0257591	0.0036941	0.0175278	0.00909163
304	0.12253	0.00358103	0.00435319	0.00528032	0.00275756	0.000765885	0.0191634	0.0142935	0.0101267	0.00125049	0.00444397	0.00218045	0.00903965	0.011199	0.00958319	0.0135994	0.00363298	0.00599218	0.00128708
365	0.122492	0.00305259	0.000773999	0.00757318	0.00278856	0.00715707	0.00154906	0.00583679	0.00210078	0.000257701	0.0135145	0.00600408	0.0213408	0.0119153	0.00383183	0.00482287	0.0224015	0.0052835	0.00228802
421	0.121963	0.00346058	0.00923506	0.00647254	0.00313257	0.00472687	0.00169087	0.0102827	0.00365406	0.00278281	0.00160634	0.00467331	0.0101935	0.00706335	0.000280849	0.0204009	0.0107705	0.0167242	0.00481233
333	0.121785	0.000249532	7.78944e-05	0.00669839	0.00222098	0.00980129	0.00271414	0.011819	0.000684013	0.00310287	0.00145904	0.0163713	0.000574466	0.0127776	0.0354515	0.0013431	0.0020919	0.0142192	0.000128514
520	0.121706	0.00317483	0.00128936	0.0031568	0.00240178	0.00712316	0.00288947	0.0079621	0.00122674	0.000709528	0.00636261	0.00126575	0.0182331	0.00306759	0.0100975	0.026717	0.015341	0.00430924	0.00637829
553	0.121604	4.29583e-07	0.00290394	0.00171415	0.000750017	0.000513907	0.00530438	0.00632744	0.00502627	0.0134803	0.00412498	0.00184074	0.00567272	0.00981908	0.0142396	0.00876224	0.0256227	0.00929217	0.00620849
762	0.121587	0.00181009	0.00116752	0.00496131	0.00460521	0.00433017	0.0116589	0.0107205	0.00658834	0.00179447	0.00781194	0.0052983	0.00409749	0.0102721	0.00423626	0.00977561	0.000259901	0.0159123	0.0162864
533	0.121513	0.00100771	0.000562427	0.00388519	0.00150675	9.82131e-05	0.00322261	0.00167566	0.00722116	0.0173727	0.00254143	0.0136751	0.000861809	0.0128687	0.00726672	0.00975408	0.0216216	0.0120376	0.00433324
399	0.121456	0.000107118	0.00248434	0.00805799	0.0017944	0.00140979	0.00302474	0.00317532	0.00601213	0.00157977	0.00232654	0.0276423	0.00817181	0.00533183	0.00221429	0.00666724	0.00560431	0.0206948	0.0151573
391	0.12131	0.00357548	4.89074e-05	0.00304637	0.000650522	0.00061406	7.87929e-05	0.00902335	0.00606106	0.0015633	0.0082031	0.000735746	0.00684479	0.0161362	0.000368143	0.0100277	0.0210767	0.0243784	0.0088773
771	0.120967	0.00183796	0.000834693	0.00203051	0.0061126	0.00191374	0.00932902	0.0060371	0.000970991	0.00339185	0.00578646	0.0122023	0.00946603	0.00359655	0.0149094	0.00717795	0.00477267	0.0142005	0.0163962
510	0.120463	0.00150061	0.00208536	0.00171729	0.00576317	0.00556785	0.0060706	0.0106602	0.00157178	0.00481297	0.00981408	0.00798793	0.00197753	0.0168017	0.00892415	0.00221534	0.0187438	0.00795713	0.00629148
624	0.120402	0.000130463	0.00209219	0.0017713	0.00530766	0.00266386	0.00462617	0.00150509	0.000963472	0.0133649	0.00209433	0.00256249	0.0149461	0.00890029	0.0142208	0.00420179	0.00954121	0.0225885	0.00892152
450	0.120242	0.0058866	0.00366345	0.00325167	0.00165063	0.00999031	0.00204386	0.0038589	0.00401439	0.00520509	0.00352414	0.00272313	0.00307019	0.0165955	0.015421	0.00110934	0.0184723	0.0159079	0.00385302
509	0.119948	0.000291255	0.000775287	8.86083e-05	0.00100568	0.00211219	0.00646622	0.000459452	0.00786334	0.0067142	0.00418835	0.00660949	0.0299924	0.00770371	0.00782315	0.00355775	0.0131357	0.00342402	0.0177375
447	0.119808	0.00245317	0.00239344	0.000527261	0.00444864	0.0126175	0.0086663	0.000537985	0.012567	0.0182649	0.000423985	0.00793129	0.0177565	0.00251198	0.00651777	0.00755396	0.00229154	0.00355951	0.00878555
363	0.119074	0.00951501	0.0017493	0.00525233	0.00921842	0.00828112	0.00413535	0.00623349	0.00280113	0.0014371	0.00442115	0.00517419	0.00556036	0.01946	0.00292395	0.00170408	0.0157919	0.00293158	0.012484
657	0.118813	0.0010307	0.00426901	0.000825213	0.00896273	0.00631959	0.00455556	0.00991921	0.00312583	0.00499842	0.016308	0.00402884	0.00646899	0.0110617	0.00667791	0.00646866	0.00863291	0.00184126	0.013318
404	0.117777	0.00317306	0.0054139	0.00397607	0.0100313	0.00281707	0.00347482	0.00493551	0.00336241	0.000134446	0.008517	0.0138122	0.00806604	0.021654	0.0030234	0.00557678	0.000384296	0.0077919	0.0116333
542	0.117456	0.000542472	0.00119506	0.0061359	0.0100254	0.00747314	0.00595729	0.0165807	0.0171565	0.00369425	0.00210371	0.0107248	0.00791799	0.00524926	0.00341305	0.004032	0.0101228	0.000779716	0.00435185
539	0.117101	0.00104931	0.000321174	0.00541932	0.0012843	0.00104367	0.00198341	0.00277439	0.00495584	0.00279477	0.00496479	0.00606472	0.00530783	0.00718873	0.0105096	0.0311275	0.00248266	0.0161496	0.0116795
430	0.117013	0.00447786	0.00558848	4.0687e-05	0.00295959	0.0134759	0.00229466	0.00105537	0.0124051	0.00372398	0.000290218	0.000931922	0.00472978	0.00295999	0.0037352	0.00774756	0.0284247	0.0219681	0.000203747
356	0.116625	4.30019e-05	0.00282433	0.000369765	0.00470438	0.00302975	9.10195e-06	0.00600844	0.00682523	0.0112424	0.00827437	0.00366646	0.0142197	0.0158066	0.00205965	0.018134	0.0122767	0.00692943	0.000201539
451	0.116607	0.00181913	0.00337785	0.00901872	0.000593646	0.00606746	0.00832223	0.0119363	0.00771709	0.00299491	0.00617287	0.00896047	0.0166582	0.00652487	0.00498264	0.00638264	0.00644959	0.00464026	0.00398831
512	0.116571	0.00240415	0.00223267	0.00350377	0.00587374	0.00183229	0.00123744	0.00965213	0.00934004	0.00803422	0.00394103	0.0116372	0.00528561	0.00899249	0.00763815	0.0119959	0.00203179	0.014561	0.0063771
774	0.116568	0.00109369	0.0017944	0.00287096	0.00270878	0.000924649	0.00214748	0.00327931	0.00111074	0.0108926	0.0125109	0.000936177	0.00645695	0.00549248	0.0218186	0.0132921	0.00562592	0.0157406	0.00787178
481	0.116242	0.00314799	0.00206932	0.00336353	0.0017273	0.0057169	0.00594933	0.0014938	0.00803179	0.00501342	0.00797956	0.0033748	0.0113968	0.00899398	0.00723391	0.00849868	0.0108041	0.00832011	0.0131264
904	0.116049	0.000673651	0.00106528	0.000120689	0.00215853	0.00107954	0.00249635	0.00474381	0.00218967	0.00880476	0.0014879	0.00936504	0.0139672	0.00886773	0.000607576	0.0122266	0.00766555	0.0279739	0.0105556
502	0.115934	8.33711e-05	0.00289509	0.00235375	0.00484493	0.00670062	0.000633903	0.00250052	0.0116248	0.00378561	0.00309598	0.0101304	0.0134266	0.0052007	0.0189484	0.0084896	0.00535818	0.0144224	0.00143903
489	0.115914	0.00844567	0.00526643	0.00323158	0.0057539	0.00297891	0.00363368	0.00791603	0.00533183	0.00528104	0.0150155	0.0077637	0.00133458	0.000775898	0.0198064	0.0155189	0.00455678	0.00238899	0.000913976
835	0.115737	0.00130859	0.000280337	0.00420475	0.00497262	0.000980382	0.00845046	0.00349596	0.0041357	0.000551003	0.00634697	0.00668502	0.01473	0.00324768	0.0140431	0.00799735	0.0166235	0.00278749	0.0148959
594	0.115531	0.00147389	0.00256537	0.00365211	0.00626565	4.82528e-05	0.00804006	0.00402314	0.000771099	0.00504327	0.0029731	0.0104894	0.00761158	0.0162033	0.0118431	0.00378398	0.00904455	0.00601161	0.0156878
711	0.115481	0.00249115	0.00229204	0.00229381	0.000873781	0.0031441	0.00580708	0.00434097	0.00820276	0.00406534	0.0102714	0.00467901	0.0200682	0.00579169	0.00585392	0.0040938	0.00727618	0.0106862	0.0132496
454	0.115475	0.000906815	0.00170632	0.00325712	0.00184561	0.0129863	0.00394978	0.00524446	0.00591293	0.00203507	0.00770402	0.00460495	0.0075365	0.0145711	0.000178787	0.0111929	0.0222412	0.00141687	0.0081842
860	0.115365	0.0037025	0.00464065	0.000165826	0.00422242	0.00700304	0.00417672	0.0160358	0.0116464	0.00410298	0.00446828	0.00425264	0.00226433	0.00951497	0.00864852	0.000193864	0.0115335	0.0149705	0.00382168
552	0.115355	0.000663487	0.00113129	0.00221534	0.0022032	0.00386979	0.00610332	0.00561915	0.0087137	0.0103561	0.00914113	0.00772977	0.010453	0.00558211	0.00397546	0.0243525	0.000766903	0.0124727	6.16236e-06
529	0.115242	0.00197737	0.000449197	0.0012448	0.00716159	0.0017335	0.007709	0.0121423	0.00676858	0.000224907	0.00809757	0.0102696	0.00350571	0.0170077	0.00116072	0.00905169	0.00422803	0.00865164	0.0138579
431	0.115233	0.00640072	0.0059097	0.00167055	0.00584692	0.00358112	0.00260695	0.00131339	0.00491696	0.00673688	0.00384365	0.0105563	0.00206369	0.00694107	0.00533778	0.022897	0.019748	0.00409443	0.000767492
411	0.114945	0.00340796	0.00495003	0.00172634	0.00107828	0.00111779	0.00909891	0.0200034	0.00590107	0.00232169	0.0130069	0.0124471	0.00371618	0.0100457	0.00287305	0.00636402	0.000714057	0.0098198	0.00635239
856	0.114919	0.000615373	0.000664436	0.0020967	4.09587e-06	0.00300969	0.00653412	0.000577033	0.00102408	0.00883194	0.00179409	0.00708382	0.00826014	0.0139514	0.00243901	0.0201184	0.00370432	0.0168994	0.0173107
393	0.11489	0.0021578	0.000233741	0.000156468	0.00217916	0.00186734	0.00172246	0.000667452	0.00324558	0.00472183	0.00932793	0.00822279	0.0236701	0.00239971	0.00868358	0.00830178	0.00106217	0.0299258	0.00634394
463	0.11488	0.00155719	0.00366528	0.00230984	0.000616958	0.000575949	0.00315317	0.0076717	0.00646802	0.00297496	0.00310868	0.0125183	0.0189314	0.00798646	0.00212509	0.0111815	0.0111958	0.0108035	0.00803603
508	0.114552	0.00193169	0.000281238	0.00337041	0.00425611	0.00754504	0.000461402	0.0038274	0.0187819	0.00112008	0.00700108	0.0156765	0.0057061	0.00865082	0.0075156	0.00735934	0.00113265	0.0168953	0.00303971
564	0.114493	0.00106435	0.0034227	0.000530797	2.85366e-05	0.00415007	0.00547499	0.00379752	0.00211606	0.0016646	0.00735552	0.0152107	0.0191209	0.0134289	0.00325909	0.00792843	0.0045028	0.0141626	0.00727442
668	0.114286	0.00117219	0.00184408	0.00145799	0.00714443	0.00693006	0.0035332	0.00581268	0.000655454	0.00804343	0.00231154	0.00676415	0.0144109	0.00267279	0.0105633	0.00490085	0.0107046	0.0157363	0.00962774
405	0.11419	0.00457035	0.000468298	0.00096863	0.00257506	0.00365356	0.000719545	0.00602735	0.00123788	3.32041e-05	0.0106714	0.0136113	0.0178167	0.0165361	0.0064483	0.00349703	0.00598808	0.00592991	0.013437
519	0.114074	0.000134642	0.00454861	0.00180776	0.00319978	0.00371332	0.00654741	0.000680212	0.00515093	0.00437136	0.00968665	0.00264626	0.00116977	0.000933251	0.0146612	0.0188648	0.0103682	0.0166723	0.00891726
442	0.113854	0.00125647	0.00077855	0.00023588	0.00362666	0.00831427	0.00218034	0.000809626	0.00692738	0.00780106	0.00683508	0.000187483	0.0209239	0.018705	0.00587815	0.00691483	0.00876624	0.0126585	0.00105427
390	0.113788	0.000734346	0.00726109	0.00463381	0.00269043	0.0065247	0.00056745	0.00727094	0.00360797	0.0084199	0.00486616	0.00550429	0.00374152	0.00082399	0.000632523	0.0258834	0.0049734	0.018092	0.00756047
867	0.113171	0.000436982	0.000547196	0.00220228	0.00179905	0.00622269	0.00321227	0.0061161	0.00568993	0.00219674	0.00437565	0.00349221	0.00693767	0.0121137	0.00548417	0.0241818	0.00998268	0.0128666	0.00531333
501	0.113078	3.45005e-05	6.46151e-05	2.70516e-05	0.00376212	0.00813203	0.00299269	0.00836657	0.00435969	0.00531975	0.00287404	0.00383386	0.000958649	0.00927986	0.00913165	0.012882	0.0233157	0.0173566	0.000386337
669	0.112937	0.00145264	0.00359825	0.0035438	0.00152603	0.00712052	0.00313506	0.00171008	0.00637907	0.00567734	0.00492549	0.00503733	0.00223263	0.00948442	0.0130022	0.00563276	0.0195199	0.0168669	0.00209252
576	0.112849	0.00226066	0.001662	0.00561354	0.000554366	0.00185543	0.00140472	0.00382314	0.00757387	0.00838442	0.00726821	0.0077059	0.000901546	0.00959087	0.0194594	0.00363204	0.000613734	0.0196173	0.0109277
641	0.112842	0.00450367	0.00486687	0.00487746	0.00318282	0.00124001	0.00515378	0.0056687	0.00119176	0.00376583	0.0128155	0.01149	0.00178068	0.000661058	0.00254835	0.00134266	0.0141028	0.0183176	0.0153329
413	0.112596	0.00229398	0.00122086	0.000804036	0.00627029	0.00721041	0.00229273	0.00474713	0.00767711	0.00448287	0.0134719	0.00690277	0.00449512	0.00162154	0.000978644	0.0216495	0.0107542	0.00851085	0.00721252
479	0.11226	0.00690301	0.00813568	0.000177905	0.000562462	0.0141762	0.00555232	0.0124551	0.00802006	0.000833691	0.000389747	0.00304308	0.0147663	0.00999242	0.00180541	0.00508928	0.00807257	0.0104808	0.00180423
433	0.112113	0.00230901	0.000616129	0.00873024	0.00616443	0.00490264	2.14399e-05	0.00280094	0.00163349	0.00700112	0.000227407	0.00939781	0.00251504	0.000564177	0.0205477	0.00857362	0.0151564	0.0132177	0.00773369
597	0.112073	0.00244354	0.00146501	0.000379147	0.000920076	0.00776471	0.00577108	0.000797889	0.000827048	0.00590067	0.00552339	0.00353909	0.00952956	0.00489157	0.00634541	0.00921059	0.00754786	0.0272079	0.0120085
559	0.112051	0.00160225	0.000563863	0.00213436	0.0069708	0.00289924	0.000505798	0.000128707	0.00304183	0.000622061	0.00380296	0.00918279	0.00040439	0.00425512	0.0260209	0.00737148	0.0176689	0.015904	0.00897134
672	0.11183	0.00426447	0.00120773	0.00379687	0.00248025	0.0108622	0.00568141	0.0091662	0.00283412	0.00698256	0.0023935	0.00424143	0.00578412	0.0236139	0.00020499	0.00191207	0.0163991	0.000126047	0.00987889
618	0.111452	0.00136232	0.00449894	0.00175621	0.00508009	0.000762849	0.00664042	0.00903102	0.000285791	0.0118534	0.000753056	0.00378603	0.00963957	0.0196869	0.0182819	0.00324436	0.0102398	0.0042119	0.000337807
500	0.111207	0.000713417	0.00241566	0.00382665	0.000179689	0.0018372	0.00533592	0.00147909	0.00469781	0.000945202	0.00392685	0.0157038	0.00652895	0.0130207	0.00271925	0.00191945	0.00560947	0.0325177	0.00782989
601	0.111147	0.00300819	0.000432176	0.00765244	0.0049688	0.0023487	0.00948272	0.00792572	0.0200865	0.00291746	0.00419217	0.00155661	0.00166087	0.00504656	0.00882946	0.00947977	0.00619453	0.0115208	0.00384392
717	0.111008	0.00168718	0.000735972	0.0037318	0.00356277	0.00116519	0.00615531	0.00367111	0.0186337	0.0067351	0.00224755	0.00602594	0.0112675	0.00802327	0.0141626	0.00772866	0.00487068	0.00848424	0.00211914
593	0.110768	0.000698232	0.00108087	0.00462162	0.00363261	0.00237876	0.00821998	0.00328351	0.000317748	0.00142351	0.000198919	0.00269341	0.0104676	0.0131778	0.0162585	0.0135043	0.0105441	0.0065122	0.0117541
460	0.110679	0.00313848	0.0050305	0.00366364	0.00527847	0.00162781	0.0135901	0.00667743	0.00914136	0.00115241	0.000451315	0.0109631	0.00463446	0.0058809	0.00938629	0.00205998	0.0112328	0.0102231	0.00654699
666	0.110561	0.00394723	0.00338278	0.000472274	0.00278509	0.00753102	0.00126956	0.00480343	0.00762256	0.000397009	0.000225805	0.00594605	0.00730367	0.019316	0.0166098	0.000124167	0.00264304	0.0219506	0.00423137
515	0.110496	0.00389578	0.00146389	0.0038616	0.00238092	0.00964544	0.00743067	0.0128521	0.00361242	0.00149934	0.0041579	0.00793721	0.00825609	0.000990721	0.0128662	0.00102595	0.014588	0.0130666	0.000965154
566	0.109824	0.00215521	0.00389469	0.000926559	0.00311951	0.00295183	0.00206565	0.00181644	0.00450548	0.0116267	0.000718377	0.00981042	0.00611572	0.00576402	0.0016404	0.0160287	0.0170942	0.00967592	0.00991409
653	0.109771	0.000182347	0.00212992	6.51345e-05	0.00641827	9.38436e-05	0.00625073	0.00643086	0.00355604	0.00651233	0.00341154	0.0135151	0.0115553	0.00233994	0.00892398	0.00212127	0.0230742	0.0119435	0.00124654
490	0.109771	0.000462579	0.00156625	0.000909728	0.00940733	0.00637991	0.00116592	0.004567	0.0134912	0.00442321	0.00364206	0.00256502	0.00183275	0.00330402	0.0127846	0.0166163	0.014383	0.00770498	0.0045649
886	0.109763	0.00075954	0.00139039	0.000718268	0.000562963	0.00383431	0.00338708	0.00257282	0.000716096	0.0084471	3.53072e-05	0.00870243	0.00581013	0.0132286	0.00405172	0.00687453	0.0149429	0.0251935	0.00853556
556	0.109762	0.000306156	0.00199368	0.00221171	0.00260519	0.00157988	0.0071638	0.00268688	0.00330373	0.000452983	0.0058762	0.005184	0.0116391	0.00733568	0.0206587	0.0130584	0.0131305	0.0105598	1.51559e-05
560	0.109745	0.00296417	0.00426907	0.00468515	0.000697556	0.00286497	0.00996827	0.0036801	0.00501801	0.00724564	0.00168533	0.00362787	0.00712624	0.00380274	0.0198561	0.0166777	0.00871723	0.00434898	0.00250976
355	0.109744	0.00314808	0.00764768	0.00635438	0.00274608	0.00609634	0.00108105	0.00168703	0.00273721	0.0038768	0.0029182	0.0147335	0.00679082	0.0111774	0.00342408	0.000131	0.0329813	0.000256189	0.00195679
608	0.109662	0.00102879	0.00517446	0.00143964	0.00283331	0.0020732	0.0105081	0.00995151	0.00885459	0.00195408	0.0121195	0.0024259	0.00121717	0.0199894	5.40799e-05	0.0116599	0.00389007	0.000901225	0.0135867
525	0.109603	0.000478331	0.00296487	0.000516214	0.0020486	0.00568494	0.0119633	0.00965081	0.0137069	0.0039858	0.00960807	0.010277	0.0118227	0.00339886	0.00913763	0.000808939	0.000870802	0.0118271	0.000852064
700	0.109377	0.00378603	0.0058938	0.00288768	0.00224124	0.00616267	0.00920803	0.0016104	0.000951795	0.00108556	0.00841373	0.0134008	0.0126656	0.00225389	0.00284117	0.00683232	0.0158443	0.00576568	0.00753252
382	0.109369	0.00085391	0.00440471	0.00109632	0.00109236	0.00134726	0.00167402	0.000564801	0.0013646	0.00125307	0.00282617	0.0235344	0.000218322	0.0241459	0.00613619	0.0043116	0.0249815	0.00316105	0.00640331
453	0.109321	0.00161531	0.00106803	0.00202459	0.00297255	0.00794154	0.0063997	0.000288246	0.00821507	0.00659564	0.00307377	0.000129047	0.0125905	0.0153021	0.0165651	0.0200551	0.000615458	0.00314926	0.000719627
511	0.109135	2.7802e-05	0.000160583	0.00247256	0.00318411	0.00986169	0.00958716	0.00247463	0.00664894	0.00206783	0.013842	0.0069694	0.0119766	0.00727918	0.00106667	0.0090414	0.00408505	0.0108774	0.00751245
572	0.108747	0.000305838	0.00104859	0.00249936	0.00064645	0.00114318	0.00368763	0.00234479	0.00374561	0.00479977	0.00996844	0.00164655	0.0185301	0.00459716	0.00230863	0.014257	0.020639	0.00838198	0.00819693
761	0.108477	0.00188921	0.00403796	0.00518095	0.00191354	0.00495691	0.00807049	0.00781326	0.00224198	0.00382716	0.00280732	0.0180427	0.00607225	0.015975	0.00715483	0.000306021	0.0018639	8.1041e-05	0.0162424
625	0.108465	0.000887197	0.00256299	0.000647771	0.000373752	0.00381112	0.00256484	0.00329019	0.00310726	0.0135378	0.00302764	0.0136966	0.001209	0.0115089	0.00810581	0.012264	0.0025921	0.017733	0.00754498
1218	0.108403	0.000690856	0.000925307	0.000248383	0.000593087	0.00359381	0.00307759	0.000425853	0.000668993	0.00766052	0.000524091	0.00913927	0.0122792	0.0122064	0.00380218	0.0109908	0.00709344	0.023212	0.0112715
697	0.1084	0.00112107	0.00168422	0.00830548	0.00205551	0.00248772	0.0108307	0.00969387	0.00643242	0.000398453	0.00344787	0.0131188	0.0106775	0.0053397	0.00956605	0.00136576	0.00603906	0.0111815	0.00465462
693	0.10819	0.00270171	0.00121636	0.00171549	0.0010277	0.00578647	0.00286226	0.0025034	0.0092942	0.00755453	0.00481501	0.00584625	0.00164521	0.014174	0.0118037	0.0107691	0.00904009	0.00818555	0.00724873
504	0.107869	9.75621e-05	0.00461611	0.00406022	0.00376943	0.000613749	0.0116418	0.00439604	0.0118869	0.00181608	0.00395018	0.00201245	0.00851546	0.00111417	0.00254109	0.00266254	0.0253254	0.0122058	0.00664355
570	0.107753	0.00136358	0.000832927	0.000449985	0.00399296	0.00845176	0.00580554	0.00572119	0.000717854	0.00564241	0.00384964	0.00808953	0.00910946	0.00085959	0.0104727	0.00268014	0.0156817	0.00846458	0.0155674
864	0.107655	0.00075037	0.00141386	0.000952531	0.000897994	0.00861348	0.00339313	0.00164678	0.00216042	0.00806461	0.0127577	0.0011035	0.000868728	0.0125164	0.0164978	0.0193121	0.00136798	0.0061191	0.00921852
730	0.10748	0.00325599	0.000785703	0.00199194	0.00146731	0.0043786	0.0034225	0.00131643	0.00478621	0.012177	0.00970883	0.000704379	0.00353755	0.00848884	0.0226386	0.00184977	0.0115365	0.0116727	0.00376107
484	0.107479	0.00316073	0.00120157	0.000319034	0.00845054	0.00126223	0.00459688	0.000238543	0.00940354	0.00696733	0.00323622	0.00882084	0.0127248	0.0206221	0.00648774	0.00393215	0.00447373	0.00289658	0.00868448
578	0.10736	0.0030477	0.00181469	0.000616393	0.00325415	0.000665274	0.00775858	0.00950656	3.63601e-05	0.00712569	0.00670186	0.00612075	0.00232838	0.00927606	0.0150204	0.0138149	0.00918275	0.0104366	0.000653259
482	0.107243	0.00422255	0.00388717	0.00365443	0.00605394	0.00428762	0.00290829	0.00402317	0.00296628	0.00121775	0.00641776	0.00473462	0.0202729	0.00384896	0.00573913	0.00231027	0.0138099	0.00645961	0.010429
811	0.107139	0.00118503	0.00157668	0.000806242	0.00564087	0.00215822	0.00585721	0.00425835	0.00388719	0.0127589	0.0064584	0.0119819	0.00543673	0.00751577	0.00307906	0.00171922	0.0135145	0.0101484	0.00915631
372	0.106978	0.00301708	0.0017814	0.00281291	0.0136391	0.00370253	0.005628	0.00325884	0.00510445	0.012664	0.0114829	0.00170851	0.000686154	0.0132657	0.00217657	0.00243575	0.0202967	0.00115664	0.00216045
1163	0.106724	0.000105893	0.00264587	0.00141561	0.00104792	0.0017241	0.000536885	0.00326581	0.0027297	0.0102499	0.00867396	0.00566793	0.00502992	0.00689117	0.0101082	0.0120418	0.0106948	0.0186683	0.00522585
1266	0.106724	0.000105893	0.00264587	0.00141561	0.00104792	0.0017241	0.000536885	0.00326581	0.0027297	0.0102499	0.00867396	0.00566793	0.00502992	0.00689117	0.0101082	0.0120418	0.0106948	0.0186683	0.00522585
485	0.106187	0.00415906	0.00217854	0.00049946	0.000138031	0.000701295	0.00557121	0.011883	0.00642046	0.00123875	0.000616048	0.00279985	0.00818686	0.00301125	0.0140764	0.00829477	0.0204547	0.0107313	0.00522551
318	0.10597	0.00691723	0.00438908	0.00372194	0.00353654	0.00716098	0.00538465	0.00455557	0.00403348	0.000413632	0.00447433	0.0171264	0.00670395	0.00258807	0.00848203	0.00229935	0.0170073	0.00715401	2.1211e-05
415	0.10558	0.00128706	0.00531218	0.00553964	0.0027415	0.00184539	0.0092525	0.0027796	0.0085594	0.00774676	0.0157431	0.00509986	0.00221562	0.00374274	0.00600941	0.00379349	0.0106959	0.00844702	0.0047691
848	0.105362	0.000135436	0.00301363	0.000701899	0.000830593	0.00195411	9.12461e-05	0.00279207	0.00159612	0.0125667	0.00245005	0.00748008	0.00301987	0.0104808	0.0172146	0.0133466	0.0112951	0.0139583	0.00243471
665	0.104628	0.00222325	0.000452909	0.000646423	0.00149294	0.00420938	0.0028948	0.0109859	0.00484164	0.00121218	0.00617386	0.0155678	0.00266453	0.00610896	0.0179293	0.00618282	0.00661005	0.00951084	0.00492055
551	0.104202	0.00491815	0.00218157	0.000257955	0.00298101	0.00178833	0.00288209	0.00751295	0.00288879	0.00949268	0.00708171	0.00402929	0.0100162	0.0061652	0.0149975	0.00538699	0.0062051	0.00475165	0.0106646
419	0.104047	0.00498969	0.000555856	0.0088874	0.00799083	0.00508111	0.00620056	0.0182881	0.00445006	5.21718e-05	0.00324932	0.0012021	0.00278694	0.0233794	0.00464822	0.00153752	0.00761043	0.00282686	0.000310337
646	0.103824	0.00328583	0.00181616	0.00422473	0.00598022	0.00426213	0.00192856	0.00450288	0.00042185	0.00704528	0.000639229	0.00620035	0.0045397	0.00708241	0.011073	0.0113953	0.010001	0.0141658	0.00525987
617	0.103683	0.00284725	0.00255233	0.000103114	0.00295768	0.00455267	0.00464986	0.00140868	0.00107887	0.020401	0.00710366	0.0107858	0.00777017	0.00779787	0.00580961	0.00171252	0.00941561	0.00218946	0.0105463
586	0.102953	0.00280714	0.00597482	0.00378865	0.00517026	0.000788376	0.00849334	0.000427237	0.000626072	0.00622793	0.0127749	0.00247486	0.00302233	0.00828101	0.00121025	0.0103492	0.00537202	0.0189689	0.00619574
466	0.102949	0.00129251	0.00053565	0.00325241	0.00606998	0.00713279	0.00805171	0.00369091	0.00306054	3.76765e-05	0.00245343	0.0121725	0.00254765	0.000609071	0.00510449	0.0115714	0.0090362	0.017296	0.00903433
531	0.102909	0.00127295	0.0015825	0.00543039	0.000693422	5.90173e-07	0.00299817	0.00488008	0.00129292	0.00510962	0.000772013	0.00953887	0.0029506	0.0204255	0.00730165	0.0130899	0.00748888	0.0106277	0.00745316
584	0.102761	0.00219294	0.00561413	0.00184777	0.000787897	0.00571167	0.00148811	0.00531856	0.0113517	0.00310086	0.0048508	0.00957001	0.000654447	0.00201365	0.0120592	0.0215126	0.000972179	0.00726882	0.00644541
503	0.102646	0.00145161	0.00131965	0.00307217	0.00110392	0.0112014	0.0027342	0.000656659	0.00364423	0.0108875	0.0018856	0.00996586	0.00927192	0.0127041	0.0213645	0.00059644	0.00768772	0.0012046	0.00189384
457	0.102638	0.000882104	0.00155626	0.00479113	0.00164566	0.00161839	0.000135552	0.00873446	0.00200095	0.0023597	0.00299781	0.0106681	0.00124662	0.0151194	0.00780435	0.00867733	0.0176951	0.00153297	0.0131723
362	0.102587	0.00765914	0.00400635	0.00137057	0.00760192	0.00394659	0.00183818	0.00999363	0.00714851	0.00066952	0.00639628	0.00032184	0.0243586	0.00475903	0.00217149	0.00188533	0.00824498	0.0072552	0.00295961
591	0.102409	0.000146478	0.000790992	0.00122426	0.00142288	0.00121979	0.0068662	0.000196497	0.000343674	0.00807811	0.00808856	0.00605672	0.0102454	0.00948194	0.0060754	0.00935184	0.0127417	0.00763064	0.0124476
838	0.101971	0.00217764	0.00305751	0.00104998	0.00271099	0.00670716	0.00207897	0.00335735	0.00310082	2.82496e-05	0.00720895	0.000318287	0.00125671	0.0190826	0.0135015	0.00945904	0.0118212	0.00711159	0.00794209
568	0.101791	0.00170998	0.00429137	0.000548563	0.0007157	0.00807002	0.00536779	0.00439246	0.000203132	0.00324217	0.00754318	0.0156527	0.00447368	0.0104416	0.00850377	0.0156617	0.00843447	0.00212133	0.000417424
778	0.101728	2.78501e-05	0.00240537	0.00117144	0.0011375	0.00354573	0.003877	0.0012238	0.000310845	0.0110968	0.0157277	0.00776538	0.000239068	0.00486499	0.00264043	0.00359635	0.0183635	0.0184684	0.00526594
633	0.10163	0.00347928	0.0020442	0.00405375	0.000202368	0.00395203	0.00110856	0.0075945	0.00151928	0.0050879	0.00199747	0.00834188	0.000625827	0.0106073	0.0062678	0.0110359	0.0174794	0.0160938	0.000138769
630	0.101526	0.00430267	0.000932045	0.00662555	0.00759046	0.005931	0.0105396	0.00578813	0.0103771	3.16334e-05	0.00757162	0.00594086	0.0040166	0.00576855	0.00156913	0.00284807	0.00580122	0.00681912	0.00907217
654	0.101441	0.00164219	0.00082761	0.00479906	0.00179894	0.00391589	0.000929967	0.00341875	0.00178305	0.00489221	0.00179431	0.00813602	0.00580563	0.00207915	0.0148481	0.0116014	0.00757638	0.017097	0.00849518
354	0.100737	0.00162781	0.00179578	0.00685017	0.00190394	0.00124989	0.00622315	0.00292283	0.00646032	0.00518055	0.00407397	0.00930119	0.00712286	0.0179019	0.00818807	0.00106024	0.015732	0.00220638	0.000936347
491	0.100226	0.00425875	0.00390174	0.0036972	0.00340177	0.00599633	0.00609984	0.00087255	0.000495455	0.00445028	0.000649169	0.00246659	0.0122719	0.0154427	0.00320187	0.0111566	0.0161283	0.000915342	0.00481994
649	0.100101	0.00020699	0.00198787	0.00104803	0.00135378	0.000456945	0.000924688	0.00058665	0.0049114	0.000285034	0.00610471	0.00430207	0.0147181	0.00764944	0.0254182	0.00484079	0.000891879	0.0163794	0.00803451
598	0.0997692	0.000935654	0.00189334	6.31842e-05	0.00242344	0.0073254	0.00884259	0.00122856	0.0139353	0.000884281	0.0108155	0.00554304	0.00560528	0.0157132	0.0108117	0.00580507	0.00494249	0.00262418	0.000377023
477	0.09975	0.00311395	0.00345259	0.00292983	0.00166579	0.00123912	0.00196716	0.00240278	0.00615876	0.00186126	0.00763904	0.00228115	0.00857344	0.010207	0.00133625	0.00946409	0.0137604	0.0161571	0.00554023
739	0.0996426	0.00103157	0.00234113	0.000605555	0.0031524	0.00194719	0.0109097	0.00748195	0.00278673	0.00303373	0.002395	0.0133697	0.0021986	0.0159614	0.00999373	0.000665831	0.00352574	0.00380362	0.014439
798	0.0994973	0.00262821	0.00079102	0.00747732	0.00541327	0.00293272	0.00956581	0.0113804	0.0136785	0.000571245	0.00683919	0.00233059	0.00192013	0.00445891	0.0140978	0.00026157	0.000819301	0.00891141	0.00541995
982	0.0990801	0.00146595	0.00186877	0.00200329	0.00363146	0.00788311	0.00115901	0.00633417	0.000989743	0.00333326	0.00512445	0.000469474	0.00636657	0.0150197	0.00695469	0.00147491	0.00975741	0.0188767	0.00636749
410	0.0990492	0.000956244	0.00349271	0.00145086	0.000330414	0.0152027	0.00638948	0.00948797	0.000150282	0.00813348	0.00515867	0.00790536	0.00983319	0.00132446	0.00569054	0.0053719	0.00693287	0.00428593	0.00695207
772	0.0990183	0.00394889	0.00332746	0.000409606	0.00319858	0.0030839	0.00174002	2.24565e-05	0.00152744	0.00141883	0.00661737	0.00386843	0.00410562	0.00289052	0.00775719	0.0163758	0.0220631	0.0112321	0.00543107
549	0.0989332	0.00211123	0.000769815	0.00482272	0.00574739	0.000213285	0.00123959	0.0114457	0.000168424	0.00579584	0.00541448	0.00861687	0.00856351	0.0176811	0.017588	0.00215342	0.000180013	0.00160343	0.0048184
691	0.0989211	0.00110327	0.00142758	0.00300629	0.000576455	0.000986019	0.00609664	0.00131619	0.00360573	0.00476488	0.00524555	0.00762401	0.00018077	0.0126864	0.0146541	0.00846803	0.0160603	0.00156795	0.00955093
374	0.0985052	0.000899605	0.000651699	0.00535782	0.00065119	0.00737009	0.00394428	0.00744804	0.00614256	0.00947944	0.00925995	0.0207072	0.0014188	0.0104024	0.00201249	0.00346742	0.00532664	0.00360681	0.000358905
495	0.0984808	0.00265415	0.00156091	0.000890721	0.000110346	0.0106531	0.00166616	0.00293477	0.0035801	0.0185668	0.00710132	0.00364963	0.00965721	0.0110288	0.00135644	0.00754285	0.00434016	0.00123887	0.00994849
705	0.0984671	0.000820853	0.000972375	0.00094294	0.000724526	0.0079987	0.00598967	0.00429974	0.00372757	0.00197745	0.00764039	0.00540533	0.0143666	0.000447348	0.0104855	0.0105859	0.000790041	0.0111996	0.0100925
623	0.0979233	0.00197633	0.00044264	0.00376096	0.00335394	0.00174944	0.000406362	0.00568805	4.31179e-05	0.00588131	0.00646418	0.00249335	0.00639114	0.00508499	0.0194256	0.0143315	0.0059826	0.00581684	0.00863095
478	0.0979164	0.0049765	0.0063933	0.000552956	0.00316387	0.000995795	0.00169365	0.00237913	9.98961e-05	0.00196554	0.0143983	0.00937483	0.00319627	0.0093857	0.00625262	0.00730477	0.016669	0.000729217	0.00838511
602	0.0978186	0.0018546	0.00145651	0.00223221	0.00180131	0.00313938	0.00690974	0.0115289	0.00211752	0.00369316	0.00702932	0.00254354	0.0129365	0.00436285	0.00569185	0.0106679	0.00841436	0.00526189	0.00617706
629	0.0977609	0.00284896	0.00222642	0.00108883	0.00288349	0.00155083	0.00210481	0.0060476	0.00282518	0.00271945	0.0158227	0.00731886	0.00314843	0.0041922	0.00910497	0.00366678	0.006436	0.0173375	0.00643793
582	0.0977563	0.00136228	0.000623091	0.00115812	0.00247789	0.00742151	0.0104437	0.00248374	0.0108426	0.00401922	0.00273969	0.0202488	0.00228547	0.0042713	0.000848727	0.00640941	0.00500195	0.00567587	0.00944281
580	0.0976778	0.00029426	0.00142757	0.00289466	0.00738583	0.00183646	0.000543475	0.000451354	0.0039471	0.00337345	0.0017052	0.00058324	0.0192098	0.0162196	0.00620834	0.00829955	0.0206566	0.00127291	0.00136838
353	0.0974236	0.00289031	0.000188584	0.00395377	0.0165134	0.0115748	0.00424771	0.00419804	0.00839361	0.00384093	0.00331332	0.00428447	0.00585729	0.0068599	0.00191068	0.00865164	0.00383168	0.00129194	0.00562144
1002	0.0972386	0.000987197	0.000559729	0.00449549	0.0045915	0.00158337	0.00783296	0.00307155	0.00538641	0.0029703	0.0115713	0.00582001	0.00370247	0.00544851	0.00593904	0.00861202	0.00564566	0.00778313	0.0112379
702	0.0971878	0.00174493	0.00173649	0.00204008	0.00111621	0.00323555	0.00105107	0.00252336	0.000445588	0.00951123	0.00827142	0.0030378	0.000283542	0.0010071	0.0131176	0.0178885	0.0188003	0.00254909	0.00882795
781	0.0971296	0.000866837	0.0010964	0.000796259	0.00121148	0.00738434	0.000783175	0.000711228	0.00411175	0.00267495	0.00671227	0.0125674	0.0003478	0.0101867	0.00312046	0.0162477	0.0121939	0.0122627	0.00385425
616	0.0971095	0.00482675	0.00360971	0.000329647	0.00134165	0.00648998	0.00532103	0.0045082	0.00321351	0.00733591	0.011588	0.00217585	0.0100926	0.00128811	0.00465097	0.00764692	0.00655101	0.00608736	0.0100523
446	0.0970999	0.00252518	0.00284109	0.00319897	0.00151328	0.0046728	0.000687583	0.0040155	0.00024845	0.00749501	0.00386811	0.00976612	0.00465126	0.00687795	0.0068953	0.00442606	0.0191171	0.0101967	0.00410348
655	0.0969187	0.00369074	0.00165235	0.00141857	0.0048915	0.00419581	0.00177306	0.00273293	0.00451158	0.0100185	0.00333125	0.00216902	0.010856	0.00668981	0.0213367	0.00540692	0.00753551	0.00415634	0.000552091
506	0.0965198	0.000425871	0.00118556	0.000833382	0.00198083	0.00156098	0.00635716	0.00101098	0.00238858	0.00698411	0.00979715	0.00537766	0.0071356	0.00180157	0.0222338	0.0136268	0.00794111	0.00141682	0.00446187
929	0.0961864	0.0004468	0.000585525	0.00223163	0.00132328	0.00163592	0.00343299	0.00326125	0.00247602	0.00833464	0.00127949	0.00537996	0.00596627	0.0134136	0.0180921	0.000429641	0.00895303	0.00931849	0.00962578
589	0.0961672	0.00106156	0.00020875	0.00155751	0.000143279	0.00519035	0.000651961	0.00285843	0.00406165	0.00712599	1.7897e-05	0.00423162	0.0254462	0.00488415	0.0100056	0.014253	0.00521579	0.00392189	0.0053316
548	0.0961316	0.000566081	0.000422701	0.00197104	0.00494953	0.00594343	0.00155638	0.00213067	0.00454	0.00718778	0.00272491	0.00717689	0.00252997	0.0135087	0.0167087	0.0122155	0.00430656	0.00434892	0.00334378
1098	0.0961299	0.000390207	0.00105231	0.000939749	0.00567637	0.0050434	0.00255174	0.0029441	0.00203176	0.00384612	0.00505067	0.000103097	0.00751632	0.00734687	0.0105794	0.00126522	0.0167188	0.0192276	0.00384615
1154	0.0961299	0.000390207	0.00105231	0.000939749	0.00567637	0.0050434	0.00255174	0.0029441	0.00203176	0.00384612	0.00505067	0.000103097	0.00751632	0.00734687	0.0105794	0.00126522	0.0167188	0.0192276	0.00384615
563	0.0958786	0.000410036	0.00243652	0.005967	2.27271e-05	0.00145505	0.00129319	0.0036897	0.00494594	0.00673904	0.00407607	0.014847	0.00349151	0.00142342	0.00202506	0.00391713	0.00526201	0.0239705	0.00990669
773	0.0958485	0.00101509	0.00183243	0.000674226	0.00329981	0.00346631	0.00408947	0.00435541	0.00515931	0.00714347	0.00538098	0.000530585	0.00116795	0.0189355	0.00115092	0.00215706	0.0115614	0.0178976	0.0060311
744	0.0954579	0.000160769	0.00237958	0.00097091	0.00121477	0.00547534	0.00259371	0.00240528	0.00721571	0.00443191	0.00697701	0.00406197	0.0109392	0.00374019	0.0114225	0.00253206	0.0191581	0.00398607	0.00579284
604	0.0947069	0.00261225	0.00105584	0.00962243	0.00304533	0.000267829	0.00522573	0.0178304	0.00539654	0.00418879	0.0117378	0.00443723	0.00379381	0.000521016	0.0118279	0.00102582	0.00343594	0.0072575	0.00142473
440	0.0946435	0.00055211	0.00234438	0.00158167	0.0047148	0.000638017	0.000747717	0.00128329	0.0118094	0.00384515	0.00418735	0.00536376	0.00771561	0.0145344	0.00478972	0.0156642	0.00119245	0.00784008	0.00583938
751	0.0946256	0.000493866	0.00123442	0.00205104	0.000938768	0.0122494	0.00451542	6.07913e-05	0.000572585	0.00123785	0.00543057	0.00491294	0.00443348	0.00662165	0.0131888	0.00376543	0.00686312	0.0253542	0.000701188
709	0.0945654	0.000260031	0.00233785	0.00216527	0.002279	0.000207468	0.000218501	0.00207301	0.00402612	0.0112985	0.0030166	0.0111046	0.00197014	0.00461079	0.0107035	0.00318685	0.0104183	0.0188616	0.00582736
647	0.0945379	0.00459898	0.00539231	0.000476237	0.00254101	0.00154797	0.00413374	0.0045435	0.00279054	0.00740263	0.00251094	0.00613396	0.000291082	0.0082601	0.00989207	0.00969898	0.0166289	0.00563062	0.00206428
505	0.0941116	5.15173e-05	0.00325092	0.00197107	0.000978378	0.00206874	0.00712333	0.00274443	0.00506014	0.0105091	0.00347259	0.00500204	0.00156371	0.0171894	0.00828539	0.00472093	0.006866	0.00404038	0.00921351
499	0.0939639	0.00118552	0.0022774	0.00226749	0.000516607	0.000641617	0.00498074	0.00598079	0.0119472	0.00585109	0.00212698	0.0079884	0.010693	0.00151213	0.00510915	0.00726232	0.00923412	0.0124769	0.00191241
579	0.0938876	0.00327223	0.00283624	0.00244526	0.00218512	0.00577622	0.00574553	0.00734724	0.0016362	0.003246	0.0141729	0.00103955	0.00017976	0.00363408	0.00984064	0.00235078	0.00253911	0.0164256	0.00921513
583	0.0938797	0.00131156	0.00142458	0.00524912	0.00344016	0.00615804	0.000425594	0.00781017	0.00373744	0.00615174	0.00477638	0.000155076	0.00250579	0.00948753	0.00664455	0.00883699	0.00418371	0.011228	0.0103533
480	0.0938662	0.000770432	0.00409321	0.000849839	0.000365943	0.00226895	0.0034155	0.00857019	0.00705582	0.00426139	0.00906405	0.0103261	0.00716677	0.0136472	0.00523219	0.0088769	0.00313854	0.00441237	0.000350781
921	0.0938294	0.000983895	0.00417475	0.00106624	0.00333373	0.00155721	0.00759568	0.00860264	0.00543702	0.00218305	0.00572631	0.0103718	0.0046	0.0141312	0.00471484	0.00146033	0.00186581	0.00154752	0.0144774
640	0.0935488	0.00248115	0.000189587	0.00311768	0.00424159	0.0014518	0.00470431	0.0075181	0.0173443	0.00523504	0.00218147	0.00767738	0.00130127	0.0102488	0.00823538	0.00122799	0.00599079	0.00456157	0.00584059
465	0.0934909	0.00218237	0.00228514	0.00200816	0.00077924	0.00102458	0.00673126	0.00105823	0.0056735	0.000189858	0.00048754	0.00281733	0.0041996	0.00717747	0.00442524	0.0259483	0.0190041	0.00282201	0.00467701
1204	0.0934117	0.00201813	0.000916045	0.00260431	0.00141	0.00622086	0.00241046	0.00721031	0.0021825	0.00337302	0.00134528	0.00391277	0.00435279	0.0139789	0.00779734	0.00606975	0.01941	0.00467864	0.00352053
592	0.0929227	0.00234331	0.00256346	0.00266953	0.00964296	0.00233707	0.00468582	0.00398318	0.0207465	0.00290736	0.0102996	0.0063659	0.00798525	0.0023727	0.00228945	0.00331825	0.00130262	0.0061854	0.000924319
897	0.0928321	0.000370216	0.000166632	0.00220144	0.00707778	0.00234032	0.00767672	0.01118	0.00508352	0.001535	0.00530195	0.00813127	0.000642027	0.00646951	0.00991937	0.00297536	0.0078861	0.0071015	0.00677337
590	0.0927527	2.12819e-05	0.000728894	0.00365295	0.00546652	0.000895961	0.00591656	0.00205722	0.0140134	0.00500838	0.00439462	0.00186037	0.000486463	0.0132921	0.0105048	0.00718376	0.00208943	0.00785837	0.0073216
648	0.092651	0.000871486	0.00168538	0.00471893	0.00176969	0.00208062	0.00309763	0.00667488	0.00702798	0.00475405	0.0014576	0.00310606	0.0142859	0.0125286	0.00170088	0.00124299	0.00767745	0.0105758	0.00739501
804	0.0923743	0.00181909	0.00469558	0.00314063	0.0016367	0.00212444	0.00321256	0.00378634	0.00238239	0.000633489	0.00417362	0.00983986	0.00640025	0.0137913	0.0103804	0.00847812	0.000164418	0.00509663	0.0106184
704	0.0920982	0.00163771	0.000618408	0.000591443	0.00023315	0.00126646	0.00469007	0.00567526	0.000229471	0.0127886	0.00147573	0.00573304	0.00803583	0.00698857	0.00549916	0.0161849	0.0105042	0.00915374	0.000792428
887	0.0920912	8.87539e-05	0.00255207	0.000143944	0.000920288	0.00257726	0.000908715	0.000655373	0.0013804	0.00509396	0.00273955	0.00908325	0.00564989	0.0128402	0.00939447	0.00771052	0.00252647	0.0225808	0.00524531
599	0.0919825	0.00117076	0.00293964	0.00115933	0.00270038	0.0074955	0.00167108	0.0143402	0.00795603	0.00620636	0.00613934	0.00393429	0.00370226	0.00468728	0.0024991	0.00334605	0.0187343	0.00220425	0.00109624
416	0.0914942	0.0017107	0.000111944	0.000639008	0.00161363	0.000537637	0.00105145	0.00850424	0.000251066	0.00183861	0.0189695	0.00702507	0.00766573	0.00595986	0.0216512	0.00145958	0.00334892	0.00897329	0.000182843
540	0.091407	0.00228323	0.00167515	0.000513223	0.00114521	0.00401894	0.00871035	0.00106663	0.00886978	0.00876054	0.00402702	0.00243553	0.00454749	0.00828028	0.00397773	0.00915114	0.00823793	0.0104515	0.00325527
736	0.0912462	0.000896029	0.00215638	0.0010344	0.00102557	1.77755e-05	0.00633441	0.0010187	0.0111561	0.00499106	0.00554194	0.0177787	0.0102597	0.00747619	0.00516865	0.00259234	0.000876895	0.0108819	0.00203952
841	0.0911022	0.00266882	0.00368933	0.00204466	0.00419305	0.00475689	0.00124777	0.00461463	0.00172036	0.00482815	0.000727947	0.00158777	0.0117387	0.00950077	0.00866565	0.00573279	0.0146902	0.000484235	0.0082105
758	0.0910262	0.00122908	0.000680973	0.000716805	0.000876213	0.0084829	0.00321542	0.00100125	0.00521204	0.00602998	0.000858708	0.00819768	0.0158025	0.00238461	0.00417941	0.00454243	0.00677195	0.0161593	0.00468495
615	0.0908414	0.000970438	0.000230444	0.00474014	0.00242985	0.00477487	0.00579385	0.0112659	0.00463343	0.00349438	0.00352938	0.00421896	0.00195473	0.00801485	0.000544467	0.00540733	0.015859	0.0107358	0.00224353
1192	0.0907317	0.00127614	0.000412447	0.00369747	0.00228165	0.00524568	0.00224409	0.00444834	0.00662313	0.000632319	0.00867731	0.00957348	0.00864534	0.00277794	0.0134555	0.00215111	0.00130949	0.00962606	0.00765422
713	0.090683	0.000967503	0.00299331	0.0042691	0.000624488	0.00726172	0.00317965	0.00466756	0.00162955	0.00506179	0.00358775	0.00764076	0.00560316	0.00719836	0.00592924	0.00231946	0.00530994	0.0194418	0.00299792
516	0.0906148	0.00144731	0.00332811	0.0025202	0.000737892	0.00501332	0.00573448	0.00512622	0.00820766	0.00251323	0.00313392	0.00435397	0.0145155	0.00479778	0.00737721	0.00546575	0.000382729	0.0124075	0.00355206
690	0.090588	0.000672311	0.00108276	0.000544816	0.00702602	0.00474112	0.00192597	0.000613341	0.00391761	0.00519741	0.00784115	0.00683918	0.00222526	0.00828744	0.00483378	0.0113674	0.00550831	0.0138828	0.00408134
575	0.0904902	2.49741e-05	0.00237555	0.000140231	0.000103145	0.000824084	0.0101243	0.00462035	0.0055018	0.000123774	0.00231072	0.0100962	0.00527799	0.00234069	0.0131663	0.00791168	0.0199193	0.000234121	0.00539507
801	0.0904632	0.00202444	0.00162883	0.000955676	0.00169609	0.00451995	0.00131484	0.00311794	0.000117983	0.00478602	0.00457608	0.00349831	0.00307659	0.00914372	0.0041075	0.0146683	0.00459638	0.0157665	0.010868
696	0.0903601	0.000616518	0.000411649	0.0018327	0.000169997	0.00438619	0.000835665	0.00902634	0.00907092	0.00202797	0.00947145	0.00173352	0.00416956	0.0283117	0.00429283	0.00464889	0.000628207	0.00690799	0.00181796
966	0.0902821	0.00117667	0.000306318	0.000676645	0.00409314	0.00239409	0.000506346	0.00222309	0.00141149	0.00292666	0.00598689	0.000172632	0.011628	0.0061816	0.00587667	0.0173726	0.0166987	0.00394186	0.00670874
659	0.090217	0.000950267	0.00144624	0.00129932	0.00109252	0.00630804	0.00314125	0.00522874	0.00442494	0.00664275	0.0027037	0.00420359	0.00286317	0.00776421	0.0158116	0.00742651	0.0113349	0.00295952	0.00461577
675	0.0900518	0.00430876	0.00117138	0.00388059	0.00412147	0.00241597	0.0033785	0.00171009	0.00338327	0.000770514	0.00871666	0.009432	0.0120776	0.00540854	0.0066436	0.00836016	0.00190589	0.00162602	0.0107407
513	0.0899298	0.000867206	0.00453984	0.000683606	0.000271717	0.00119285	0.00358118	0.0118397	0.0185364	0.00274491	0.00754935	0.000191239	0.00393072	0.0102343	0.00198826	0.0133508	0.00101439	0.00615749	0.00125593
638	0.0897503	0.000173011	0.00125274	0.000390939	0.0018551	0.00434095	0.00427196	0.00128967	0.00579309	0.0100291	0.0087767	0.0146316	0.00220701	0.0112091	0.00887209	0.00439136	0.00417161	0.00204426	0.00405008
694	0.0897391	0.00167629	0.000313914	0.00352143	0.0049329	0.000658915	0.00477471	0.00748101	0.0074969	0.00336996	0.00736	0.00440798	0.0100797	0.00693727	0.00867649	0.00527968	0.00671628	0.00386715	0.00218843
682	0.0896125	0.00162386	0.00387385	0.00200979	0.00108506	0.0076967	0.00119488	0.00138456	0.00172031	0.000303825	0.00954727	0.0170805	0.0110168	0.00565005	0.00815845	0.00124579	0.000439592	0.00267811	0.0129031
1152	0.0895851	0.00211297	0.00280572	0.00105732	1.04509e-06	0.0070081	0.00214447	0.00164056	0.00324638	0.00158898	0.00545183	0.00201251	0.00567254	0.0214715	0.0132031	0.00593224	0.00151543	0.00910689	0.00361359
685	0.0894928	0.000255097	0.000774053	0.000364387	0.00531795	0.00155131	0.00203043	0.00494462	0.00349864	0.00632153	0.00309844	0.00964572	0.00775702	0.00898558	0.00111149	0.00473524	0.0170373	0.00806018	0.00400375
607	0.089436	0.00147475	0.00132803	5.34169e-05	0.000281558	0.0012186	0.000724582	0.00927622	0.00344075	0.00543645	0.00246777	0.00468855	0.00584199	0.00562387	0.00131445	0.000541941	0.0111895	0.0324378	0.0020958
673	0.0893895	0.00233559	0.00187701	0.00070784	0.00236152	0.000255809	0.00348794	0.00142039	0.00462665	0.00152964	0.0058828	0.000254457	0.0167881	0.000691223	0.00857087	0.00463574	0.00864904	0.0108489	0.0144659
759	0.0893461	0.000192498	0.000655975	1.22486e-05	0.00504161	0.00345012	0.00283577	0.000526731	0.00258374	0.00243599	0.00208493	0.0100178	0.00762272	0.00893148	0.00734788	0.0118713	0.000124293	0.023171	0.000440002
507	0.0891424	0.00335518	0.00195806	0.00182718	0.00440994	0.00455278	0.00339331	0.0044413	0.0100149	0.00201296	0.00104806	0.000868179	0.00292269	7.41806e-05	0.00720588	0.0146775	0.00791246	0.0142783	0.00418958
793	0.0891315	0.000491487	0.000429329	0.000630766	0.000246601	0.00716739	0.00186272	0.00128083	0.00089415	0.0052822	0.00470726	0.00313157	0.00856786	0.00140236	0.00631921	0.00855946	0.0161707	0.014979	0.00700854
441	0.0887676	0.00320223	0.00157805	0.00400302	0.000852091	0.00636721	0.0169228	0.00452091	0.00273406	0.00274699	0.00815319	0.00591751	0.00134814	0.00438782	0.00846889	0.000657704	0.00587043	0.00741305	0.00362353
869	0.0887597	0.00475231	0.00495188	0.0017498	0.000647827	0.000128729	0.000329845	0.00319249	0.00358566	0.00183805	0.0134977	0.00664461	0.00177868	0.00122469	0.00196617	0.0205743	0.0142733	0.00248379	0.00513989
635	0.0887531	0.000407975	0.00426697	0.000685571	0.0002554	0.00105823	0.00250504	0.00429955	0.0053907	0.0109372	0.00181232	0.00213657	0.0152786	0.00412049	0.00369587	0.00838525	0.00335848	0.0126167	0.00754217
567	0.0886856	0.00120234	0.00390085	0.00554221	0.00676226	0.000356859	0.00586848	0.00816915	0.00332768	0.000535456	0.00242491	0.00618594	0.00922444	0.0039117	0.0100263	0.00408532	0.00609819	0.000237873	0.0108256
550	0.0885158	0.00149079	0.00298631	0.00196691	0.00123368	0.00384931	0.00105758	0.00884344	0.00515964	0.00647538	0.00183787	0.00439289	0.00499036	0.00799497	0.0054655	0.0101479	0.00362063	0.0130977	0.00390502
968	0.0884955	0.000613305	0.000676422	0.0019487	0.00197908	0.00178053	0.00205179	0.0016936	0.00953987	0.00592106	0.000949078	0.00605939	0.00972684	0.00808045	0.00834869	0.00752793	0.00479982	0.0119794	0.00481949
1016	0.0884839	0.00060189	0.00582692	0.000689253	0.0032552	0.00532782	0.000425057	0.0111403	0.00430991	0.000902856	0.00895417	0.00586643	0.00512278	0.00824282	0.0038654	0.00761235	0.00556802	0.00772899	0.00304373
557	0.0883165	0.00149192	0.00214524	0.00339906	0.00456992	0.00183859	0.00674612	0.00415221	0.00282528	7.83463e-05	0.00360708	0.00214663	0.004009	0.00401197	0.00893724	0.00293118	0.0094337	0.0237773	0.0022157
821	0.0883075	0.0011168	0.000826894	0.000621841	0.000376722	0.00418942	0.000944497	0.000274364	0.00053914	0.00729603	0.00603253	0.00118175	0.00450398	0.000899461	0.0135626	0.0170603	0.0123785	0.0100644	0.00643822
621	0.0882899	0.00118915	0.00161106	0.000322182	0.00261575	0.000760659	0.0026909	0.00851479	0.0100878	0.0013956	0.0125258	2.49534e-05	0.0138988	0.00153392	0.0128819	0.00469591	0.00131985	0.00454556	0.00767536
475	0.0882621	0.000812708	0.000137573	0.00225105	0.00198976	0.00339121	0.00541908	0.00127284	0.00336935	0.0202095	0.00411897	0.0022768	0.0100423	0.000157814	0.00218961	0.014941	0.0102557	0.000376702	0.00505008
757	0.0881988	0.000240055	0.000681123	0.000210051	7.19211e-06	0.00994457	0.00442927	9.4847e-05	0.000896571	0.00189522	0.0132259	0.00788798	0.00060931	0.00918847	0.00978112	0.0171388	0.000304884	0.00085373	0.0108098
855	0.0879949	0.00362131	0.00562685	0.00188758	0.00132189	0.00188253	0.00269755	0.00294465	0.00371985	0.0014139	0.00536053	0.00714065	0.00339816	0.0115011	0.0067205	0.0113033	0.00925864	0.0015235	0.00667232
444	0.0879419	0.00023605	0.00160803	0.00305711	0.00195037	0.00104303	0.000637481	0.00463442	0.00571153	0.00485552	0.01663	0.000547101	0.00223758	0.00560655	0.00113298	0.00176122	0.011003	0.0153868	0.0099031
1212	0.0879073	0.000786988	0.000357662	0.00249616	0.00565527	0.00819369	0.00220422	0.00246218	0.000774629	0.000118519	0.000816252	0.00137091	0.00398747	0.0186843	0.010444	0.00671603	0.014495	0.00406019	0.00428394
970	0.0878919	0.000498558	0.000691095	0.000129839	0.000713206	0.00307623	0.00416283	0.00429468	0.00342629	0.00630791	0.00582172	0.00728051	0.00459382	0.00959848	0.0062449	0.00806376	0.00367974	0.0103917	0.00891666
1027	0.087649	0.00247383	0.00249894	0.00165558	0.00364605	0.00538013	4.29499e-05	0.00584519	0.00103345	0.00114201	0.00198868	0.00334796	0.00596903	0.0158666	0.00656363	0.00608311	0.0158906	0.00199878	0.00622245
1234	0.0875425	0.00105588	9.46457e-05	0.0040256	0.00462162	0.00182387	0.00814246	0.00521852	0.00533931	0.00218373	0.0110119	0.00625685	0.00276664	0.0044263	0.0056895	0.00449573	0.00220375	0.00976469	0.0084215
637	0.0875153	0.00206255	0.000741279	0.00298057	0.00285204	0.00764473	0.000382548	0.000799193	0.00648933	0.00475554	0.00270178	0.00543373	0.00135854	0.0101401	0.00202947	0.00441696	0.00399033	0.0223313	0.00640534
620	0.0874827	0.000515609	0.000197086	0.00250989	0.00492025	0.00174277	0.00722865	0.0100302	0.0065759	0.00712209	0.00161663	0.018148	0.00510963	0.0005345	0.00593608	0.00237816	0.00875394	0.000685426	0.00347789
627	0.087386	0.00134893	0.001459	0.00108564	0.00664176	0.0010837	0.000213062	0.000865705	0.000755081	0.00359547	0.00615423	0.00691978	0.00170536	0.0131578	0.00154531	0.0126697	0.0143546	0.0125796	0.0012512
486	0.0873405	0.00207432	0.00184801	0.00347165	0.000324001	0.00355122	0.00297743	0.0033971	0.00251895	0.00593219	0.0112864	0.000981058	0.00824558	0.0145675	0.0112744	0.00126636	0.00222337	0.00729652	0.00410442
753	0.0872213	0.000296909	0.00180176	0.000649802	0.000893086	0.00234363	0.00524538	0.00580481	0.00506001	0.00644953	0.00389414	0.00279599	0.00946353	0.00994055	0.00629038	0.0114289	0.00326535	0.00273325	0.00886435
406	0.0867558	0.00344632	0.000648661	0.004285	0.000711414	0.00160988	0.00346779	0.00375123	0.00596312	0.00675737	0.00111816	0.0020508	0.0148827	0.00493267	0.00491863	0.0126453	0.00106288	0.00629121	0.00821256
892	0.0864925	0.000202496	0.000574878	0.00206561	0.000113923	0.000454052	0.00670529	0.00305983	0.00115212	0.0134051	0.00961019	0.00598336	0.00779409	0.00517516	0.0187381	0.00371289	0.0023574	0.00504518	0.000342943
518	0.0862975	0.000113934	0.00160768	0.000120005	0.0036215	0.00168787	0.0046311	0.0030243	0.00282367	0.00267569	8.7178e-05	0.0021116	0.0142611	0.0153926	0.00754722	0.0147935	0.00284188	0.00589521	0.00306136
937	0.0862111	5.81848e-05	0.00234824	0.0007801	0.00819392	0.00114025	0.000527587	0.000802383	0.000266893	0.00686063	0.00490306	0.00825095	0.00285132	0.00345802	0.00223201	0.0108765	0.0136852	0.0163688	0.00260704
976	0.0861911	0.00208597	0.000825764	0.00369771	0.00393655	0.00494291	0.00169766	0.00742044	0.00882411	0.00133795	0.00205893	0.00525726	0.00158018	0.0121118	0.00904636	0.00551541	0.0124643	0.00131988	0.00206785
805	0.0860438	0.000376987	0.00110624	0.000917973	0.00177626	0.000606183	0.00237739	0.00884174	0.00239406	0.00721911	0.000556078	0.00582983	9.64731e-05	0.00517929	0.000998398	0.0135548	0.0103741	0.0177799	0.00605904
874	0.085954	0.000921355	0.00203888	0.00340872	0.00221971	0.00234772	0.00113813	0.000788349	0.00623522	0.00725483	2.23108e-06	0.0101609	0.00241029	0.00274216	0.0022315	0.00659377	0.00800284	0.0188629	0.0085944
749	0.0857652	0.00439027	0.0036201	0.000685756	0.00184734	0.00219984	0.00271672	0.00278849	0.00373011	0.00143573	0.00670288	0.00339059	0.0040473	0.0147318	0.00792467	0.0163762	0.00499952	0.00023525	0.0039427
662	0.0857284	0.00206069	0.000950975	0.00289198	0.00224163	0.00382897	0.000526093	0.00354023	0.00227077	0.00665095	0.00120753	0.00801461	0.00482325	0.00328161	0.0158742	0.00535158	0.00653827	0.0107656	0.00490943
1188	0.0857081	0.000951899	0.000322228	0.00496736	0.00424219	0.00100867	0.00801193	0.00416015	0.00629631	0.000446343	0.00868001	0.0039307	0.00537911	0.00315145	0.00930845	0.0045981	0.00921059	0.00156036	0.00948229
1259	0.0857081	0.000951899	0.000322228	0.00496736	0.00424219	0.00100867	0.00801193	0.00416015	0.00629631	0.000446343	0.00868001	0.0039307	0.00537911	0.00315145	0.00930845	0.0045981	0.00921059	0.00156036	0.00948229
999	0.0856921	0.000111663	0.00124511	0.00568106	0.00430435	0.00115831	0.00764322	0.00290794	0.00700003	0.00113915	0.00516674	0.00663815	0.00450569	0.00236875	0.0105703	0.00964005	0.00585446	0.00245784	0.00729925
846	0.0853739	0.00284553	0.00134183	0.00145247	0.00381438	0.00317745	0.000366336	0.0026346	2.4429e-05	0.00135976	0.00234954	0.00529421	0.00657258	0.00710517	0.0089886	0.00181931	0.0206345	0.00658514	0.00900799
905	0.085157	0.00110745	0.00117601	0.00131839	0.00578325	0.00737221	0.00148387	0.0130295	0.00354406	0.000652051	0.00162798	0.00132541	0.00213394	0.0118941	0.00349497	0.00525887	0.0139907	0.00434705	0.0056172
527	0.0849227	0.00442102	0.0034182	0.00239936	0.00183219	0.00395672	0.00153102	0.0033159	0.0105525	0.00546019	0.010431	0.00233579	0.000384592	0.00116271	0.00770353	0.0123976	0.00912773	0.00343013	0.00106255
726	0.0847358	0.00357078	0.0029231	0.000943869	0.00402739	0.00586396	0.000900114	0.0013574	0.00119254	0.00236841	0.00205123	0.000811958	0.00204997	0.0133301	0.0084216	0.00708905	0.016819	0.00713749	0.0038779
680	0.0846899	0.000887029	5.97845e-05	0.00135622	0.00452899	0.00181714	9.52206e-08	0.00431244	0.000672343	0.00955565	0.000872058	0.0042263	0.000821387	0.0164752	0.0202511	0.00283859	0.00130747	0.00783844	0.00686966
514	0.0844835	0.000924505	0.00308292	0.00386826	0.000892661	0.00605682	0.00385306	0.000592747	0.0118497	0.00485116	0.0050791	0.0132686	0.0105729	0.00123746	0.000322686	0.00198923	0.0094813	0.00465697	0.00190354
747	0.0844203	0.00111752	0.00230512	0.000101527	0.000658272	0.00328251	0.000377823	0.00470094	0.00599447	0.003222	0.0036549	0.00215952	0.00832406	0.0170637	0.00136349	0.0161632	0.0120339	0.00125842	0.000638903
565	0.0842003	0.00494569	0.00104761	0.00355922	0.00606275	0.00353289	0.00343928	0.00380611	0.000349658	0.00715902	0.00252692	0.0148968	0.0039311	0.00604112	0.000804635	0.00646802	0.00597398	0.00583443	0.00382103
1221	0.0841298	0.00153632	0.00143333	0.000897955	0.0024403	0.000443835	0.00344445	0.00310617	0.00148801	0.00459416	0.000275614	0.00666542	0.00933591	0.000464843	0.0010899	0.0100673	0.0116904	0.0151237	0.0100321
983	0.0840575	0.000403428	0.00305125	0.00094889	0.0018838	0.000907104	0.00817032	0.0039809	0.0033832	0.00108162	0.00917054	0.0156965	0.0120043	0.00268502	0.00334168	0.00225017	0.00529362	0.0056152	0.00418991
901	0.0839867	0.00203057	0.00167517	0.00212822	0.00126917	0.000748228	0.0078588	0.00405706	0.00864876	0.00104168	0.00992198	0.0107719	0.011882	0.00234593	0.00331913	0.00323341	0.00254722	0.00478844	0.00571907
915	0.0836857	0.00116453	0.000886442	0.00529346	0.00368677	0.00470995	0.0059327	0.00750387	0.00627835	0.00154297	0.0111537	0.00629482	0.00717537	0.00286833	0.00532205	0.000402206	0.00268188	0.00636786	0.00442042
658	0.0836414	0.000519535	0.00231841	0.00193383	0.000767096	0.00233506	0.00375653	0.00853592	0.00677189	0.00660644	5.11195e-05	0.00525036	0.01063	0.015334	2.70784e-05	0.00794223	0.00314348	0.00430215	0.00341625
535	0.08348	0.000461725	0.000665268	0.00247995	0.00248975	0.00296625	0.00301311	0.00418748	0.00754652	0.00760526	0.00903653	5.2403e-05	0.00329142	0.00863686	0.00351983	0.0071224	0.00824309	0.00822624	0.00393588
461	0.0833688	0.00039954	0.000948449	0.00138961	0.00249738	0.0126996	0.0125665	0.00159257	0.00214233	0.00126093	0.00299414	0.00197731	0.00655032	0.00615278	0.0107536	0.000991552	0.00610003	0.00496906	0.00738312
840	0.0833292	0.000489663	0.001333	0.00274487	0.00115554	0.00090537	0.00330891	0.00170297	0.0164706	0.000858927	0.0084899	0.00316422	0.00428321	0.00274439	0.00962215	0.00944154	0.00725112	0.00701442	0.00234842
595	0.08328	0.00228286	0.00312544	0.000821774	0.00367574	0.00711104	0.0010334	0.00326105	0.000356129	0.00402246	0.00362393	0.0121279	0.00687635	0.000146975	0.00443656	0.00586237	0.0043981	0.0161819	0.00393606
642	0.0830493	0.000908452	0.00280376	0.00416018	0.00487397	0.00698133	0.00293946	0.00595276	0.00577344	0.00606512	0.000135404	0.0014851	0.000485375	0.0026814	0.0124581	0.00186765	0.0035591	0.00494878	0.01497
745	0.083017	0.00311037	0.00352952	0.00204698	0.00101365	0.00352938	0.0047829	0.00311996	0.000121638	0.00454392	0.0041582	0.0112948	0.00349103	0.0158316	0.00602926	0.00199492	0.00157026	0.00886132	0.0039873
643	0.0828888	6.46924e-05	0.00170708	0.00303798	0.00568646	0.00156107	0.00490243	0.00037978	0.00828478	0.00149877	0.0111148	0.00167886	0.00604411	0.0026154	0.00482434	0.0020663	0.00708132	0.0156992	0.00464137
587	0.0828785	6.88345e-05	0.00213743	0.000962015	0.000237896	0.00524785	0.00961044	0.00333428	0.00302962	0.00528182	0.00248141	0.000688064	0.00567363	0.00476574	0.00896668	0.00310403	0.00806029	0.0135588	0.00566958
1256	0.0827833	0.000790298	0.000478876	0.00458027	0.00447001	5.12355e-05	0.00729556	0.00616517	0.00647221	0.00132059	0.00794591	0.00741396	0.00518308	0.00619806	0.0103263	0.0031818	0.00372565	0.00419541	0.00298888
899	0.0826661	0.00127636	0.00157079	0.00103758	0.00164542	0.00319785	0.000758641	0.000461133	0.00300799	0.000964064	0.0128114	0.0117972	0.00401672	0.00341737	0.0114941	0.00864982	0.00758524	0.00821235	0.000761985
737	0.0825589	0.000782187	0.000869838	0.00117605	0.000871273	0.0076589	0.00136368	0.0021194	0.000649253	0.00804809	0.000960037	0.000440407	0.0116099	8.7939e-05	0.0152802	0.00700642	0.00173508	0.00915765	0.0127426
631	0.0823953	0.00124798	0.0018139	7.61486e-05	0.00112614	0.00128043	0.00988686	0.00426301	0.00447279	0.00569039	0.0016152	0.00786462	0.00973843	0.000982749	0.0114489	0.00196087	0.00591134	0.00151834	0.0114972
993	0.0822525	0.00351302	0.00190262	0.0026126	0.0002573	0.000149614	0.00163638	0.00469159	0.00100635	0.00219471	0.0126761	0.00362924	0.00628979	0.0028692	0.00447145	0.014523	0.00810059	0.00398945	0.00773959
1013	0.0822473	0.00294042	0.00317841	0.000930102	0.00224437	0.00579746	0.00104585	0.00647507	0.0104994	0.0031623	0.00664375	0.00604506	0.00633491	0.00481164	0.00647851	0.0030939	0.00249929	0.00635269	0.00371414
776	0.0821765	0.000909948	0.00112744	0.000277802	0.00945279	0.00347698	0.00125634	0.00136274	0.00121457	0.00176796	0.00838233	0.00536263	0.00752139	0.00344836	0.00478075	0.0185516	0.00572427	0.00401184	0.00354672
779	0.0820959	0.000111224	0.000791905	0.000323942	0.00479535	0.00134923	0.000483913	0.000687432	0.00559182	0.00157634	0.000895249	0.000797556	0.00241763	0.0135175	0.00136961	0.00883615	0.0197832	0.0159222	0.00284565
612	0.0820865	0.00333276	0.00305824	0.000849898	0.00132871	0.00607902	4.75606e-05	0.00568997	0.00312669	0.000408605	0.0131866	0.00359026	0.00212087	0.00721872	0.00257091	0.00162231	0.0130715	0.0117815	0.0030024
719	0.0820595	0.000671149	0.00240882	0.000144658	0.000160688	0.00326799	0.00381244	0.00204449	0.0122679	0.00196566	0.0120778	0.00504422	0.00560418	0.00051494	0.0098163	0.00145701	0.0102993	0.00890408	0.00159795
785	0.0820588	0.00162299	0.000692013	2.92453e-05	0.00331057	0.00318348	0.00171486	0.00138776	0.00418515	0.00193094	0.000521759	0.00477138	0.00144567	0.00493218	0.0154292	0.00671671	0.0135775	0.0102678	0.00633954
1089	0.0819805	0.000400081	0.00215063	0.00143167	0.00803947	0.00162433	0.00112499	0.00129053	0.000295386	0.00704192	0.00359317	0.0083029	0.00615987	0.00409986	0.00164388	0.00176847	0.0164616	0.0119306	0.00462118
692	0.0819143	0.0010049	0.00240784	0.001455	0.00101602	0.00201663	0.00352176	0.00441828	0.0137535	0.00140732	0.0180225	0.00375096	0.00338007	0.00324387	0.00432152	0.00220552	0.00728173	0.00702281	0.00168407
1003	0.0818961	0.00148565	0.000385487	0.0061641	0.00379945	0.00207688	0.0051528	0.00725595	0.00463173	0.000543779	0.00610012	0.0019272	0.00608967	0.00553829	0.0085334	0.00457859	0.00859786	0.00343465	0.00560046
831	0.0816595	0.000431956	0.000968518	0.000503268	0.000114757	0.00818868	0.00225968	0.00161441	0.00208437	0.0045598	0.00125949	0.00424477	0.00973465	0.00387914	0.00124738	0.00743594	0.016583	0.0106642	0.00588541
854	0.0816454	0.00121184	0.00108006	0.00127136	0.00135379	0.00389665	0.00359787	0.00781023	0.00432254	0.00415899	0.00688745	0.00607943	0.00345938	0.00222642	0.0134388	0.00617052	0.000762056	0.0124405	0.00147755
532	0.0816053	0.000406786	0.000970497	0.0056343	3.01965e-06	0.00411346	0.00177913	0.00164754	0.00460373	0.00253532	0.00249934	0.00515972	0.00502603	0.00603249	0.0111742	0.00551899	0.00704132	0.0103404	0.00711901
871	0.0814646	0.00250991	0.00230424	0.00392728	0.000627312	0.000399299	0.00479136	0.00359445	0.000314134	3.29101e-05	0.00698666	0.0033075	0.00558081	0.000462262	0.00057251	0.00815175	0.0128778	0.0125458	0.0124787
555	0.081439	5.18951e-05	0.00345985	0.00523654	0.00277512	0.00206202	0.0117826	0.00125897	0.00150398	0.00458536	0.0119014	0.0046743	0.00153194	0.00493636	0.0107129	3.75218e-05	0.00343909	0.0052092	0.00627997
733	0.0812879	0.000296657	0.00323125	0.00389364	0.00167631	0.00328645	0.00118274	0.00195581	0.00332107	0.00402333	0.00752589	0.00920665	0.000657229	0.00648995	0.00277174	0.00544697	0.0113066	0.0068046	0.00821098
865	0.081193	0.00129222	0.00123388	0.000436231	0.000450932	0.00563578	0.0015312	0.000771551	0.00190404	0.00246418	0.00381984	0.00937623	0.00253398	0.00926072	0.0013647	0.0169648	0.0117574	0.00905399	0.00134126
792	0.0809947	0.000233944	0.00157021	0.000910266	0.000766307	0.0027038	0.000762611	3.32754e-05	0.00239187	0.0073864	0.000998875	0.0088128	0.00367017	0.00578489	0.0107959	0.00350622	0.00656894	0.0206567	0.00344152
727	0.0806359	0.000590887	0.000124041	0.00369715	0.00150119	0.000946971	0.00328066	0.00442791	0.00116263	0.00612911	0.00220625	0.00942842	0.00838123	0.000527195	0.00746062	0.00686563	0.0188205	0.00413207	0.000953349
1000	0.0805753	0.00302433	0.00349291	0.00228388	0.0019993	0.00496112	0.00276108	0.00617177	0.0086023	0.00378128	0.00313651	0.00360833	0.00201128	0.0100523	0.00162241	0.00276684	0.00486521	0.0127245	0.00270998
569	0.0804938	0.00122853	0.00262294	0.00122217	0.00807229	0.00370866	0.00301765	0.00517775	0.00154151	0.00203246	0.0028542	0.00211473	0.00355024	0.0091333	0.0110585	0.00286393	0.00366792	0.0105803	0.0060468
961	0.0803727	0.00144348	0.000127753	0.0024246	0.000493466	0.00169276	0.00210172	0.00842571	3.83753e-05	0.00133044	0.00448906	0.000592689	0.0163948	0.00090332	0.00151483	0.0232079	0.000479762	0.0113332	0.00337891
832	0.0802844	7.56302e-05	0.00241553	0.000581873	0.00139974	0.0027136	0.000358135	0.00818417	0.00498524	0.00391137	0.0119473	0.00491864	0.00316236	0.00367463	0.00535098	0.00821484	0.0103776	0.00479585	0.00321699
609	0.0802745	0.00107521	0.00243685	0.00308044	0.00231658	0.000830055	0.000708099	0.00273162	0.0039712	0.000489232	0.00679682	0.000155567	0.00878633	0.00709861	0.000500908	0.00921865	0.00686158	0.0175939	0.0056228
1023	0.0801104	0.000152805	0.00147115	0.00205956	0.00136025	0.000331438	0.00135857	0.000546586	0.000581793	0.00266597	0.0051429	0.00108864	0.000370142	0.0113009	0.0157849	0.00824266	0.0116064	0.00778631	0.00825947
1022	0.0800474	0.00159282	0.000159076	0.00134917	0.000427426	0.00248674	0.00272993	0.00368308	0.00119681	0.00520078	0.00330327	0.00836346	0.00259047	0.00837712	0.00404623	0.00183103	0.00922225	0.0165587	0.00692904
954	0.0800145	0.00243004	0.00320765	0.000185466	0.00329845	0.00359011	0.000172883	0.0109248	0.00544724	0.00562855	0.00154293	0.00306112	0.00099991	0.00158638	0.00487227	0.00201885	0.0113581	0.0192428	0.000446787
573	0.079936	0.0009932	0.00096756	0.00106102	0.00381992	0.00434274	0.00291837	0.00505804	0.0119768	0.00759323	0.00165887	0.00353177	0.00716492	0.00431173	0.00147213	0.00183788	0.0104582	0.00622215	0.00454747
765	0.0799051	0.000332037	0.00255009	0.000370441	0.000930552	0.00276544	0.004207	0.004956	0.00651271	0.00146232	0.000942752	0.00201699	0.00335819	0.0116588	0.00453283	0.00241008	0.00729767	0.0189289	0.00467228
699	0.0798665	0.0013336	0.00240692	0.00116668	0.00292359	0.00033601	0.00557435	0.00611325	0.0058284	0.00416997	0.00433238	0.000563452	0.00420515	0.00521231	0.00699906	0.0111853	0.00672342	0.00815644	0.00263617
845	0.0797235	0.00324225	0.001428	0.00124474	0.00106507	0.00190668	0.00312617	0.00182496	0.00451774	0.00125696	0.00640208	0.00575814	0.00605368	0.0101395	0.00157942	0.00801194	0.00476447	0.00828061	0.00912108
1291	0.0796974	0.00215149	0.00163292	0.00212709	0.00408983	0.00567942	0.00278545	0.00678014	0.00208404	0.00102571	0.000147561	0.00114514	0.0022995	0.0153456	0.00724938	0.00548026	0.0139228	0.000701795	0.00504926
1467	0.0796974	0.00215149	0.00163292	0.00212709	0.00408983	0.00567942	0.00278545	0.00678014	0.00208404	0.00102571	0.000147561	0.00114514	0.0022995	0.0153456	0.00724938	0.00548026	0.0139228	0.000701795	0.00504926
1492	0.0796974	0.00215149	0.00163292	0.00212709	0.00408983	0.00567942	0.00278545	0.00678014	0.00208404	0.00102571	0.000147561	0.00114514	0.0022995	0.0153456	0.00724938	0.00548026	0.0139228	0.000701795	0.00504926
1571	0.0796974	0.00215149	0.00163292	0.00212709	0.00408983	0.00567942	0.00278545	0.00678014	0.00208404	0.00102571	0.000147561	0.00114514	0.0022995	0.0153456	0.00724938	0.00548026	0.0139228	0.000701795	0.00504926
1628	0.0796974	0.00215149	0.00163292	0.00212709	0.00408983	0.00567942	0.00278545	0.00678014	0.00208404	0.00102571	0.000147561	0.00114514	0.0022995	0.0153456	0.00724938	0.00548026	0.0139228	0.000701795	0.00504926
1109	0.0796417	0.00172611	0.0017704	0.00335958	0.00485038	0.00393086	0.00203742	0.00826291	0.000123671	0.000814942	0.00274487	0.0043363	0.000582281	0.0162715	0.00276422	0.0061973	0.0134863	0.00391048	0.00247206
703	0.0795448	0.0027253	0.000297215	0.00116873	0.00459817	0.00213095	0.00918059	0.00444503	0.00809713	0.000969612	0.00347374	0.00970994	0.00652942	0.00390017	0.00189527	0.00350635	0.000955257	0.00935759	0.00660435
790	0.0793643	0.001609	0.00031045	0.00323544	0.00360005	0.00203199	0.00155144	0.0064053	5.11112e-05	0.0057381	0.00261271	0.0056714	0.00473913	0.00389438	0.000313821	0.0103779	0.0104051	0.0130212	0.00379576
861	0.0793441	0.00055061	0.000392768	0.00142745	0.00162279	0.00267239	3.97664e-05	0.0017769	0.00178247	0.00140761	0.000208587	0.0061705	0.00725631	0.016211	0.00705923	0.00770188	0.00573965	0.016157	0.0011671
823	0.0793374	0.000721477	0.00136809	0.000245387	0.00164005	0.00125882	0.00261166	0.00292897	0.00144426	0.0120262	0.00327397	0.00582728	0.00434383	0.00925819	0.00297128	0.00242916	0.00929034	0.0135899	0.00410856
986	0.0791962	0.0014786	0.00169661	0.000282377	0.00300205	0.00111535	0.000919543	0.00101652	0.00440703	0.00393069	0.00561112	0.000962101	0.00133063	0.017303	0.00114594	0.00319171	0.0116175	0.0197528	0.000432554
1026	0.0791471	0.000437525	0.000664204	0.000363872	0.00125069	0.002425	0.00441182	0.00144724	2.91343e-05	0.0014211	0.00245476	0.00317585	0.0100998	0.00940714	0.00896346	0.00589308	0.00368569	0.0151185	0.00789822
820	0.0790682	0.000973094	0.000447825	0.000273252	0.0022329	0.00119726	0.00554326	0.00390657	0.000560193	0.0106116	0.000725261	0.00141508	0.00752556	0.00817642	0.00942202	0.00405494	0.0067059	0.0096807	0.00561639
663	0.0790342	0.000747532	0.00220409	0.00227214	0.00236178	0.00279059	0.0036211	0.000406468	0.00456075	0.00198881	0.00628661	0.0082795	0.00073425	0.00485439	0.00175188	0.0059035	0.0182628	0.00960174	0.00240623
825	0.0789944	0.00178005	0.0018659	0.00271194	0.00378739	0.00149606	0.000880208	0.00460865	0.00771944	0.00193885	0.00263464	0.00363914	0.00547054	0.00456299	0.0116163	0.0103438	0.00412054	0.00644976	0.0033683
895	0.078953	0.00225502	0.00242712	0.00381515	0.00394563	0.00544458	0.00975324	0.00297053	0.00271329	0.00119336	0.00884035	0.00455894	0.000272535	0.00365841	0.00939076	0.00033222	0.00363966	0.00762926	0.00611296
836	0.0788326	0.000921744	0.000166701	0.0028451	0.00182686	0.00258148	0.000397044	0.00678911	0.00621909	0.00576148	0.0049181	0.00208295	0.00651248	0.00718746	0.00174443	0.00296681	0.00589944	0.0134083	0.00660399
842	0.0787928	0.000121232	0.00133268	0.000147427	0.00205211	0.00218562	0.00141472	0.00218643	0.00105876	0.0015542	0.000212649	0.00991884	0.0025022	0.0128777	0.00372826	0.00399207	0.0144379	0.0170324	0.00203761
956	0.0787701	0.000476642	0.000812321	0.00235913	0.00168464	0.00265721	0.00303603	0.00292767	0.000502497	0.00905703	0.00472726	0.00199638	0.00713305	0.00813212	0.0105255	0.000693873	0.00854073	0.00500364	0.00850431
611	0.0787686	0.00149438	0.00241655	0.0033949	0.00382396	0.00431526	0.00361613	0.001747	0.00237056	0.00653576	0.00529938	0.0096856	0.00662299	0.00242897	0.0131195	0.00484845	0.00027295	0.00351809	0.00325819
707	0.0786821	0.000102002	0.00406845	0.00310603	0.00111709	0.0045429	0.004404	0.00519089	0.000333874	0.000867719	0.00508427	0.00774635	0.00396285	0.00542281	0.004399	0.0143368	0.00774195	0.00435064	0.00190451
942	0.0786372	0.000782043	0.0026622	0.00188278	0.0009478	0.00107957	0.00486602	0.00616384	0.00614078	0.00134056	0.00315368	0.00985988	0.00559917	0.00100227	0.00187057	0.00702689	0.0196344	0.00136914	0.00325563
678	0.0786186	0.00183976	0.000563552	0.000355666	0.00241655	0.000484513	0.00537456	0.00825241	0.000178112	0.00965472	0.000837405	0.00252857	0.00048657	0.00664416	0.00629667	0.0208907	0.00814201	0.00319533	0.000477374
636	0.0785776	0.00474357	0.00103859	0.00348017	0.00138813	0.0023755	0.00423875	0.000440585	0.0014344	0.00101736	0.014047	0.00519279	0.00751352	0.00472817	0.000750981	0.00100832	0.00216381	0.00291558	0.0201004
791	0.078507	0.00148195	0.00171361	0.00295963	0.00217501	0.000850801	0.0025497	0.010583	0.000994783	0.000689473	0.0021465	0.0031828	0.00109544	0.0277869	0.00424202	0.00219155	0.00686963	0.00467116	0.00232311
980	0.0784902	0.000103875	0.00121944	0.000597017	0.00112582	0.00438493	0.00161319	0.000948092	0.00171461	0.00610436	0.00268243	0.00884717	0.00116473	0.00823385	0.00726948	0.00392796	0.0121419	0.0142475	0.00216386
651	0.0784517	0.00187554	0.00205611	0.000285032	0.00246517	0.00407226	0.0019914	0.00783036	0.00936309	0.000851517	0.00227118	0.00435085	0.00217657	0.00776418	0.00930912	0.0115285	0.00202424	0.00567632	0.00256034
847	0.0783998	0.00139638	0.00134422	0.00225028	0.00256235	0.00103608	0.00322547	0.00400966	0.0020877	0.00301522	0.00248326	0.0016447	0.00873424	0.00225108	0.00971854	0.00557487	0.0157873	0.00981836	0.00146013
674	0.0783757	0.00228573	0.00277911	0.000636139	0.001655	0.00334612	3.14526e-05	0.00424327	0.00274922	0.00712312	0.00124503	0.000296359	0.00673311	0.00614609	0.00771953	0.000177122	0.00494289	0.0211534	0.005113
981	0.0783526	0.000238536	0.000998379	0.00141273	0.00135714	0.00377818	0.00813685	0.00943972	0.00206414	0.00402089	0.00526069	0.000387999	0.00382171	0.00116971	0.00390739	0.00644277	0.00810045	0.00363783	0.0141774
718	0.0782258	0.00243378	0.00130243	0.000983824	0.0006126	0.00283443	0.000872892	0.00394937	0.00210774	0.00194404	0.00170794	0.00295999	0.00463372	0.00870923	0.00769301	0.016623	0.0110209	0.00262256	0.00521433
911	0.0781447	0.00385618	0.00307476	0.00166941	0.00202595	0.00501006	0.00104809	0.010988	0.0062212	0.00514946	0.00745129	0.00398291	0.00536731	0.008921	0.00382031	0.00335479	7.52196e-05	0.00607548	5.32852e-05
689	0.0781161	0.000915061	0.00390917	0.0011779	0.00147345	9.14483e-05	0.00475722	0.000451757	0.000992692	0.00402337	0.00973815	0.00599644	0.00202602	0.00905326	0.00303635	0.0144042	0.00344665	0.00876297	0.00385996
742	0.0779223	0.00156396	0.000410505	0.00280439	0.000109141	0.00194573	0.00570826	0.00416486	0.00681526	0.00830748	0.00155872	0.00131247	0.000593632	0.00444053	0.0205047	0.000825172	0.00191495	0.0129807	0.0019618
752	0.0777963	0.00115884	0.00148601	0.00221282	0.00290238	0.00262495	0.00350537	0.00242672	0.00151981	0.00613413	0.000317338	0.0045574	0.00636527	0.00620807	0.0157725	0.0117159	0.00112146	0.00173068	0.00603663
863	0.0776797	0.00165876	0.000896243	0.000756528	0.004775	0.00299236	0.00386818	0.00477005	0.00124047	0.00898132	0.000115491	0.0071443	0.0045731	0.00283347	0.0139638	4.92996e-05	0.00486339	0.00499135	0.00920659
661	0.0775928	0.00111207	0.00429713	0.00211628	0.0018383	0.00152341	7.60817e-05	0.00387564	0.0101317	0.00842934	0.000572755	0.00385143	0.00566414	0.00632166	0.00534069	0.00371106	0.0151855	0.00180555	0.00174008
360	0.0773693	6.16774e-05	0.00103937	0.00186634	0.00800459	0.00250215	0.00232076	0.00267509	0.00453006	0.0139917	0.00373047	0.000126404	0.00268308	0.00119663	0.012783	0.0074982	0.00798951	0.00320791	0.00116231
724	0.0771233	0.00421466	0.00436666	0.00542595	0.00693033	0.00710543	0.00631527	0.00137997	0.0010856	0.00283224	0.00417249	0.00237874	0.00271372	0.00113911	0.0021442	0.00210705	0.00974209	0.00608932	0.00698044
610	0.0769845	0.000328909	0.00166455	0.00302924	0.000818928	0.00341461	0.00167681	0.00726897	0.00269612	0.00924359	0.000622	0.00356709	0.00489375	0.0219732	0.00383533	0.00382638	0.00390442	0.00240435	0.00181627
1010	0.0769503	0.0010357	0.00306313	0.0018844	0.00136145	0.00113836	0.00791802	0.00495182	0.00930537	0.0004377	0.00584931	0.0139161	0.00453947	0.000541016	0.00230677	0.00230775	0.0137528	0.0019094	0.000731735
701	0.076912	0.00160896	0.00250011	0.0018837	0.00187384	0.000238148	0.00215103	0.00582742	0.00230662	0.00050089	0.00421693	0.00184793	0.00807577	0.00471177	0.00127595	0.00923816	0.00747431	0.0194682	0.00171217
754	0.0766886	0.00261726	0.00237553	0.00273189	0.00322687	0.000131648	0.00338237	0.00270756	0.00940071	0.000883253	0.00385428	0.00662583	0.00798195	0.00678586	0.00961116	0.00111687	0.00575787	0.00208799	0.00540965
626	0.0762397	0.00102359	0.000482987	5.44459e-05	0.000728723	0.00422578	0.00417446	0.00435559	0.0103465	0.00113695	0.00667815	0.00140159	0.00925438	0.00407641	0.0017477	0.0076939	0.0111708	0.00276431	0.00492344
775	0.0760406	0.00137519	0.000282223	0.00136879	7.97029e-05	0.00660046	0.00196177	0.000803632	0.00364443	0.00616924	0.0100425	0.00448902	0.00325873	0.00972756	0.00327418	0.0121564	0.00985245	0.000575109	0.000379255
763	0.0760178	0.0010551	0.000883577	0.00332233	0.000852961	0.00204004	2.20465e-05	0.00721929	0.00612063	0.00341417	0.00372038	0.00485058	0.00445919	0.00855408	0.00119647	0.00237732	0.000412237	0.0173851	0.00813231
950	0.0759688	0.000644306	0.0013631	0.000378804	0.00130507	0.00164938	0.00162488	0.000642316	0.000960868	0.00961174	0.00421987	0.00566349	0.00416829	0.00147091	0.00714089	0.00508038	0.0161845	0.0126179	0.00124215
767	0.0757969	0.000296871	0.00292366	0.00216929	0.000692979	0.00159422	0.00295049	0.00367718	0.00327835	0.00841341	0.00733382	0.00165645	0.0078502	0.00636168	0.00576817	0.00577848	0.0119913	0.000379402	0.00268089
1169	0.0757509	0.00152413	0.000306007	0.000879288	0.00045755	0.00224624	0.00242043	0.00153611	0.00114971	0.00441421	0.00386267	0.00880029	0.00905958	0.00735491	0.00379669	0.00228527	0.00137283	0.0145772	0.00970781
725	0.0756834	0.00149004	0.00143241	0.000777014	0.00219613	0.00226615	0.00074999	0.00567205	0.00141542	0.00168019	0.00202881	0.0081255	0.0130413	0.000603545	0.00427239	0.0103644	0.00399121	0.014978	0.00059888
534	0.0756636	0.000576616	0.00645082	0.00227307	0.000706154	0.00128143	0.0125243	0.00499184	0.00262192	0.00166369	0.000898163	0.00600724	0.00170301	0.00748038	0.00150185	0.00377888	0.00320427	0.00333868	0.0146613
708	0.0756248	0.00256655	0.000539606	0.00179821	0.00159705	0.00488414	0.00567899	0.000609967	0.000625708	0.0091771	0.00681716	0.00342323	0.00361894	0.00295524	0.00158315	0.000842002	0.00337789	0.0154172	0.0101127
960	0.0755602	0.000879006	0.00266826	0.000242175	0.000518327	0.00212691	0.00264555	0.000732854	0.00301718	0.00272292	0.00200767	0.00327032	0.00137458	0.00933224	0.0134785	0.00781667	0.0113703	0.0107668	0.000590051
784	0.0755334	0.00218627	0.000986194	0.000534947	0.00182301	0.00135292	0.00214885	0.00403332	0.00663675	0.00391827	0.00531734	0.000539756	0.0148426	0.000166573	0.00101459	0.00626026	0.0152217	0.00364211	0.00490793
788	0.0754603	0.00030332	0.00029192	0.000158085	0.00178456	0.00395603	0.00453146	0.00364708	0.00541668	0.000258255	0.00276033	0.000932468	0.000179616	0.00568296	0.00425137	0.0128988	0.00844978	0.0123645	0.00759308
1226	0.0753253	0.000250154	0.000307886	0.00162224	0.00164809	0.00398685	0.00586187	0.00511629	0.0017701	0.00194762	0.00742742	0.00211504	0.00446588	0.00383329	0.0115824	0.00108439	0.0104653	0.0110474	0.000793142
706	0.0751191	0.00431815	0.000608665	0.00182363	6.19108e-05	0.00361144	0.00278387	0.00446579	0.00176231	0.000532724	0.00209003	0.00541236	0.0126951	0.0119486	0.00149887	0.00633433	0.00302714	0.00263165	0.00951255
656	0.0750461	0.000109075	8.16589e-05	0.00207719	0.00296939	0.00240363	0.00170156	0.00932951	0.00931836	0.00578693	0.00294023	0.00415911	0.000118875	0.00496296	0.00515458	0.0014828	0.0147409	0.00727709	0.000432273
890	0.0750051	0.00191826	0.000148447	7.1499e-05	0.000635629	0.00136071	0.0042222	0.00915716	0.00774458	0.00240179	0.0109446	0.00237533	0.00718468	0.00292172	0.00742022	0.00147311	0.00209845	0.010166	0.00276072
810	0.0747245	0.00178196	0.000418948	0.000738772	0.00387654	0.00302781	0.000735044	0.00138239	0.000679286	0.00205256	0.00116373	0.00258677	0.007446	0.00632246	0.0077267	0.00322263	0.0172784	0.00748263	0.0068019
750	0.0745263	0.00174994	0.00118011	0.00144616	0.000828541	0.00266626	0.00350194	0.00854716	0.00307962	0.0128888	0.00520654	0.00178223	0.00016879	0.00394044	0.00339971	0.00496763	0.00819449	0.00560756	0.00537037
941	0.074299	0.00138715	0.00118963	0.00126859	0.000324484	0.00199431	0.00472299	0.000550797	0.00152878	0.00253662	0.000466165	0.0133003	0.00622958	0.00921217	0.00522758	0.0043264	0.0081196	0.00289689	0.00901694
780	0.0742846	0.000112719	0.00298108	0.00131551	0.00300733	2.57871e-05	0.00473734	0.00218288	0.00598951	0.000111581	0.00303134	0.00317095	0.00139819	7.51321e-05	0.00752658	0.00433166	0.0108778	0.0196031	0.00380607
872	0.07423	0.000797872	0.00128695	0.00137974	0.00171902	0.00164746	0.00100447	0.00208859	0.0031008	0.00890476	0.000797765	0.0127236	0.005438	0.00695424	0.000275638	0.00868914	0.00855799	0.00881441	4.95384e-05
870	0.0742081	0.000734905	0.00175593	0.000352336	0.00158086	0.00158728	0.00324404	0.00149319	1.46376e-05	0.00391273	0.00673232	0.000905904	0.00165044	0.0134199	0.0117488	0.00897409	0.0102021	0.00241967	0.00347896
677	0.074173	0.00463922	0.00407257	8.93702e-05	0.00135104	0.000376217	0.00477694	7.75029e-05	0.000141989	0.000953671	0.00988182	0.00477549	0.000354351	0.00339288	0.00183504	0.0157577	0.0153711	0.00463205	0.001694
819	0.0741718	1.27267e-05	0.0017927	0.000672127	0.000156526	0.00377026	0.00103721	0.00686745	0.0023935	0.00318573	0.00267872	0.0043421	0.00452073	0.00486092	0.00495899	0.0050718	0.0147611	0.00938851	0.00370069
1019	0.0741441	0.00130503	0.000124101	0.00162607	0.000371928	0.0053448	0.00107389	0.0055138	0.00535572	0.00925956	0.00650238	0.00397002	0.00253581	0.00119355	0.00640696	0.00721381	0.0121307	0.00127438	0.00294165
543	0.0741426	0.00307138	0.00187186	0.000158625	0.00178276	0.00122888	0.000957102	0.00576393	0.00491574	0.00050702	0.00290681	0.00477172	0.00770432	0.00135597	0.0137348	0.00861375	0.000781454	0.0127281	0.0012884
818	0.07411	0.00171713	0.00218239	0.000911004	0.00341459	0.00446371	0.00531786	0.00293171	0.00577176	0.00181071	0.00131741	0.00568037	0.00803665	0.00979727	0.000725297	0.00411357	0.0108112	0.000512531	0.00459483
1112	0.0740618	0.00172042	0.00254849	0.00012053	0.00115736	0.00224113	0.00409228	0.00152017	0.00519296	0.00074544	0.00419869	0.00841363	0.0084888	0.00871493	0.0022532	0.00394582	0.010897	0.00294487	0.00486607
712	0.0739932	0.00223267	0.000404544	0.00656688	0.00175717	0.00497602	0.00402525	0.0132944	0.00271	0.00307112	0.00344931	0.00182138	0.00410469	0.00680525	0.00507065	0.000672863	0.00906494	0.00267177	0.00129438
777	0.0739746	0.00132033	0.0007787	0.00101891	0.00398321	0.00170124	0.00774327	0.00806534	0.00856001	0.00205123	0.00034669	0.0123243	0.00292996	0.000460009	0.00328791	0.00273075	0.00730247	0.00293077	0.0064394
671	0.0739738	0.00103918	0.000936209	0.00224369	0.00335726	0.00185471	0.00124936	0.00699588	0.00198048	0.00102815	0.00550678	0.00378827	0.0105907	0.00214795	0.00300142	0.000119879	0.0172814	0.0106704	0.000182166
1051	0.0739139	0.000960827	0.00163877	0.00268186	0.00114769	0.00087983	0.00211102	0.00254411	0.00063171	0.00528298	0.00400199	0.00648105	0.00175336	0.0110081	0.00953227	0.00482687	0.00526252	0.00401046	0.00915851
710	0.0738696	8.69649e-05	0.000456709	0.00306045	0.00103071	0.00926182	0.00164939	0.0012171	0.00449792	0.00292618	0.00817255	0.000298081	0.00141708	0.0123428	0.0032929	0.00231563	0.00822054	0.0106506	0.0029722
487	0.0736692	9.94955e-05	0.00235048	0.00469768	0.00184872	0.00405607	0.00306718	0.00616898	0.00380399	0.000157698	0.000610582	0.00828531	0.00969122	0.00476496	0.00468576	0.00373721	0.000403486	0.00719355	0.0080468
741	0.0735004	0.000237578	0.00272538	0.00538572	0.00448862	0.000541808	0.00521271	0.00982511	0.00628215	0.00255108	0.00240809	0.00393273	0.00363095	0.0121577	0.00773172	0.00224711	0.001092	0.00252978	0.000520192
824	0.0734146	0.00197971	0.000713088	0.00446172	0.00459013	0.000568816	0.00621032	0.0108857	0.00237692	3.20219e-05	0.00264829	0.0055552	0.00250234	0.00359011	0.012769	0.000254744	0.000311947	0.00862489	0.00533962
679	0.0734142	0.00171884	0.00102919	0.00132009	4.14766e-07	0.000231472	0.0121889	0.00380483	0.00227451	0.00248063	0.00389195	0.0152591	0.00135993	0.00564271	0.00267641	0.00883816	0.00543078	0.000181682	0.00508459
1128	0.0733373	0.000392495	7.73527e-05	0.00181341	0.00136665	0.0039812	0.00089865	0.000872645	0.00444391	0.000602835	0.00447498	0.00633037	0.00907211	0.0024938	0.00838219	0.0105421	0.00364938	0.0108556	0.00308757
577	0.0733325	0.000312704	0.00011752	0.00193629	0.0020024	0.00881603	0.00141698	0.00276056	0.0051137	0.00742638	0.00247414	0.00414353	0.0129811	0.00564338	0.00429736	0.00123219	0.00628995	0.00404795	0.00232035
562	0.0732793	0.00343005	0.000611276	0.00135384	0.00487341	0.000153104	0.0060705	0.00342161	0.00400327	0.00165119	9.47593e-05	0.00334684	0.00414501	0.00759956	0.00834627	0.0060942	0.00836586	0.00672969	0.00298883
995	0.073205	0.00188296	0.00190255	0.00182734	0.00255105	0.00278079	0.00124969	0.000184358	0.000536317	0.000118804	0.00213517	0.00426139	0.00123368	0.0130808	0.00104601	0.0140896	0.013329	0.00678666	0.0042089
585	0.0730506	0.00142404	8.3497e-05	0.00219068	0.00269967	0.00617588	0.00160298	0.000989182	0.00581354	0.00550599	0.00813478	0.00198416	0.00150561	0.00824755	0.00897985	0.0081177	0.00819303	0.00100965	0.000392762
650	0.0729695	0.00338212	0.00138569	0.00397237	0.00337606	0.0053753	0.0021247	0.0147206	0.000220177	0.00263075	0.0060438	0.00336448	0.00635486	0.00840533	0.00491377	5.98271e-05	0.00224696	0.00193924	0.00245345
644	0.0727662	0.00104261	0.000701901	6.52811e-05	0.00229904	0.00537677	0.00629327	0.00249419	0.0015996	0.00330606	0.00504861	0.00210344	0.00787702	0.0047184	0.00466886	0.00648504	0.0102927	0.00260567	0.00578766
755	0.0727649	0.000704678	0.000936341	0.000447266	0.00578906	0.00485209	0.00257156	0.00413964	0.00287028	0.00757951	0.00359402	0.00072639	0.00302269	0.00247634	0.00619396	0.00147695	0.0109424	0.0101642	0.00427755
949	0.0727263	0.00131166	0.000183313	0.00279343	0.00356084	0.00094365	0.00623053	0.00851166	0.00420027	0.00348466	0.000268396	0.0051605	0.00193427	0.00674166	0.00302788	0.00396671	0.00784217	0.00483305	0.00773161
743	0.0726392	0.000313229	0.000292231	0.00137288	0.0032591	0.00129676	0.00397626	0.00189899	0.00322739	0.00664887	0.00107229	0.000777468	0.00232202	0.00873595	0.0030759	0.0126005	0.0147602	0.00213717	0.00487202
738	0.072516	0.000953003	0.00179997	0.00361287	0.000600274	2.51213e-05	0.00887303	3.01626e-05	0.00359313	0.0031678	0.00260658	0.00384233	0.00616315	0.00100049	0.0101067	0.0133147	0.00136871	0.00534332	0.00611467
735	0.0724553	0.00073486	0.000854396	0.00305777	0.000876127	0.00446421	0.00701129	0.00561389	0.00497991	0.00250716	0.00779826	0.00033564	0.00790631	0.00497919	0.000557744	0.0119862	0.00178757	0.00370076	0.00330406
603	0.0723551	0.00274865	0.00148164	0.00501177	0.00227678	0.0033435	0.00296627	0.000530688	0.00314766	0.00745989	0.00313053	0.00125705	0.00387704	0.00582698	0.00199802	0.0101309	0.00685502	0.00279881	0.0075139
1306	0.0722966	0.000460571	0.000616871	0.000165589	0.000395391	0.00239587	0.00205173	0.000283902	0.000445996	0.00510702	0.000349394	0.00609285	0.00818616	0.00813762	0.00253479	0.00732721	0.00472896	0.0154746	0.00754206
1309	0.0722966	0.000460571	0.000616871	0.000165589	0.000395391	0.00239587	0.00205173	0.000283902	0.000445996	0.00510702	0.000349394	0.00609285	0.00818616	0.00813762	0.00253479	0.00732721	0.00472896	0.0154746	0.00754206
1608	0.0722966	0.000460571	0.000616871	0.000165589	0.000395391	0.00239587	0.00205173	0.000283902	0.000445996	0.00510702	0.000349394	0.00609285	0.00818616	0.00813762	0.00253479	0.00732721	0.00472896	0.0154746	0.00754206
667	0.0721668	0.000519604	0.00167061	0.00477812	0.00076165	0.00283429	0.00783997	0.00392288	0.00428129	0.00437017	0.00581685	0.00463765	0.00427334	0.00152894	0.00394963	0.00428773	0.00855336	0.00282556	0.00531514
681	0.07197	0.000495971	0.00184118	0.00217831	0.00182966	0.00510884	0.0033389	0.000999975	0.000277946	0.00867814	0.000243624	0.00494918	0.00840811	0.00259839	0.00649924	0.00623773	0.00427528	0.00564679	0.00836269
902	0.0719643	0.000878519	2.26222e-05	0.00238776	0.00400907	0.00237856	0.00260076	0.00568682	0.00634819	0.000483354	0.00609829	0.00573246	0.0043017	0.00561922	0.00141231	0.00123137	0.00622953	0.00902243	0.0075213
645	0.0719335	0.00345743	0.00108861	0.000274016	0.000307812	0.00196499	0.00133179	0.000435258	0.000961003	0.00501991	0.00239273	0.00325988	0.00737289	0.000956774	0.000534459	0.00709616	0.0172147	0.0166704	0.0015947
1137	0.071897	0.00063418	0.00221712	0.00140937	0.000146149	0.00114016	0.000415114	0.00335326	0.00414947	0.00826378	0.00302081	0.00156139	0.00434896	0.00347231	0.00545436	0.00758621	0.00773957	0.0141698	0.00281493
1134	0.071888	9.36406e-05	0.00181125	0.0014732	0.00155391	0.00112027	0.00271802	0.00334054	0.00223666	0.00314737	0.00858679	0.000861621	0.00526688	0.00586363	0.000310133	0.00946197	0.00817312	0.0128017	0.00306737
1133	0.0717317	0.000251742	0.00262993	0.000472237	0.000254837	0.000850111	0.00238458	0.00311216	0.00493729	0.006717	0.0036464	0.000714485	0.0070228	0.00407304	0.00605307	0.00742499	0.00516207	0.0137425	0.00228244
807	0.0716724	0.000597148	0.00095997	0.00161489	0.0019971	0.000126554	0.0106117	0.00201141	0.00324947	0.00350077	0.00323449	0.00909831	0.0078457	0.00667505	0.000549896	0.00345561	0.000202426	0.00948155	0.00646028
715	0.0715543	0.00128559	0.000791054	0.000160472	0.00473765	0.00242191	0.00100248	0.00245467	0.00726511	0.00612087	0.00810217	0.00742614	0.00102224	0.00141826	0.00082212	0.00928286	0.0110354	0.0024662	0.00373906
862	0.0714815	0.000245138	0.00161141	0.000449879	0.00168843	4.92873e-05	0.00313337	0.00572547	0.00493525	0.00530119	0.00216001	0.00584293	0.00126647	0.00558676	0.00407336	0.000979454	0.011905	0.01429	0.00223804
1245	0.0712302	0.000490423	0.00100998	0.000543705	0.00358655	0.00216433	0.000675297	0.00182078	0.00113151	0.00511759	0.00319242	0.00297769	0.000917799	0.000829103	0.00832031	0.00282012	0.00878141	0.0205557	0.00629548
1356	0.071106	7.05951e-05	0.00176391	0.000943743	0.000698614	0.0011494	0.000357924	0.00217721	0.0018198	0.00683329	0.00578264	0.00377862	0.00335328	0.00459411	0.00673881	0.00802784	0.00712985	0.0124456	0.00344081
1477	0.071106	7.05951e-05	0.00176391	0.000943743	0.000698614	0.0011494	0.000357924	0.00217721	0.0018198	0.00683329	0.00578264	0.00377862	0.00335328	0.00459411	0.00673881	0.00802784	0.00712985	0.0124456	0.00344081
1514	0.071106	7.05951e-05	0.00176391	0.000943743	0.000698614	0.0011494	0.000357924	0.00217721	0.0018198	0.00683329	0.00578264	0.00377862	0.00335328	0.00459411	0.00673881	0.00802784	0.00712985	0.0124456	0.00344081
1517	0.071106	7.05951e-05	0.00176391	0.000943743	0.000698614	0.0011494	0.000357924	0.00217721	0.0018198	0.00683329	0.00578264	0.00377862	0.00335328	0.00459411	0.00673881	0.00802784	0.00712985	0.0124456	0.00344081
1544	0.071106	7.05951e-05	0.00176391	0.000943743	0.000698614	0.0011494	0.000357924	0.00217721	0.0018198	0.00683329	0.00578264	0.00377862	0.00335328	0.00459411	0.00673881	0.00802784	0.00712985	0.0124456	0.00344081
1611	0.071106	7.05951e-05	0.00176391	0.000943743	0.000698614	0.0011494	0.000357924	0.00217721	0.0018198	0.00683329	0.00578264	0.00377862	0.00335328	0.00459411	0.00673881	0.00802784	0.00712985	0.0124456	0.00344081
914	0.0711008	0.000216488	0.00070986	5.98319e-05	0.000714104	0.00280743	0.00012472	0.00288878	0.00179749	0.00452714	0.00146774	0.00458246	0.010767	0.000141625	0.00265572	0.0191248	0.009617	0.00853212	0.000366504
833	0.0710236	0.00144171	0.00124519	0.0003907	0.00032079	0.00276427	0.00529464	0.00234246	0.00519408	0.00404067	0.00333243	0.0105618	0.00324802	0.00840439	0.000193009	0.000346531	0.0133007	0.00823106	0.000371156
1130	0.0709567	0.000367654	0.0012386	0.00102256	0.000137449	0.00167893	0.00164485	0.00443589	0.000317203	0.00412666	0.0009441	0.00217275	0.00884515	0.00611323	0.00176648	0.00456898	0.0180633	0.0117004	0.0018125
827	0.0709567	0.00130412	0.00335389	0.00145461	0.0029111	0.00255067	0.00308601	0.00107606	0.000507682	0.00966051	0.00624112	0.00696077	0.00212699	0.00201235	0.00884657	0.0057404	0.0100455	0.00307758	7.43797e-07
955	0.07084	2.24334e-05	0.000951897	0.00166253	0.00401011	0.00101107	0.00300088	0.00165608	0.0078011	0.00158977	0.00565464	0.00822207	0.00868178	0.00271131	4.84826e-05	0.0018147	0.00881004	0.00844512	0.00474598
1284	0.0708165	0.00102058	0.000787311	0.00449747	0.00427231	0.00124917	0.00832142	0.00630712	0.00624921	0.00123292	0.00812061	0.00436754	0.00109	0.00212925	0.00905891	0.000481809	0.00136117	0.00354191	0.0067278
1436	0.0708165	0.00102058	0.000787311	0.00449747	0.00427231	0.00124917	0.00832142	0.00630712	0.00624921	0.00123292	0.00812061	0.00436754	0.00109	0.00212925	0.00905891	0.000481809	0.00136117	0.00354191	0.0067278
1540	0.0708165	0.00102058	0.000787311	0.00449747	0.00427231	0.00124917	0.00832142	0.00630712	0.00624921	0.00123292	0.00812061	0.00436754	0.00109	0.00212925	0.00905891	0.000481809	0.00136117	0.00354191	0.0067278
1626	0.0708165	0.00102058	0.000787311	0.00449747	0.00427231	0.00124917	0.00832142	0.00630712	0.00624921	0.00123292	0.00812061	0.00436754	0.00109	0.00212925	0.00905891	0.000481809	0.00136117	0.00354191	0.0067278
1683	0.0708165	0.00102058	0.000787311	0.00449747	0.00427231	0.00124917	0.00832142	0.00630712	0.00624921	0.00123292	0.00812061	0.00436754	0.00109	0.00212925	0.00905891	0.000481809	0.00136117	0.00354191	0.0067278
766	0.0707749	0.00107952	0.00373545	0.000489262	0.000291615	0.000143569	0.000597365	0.0047831	0.00604088	0.00456726	0.00170127	0.00222565	0.00633307	0.00690004	0.0137647	0.00730527	0.00358067	0.0011407	0.00609555
634	0.07075	0.00200721	0.0011712	0.00140649	0.000512711	0.00379883	0.00487562	0.00504646	0.00752947	0.00208421	0.000334525	0.0106131	7.03213e-05	0.0174426	0.00291539	0.0093587	0.000218582	0.000904015	0.000460529
857	0.0705785	0.000446774	0.0010183	0.000142626	0.000911799	0.00400536	0.000901143	0.00303073	0.00157449	0.00197363	0.00164244	0.00762889	0.00667393	0.00421044	0.00138832	0.0227884	0.00725252	0.000794794	0.00419393
1005	0.0703941	0.000908758	0.000764663	0.000797016	0.00231467	0.00314855	0.00614154	0.00342348	0.000654298	0.00142289	0.00591106	0.000417139	0.00914871	0.0114008	0.000932871	0.00138561	0.00723886	0.00920277	0.00518034
912	0.0701195	0.00140094	0.0031159	0.00124073	0.00359651	0.00239923	0.00030537	0.00359956	0.00243875	0.000996872	0.00125694	0.00880746	0.00988763	0.00346335	0.00302313	0.00607836	0.013911	0.00454561	5.21591e-05
581	0.0700881	0.000626359	0.002933	0.00146035	0.00217361	0.00678677	0.00167058	0.00334709	0.00690059	0.00338212	0.00370226	0.00269227	1.29419e-05	0.000935562	0.000262237	0.000736232	0.0032525	0.023211	0.00600264
1105	0.0700125	0.00286237	0.00469804	0.00121537	0.000451053	0.00556999	0.00153747	0.00820574	0.00561887	5.88405e-05	0.000729903	0.00321917	0.00542923	0.00531078	0.00693717	0.00306103	0.00663144	0.00554712	0.00292887
945	0.0699965	0.000155026	0.000674388	0.00134867	0.000417974	0.00739756	0.00372407	0.00109217	0.00029924	0.00611596	0.00341783	0.00453687	0.00370933	9.34459e-05	0.00221993	0.000373083	0.0115346	0.0196287	0.00325765
731	0.0698652	0.00069878	0.00289354	0.00123092	0.00230832	0.00339751	0.00180441	0.00234095	0.00142006	0.010336	0.00209374	0.00587415	0.00588049	0.0101371	0.000501515	0.000786463	0.0014787	0.0132603	0.00342222
883	0.0698425	0.00200531	8.08776e-05	0.00264105	0.00222118	0.00263402	0.0071383	0.00635424	0.00244626	0.00363312	0.00471378	0.00734335	0.00156685	0.00541451	0.00526989	0.00310334	0.00287895	0.00330038	0.00709712
888	0.0698407	0.001168	0.00177153	0.00139165	0.000442132	0.000381088	0.00284852	0.00207415	0.00246486	0.000184715	0.0124989	0.00660256	0.0018455	0.000104556	0.00623391	0.00934734	0.00776147	0.00687796	0.00584194
906	0.0698015	0.000872517	0.00192887	0.00175963	0.00020198	0.00331366	0.0016252	0.00305343	0.00655703	0.00475319	0.00117919	0.0013674	0.00373307	0.00717472	0.00245361	0.00642362	0.00314323	0.0120714	0.00818974
894	0.0697538	0.000960473	0.000271586	0.00155077	0.00192229	0.00378841	0.00722777	0.00600963	0.00442327	0.000423636	0.000672063	0.00695835	0.00201296	0.00359423	0.00840505	0.00181684	0.00784167	0.00230449	0.00957035
813	0.0695937	0.00196655	0.00144867	0.00308759	0.00213639	0.000891851	0.000242653	0.00375382	0.00852441	0.00296527	0.000267491	0.010067	0.00459311	0.000725382	0.00909123	0.0114769	0.00187771	0.00430109	0.00217671
720	0.069567	0.000480093	0.00149425	0.00401777	0.00287142	0.00329524	0.000466499	0.00393228	0.0101941	0.00149364	0.00546104	0.00206255	0.00019282	0.0119247	0.00640786	0.00450817	0.00521973	0.00457574	0.000969119
714	0.0695331	0.00261552	0.0016483	0.00185162	9.22092e-05	0.0020268	0.00103752	0.00791562	0.00151174	0.00217609	0.000780637	0.00245531	0.0203969	0.00433354	0.00249669	0.00453512	0.00594113	0.00470474	0.00301362
676	0.0695152	0.000255914	0.00123569	0.000650587	0.00221873	0.000469954	0.0017807	0.00245012	0.0052532	0.0121565	0.0123143	0.00516005	0.000467626	0.00622627	0.00681946	0.00272974	0.0042058	0.00414813	0.000972435
828	0.0694163	0.00103305	0.00300198	0.00225547	0.00249005	0.00138438	0.000648017	0.00114063	0.00260006	0.0102595	0.00041288	0.00515388	0.00182781	0.00734317	0.00438483	0.0043477	0.0123001	0.0026814	0.00615135
768	0.0693351	0.00180651	0.0013158	0.00194484	0.00264323	0.00549354	9.55261e-05	0.00080126	0.00322347	0.00216751	0.000447519	0.00600694	0.00256797	0.0050992	0.00911664	0.00565811	0.00379543	0.00940702	0.00774457
639	0.0691929	6.3744e-05	0.00061054	0.00102764	0.00840091	0.00311173	0.00264483	0.00218015	0.00330587	0.00743912	0.0058248	0.000895073	0.00378285	0.00657152	0.00819118	0.00295951	0.00777078	0.000427336	0.00398534
1040	0.0691742	0.00110279	0.00075544	0.00192161	0.000536163	0.00271111	0.00589722	0.00510299	0.00423906	0.00539689	0.00226845	0.00211768	0.000255522	0.00707073	0.0049195	0.00397489	0.00479038	0.00997137	0.00614244
947	0.0691483	0.000553679	0.0018281	0.00158793	0.00540423	5.63369e-05	0.00463749	0.00174176	0.00214976	0.00387774	0.000814548	0.00314302	0.0060611	0.00656768	0.00349161	0.00137535	0.0120934	0.00814453	0.00562
670	0.0690863	0.00180258	0.00389245	0.00224335	0.00059204	0.00227685	0.00215907	0.00333909	0.00713088	0.0109314	0.0101383	0.00566298	0.00215644	0.00228144	0.00223922	0.00115233	0.00798687	0.0012041	0.0018969
1267	0.0689721	0.000302018	0.000551796	0.00142632	0.00501034	0.00165759	0.000571034	0.000228251	0.000712977	0.00127797	0.00528677	0.00742457	0.00578322	0.00503029	0.00446533	0.00283494	0.00740948	0.0141765	0.00482274
684	0.0687531	0.000706174	0.000860067	0.000299781	0.00129817	0.000733148	0.00548148	0.00918056	0.00632508	0.0107668	7.41206e-06	0.00433736	0.00534949	0.00336617	0.0091005	0.00228515	0.00460708	0.00223757	0.00181116
537	0.0686443	0.00398362	0.000700665	0.00261949	0.00427433	0.00243764	0.0084557	0.000618407	0.000361314	0.00331689	0.00360347	0.00166759	0.00616561	0.0008537	0.00820353	0.00149965	0.00595251	0.0125126	0.00141763
756	0.0685933	0.00310271	1.3041e-05	0.0021614	7.30957e-05	0.00110734	0.000202855	0.00676284	0.00242546	0.00464954	0.00513627	0.00580557	0.00787754	0.00363754	0.000519409	0.0007233	0.00872131	0.00601567	0.00965837
1210	0.0685407	0.000212802	0.000647913	0.00175128	0.00158326	0.00334748	0.00112735	0.00171335	0.0037117	0.000271259	0.00929814	0.00908977	0.00489014	0.00263466	0.0102322	0.00360787	0.00422912	0.00731486	0.00287751
1015	0.0684576	0.000816045	0.00050145	0.000976093	0.00483475	0.000901499	0.00189301	0.000488882	0.00113133	0.0148956	5.28876e-06	0.00852567	0.00157031	0.00743581	0.0130252	0.00156229	0.00371897	0.000847529	0.00532787
852	0.0682162	0.000223703	0.000423776	0.00149815	0.0089462	0.00324722	0.00142529	0.00268114	0.000934586	0.000422973	0.00558786	0.00851296	0.00318878	0.00190414	0.00722439	0.0039991	0.002193	0.012602	0.00320097
913	0.0681744	0.000562609	0.00171675	0.00298886	0.00164621	0.000217361	0.00308337	0.00343803	0.00683363	0.00457887	3.23973e-05	0.010622	0.00493976	0.00514028	0.00135196	0.000793066	0.00788026	0.00689726	0.00545182
782	0.0681228	0.000709325	0.00312468	0.0039058	0.00141762	0.00157822	0.00717913	0.00310512	0.00521765	0.00154276	0.00109582	0.00542142	0.007582	0.00705766	0.00420814	0.00283796	0.00318922	0.00890891	4.14113e-05
740	0.0681216	0.0010904	0.000893915	0.000304124	0.00438745	0.000530231	0.00115417	0.00315895	0.000257726	0.00162234	0.0058653	0.00237754	0.0184139	0.00467575	0.000191973	0.000636752	0.0119879	0.00306335	0.00750983
493	0.0680197	0.00179447	3.67019e-05	0.0019831	0.00100435	0.00350622	0.00566781	0.00756717	0.0048353	0.000279611	0.00057994	0.000587769	0.00568569	0.00379717	0.0197416	0.000787802	2.11727e-05	0.00807963	0.00206417
812	0.0679125	0.000320736	0.000313154	0.000572187	0.000726546	0.00524403	0.00299358	0.00232012	0.00579222	0.00693022	0.000350659	0.00430682	0.0096311	0.00460502	0.00455992	0.00853464	0.00621007	0.00106526	0.00343624
1050	0.0678801	0.00145439	0.00271834	0.00155841	0.000643936	0.00193862	0.00169257	0.0015398	0.00151312	0.00204763	0.00242056	0.00842231	0.00673854	0.00806919	0.00675099	0.00829511	0.00447399	0.00222594	0.00537663
1158	0.0678801	0.00145439	0.00271834	0.00155841	0.000643936	0.00193862	0.00169257	0.0015398	0.00151312	0.00204763	0.00242056	0.00842231	0.00673854	0.00806919	0.00675099	0.00829511	0.00447399	0.00222594	0.00537663
1076	0.0678676	0.00323931	0.00437482	0.00151059	0.00526703	0.00565313	0.00532318	0.00548236	0.00259273	0.00167201	0.00213268	0.0026353	0.00392094	0.00561278	0.00185975	0.00223063	0.00182482	0.00775301	0.00478249
687	0.0678481	0.00151878	0.000898767	0.000491631	0.00493506	0.000115299	0.00173044	0.0058623	0.000232345	0.0015506	0.00346808	0.0126897	0.000972057	0.00869676	0.00227462	0.000778489	0.0114909	0.00979335	0.000348999
1049	0.0678116	0.00326276	0.00404443	0.000458596	0.00268814	0.00609675	0.00169665	0.00554012	0.00738191	0.00327859	0.00450751	0.00155196	0.00266539	0.00429056	0.00716425	0.00249105	0.000531505	0.00764967	0.00251173
1099	0.0677852	2.25933e-05	0.000559749	0.000589038	0.00168048	0.000298759	0.00502968	0.00447364	0.00078662	0.00658526	0.00616771	0.00627083	0.00264191	0.00356123	0.0131069	0.00698454	0.00576288	0.00126934	0.00199401
1135	0.0677852	2.25933e-05	0.000559749	0.000589038	0.00168048	0.000298759	0.00502968	0.00447364	0.00078662	0.00658526	0.00616771	0.00627083	0.00264191	0.00356123	0.0131069	0.00698454	0.00576288	0.00126934	0.00199401
853	0.0677518	0.00177416	0.000689332	0.00381381	0.00396105	0.00126535	0.000891339	0.00567371	0.00263397	0.00743293	0.00279353	0.00921959	0.00163478	0.00465906	0.0093235	0.000684706	0.000592843	0.00505839	0.00564972
571	0.067583	0.00421401	0.00177055	0.000863059	9.38179e-05	0.00259087	0.00343019	0.000640235	0.00259075	0.00406049	0.000188541	0.00320642	0.00501614	0.0119488	0.0047313	0.00310061	0.000221163	0.0128225	0.00609353
1236	0.0675479	0.000459706	0.00179618	0.00141128	0.000504024	0.000780283	0.00212352	0.00522889	0.00302329	0.00145686	0.00101744	0.00536678	0.0092687	0.00152334	0.00118483	0.00762974	0.0176666	0.00266612	0.00444034
1028	0.0674894	0.0007582	0.000558822	0.00173149	0.00338506	0.002635	0.00284615	0.00377909	0.000583702	0.00349725	0.00392245	0.00425391	0.00672588	0.000542396	0.00397149	0.00124996	0.0119947	0.0139245	0.00112936
652	0.0674223	7.46276e-05	0.000376227	0.000581119	0.00767499	0.00572704	0.00210498	0.00149338	0.00580488	0.00036092	0.00339334	0.00607429	0.0051657	0.00680219	0.00327646	0.0112648	0.00547706	0.000578669	0.00119163
829	0.0673302	0.000618349	0.00177211	0.00104677	0.00041532	0.00369592	0.00362466	0.00391004	0.00129382	0.0048695	0.00056132	0.00271106	0.00211678	0.000809679	0.0109682	0.0130268	0.00942635	0.00571595	0.000747486
628	0.0672345	0.00384265	0.00274105	0.00275843	0.00346815	0.000448137	0.00328331	0.00203702	0.00976647	0.000265957	0.00597446	0.00447069	0.00646895	0.00368937	0.00171677	0.00548561	0.000736936	0.00572341	0.00435716
822	0.0671463	0.000101311	0.000468884	0.000648487	0.00344698	0.000432879	0.000898588	0.00713273	0.00613344	0.000837627	0.000864576	0.000375218	0.0131978	0.00164739	0.000647447	0.0019066	0.0177999	0.00617624	0.0044302
885	0.0670927	0.00175097	0.00405217	0.00148787	0.00331754	0.00234959	0.00452408	0.00199066	0.000842884	0.00168332	0.00685965	0.00289478	0.00251026	0.00698494	0.00675083	0.00299561	0.000639869	0.00626964	0.00918802
746	0.0669358	0.00132962	0.000124985	0.00194603	0.00259142	0.0014643	0.001259	0.000217417	0.00136644	0.00237873	0.00547271	0.00383996	0.00661343	0.0226467	0.0053682	0.00215341	0.00741133	0.000353622	0.000398496
889	0.0668718	3.44095e-05	0.000371241	0.000369168	0.00186089	0.000311833	0.00523971	0.00825474	0.000717955	0.00164767	0.00189944	0.000217569	0.00448476	0.0129857	0.00995195	0.000234867	0.0107921	0.00402959	0.0034682
908	0.0668387	0.000342203	0.00169462	0.000893865	0.00595683	0.00166701	0.00270654	0.00186324	0.00149615	0.0035232	0.00112545	0.00347982	8.74735e-05	0.00447823	0.00245909	0.0103066	0.00758529	0.0142663	0.00290683
1082	0.0668252	0.000192517	0.00120285	7.80872e-05	0.000414173	0.00572895	0.000527359	0.00100809	0.00062405	0.00194212	0.00432256	0.00574116	0.00619183	0.00368866	0.00783614	0.00810677	0.00595685	0.00526016	0.00800285
1274	0.0667499	0.00272901	0.00398117	0.000738145	0.00313088	0.00502855	0.00116247	0.00863592	0.00571734	0.00228847	0.00192763	0.000451534	0.00337594	0.0066774	0.00638921	0.00247154	0.00114423	0.00952397	0.00137647
1325	0.0667499	0.00272901	0.00398117	0.000738145	0.00313088	0.00502855	0.00116247	0.00863592	0.00571734	0.00228847	0.00192763	0.000451534	0.00337594	0.0066774	0.00638921	0.00247154	0.00114423	0.00952397	0.00137647
1335	0.0667499	0.00272901	0.00398117	0.000738145	0.00313088	0.00502855	0.00116247	0.00863592	0.00571734	0.00228847	0.00192763	0.000451534	0.00337594	0.0066774	0.00638921	0.00247154	0.00114423	0.00952397	0.00137647
1595	0.0667499	0.00272901	0.00398117	0.000738145	0.00313088	0.00502855	0.00116247	0.00863592	0.00571734	0.00228847	0.00192763	0.000451534	0.00337594	0.0066774	0.00638921	0.00247154	0.00114423	0.00952397	0.00137647
934	0.0667152	0.00108655	0.000151469	0.000174406	0.00158181	0.000926355	0.00286938	0.0055806	0.00528596	0.00151904	0.00446983	0.00027429	0.00818244	0.00256032	0.00720609	0.00569388	0.00127666	0.0147554	0.00312067
1011	0.0665586	0.00158147	0.00106489	0.00201908	0.00187938	0.0036044	0.00311566	0.00374638	0.00899848	0.00131089	0.00570402	0.00161504	0.00558625	0.00775694	0.000261688	0.00279379	0.00451429	0.0052996	0.00570632
1211	0.0664885	0.00235741	0.00153732	0.00151019	0.000322013	0.000898669	0.00176328	0.00264638	0.00163043	0.0011679	0.00720124	0.00846132	0.00583992	0.0025034	0.00379119	0.00642029	0.00434777	0.00594235	0.0081474
1257	0.0664885	0.00235741	0.00153732	0.00151019	0.000322013	0.000898669	0.00176328	0.00264638	0.00163043	0.0011679	0.00720124	0.00846132	0.00583992	0.0025034	0.00379119	0.00642029	0.00434777	0.00594235	0.0081474
958	0.0664634	0.000177309	0.000198096	0.00217474	0.00237224	0.000876221	0.0030037	0.000696048	0.000404286	0.0115392	0.00496857	0.00852397	0.000844064	0.00924583	0.0038113	0.00308307	0.00656305	0.00394702	0.00403471
1018	0.0661031	0.000559107	0.00147506	7.38203e-05	0.00361668	0.00192383	0.000365803	0.000326185	0.00108441	0.00590416	0.00375181	0.00254085	0.00738691	0.000193104	0.00856985	0.00129617	0.000931991	0.0225372	0.0035661
900	0.0660513	0.00165917	0.00117931	0.00127906	0.00134081	0.00251961	0.000791566	0.00587562	0.00561279	0.00368882	0.00955984	0.00587403	0.00774226	0.00288617	0.00223064	0.00164525	0.00511344	0.00473858	0.00231435
1036	0.0660474	0.000864336	0.00161922	0.000604704	0.0011584	0.00360862	0.00150935	0.00555092	0.00374005	0.000360973	0.00464234	0.00592403	0.00410872	0.00580702	0.00371399	0.00336249	0.00831648	0.00352218	0.00763357
789	0.0659897	0.0015444	0.000826867	0.00464023	0.00156987	0.00309519	0.002046	0.00610958	0.00106735	0.005567	0.00235125	0.000370753	0.00566859	0.00915756	0.0001405	0.00833209	0.00373962	0.00976077	2.03415e-06
574	0.0659673	0.00113785	0.0032619	0.000424868	0.00313668	0.000483113	0.00523314	0.000399922	0.00703291	0.00382384	0.000144715	0.00120292	0.000867403	0.00128275	0.00475925	0.00728686	0.0107093	0.00802913	0.00675079
1041	0.065832	5.14217e-05	0.00172287	0.0019948	0.000939984	0.00282122	0.00150711	0.00103796	0.0129806	0.00234814	0.00544988	0.00386188	0.00314111	0.00991637	0.00105579	0.00362339	0.00574197	0.00379939	0.00383815
1178	0.0657525	0.00225719	0.00149499	0.00111415	0.00176781	0.0019804	0.000113163	0.00152306	0.000730176	0.000103571	0.00534299	0.00538053	0.000758598	0.00401437	0.00605026	0.0105056	0.0122852	0.00461421	0.00571619
866	0.0655972	0.000263909	0.00110764	0.000439094	0.00455757	0.00377272	0.00329815	0.0111815	0.00253586	0.000237001	0.00500481	0.000643182	0.000909746	0.012245	0.00269576	0.000774216	0.00531294	0.00205193	0.00856625
795	0.0655704	0.00106504	0.0005911	0.000879963	0.00234683	0.0036111	0.00180475	0.0047736	0.00018863	0.005873	0.00431918	0.00684724	0.000134463	0.0160966	0.00884651	0.00497713	0.00150269	0.00126847	0.000444108
917	0.0654678	0.000287979	0.0023346	0.000180408	0.000157127	0.00258763	0.00592354	0.00253409	0.00839559	0.000764764	0.00660551	0.00623188	0.00201184	0.00094592	0.00610619	0.00219356	0.0113485	0.0038211	0.00303759
967	0.0654039	7.17325e-05	0.00024336	0.00134353	0.00481265	0.000459651	0.000454829	0.000370202	0.000489979	0.00127554	0.00511207	0.010471	0.0098763	0.00909911	0.00319793	0.000828666	0.00977396	0.00643916	0.00108423
839	0.0653126	0.000870037	0.0014699	0.00350043	0.00197046	0.00353151	0.00342042	0.00301721	0.00420045	0.0017251	0.00111384	0.0125893	0.000728653	0.0085335	0.00543671	0.000927195	0.00120958	0.00264947	0.00841887
1007	0.0651229	0.00146002	0.00262589	0.00214691	0.00299824	0.00190892	0.00322155	0.00102155	0.000158687	0.00274279	0.00840871	0.00617903	0.00308957	0.00218804	0.0012008	0.00947489	0.00183777	0.00764612	0.00681343
1046	0.065036	0.000822508	0.00123738	0.000235876	0.00316762	0.00642219	0.00367062	0.00216791	0.00348123	0.0016215	0.00346992	0.00120516	0.00212716	0.00862464	0.00759434	0.00399541	0.00692081	0.00253679	0.00573499
916	0.0650076	0.00193394	0.00337747	0.000919417	0.00107916	0.00392342	0.00399203	0.00369	0.00541702	0.00405765	0.00556825	0.00796641	0.00144814	0.00579049	0.00782612	0.000868324	0.00150214	0.00211955	0.00352811
1141	0.064945	0.00141459	0.00165559	0.000198153	9.02972e-05	0.00169544	4.98258e-05	0.00236947	0.00071382	0.00129575	0.00317511	0.00428908	0.00833209	0.00307183	0.00425768	0.0178096	0.00640158	0.00777036	0.000354715
769	0.0648411	0.00201616	0.000693356	0.00282711	0.000934396	0.00121054	0.0012633	0.00433515	3.17752e-05	0.00293513	0.00230507	0.00129477	0.00330311	0.00249711	0.0137975	0.00420217	0.00472584	0.0136195	0.00284917
1083	0.0647414	0.00210408	0.00179842	0.000897937	0.000979618	0.000270137	0.00309751	0.00366776	0.000990568	0.00507153	0.00422239	0.0024979	0.00366044	0.000295902	0.00895248	0.011518	0.00775552	0.00215108	0.00481012
1237	0.0647414	0.00210408	0.00179842	0.000897937	0.000979618	0.000270137	0.00309751	0.00366776	0.000990568	0.00507153	0.00422239	0.0024979	0.00366044	0.000295902	0.00895248	0.011518	0.00775552	0.00215108	0.00481012
770	0.0647001	0.0010344	0.000280488	0.000971175	0.0012479	0.00258384	0.000110864	0.00157949	0.00471689	0.00407804	0.00471476	0.00430257	0.00972114	0.00447518	0.0135809	0.000903093	0.00498358	0.0019988	0.003417
787	0.064644	0.0013362	0.00183743	0.00263458	0.00318532	0.00125018	0.0020199	0.00134651	0.00360537	0.000258805	0.00467069	0.00377337	8.38638e-05	0.00651094	0.00648811	0.00540159	0.00197641	0.0139499	0.00431481
1227	0.0646341	0.00101747	0.000828212	0.000345224	0.00177276	9.13726e-05	0.0050889	0.00357888	0.000130008	0.00806464	0.00209504	0.00312654	0.00470062	0.00175632	0.0141193	0.0079102	0.00544266	0.00160971	0.00295627
850	0.0645432	0.00161724	0.00275098	0.000874234	0.00534208	0.000205971	0.00426878	0.000489549	0.00144605	0.00457054	0.00269872	0.000435572	0.00693453	0.00578498	0.00222971	0.0036666	0.00873727	0.00904202	0.00344841
817	0.0644617	0.00016672	0.00153287	0.00149012	0.000178674	0.00127729	0.00174971	7.86568e-06	0.00947919	0.00591199	0.00178708	0.00252463	0.00638099	0.00179625	0.0129565	0.00568586	0.00115867	0.00872565	0.0016516
920	0.0644255	0.000432114	0.000415565	0.00312019	0.000982987	0.00275476	0.00639094	0.00453868	0.000863999	0.000771665	0.00681545	0.00346284	0.00370137	0.0109718	0.0037374	0.0036438	0.00396835	0.0055137	0.00233986
622	0.0643522	0.00245156	0.000597706	0.00164939	0.00353596	0.00525625	0.00155938	0.00147037	0.00359652	0.000429237	0.00340505	0.000972102	0.00524767	0.0072917	0.000187828	0.00348006	0.00994764	0.00444403	0.00882972
830	0.0643372	0.000194994	0.000153692	0.00226903	0.00604717	0.00330959	0.000938481	0.000410219	0.00180709	0.00368185	0.00977448	0.00447321	0.00519137	0.00385085	0.00548981	0.00469081	0.000793272	0.0081234	0.00313788
851	0.0642004	0.000898168	0.000922737	0.00141028	0.000516744	0.00202685	0.00228451	0.000351432	0.00804686	0.000803267	0.00634558	0.00342165	0.00552027	0.000214411	0.0160186	0.00577144	0.00130407	0.00453943	0.00380414
721	0.0641783	0.00105417	0.000288156	0.00226206	0.000213666	0.00209148	0.0053577	0.000576573	0.000859037	0.000621666	0.00311948	0.0224908	0.00681834	0.0078166	0.00292175	0.000599759	0.000584974	0.00246201	0.00404012
1230	0.064143	8.71893e-05	0.00134041	0.00071283	0.000877712	0.00448578	0.00120069	0.000684856	0.00422125	0.00352273	0.00396291	0.00372293	0.00733845	0.0072904	0.00768791	0.00699508	0.00264091	0.00534731	0.00202363
1311	0.0640753	0.000260138	0.000701542	0.000626499	0.00378425	0.00336226	0.00170116	0.00196274	0.00135451	0.00256408	0.00336711	6.8731e-05	0.00501088	0.00489791	0.00705292	0.000843482	0.0111459	0.0128184	0.00255285
1364	0.0640753	0.000260138	0.000701542	0.000626499	0.00378425	0.00336226	0.00170116	0.00196274	0.00135451	0.00256408	0.00336711	6.8731e-05	0.00501088	0.00489791	0.00705292	0.000843482	0.0111459	0.0128184	0.00255285
1374	0.0640753	0.000260138	0.000701542	0.000626499	0.00378425	0.00336226	0.00170116	0.00196274	0.00135451	0.00256408	0.00336711	6.8731e-05	0.00501088	0.00489791	0.00705292	0.000843482	0.0111459	0.0128184	0.00255285
1445	0.0640753	0.000260138	0.000701542	0.000626499	0.00378425	0.00336226	0.00170116	0.00196274	0.00135451	0.00256408	0.00336711	6.8731e-05	0.00501088	0.00489791	0.00705292	0.000843482	0.0111459	0.0128184	0.00255285
1552	0.0640753	0.000260138	0.000701542	0.000626499	0.00378425	0.00336226	0.00170116	0.00196274	0.00135451	0.00256408	0.00336711	6.8731e-05	0.00501088	0.00489791	0.00705292	0.000843482	0.0111459	0.0128184	0.00255285
1688	0.0640753	0.000260138	0.000701542	0.000626499	0.00378425	0.00336226	0.00170116	0.00196274	0.00135451	0.00256408	0.00336711	6.8731e-05	0.00501088	0.00489791	0.00705292	0.000843482	0.0111459	0.0128184	0.00255285
1014	0.0640492	0.000353619	0.00101374	0.000836801	0.00116491	0.000532964	0.00170047	0.00748777	0.00578165	0.00376274	0.00196486	0.00127286	0.00614203	0.000432806	0.00182959	0.0146103	0.00212798	0.00676406	0.00627002
1033	0.0639237	0.00198009	0.0013181	0.00201684	0.000246736	0.000818538	0.00156352	0.00543804	0.00064673	0.000330227	0.000893497	0.00260355	0.00574367	0.00206639	8.56543e-05	0.0131742	0.00890891	0.009774	0.00631506
1087	0.0639237	0.00198009	0.0013181	0.00201684	0.000246736	0.000818538	0.00156352	0.00543804	0.00064673	0.000330227	0.000893497	0.00260355	0.00574367	0.00206639	8.56543e-05	0.0131742	0.00890891	0.009774	0.00631506
1153	0.0636837	0.00108307	0.00187194	0.0011751	8.21618e-05	0.000886813	0.00171612	0.00272433	0.000730171	0.00921085	0.00497005	0.000986907	0.00324683	0.00708941	0.0127043	0.000402827	0.00786816	0.00523188	0.00170279
1047	0.0636716	0.000352698	0.000985399	0.00356997	0.00192029	0.00422438	0.00264105	0.00478192	0.00364461	0.00135471	0.00522953	0.00219714	0.00747856	0.00250356	0.00588888	0.0010276	0.00172179	0.00531122	0.00883826
1165	0.0636523	0.000668904	0.000708801	0.000279688	0.00125938	0.00050257	0.000711788	0.00444502	0.01191	0.00304228	0.00421378	0.0044864	0.00131718	0.00288544	0.00198077	0.00999132	0.00399585	0.00788675	0.00336635
1100	0.0635193	0.000518823	0.000910806	0.000389123	0.00241292	0.00317075	5.92316e-05	0.00213433	0.000403909	0.00359607	0.0036963	0.000341699	0.00178129	0.00916405	0.00744242	0.00381409	0.0102444	0.0121347	0.00130432
664	0.0635094	0.00179271	0.00246382	0.000176712	0.00198179	0.00273952	0.00233298	0.00455242	0.00729092	0.000491146	0.0026358	0.00395852	0.0063503	0.00454858	0.010751	0.000690684	0.000875955	0.00809902	0.00177752
1197	0.0634703	0.000815837	0.000336139	0.00343182	0.00132279	0.0043771	0.00248836	0.00234529	0.00297785	0.00039249	0.00782752	0.000627794	0.00393183	0.00697955	0.000225257	0.0079412	0.00748623	0.00238305	0.00758019
716	0.0633859	0.00136826	0.000971394	0.000164658	0.00028074	0.00532509	0.00456378	0.00458565	0.00655575	0.00332841	0.00514522	0.00289173	0.00124633	0.000476093	0.00202796	0.00449356	0.0129981	0.00172027	0.00524288
940	0.0633583	0.000840968	0.00152672	0.000685876	0.00176975	0.00246948	0.00558721	0.00419695	0.000352459	0.00381735	0.0021214	0.00117866	0.00193684	0.000194923	0.0028828	0.00230696	0.0165626	0.00749368	0.0074337
1150	0.0633414	0.000276247	0.000960682	0.000587416	0.00126682	0.000357549	0.00197769	0.00326162	0.00395121	0.00748813	0.00347207	0.0103271	0.00749673	0.00201795	0.0135431	0.00226541	0.000118753	0.0020092	0.00196371
927	0.0633387	0.00137547	0.000362926	0.000280401	0.000766892	0.00100781	0.00224069	0.00657091	0.000216109	0.00501195	0.00603658	0.00343814	0.0104463	0.000912761	4.29821e-05	0.00594385	0.00429465	0.00947808	0.00491223
806	0.0631951	0.00109965	0.00116831	0.000804112	0.00561395	0.00113992	0.00611318	0.00255127	0.00684227	0.00111656	8.13055e-05	0.00630489	0.00357836	0.00276633	0.00376186	0.0104815	0.00107343	0.00459989	0.00409833
1233	0.0631627	0.000762617	0.00383634	0.00105833	0.00168976	0.00281354	0.00015618	0.00682238	0.00145124	0.000241377	0.00799036	0.00564066	0.00343481	0.00490412	0.000670802	0.00884812	0.00614013	0.00296701	0.00373496
1088	0.0628981	0.00110294	0.00153442	0.00159459	0.001042	0.00108266	0.0048876	0.00396281	0.00626348	5.12934e-05	0.00296259	0.00903815	0.00403051	0.00168399	0.000783365	0.0103138	0.00115917	0.00703223	0.00437256
1136	0.0628409	0.00141434	0.000728171	0.00293061	0.000968635	0.00350636	0.00143887	0.0017895	0.00155385	0.00185204	0.0085467	0.0041651	0.00476788	0.00297375	0.0102548	0.0018757	0.00148272	0.00814162	0.00445031
1081	0.0627564	0.00161683	0.00223941	0.00367613	0.00226047	0.000923854	0.00342329	0.000649135	0.00453203	0.00200207	0.00296624	0.00759866	0.00229184	0.000500792	0.00705325	0.0103248	0.00603166	0.00356593	0.00109994
794	0.0627244	0.00130086	0.00286077	0.00223297	0.00166481	0.000134667	0.00798903	0.000671085	0.00691079	0.00950323	0.00322792	0.00153615	0.00267394	0.00412433	0.00542961	0.00118688	0.00521679	0.00231398	0.00374653
1021	0.0626555	0.00034948	0.000198799	0.000585888	0.00338228	0.00357338	0.00116687	0.000948901	0.00506967	0.0031162	0.00343943	0.00342268	0.00282602	0.013279	0.000781469	0.00554395	0.0100028	0.00241914	0.00254953
734	0.0626436	0.000478524	0.0020459	0.0028143	0.000775255	0.00230035	0.00497087	8.6207e-05	0.000972177	0.000774304	0.00553893	0.00431984	0.000476931	0.00643501	0.00596012	0.00246723	0.00711988	0.00779345	0.00731431
732	0.0626366	0.000857324	0.000700776	0.002596	0.000363609	0.00419907	0.000786857	0.00148045	0.00305106	0.0113465	0.0113848	0.00235852	0.00192749	0.00365618	0.00114683	0.00463017	0.00232336	0.00481664	0.00501097
962	0.0625001	0.000177112	0.00458139	4.71707e-05	0.00124355	0.00282455	5.33645e-06	0.00241511	0.00157801	0.00160697	0.000713927	0.0023711	0.00283868	0.00883227	0.0100184	0.00779666	0.00467658	0.00714311	0.00363017
903	0.0623009	0.00227207	0.00274447	0.0020634	0.00377365	0.00165146	0.001019	0.000989036	0.000344783	0.00293577	0.00910847	0.0016266	0.00613886	0.0100709	0.00275928	0.00402326	0.000834338	0.00480737	0.00513813
882	0.0622957	0.00121142	0.000936752	0.000307906	0.000518485	0.00156634	0.0063205	0.00220051	0.00541707	0.00148716	0.00315774	0.0136082	0.000845059	0.00433558	0.0014604	0.00331707	0.0109362	0.000493742	0.00417553
1030	0.0619541	0.00128299	0.00117223	0.00151021	0.00309791	0.00161264	0.00477868	0.00208478	0.000848156	0.00164527	0.00270324	0.000701998	0.00715643	0.00233445	0.00407138	0.00496961	0.00828263	0.00703031	0.00667117
1031	0.0619541	0.00128299	0.00117223	0.00151021	0.00309791	0.00161264	0.00477868	0.00208478	0.000848156	0.00164527	0.00270324	0.000701998	0.00715643	0.00233445	0.00407138	0.00496961	0.00828263	0.00703031	0.00667117
952	0.0618485	0.00146849	0.000188309	0.00198259	0.00173719	0.00161912	0.000902336	0.00193746	0.0077536	0.0020321	0.000822828	0.00588179	0.00287811	0.0050809	0.0060098	0.0118833	0.00272651	0.00540724	0.00153678
1071	0.0618419	0.00122641	0.00221229	0.00212719	0.000996079	0.00265247	0.00126411	0.00349077	0.00176461	0.00441985	0.000935976	0.00532394	0.000663082	0.0127798	0.00489547	0.00285065	0.000666884	0.00994964	0.00362262
1176	0.0618419	0.00122641	0.00221229	0.00212719	0.000996079	0.00265247	0.00126411	0.00349077	0.00176461	0.00441985	0.000935976	0.00532394	0.000663082	0.0127798	0.00489547	0.00285065	0.000666884	0.00994964	0.00362262
722	0.0618024	0.000147394	6.53797e-05	0.000813241	0.00106712	0.000301269	0.000141433	0.00509766	0.00334003	0.0015031	0.00311862	0.00158863	0.0123895	0.00507687	0.00239761	0.00920805	0.0138751	0.00154719	0.000124261
1102	0.0616157	0.00138451	0.000211706	0.00126824	0.00107836	0.00242891	0.00136307	0.00606136	0.00608	0.00141167	0.00836476	0.00437883	0.00647412	0.000534881	0.00819527	0.00145359	0.00148572	0.00829167	0.00114909
1110	0.0616157	0.00138451	0.000211706	0.00126824	0.00107836	0.00242891	0.00136307	0.00606136	0.00608	0.00141167	0.00836476	0.00437883	0.00647412	0.000534881	0.00819527	0.00145359	0.00148572	0.00829167	0.00114909
1144	0.061503	0.00106903	0.00097305	0.000539023	0.000216881	0.000582528	0.00528374	0.00506652	0.00101536	0.00275299	0.00236559	0.00814256	0.000283491	0.00150526	0.00846665	0.00106562	0.00573129	0.00895649	0.00748692
683	0.0614972	0.00108397	0.000102343	0.00331083	0.00361556	0.00318154	0.00156307	0.00224497	0.00686911	0.00170676	0.00346915	0.000207527	0.00939969	0.00162769	0.00767877	0.00537976	0.00444542	0.00539386	0.000217224
1101	0.0614968	0.000675174	0.00332103	0.00105782	0.000844356	0.00209728	0.00115033	0.00423147	0.00234881	0.000673803	0.00126926	0.00181408	0.00455367	0.0131878	0.00693696	0.00739018	0.00382778	0.00603695	8.00305e-05
849	0.0614877	0.000728222	0.00179503	0.00211183	0.00119548	0.00187544	0.00247081	0.00229137	0.000167524	0.00699666	0.00584773	0.00597626	0.00293821	0.00636474	0.00384696	0.00395024	0.00278193	0.00342378	0.00672549
1129	0.0614725	0.00170174	0.00170827	0.000194908	0.000884867	0.00144929	1.0612e-05	0.00102165	0.00080028	0.00117484	0.00991898	0.00860606	0.00113494	0.00249139	0.00700896	0.00936686	0.00714875	0.00500366	0.0018465
951	0.0614015	0.00124337	0.000289998	0.000453785	0.000150275	0.000935939	0.00311112	0.00230011	0.00328508	0.00441481	0.00262031	0.00684093	0.000322621	0.00548966	0.00635322	0.00529051	0.00522233	0.0108519	0.00222558
686	0.0612844	0.000190248	0.000227163	0.00353554	0.00195453	0.00110648	0.00413731	0.00471017	0.000224951	0.00117515	0.000160372	0.00400834	0.00130537	0.0130642	0.00392664	0.0129383	0.00285279	0.00301607	0.00275087
1219	0.0612156	0.00115978	0.000211283	0.000301224	0.00110722	0.00240557	0.00335299	0.00263585	0.000819668	0.000109193	0.00459149	0.000598517	0.000166513	0.017381	0.00921706	0.00826419	0.00314126	0.0026167	0.00313604
1238	0.0611888	0.000777909	0.000120054	0.00159669	0.0031181	0.00201185	0.0033714	0.00541587	0.00253569	0.00249454	0.00231149	0.003157	0.00122372	0.0091285	0.00225284	0.00398623	0.00722944	0.00670734	0.00375017
688	0.0610906	0.000106	0.00154779	0.00294947	0.00236516	0.00300117	0.000759064	1.69576e-05	0.0115268	0.00351833	0.010351	0.00309303	0.00441437	0.00583867	0.00595395	0.000404967	0.00199081	0.00268804	0.000565017
1025	0.0610894	0.000970428	0.00107206	0.000877601	0.001338	0.00234638	0.00204732	0.0001211	0.0069828	0.00109893	0.00137816	0.0016966	0.00116311	0.00943642	0.00292836	0.0122898	0.0035753	0.0065134	0.00525357
1069	0.0608385	0.00086913	0.000510723	0.000717449	0.00136583	0.00501093	0.00172954	0.00198432	0.00582251	0.00243945	0.00100539	0.0037732	0.00348115	0.00916597	0.00347026	0.00725867	0.00619592	0.00242976	0.00360831
973	0.0607294	0.000598262	0.00168687	0.000494724	0.000579096	0.00176685	0.000952948	0.00438721	0.00326425	0.000462128	0.00105262	0.00480051	0.00320709	0.00583946	0.00863136	0.00128397	0.0111384	0.00806578	0.0025179
891	0.060662	0.000976951	0.000348891	0.00138868	0.000898438	4.11481e-05	0.00345265	0.00226573	0.00941533	0.00102024	0.0023215	0.0057806	0.00768705	0.00537826	0.00653333	0.00445382	0.00792254	0.00026527	0.000511562
1037	0.0605926	0.000531449	8.66765e-05	0.00110698	0.000718375	0.000393064	0.000656533	0.00141922	9.19929e-05	0.00513639	0.00400605	0.00273271	0.00650747	0.00767478	0.0062013	0.00853669	0.0034357	0.00313506	0.00822214
1535	0.0605679	0.00130603	0.0011249	0.000980749	0.00224261	0.00164177	0.00241859	0.00324812	0.00126502	0.00204065	0.000100917	0.00361899	0.00524283	0.00360397	0.0023573	0.00640374	0.0093259	0.00738642	0.00625944
1680	0.0605679	0.00130603	0.0011249	0.000980749	0.00224261	0.00164177	0.00241859	0.00324812	0.00126502	0.00204065	0.000100917	0.00361899	0.00524283	0.00360397	0.0023573	0.00640374	0.0093259	0.00738642	0.00625944
1156	0.0605631	0.00071627	0.00103903	0.0027078	0.00236848	0.000293393	0.00442272	0.000820855	0.00363891	0.00493037	0.00342462	0.00324213	0.00719225	0.00443812	0.00118563	0.00416554	0.00490229	0.00376368	0.00731102
800	0.0605343	0.000873805	0.000322298	0.00299444	0.0023764	0.00352625	0.000864037	0.00180222	0.00483228	0.00326437	0.00298072	0.00346533	0.00384996	0.000582444	0.015399	5.09417e-08	0.00191626	0.00677348	0.00471098
1120	0.0605343	0.000873805	0.000322298	0.00299444	0.0023764	0.00352625	0.000864037	0.00180222	0.00483228	0.00326437	0.00298072	0.00346533	0.00384996	0.000582444	0.015399	5.09417e-08	0.00191626	0.00677348	0.00471098
1185	0.0605343	0.000873805	0.000322298	0.00299444	0.0023764	0.00352625	0.000864037	0.00180222	0.00483228	0.00326437	0.00298072	0.00346533	0.00384996	0.000582444	0.015399	5.09417e-08	0.00191626	0.00677348	0.00471098
1201	0.0605343	0.000873805	0.000322298	0.00299444	0.0023764	0.00352625	0.000864037	0.00180222	0.00483228	0.00326437	0.00298072	0.00346533	0.00384996	0.000582444	0.015399	5.09417e-08	0.00191626	0.00677348	0.00471098
1350	0.0605229	0.00085076	0.000274965	0.00246498	0.0015211	0.00349712	0.00149606	0.00296556	0.00441542	0.000421546	0.00578487	0.00638232	0.00576356	0.00185196	0.00897031	0.00143408	0.000872992	0.00641737	0.00513794
1406	0.0605229	0.00085076	0.000274965	0.00246498	0.0015211	0.00349712	0.00149606	0.00296556	0.00441542	0.000421546	0.00578487	0.00638232	0.00576356	0.00185196	0.00897031	0.00143408	0.000872992	0.00641737	0.00513794
1470	0.0605229	0.00085076	0.000274965	0.00246498	0.0015211	0.00349712	0.00149606	0.00296556	0.00441542	0.000421546	0.00578487	0.00638232	0.00576356	0.00185196	0.00897031	0.00143408	0.000872992	0.00641737	0.00513794
1565	0.0605229	0.00085076	0.000274965	0.00246498	0.0015211	0.00349712	0.00149606	0.00296556	0.00441542	0.000421546	0.00578487	0.00638232	0.00576356	0.00185196	0.00897031	0.00143408	0.000872992	0.00641737	0.00513794
1596	0.0605229	0.00085076	0.000274965	0.00246498	0.0015211	0.00349712	0.00149606	0.00296556	0.00441542	0.000421546	0.00578487	0.00638232	0.00576356	0.00185196	0.00897031	0.00143408	0.000872992	0.00641737	0.00513794
926	0.0605136	0.000255788	0.00207879	0.00174022	0.000426368	0.000519716	0.000570983	0.00183316	0.00409187	0.00167315	0.0060859	0.00195497	0.00578391	0.00828586	0.00478654	0.00447762	9.18173e-05	0.00811913	0.00773776
875	0.0603914	0.000133296	0.000309803	0.00187842	0.00139207	0.00280702	0.00215503	0.000966433	0.000922598	0.00316997	0.00297278	6.43431e-05	0.012334	0.00680304	0.00431136	0.00361407	0.00293641	0.00343211	0.0101886
1243	0.0602082	0.00041467	0.000362843	0.00141607	0.000458635	0.00470225	0.00116006	9.92488e-05	0.00097706	0.00557092	0.00150053	0.00308351	0.00159757	0.0074978	0.00970698	0.00843429	0.00802761	0.00482805	0.000370129
1034	0.0601672	0.000368382	0.00451131	0.00257906	0.00236382	0.00105974	0.00287121	0.000685242	0.00131706	0.00301057	0.00014686	0.0081446	0.00174203	0.00537234	0.00935747	0.000422817	0.00112548	0.0069743	0.00811492
815	0.0600783	0.00184801	0.00200073	0.000991194	0.00144912	0.00354914	0.0019288	0.00307063	0.00398607	0.00513215	0.00223117	0.00243315	0.00154598	0.0021242	0.0110704	0.0111445	0.000957517	0.00197433	0.00264125
1370	0.0600629	0.000137368	0.000930166	0.000939769	6.02468e-05	0.000480996	0.000618988	0.00429394	9.42049e-05	0.00157315	0.0011188	0.000873676	0.0129382	0.00204441	0.000499083	0.00823258	0.0156988	0.00396311	0.00556537
1448	0.0600629	0.000137368	0.000930166	0.000939769	6.02468e-05	0.000480996	0.000618988	0.00429394	9.42049e-05	0.00157315	0.0011188	0.000873676	0.0129382	0.00204441	0.000499083	0.00823258	0.0156988	0.00396311	0.00556537
1691	0.0600629	0.000137368	0.000930166	0.000939769	6.02468e-05	0.000480996	0.000618988	0.00429394	9.42049e-05	0.00157315	0.0011188	0.000873676	0.0129382	0.00204441	0.000499083	0.00823258	0.0156988	0.00396311	0.00556537
1043	0.0599489	0.000110927	0.00166877	0.00213975	0.00133029	0.000469629	0.00262588	0.0012259	0.00789956	0.000757539	0.00685236	0.0109897	0.0066285	0.00134469	0.000596443	0.00122521	0.00332284	0.00446827	0.00629262
1001	0.0599488	0.00140718	0.000821192	0.00140027	0.00122892	0.000591835	0.00302047	0.000659501	0.0152861	0.00479805	0.00163806	0.000795745	0.00662944	0.00288984	0.00836574	0.00430596	0.00182561	0.00251787	0.00176696
997	0.0599063	0.000808535	0.00403791	0.000580597	0.00183547	0.00155584	0.000775327	0.0038013	0.00225035	0.0016735	7.15395e-05	0.00458171	0.00660696	0.0118212	0.00748492	0.00680069	0.00165942	0.0020601	0.00150098
764	0.0597333	0.000825897	8.292e-05	0.00144974	0.00175771	2.37722e-05	0.000482216	0.00405328	0.00223764	0.00563317	0.00543586	0.00568594	0.0132862	0.00326783	0.00568913	0.00376633	0.000231273	0.00268967	0.00313468
998	0.0596081	0.001354	0.00139264	0.00296278	0.00230518	0.00217679	0.00169412	0.00497502	0.00101733	0.00131018	0.00317666	0.00356478	0.000242947	0.00809981	0.00557962	0.00404365	0.00712478	0.00631494	0.00227286
783	0.0594936	0.00231705	0.00207797	0.00020241	3.36202e-05	0.00428049	0.00240315	0.00199854	0.00158181	0.0051404	0.00508725	0.000247752	0.00191912	0.00907423	0.00411521	0.00192906	0.00362758	0.0074169	0.00604101
1203	0.0593449	0.00170824	0.000809154	0.00165671	0.000825395	0.000448941	0.0051163	0.00312211	0.00553127	0.000925388	0.00778574	0.00627876	0.00821247	0.00182486	0.00263339	0.00383625	0.000579438	0.00349146	0.00455905
1096	0.0593234	0.00110913	0.0021635	0.00106553	0.0023641	0.00317391	0.00188118	0.000154494	0.000179221	0.00369036	0.0035245	0.00202504	0.00364273	0.00435352	0.00674455	0.00539008	0.0112459	0.00459212	0.00202354
959	0.0591449	0.001601	0.000274057	0.000489594	0.000642809	0.00180993	0.00603259	0.00214646	0.00549267	0.000881875	0.00240725	0.0132233	0.00231551	0.00267153	0.00229807	0.00990728	0.000310372	0.00592607	0.000714532
1248	0.0591135	0.00163108	0.000326689	0.00192785	0.00143794	0.00212716	0.00577545	0.00501554	0.00264011	0.00341074	0.00792161	0.00622422	0.000425435	0.00365188	0.000265642	0.000480659	0.00183518	0.00547284	0.00854348
1261	0.0591135	0.00163108	0.000326689	0.00192785	0.00143794	0.00212716	0.00577545	0.00501554	0.00264011	0.00341074	0.00792161	0.00622422	0.000425435	0.00365188	0.000265642	0.000480659	0.00183518	0.00547284	0.00854348
613	0.0590161	0.00325795	0.00270596	0.000185179	0.00305937	0.000334378	0.00688636	0.00494333	0.00958505	0.00119356	0.000122766	0.00189293	0.000838805	0.00837021	0.00414339	0.00285854	0.00326261	0.00205339	0.0033223
898	0.0589765	0.000453904	0.00175043	0.000313295	2.62088e-05	0.00547512	0.00199617	7.75921e-05	0.000413558	0.00109204	0.00472937	0.0053118	0.00649387	0.000349228	0.0130709	0.00374266	0.00587193	0.00724008	0.000568406
619	0.05888	0.000656197	0.001445	0.00242516	0.00506504	0.00207449	0.00663211	0.000809388	0.00213177	0.00326363	0.00466938	0.0010877	0.00616107	0.00689471	0.0045512	0.00488104	0.00106861	0.000979807	0.00408368
1084	0.0588113	0.00120086	0.000843394	0.00191626	0.00356529	0.00267785	0.00534326	0.00662177	0.00323069	0.000367063	0.00396205	0.00123936	0.000632172	0.0061403	0.00209805	0.000628521	0.00426175	0.00772544	0.00635717
931	0.0587449	0.00243828	0.000667102	0.000202834	0.00227464	0.00155091	0.00309679	0.000151065	0.00201583	0.00213442	0.00305479	0.0058896	0.000352862	0.00336447	0.000845854	0.0027545	0.0138192	0.00847049	0.00566123
994	0.0586286	0.000155214	0.000235499	0.00245364	0.0030347	0.00108657	0.000177345	0.00024464	0.00290225	0.00156758	0.00799965	0.00226125	0.00324314	0.00576111	0.0116374	0.0110966	0.000774596	0.001172	0.00282539
928	0.0586254	0.000339688	0.00176429	0.00147377	0.00067143	0.00135606	0.00114425	0.00213646	0.00219476	0.00105417	0.00257866	0.00769842	0.00256228	0.00304516	0.00331438	0.00415056	0.00727268	0.0144909	0.00137745
760	0.058577	0.00110545	0.000408184	0.00129238	0.0026007	0.00516273	0.00219078	0.0075668	0.000383443	0.00113174	0.00148991	0.00331968	0.00819707	0.000990553	0.00425313	0.00159537	0.0132636	0.00329486	0.000330611
1060	0.0584599	0.00092103	0.000576019	0.000925291	0.000594051	0.000636652	0.00036862	0.00136516	0.000167588	0.0045311	0.00475654	0.00234782	0.00334691	0.00601073	0.00703896	0.00468766	0.00719011	0.00955488	0.00344076
1170	0.0584599	0.00092103	0.000576019	0.000925291	0.000594051	0.000636652	0.00036862	0.00136516	0.000167588	0.0045311	0.00475654	0.00234782	0.00334691	0.00601073	0.00703896	0.00468766	0.00719011	0.00955488	0.00344076
1216	0.0584598	0.000869769	0.00224915	0.000604482	0.00227724	0.00250852	0.00113072	0.00105736	0.00155633	0.00482677	0.0005619	0.00163093	0.0065875	0.00429928	0.00933977	0.00118451	0.0111831	0.00518374	0.0014087
844	0.0583199	8.85267e-05	0.00117913	0.00184053	0.00196405	0.0057943	0.000415558	0.00501219	0.00267653	0.00250444	0.000179039	0.00831825	0.00312017	0.0103289	0.00337264	0.00245224	0.00538731	0.00330548	0.00038064
991	0.0583139	3.52367e-06	0.00133246	0.00362972	0.00261088	0.00181329	0.00142722	0.00383381	0.00174688	0.00400506	0.0007713	2.9276e-05	0.00262146	0.00393827	0.011445	0.00669746	0.00433153	0.00489885	0.00317793
1246	0.0583077	1.3875e-05	0.00025164	0.00048274	0.00247767	0.00427799	0.00153814	0.00217812	0.000648115	0.00405792	0.00471668	0.00189292	0.00357992	0.00744653	0.0002104	0.000342138	0.00425224	0.016319	0.00362168
1499	0.0582407	0.000916531	0.000395224	0.00130314	0.000308895	0.000968172	0.00119481	0.00418583	5.69852e-05	0.000362578	0.00261977	0.000103901	0.00661709	0.00128368	0.00117625	0.0182161	0.00555279	0.00887652	0.00410238
1663	0.0582407	0.000916531	0.000395224	0.00130314	0.000308895	0.000968172	0.00119481	0.00418583	5.69852e-05	0.000362578	0.00261977	0.000103901	0.00661709	0.00128368	0.00117625	0.0182161	0.00555279	0.00887652	0.00410238
1674	0.0582407	0.000916531	0.000395224	0.00130314	0.000308895	0.000968172	0.00119481	0.00418583	5.69852e-05	0.000362578	0.00261977	0.000103901	0.00661709	0.00128368	0.00117625	0.0182161	0.00555279	0.00887652	0.00410238
884	0.0582088	0.00149288	1.09649e-05	0.00116099	0.00012492	0.000387848	0.00497023	0.00767438	0.00553687	0.00219102	0.00805221	0.000815832	0.0043029	0.0038477	0.00293507	0.000756069	0.00166195	0.00695728	0.00532969
935	0.058072	0.000800469	0.00149701	0.000242293	0.00580238	0.00215109	0.00210913	0.00395615	0.00146765	0.00370449	0.000184439	0.00353177	0.00339602	0.00512008	0.00187097	0.0011985	0.0103617	0.009828	0.000849883
939	0.0579567	0.00282786	4.40658e-06	0.000384522	0.00215032	0.00130732	0.00338471	9.70089e-05	0.00194024	0.00152914	0.0023043	0.00627449	0.00280771	0.00502852	0.00168352	0.0104699	0.00319338	0.00205068	0.0105188
1070	0.0579537	0.000471471	0.000232148	0.00229141	0.00247115	0.00180682	0.00397216	0.000843892	0.00304143	0.00716106	0.00271587	0.00264283	0.000945418	0.00161305	0.0173425	0.00215122	0.00252303	0.00392091	0.00180726
1179	0.0579128	0.00081862	0.000461595	0.000421117	0.00184888	8.90118e-07	0.00077269	0.0012535	0.000482749	0.00401684	0.00281875	0.00296011	0.0017209	0.000978012	0.00420573	0.0123499	0.00598486	0.00970825	0.00710935
858	0.0578866	0.00253205	0.00111119	0.00126889	0.00179935	0.00176875	0.00127104	0.000685246	0.00845732	0.00133929	0.0043361	0.00317434	0.00200469	0.00586361	0.0047479	0.0068414	0.000629619	0.00630473	0.00375111
1167	0.0577993	0.000303052	3.78873e-05	0.00180207	0.00318915	0.000602481	0.000774752	0.00184827	0.00293074	0.00174887	0.00668976	0.0023132	0.00655168	0.00640295	0.0122255	0.00198857	0.0020018	0.00561026	0.000778314
808	0.0577374	0.000905034	0.0027351	0.00273641	0.00225801	0.00458429	0.00277284	0.00217866	0.00357656	0.00442878	0.00536412	0.000663161	0.00119746	0.00223154	0.00666694	0.00301688	0.00392735	0.0020777	0.00641654
1024	0.0577329	0.000378591	0.00196038	0.000251673	0.000655003	0.00119802	0.00123073	0.0035092	0.000248192	0.00105095	0.00283143	0.00637898	0.00119304	0.00807531	0.00865476	0.0089494	0.00760455	0.000629373	0.00293326
1214	0.0577046	0.00012789	0.00117905	0.00172995	0.00295886	0.000974339	0.00454003	0.00338413	0.00162061	0.00109849	0.0023454	0.00808238	0.00146336	0.000644063	0.0102765	0.00456581	0.00311204	0.00587713	0.00372452
803	0.0575995	0.000847426	0.000959922	0.00170772	0.00161994	0.00139327	0.00822861	0.0024106	0.00834914	0.0021934	0.00492602	0.0100146	0.000236834	6.15658e-05	0.00630167	0.00109451	0.00292267	0.00171269	0.00261891
873	0.0575559	0.00150095	0.004023	0.003206	0.00105873	0.00251201	0.0030443	0.00429346	0.000136079	0.000963001	0.00409731	0.000295877	0.00338507	0.00836897	0.000963768	0.00454837	3.01217e-06	0.00587071	0.00928526
1177	0.0574987	0.00112342	0.00265008	0.00060286	0.00186359	0.00244973	0.00192128	0.00226938	0.00160827	0.00572964	0.00325754	0.00242533	0.00355114	0.00584257	0.00890357	0.00353463	0.00530149	0.0019052	0.00255901
1124	0.0574592	6.36072e-05	1.64656e-05	0.000217561	0.00104277	0.00013115	0.000483089	0.00360432	0.0126423	0.00216819	0.00903694	0.001727	0.00286478	0.0030263	0.0038308	0.00415869	0.00457558	0.00434598	0.00352372
814	0.0574557	0.000590804	0.00154398	0.00274575	0.000462965	0.00405657	0.00754819	7.39632e-05	0.00160008	0.00298494	0.00122871	0.00338413	0.000760199	0.00683458	0.00132316	0.000932499	0.00883228	0.0053937	0.00715921
933	0.057434	0.000750349	2.52911e-05	5.64213e-06	0.00047707	0.00154254	0.000809593	0.00260926	0.00125662	0.00319946	0.00122954	0.00317877	0.0127608	0.00708717	0.00938464	0.00477695	0.00059651	0.00220254	0.0055413
944	0.0574191	0.000761734	0.000395112	0.00102418	0.000916071	0.001591	0.00036933	0.00156117	0.000131005	0.00768989	0.00383136	0.000313713	0.00241439	0.0117436	0.0049339	0.00487308	0.00580017	0.00460226	0.00446717
1411	0.0574123	0.000549325	0.0019352	2.16451e-05	0.000524897	0.00018139	0.00114301	0.000371471	0.000934407	0.010201	0.00239016	0.0029904	0.00253627	0.00470258	0.0119293	0.000383312	0.00725543	0.00710617	0.00225642
1469	0.0574123	0.000549325	0.0019352	2.16451e-05	0.000524897	0.00018139	0.00114301	0.000371471	0.000934407	0.010201	0.00239016	0.0029904	0.00253627	0.00470258	0.0119293	0.000383312	0.00725543	0.00710617	0.00225642
1513	0.0574123	0.000549325	0.0019352	2.16451e-05	0.000524897	0.00018139	0.00114301	0.000371471	0.000934407	0.010201	0.00239016	0.0029904	0.00253627	0.00470258	0.0119293	0.000383312	0.00725543	0.00710617	0.00225642
1631	0.0574123	0.000549325	0.0019352	2.16451e-05	0.000524897	0.00018139	0.00114301	0.000371471	0.000934407	0.010201	0.00239016	0.0029904	0.00253627	0.00470258	0.0119293	0.000383312	0.00725543	0.00710617	0.00225642
1640	0.0574123	0.000549325	0.0019352	2.16451e-05	0.000524897	0.00018139	0.00114301	0.000371471	0.000934407	0.010201	0.00239016	0.0029904	0.00253627	0.00470258	0.0119293	0.000383312	0.00725543	0.00710617	0.00225642
1343	0.0572551	0.000996125	0.00252073	0.00220998	0.000798384	0.00145453	0.00228998	0.00363272	0.00154161	0.00186634	0.00111067	0.00837036	0.00343	0.00871104	0.00616286	0.000812953	0.0016976	0.00221232	0.00743687
1457	0.0572551	0.000996125	0.00252073	0.00220998	0.000798384	0.00145453	0.00228998	0.00363272	0.00154161	0.00186634	0.00111067	0.00837036	0.00343	0.00871104	0.00616286	0.000812953	0.0016976	0.00221232	0.00743687
1460	0.0572551	0.000996125	0.00252073	0.00220998	0.000798384	0.00145453	0.00228998	0.00363272	0.00154161	0.00186634	0.00111067	0.00837036	0.00343	0.00871104	0.00616286	0.000812953	0.0016976	0.00221232	0.00743687
1464	0.0572551	0.000996125	0.00252073	0.00220998	0.000798384	0.00145453	0.00228998	0.00363272	0.00154161	0.00186634	0.00111067	0.00837036	0.00343	0.00871104	0.00616286	0.000812953	0.0016976	0.00221232	0.00743687
1533	0.0572551	0.000996125	0.00252073	0.00220998	0.000798384	0.00145453	0.00228998	0.00363272	0.00154161	0.00186634	0.00111067	0.00837036	0.00343	0.00871104	0.00616286	0.000812953	0.0016976	0.00221232	0.00743687
1551	0.0572551	0.000996125	0.00252073	0.00220998	0.000798384	0.00145453	0.00228998	0.00363272	0.00154161	0.00186634	0.00111067	0.00837036	0.00343	0.00871104	0.00616286	0.000812953	0.0016976	0.00221232	0.00743687
1566	0.0572551	0.000996125	0.00252073	0.00220998	0.000798384	0.00145453	0.00228998	0.00363272	0.00154161	0.00186634	0.00111067	0.00837036	0.00343	0.00871104	0.00616286	0.000812953	0.0016976	0.00221232	0.00743687
1601	0.0572551	0.000996125	0.00252073	0.00220998	0.000798384	0.00145453	0.00228998	0.00363272	0.00154161	0.00186634	0.00111067	0.00837036	0.00343	0.00871104	0.00616286	0.000812953	0.0016976	0.00221232	0.00743687
1623	0.0572551	0.000996125	0.00252073	0.00220998	0.000798384	0.00145453	0.00228998	0.00363272	0.00154161	0.00186634	0.00111067	0.00837036	0.00343	0.00871104	0.00616286	0.000812953	0.0016976	0.00221232	0.00743687
1634	0.0572551	0.000996125	0.00252073	0.00220998	0.000798384	0.00145453	0.00228998	0.00363272	0.00154161	0.00186634	0.00111067	0.00837036	0.00343	0.00871104	0.00616286	0.000812953	0.0016976	0.00221232	0.00743687
1653	0.0572551	0.000996125	0.00252073	0.00220998	0.000798384	0.00145453	0.00228998	0.00363272	0.00154161	0.00186634	0.00111067	0.00837036	0.00343	0.00871104	0.00616286	0.000812953	0.0016976	0.00221232	0.00743687
1693	0.0572551	0.000996125	0.00252073	0.00220998	0.000798384	0.00145453	0.00228998	0.00363272	0.00154161	0.00186634	0.00111067	0.00837036	0.00343	0.00871104	0.00616286	0.000812953	0.0016976	0.00221232	0.00743687
1696	0.0572551	0.000996125	0.00252073	0.00220998	0.000798384	0.00145453	0.00228998	0.00363272	0.00154161	0.00186634	0.00111067	0.00837036	0.00343	0.00871104	0.00616286	0.000812953	0.0016976	0.00221232	0.00743687
799	0.057169	0.00118776	0.00349546	0.000768955	0.000977185	0.00265375	0.00900444	0.000147186	0.00198229	0.00100265	0.00271331	0.00350111	0.00624079	0.00292699	0.0016088	0.00178073	0.00785889	0.00117665	0.00814207
988	0.0571392	0.000459914	0.000709175	0.000696655	0.00364439	0.00460973	0.00232615	0.00064819	0.00274568	0.00734171	0.00107423	0.00134941	0.00644696	0.00586955	0.0108311	0.00220001	0.0027835	0.000451703	0.00295111
1254	0.0571167	0.000490056	0.000114311	0.00123983	0.0019494	0.00144761	0.000813533	0.000234014	0.00206215	0.00134996	0.00113531	0.00552196	0.00729761	0.00146285	0.00418674	0.00280976	0.0129001	0.00520398	0.00689747
1111	0.0570811	8.73239e-05	0.00029069	0.00242844	0.00233102	0.000715199	0.00338434	2.79581e-05	0.00218621	0.00298147	0.00826151	0.00402113	0.00108691	0.00271984	0.000571925	0.00485324	0.00566073	0.012432	0.00304114
896	0.0569111	0.00150723	0.000722744	0.00176906	0.000648803	0.00304269	0.000155118	0.00430408	0.00759363	0.00280464	0.00512054	0.00670767	0.00182217	0.00045073	0.00303436	0.00225816	0.00977659	0.00357226	0.00162062
834	0.0567793	0.0014631	0.00239678	0.000927559	0.000719469	2.26442e-05	0.00504035	0.000403696	0.000635412	0.00227414	0.00142378	0.00645018	0.00294708	0.00658732	0.00324598	0.00224503	0.00863731	0.00645999	0.00489949
922	0.0566304	0.000509441	0.00167786	0.0017386	1.27145e-05	0.000460926	0.00362298	0.000621143	0.000927274	0.000770284	0.00339026	0.00210129	0.00435473	0.00982914	0.00522274	0.000241514	0.00597345	0.0113977	0.00377839
946	0.0566232	0.00159684	0.00249833	0.000435402	0.00032111	0.00398106	0.00189086	0.00128952	0.00270562	0.00143946	0.000180499	0.00439173	0.00415528	0.0096206	0.000837056	0.00119506	0.0112057	0.00674286	0.00213619
972	0.0565287	0.000975591	0.0018588	0.000734002	5.12218e-05	0.00140661	0.000940272	0.00425842	0.00383289	0.00603515	0.00189027	0.00039068	0.0061307	0.00520295	0.00200439	0.00936059	0.00200906	0.0042207	0.00522643
1377	0.0565161	0.000305545	5.75166e-05	0.00118308	0.000813365	0.00500169	0.00167235	0.00080827	0.000146756	0.00100895	0.00376722	0.00155598	0.00447683	0.00804418	0.00475471	0.00770029	0.00680564	0.00415401	0.00425972
964	0.0563197	0.00139297	0.00201816	0.00134039	0.00186917	0.000538513	0.000972317	9.42819e-05	0.000663081	0.0013097	0.00113111	0.00317921	0.00288835	0.00723649	0.0057369	0.00887285	0.00228264	0.00999096	0.00480265
1074	0.0562599	0.000116619	0.000890685	0.00109929	0.00236273	0.00215935	0.00350383	0.00796865	0.00283027	0.000688037	0.00539854	0.00176023	0.00244259	0.00621192	8.54225e-05	0.00347668	0.0059122	0.00543388	0.00391899
943	0.0562197	0.000349364	0.00222029	0.000602726	0.00201913	0.000666001	0.00708362	0.000594246	0.00911995	0.00126023	0.00548135	0.00582941	0.00195183	0.00441708	0.0093831	0.00150099	0.00207388	0.000606529	0.00106001
930	0.0562006	0.000901742	0.00236899	0.00194594	0.00231394	0.00236171	0.00154726	0.0035902	0.00299776	0.00549405	0.00248284	0.00207011	0.00164961	0.00331387	0.00964544	0.00318463	0.00384161	0.000354635	0.00613624
1265	0.0561913	0.00125935	0.00158645	0.000422794	0.00215291	0.00226493	0.00141863	0.00111142	0.00148073	0.00543206	0.000188588	0.00201582	0.00342693	0.00596333	0.0101774	0.0120398	0.000557313	0.00123607	0.00345667
1044	0.0561858	0.000609378	0.00261399	0.000471142	0.000538247	2.38757e-05	0.00530605	0.00295851	0.00714488	0.00318406	0.00138115	0.0070969	0.00901569	0.00125491	0.00199792	0.00280823	0.000370639	0.00881675	0.00059345
985	0.0559949	0.0005262	0.000212282	0.00327498	0.000956583	0.00191037	0.00165687	0.00103448	0.00362247	0.00599108	0.00220761	0.00132194	0.00192446	0.0046048	0.000681233	0.00326173	0.00545994	0.0100496	0.00729836
1075	0.0559912	0.000462376	0.00258399	0.00101324	0.000355649	0.000386326	0.000569151	0.00672852	0.000122967	0.00285646	0.00146921	0.0103739	0.00414056	0.0110979	0.00693791	0.000793437	0.00231032	0.00033802	0.00345132
1249	0.0559566	0.000985215	6.98593e-05	0.00177303	0.000339018	0.00120867	0.00150431	0.0063328	9.88274e-06	0.00114915	0.00317917	0.000540738	0.0130862	0.000261478	0.000926705	0.0140998	0.00229663	0.00689496	0.00129891
1303	0.0559196	0.000643652	0.00111053	0.00177151	0.000543669	0.00116603	0.00453571	0.00358374	0.00322307	0.00296376	0.00525803	0.0049514	0.00259829	0.00243124	0.00398149	0.000348586	0.00616779	0.00574781	0.00489325
1363	0.0559196	0.000643652	0.00111053	0.00177151	0.000543669	0.00116603	0.00453571	0.00358374	0.00322307	0.00296376	0.00525803	0.0049514	0.00259829	0.00243124	0.00398149	0.000348586	0.00616779	0.00574781	0.00489325
1372	0.0559196	0.000643652	0.00111053	0.00177151	0.000543669	0.00116603	0.00453571	0.00358374	0.00322307	0.00296376	0.00525803	0.0049514	0.00259829	0.00243124	0.00398149	0.000348586	0.00616779	0.00574781	0.00489325
1557	0.0559196	0.000643652	0.00111053	0.00177151	0.000543669	0.00116603	0.00453571	0.00358374	0.00322307	0.00296376	0.00525803	0.0049514	0.00259829	0.00243124	0.00398149	0.000348586	0.00616779	0.00574781	0.00489325
1106	0.0559157	0.00131683	0.000156966	9.16117e-05	0.00138411	0.00212429	0.00389525	0.00543864	0.00550896	0.00407255	0.00429513	0.00277213	0.00408936	0.00150849	0.00847349	0.00203027	0.00108782	0.00701809	0.000651748
1062	0.0559079	3.6435e-05	0.00112532	0.000871653	0.00516195	0.000115048	0.000275867	0.000718402	0.000419922	0.00214111	0.00222075	0.00858169	0.00819966	0.00680205	0.000171471	0.00484259	0.0133389	0.000216378	0.000668702
1059	0.0558802	0.00199376	0.00256263	0.000950174	0.00255551	0.000840712	0.000362419	0.00207425	0.00150589	0.00373292	0.00582882	0.00818253	0.00380013	0.000198796	0.00197584	0.0094944	0.00122505	0.00577183	0.00282458
1127	0.0558605	0.00116575	0.00117473	0.000212438	0.000356809	0.00395491	0.00112232	0.00548356	0.00348882	0.00321285	0.00127914	0.000245436	0.00728658	0.00476545	0.000581398	0.00330226	0.00284859	0.0131527	0.00222676
1067	0.0558204	0.000500863	0.000123388	0.000615823	0.000163367	0.00116444	0.00270851	0.00248566	0.00390078	0.00138218	0.00416243	0.00113571	0.00690088	0.000819017	0.00312199	0.00984461	0.00382562	0.00952124	0.0034439
1068	0.0558204	0.000500863	0.000123388	0.000615823	0.000163367	0.00116444	0.00270851	0.00248566	0.00390078	0.00138218	0.00416243	0.00113571	0.00690088	0.000819017	0.00312199	0.00984461	0.00382562	0.00952124	0.0034439
979	0.0557862	0.000810293	0.00213792	0.000730746	0.00108967	0.00133437	0.000352777	0.00010381	0.0002773	0.00572097	0.00458664	0.00682451	0.00563129	0.00304102	0.00217426	0.00294993	0.0028196	0.0111183	0.00408275
1160	0.0557126	0.000682685	0.00121833	0.000498869	0.00215493	0.000360055	0.00151801	5.87057e-05	0.00103287	0.0125483	0.00119244	0.00575804	0.000482983	0.0060692	0.0124772	0.000972802	0.00176823	0.00312932	0.00378968
965	0.0556116	0.000332679	0.00226039	5.99418e-05	0.000730707	5.78309e-06	0.000106047	0.00533386	0.00439715	0.000401007	0.00411864	0.00595763	0.000790651	0.0040677	0.00399456	0.00896149	0.00520901	0.00589432	0.00299001
1039	0.0555252	0.000314321	0.000296743	0.00144756	0.000739994	0.00644321	0.00298612	0.000896165	6.46905e-07	0.00295717	0.00434301	0.00187534	0.00277682	0.00563942	0.00432498	0.00918766	0.00145569	0.00547152	0.00436886
1217	0.0554354	0.000413888	0.00107843	0.000723544	0.000305697	0.00177272	0.00105176	0.0024206	0.000661709	0.00236569	5.98892e-05	0.00448967	0.000483601	0.00577826	0.00528536	0.0129633	0.00403963	0.00685215	0.00468948
1032	0.0553744	0.00258539	0.00204337	0.00207897	3.01298e-05	0.000184818	0.00133482	0.00459734	0.00137894	0.00120432	0.00571666	0.00536294	0.0015617	0.00220726	0.00193568	0.000975831	0.00948864	0.00623323	0.00645431
1454	0.0553559	4.60909e-05	9.46659e-05	0.00105892	0.0017106	5.82613e-05	0.00472019	0.00232667	0.000833723	0.00737184	0.00560831	0.00583399	0.0038272	0.00253903	0.0128574	0.00286825	0.00208653	0.000712219	0.000802051
1559	0.0553559	4.60909e-05	9.46659e-05	0.00105892	0.0017106	5.82613e-05	0.00472019	0.00232667	0.000833723	0.00737184	0.00560831	0.00583399	0.0038272	0.00253903	0.0128574	0.00286825	0.00208653	0.000712219	0.000802051
1244	0.0553367	0.000190626	0.000362423	0.00135394	0.000675241	0.00533597	0.00138876	0.00093995	0.000244852	0.00469682	0.00332263	0.000324114	0.0025844	0.00735694	0.011557	0.00571571	0.00744788	0.00128728	0.0005522
1080	0.0552502	0.000683339	0.000965763	0.00264919	0.000306191	0.00245535	0.00464258	0.00288272	0.00315107	2.7224e-05	0.00223059	0.00485685	0.00108702	0.00216704	0.00931781	0.00570459	0.00824848	0.00374074	0.000133641
1020	0.0550507	0.000355336	7.47676e-06	0.00103314	0.000517443	0.000198847	0.000718869	0.00183024	0.00396416	0.00259357	0.00360139	0.0111186	0.00522514	0.00724349	0.00292119	0.00390041	0.00835567	8.35682e-05	0.0013821
1621	0.0550398	0.00173874	0.00239815	0.000344122	0.000782197	0.00224692	0.000781617	0.00297926	0.00305253	0.00136661	0.00224401	0.00089337	0.00368025	0.0124051	0.00819886	0.00234823	0.000471656	0.00693444	0.00217381
1113	0.0549407	0.00121248	0.00101324	0.000236742	0.00107326	0.00486113	0.000848539	2.30906e-05	0.00624262	0.00344762	0.000749089	0.00184116	0.00171983	0.00783689	0.00968443	0.00295072	0.00528121	0.00400129	0.0019174
797	0.0549343	0.00213029	0.00218783	0.00032666	5.9079e-05	0.000677737	4.08875e-05	0.00401109	0.00819461	0.00176463	0.00867364	0.00142435	0.00544159	0.00269051	0.000976358	0.014165	0.000321356	0.000431508	0.00141716
1006	0.0548743	0.0011453	0.00130884	0.000459137	0.00287886	0.000969193	0.00366508	0.000781328	0.00227672	0.00134914	0.000926711	0.0059626	0.000699271	0.00455922	0.00353177	0.00989392	0.00382979	0.00860594	0.00203143
984	0.0548679	8.36582e-05	0.000404734	0.000180225	0.00383051	0.000251171	0.0024629	0.00377374	0.00292175	0.000851811	0.00239046	0.00399464	0.00340995	0.000918095	0.000834108	0.010742	0.00406887	0.0114363	0.00231289
1258	0.0548174	0.000639068	0.000192336	0.00138268	0.00114965	0.000574875	0.00351373	0.000173168	0.0042762	0.00260191	0.00403183	0.00427267	0.00302342	0.000623198	7.872e-05	0.0095692	0.00399885	0.0080368	0.0066791
1121	0.0548001	0.000667725	0.00106719	0.00155159	0.000372462	0.00329046	0.000446223	0.00363451	0.00160768	0.00796065	7.6425e-05	0.0048354	0.0019349	0.00395487	0.0101373	0.00352128	0.00882091	0.000774662	0.000145893
1058	0.0547764	0.000681665	0.000490374	0.000464242	0.000507193	0.00130205	0.00111909	0.00046229	0.00120952	0.00398603	0.000670145	0.00274193	0.00629168	0.00606496	0.00963418	0.00889324	0.00725291	0.000220986	0.00278393
1213	0.054675	0.000339338	0.000715808	1.81621e-05	0.0024475	0.000210252	0.000637009	0.00190253	0.000612768	0.00666122	0.000562043	0.003826	0.00568396	0.00474011	0.00626305	0.00333515	0.0097089	0.00155779	0.00545341
1390	0.054669	0.00026672	0.00143375	0.000954448	0.00535965	0.00108289	0.000749996	0.000860353	0.000196924	0.00469461	0.00239545	0.00553526	0.00410658	0.00273324	0.00109592	0.00117898	0.0109744	0.0079537	0.00309616
1415	0.054669	0.00026672	0.00143375	0.000954448	0.00535965	0.00108289	0.000749996	0.000860353	0.000196924	0.00469461	0.00239545	0.00553526	0.00410658	0.00273324	0.00109592	0.00117898	0.0109744	0.0079537	0.00309616
1583	0.054669	0.00026672	0.00143375	0.000954448	0.00535965	0.00108289	0.000749996	0.000860353	0.000196924	0.00469461	0.00239545	0.00553526	0.00410658	0.00273324	0.00109592	0.00117898	0.0109744	0.0079537	0.00309616
1599	0.054669	0.00026672	0.00143375	0.000954448	0.00535965	0.00108289	0.000749996	0.000860353	0.000196924	0.00469461	0.00239545	0.00553526	0.00410658	0.00273324	0.00109592	0.00117898	0.0109744	0.0079537	0.00309616
1264	0.0545859	0.000831587	0.000759665	0.000663598	0.000630452	0.000240349	0.001905	0.00571013	0.000170907	0.000991557	0.00496516	0.000580932	0.000636593	0.0191881	0.00510248	0.00126561	0.000344706	0.00823074	0.00236828
1108	0.0545704	0.00107427	0.000697517	0.000530118	0.000239756	0.00660044	4.33197e-05	0.00263574	0.00193436	0.00466734	0.000879693	0.00356722	0.00215763	0.00764107	0.00648372	0.00267531	0.00510798	0.00251685	0.00511802
1547	0.05455	0.000280006	8.52202e-05	0.00233153	0.00233385	0.000573351	0.00313485	0.00301161	0.0033476	0.00193705	0.00388561	0.00523019	0.00463808	0.00513343	0.00579685	0.0034227	0.00304506	0.00596637	0.000396636
1602	0.05455	0.000280006	8.52202e-05	0.00233153	0.00233385	0.000573351	0.00313485	0.00301161	0.0033476	0.00193705	0.00388561	0.00523019	0.00463808	0.00513343	0.00579685	0.0034227	0.00304506	0.00596637	0.000396636
1048	0.054499	0.000768251	0.000434625	0.000832041	0.00106942	8.22075e-05	0.0012299	0.00121193	0.00218125	0.000800007	0.00472215	0.00586424	0.0045138	0.00415764	0.00927352	0.00474665	0.00936556	0.00230301	0.000942773
1117	0.0544428	0.000433386	0.00151216	0.00111233	0.00231076	0.000426318	0.00121049	9.95659e-05	0.00091637	0.000627564	0.00231246	0.00185439	0.00613082	0.00674434	0.00337985	0.00393328	0.0124878	0.000889138	0.00806175
923	0.0544408	0.000439331	0.00253665	0.0015427	0.00121095	0.000415457	0.00292925	0.00556518	0.000539828	0.00082946	0.00133494	0.0132909	0.00222696	0.0123674	0.000509231	0.00222756	0.00335359	1.80899e-05	0.00310339
971	0.0544024	0.000751376	0.00199031	0.000710936	0.00216833	5.65894e-05	0.00225773	0.0022425	0.00352464	0.00450583	6.79789e-05	0.00191788	0.00121195	0.00212099	0.00572914	0.00027158	0.00660873	0.0148311	0.00343487
492	0.0543958	0.000469524	0.000620315	0.00146789	0.00150781	0.000482781	0.000575357	0.000427861	0.00231543	0.000587305	0.00231666	0.0105555	0.00172157	0.00195499	0.00182969	0.00774934	0.00187034	0.0143058	0.00363754
1004	0.054307	0.000240627	0.00170281	0.000448654	0.00137218	0.000892866	0.00387441	0.00454086	0.00105666	0.00307081	0.00608018	0.0015819	0.0012142	0.00865759	0.00457621	0.00590073	0.00560571	0.00313999	0.000350586
1107	0.0542873	0.000807745	0.000396411	6.56847e-05	0.00322783	0.0030893	0.000569464	0.00114401	0.00509816	0.00293491	0.00212955	0.00337073	0.000482523	0.0126371	0.000193345	0.00356412	0.00722644	0.00685739	0.000492582
1123	0.054283	3.73848e-05	0.000240924	0.00280935	0.00150905	0.00190112	0.00171406	0.00221053	0.0023468	0.00456059	0.000554221	0.000895288	0.00292014	0.0057266	0.00196568	0.00370336	0.00485022	0.00832531	0.00801234
1231	0.054283	3.73848e-05	0.000240924	0.00280935	0.00150905	0.00190112	0.00171406	0.00221053	0.0023468	0.00456059	0.000554221	0.000895288	0.00292014	0.0057266	0.00196568	0.00370336	0.00485022	0.00832531	0.00801234
909	0.0542617	0.000397587	0.00203737	0.00216313	0.00167453	0.00241847	0.00167061	0.0016364	0.00136693	0.00102208	0.000170513	0.00172166	0.00585204	0.00415432	0.000267641	0.0100081	0.00142552	0.0105176	0.00575713
918	0.0542374	4.24938e-05	0.00213508	0.000162512	0.00291849	0.00113211	0.0032264	0.00327661	0.00222163	0.00338282	0.00265511	0.00718153	0.00430935	0.00306962	0.00574619	0.00349356	0.00363453	0.00536951	0.000279846
877	0.0541944	0.00089659	0.0023501	0.00147779	0.000914591	0.000445631	0.00202474	0.00361373	0.00510971	0.00393927	0.00173856	0.00174971	0.00331778	0.00479606	0.00162091	0.00481476	0.00884563	0.00475005	0.00178877
1228	0.0541838	0.000426725	0.000334845	0.00035403	0.00147956	0.0027202	0.00436864	0.00291383	0.00275869	0.00141376	0.00190782	0.00495486	0.0013024	0.00120739	0.00918009	0.00183635	0.00722894	0.00417878	0.0056169
1239	0.0539948	3.16194e-06	0.000342074	0.00110074	0.000183397	0.000977005	0.000778304	0.00150666	0.00678718	0.00315024	0.0016471	0.00683924	0.00718843	0.00425593	0.00154744	0.00408114	0.00639089	0.00136347	0.00585239
978	0.0539715	0.00124131	0.00126151	0.000861134	0.00201129	0.00144078	0.00379588	0.00139153	0.00262383	0.00462754	0.00516103	0.000324818	0.000769372	0.00140145	0.000490523	0.00466918	0.010589	0.0077678	0.00354355
992	0.0537359	0.000974994	0.0016827	0.00138638	0.000764186	0.000616003	0.001641	0.00177524	0.00702693	0.00201506	0.00291561	0.00661195	0.0020677	0.00372053	0.00589359	0.00644092	0.00585792	0.00187169	0.000473498
1164	0.0537317	0.000782252	0.000156842	0.000225148	0.00320062	0.00431044	0.000416351	0.00158314	0.000371807	0.00722542	0.00321047	0.0031437	0.00277744	0.00534848	0.0115168	0.00280286	0.000815715	0.00174869	0.00409548
1283	0.053657	0.0010675	0.000126517	0.00239348	0.00088547	0.00213641	0.00571826	0.0061916	0.00332916	0.00198024	0.00515977	0.00400699	0.00142112	0.00477368	0.00155009	3.90311e-05	0.00122545	0.00374859	0.0079036
1296	0.053657	0.0010675	0.000126517	0.00239348	0.00088547	0.00213641	0.00571826	0.0061916	0.00332916	0.00198024	0.00515977	0.00400699	0.00142112	0.00477368	0.00155009	3.90311e-05	0.00122545	0.00374859	0.0079036
1567	0.053657	0.0010675	0.000126517	0.00239348	0.00088547	0.00213641	0.00571826	0.0061916	0.00332916	0.00198024	0.00515977	0.00400699	0.00142112	0.00477368	0.00155009	3.90311e-05	0.00122545	0.00374859	0.0079036
1604	0.053657	0.0010675	0.000126517	0.00239348	0.00088547	0.00213641	0.00571826	0.0061916	0.00332916	0.00198024	0.00515977	0.00400699	0.00142112	0.00477368	0.00155009	3.90311e-05	0.00122545	0.00374859	0.0079036
1660	0.053657	0.0010675	0.000126517	0.00239348	0.00088547	0.00213641	0.00571826	0.0061916	0.00332916	0.00198024	0.00515977	0.00400699	0.00142112	0.00477368	0.00155009	3.90311e-05	0.00122545	0.00374859	0.0079036
1315	0.053655	0.00113422	0.00168215	0.000286278	0.00176313	0.00131634	0.000444626	0.00445991	0.00263567	0.00369774	0.00113851	0.00327219	0.00578105	0.00073011	0.00192721	0.00489938	0.0029366	0.0124993	0.00305058
1545	0.053655	0.00113422	0.00168215	0.000286278	0.00176313	0.00131634	0.000444626	0.00445991	0.00263567	0.00369774	0.00113851	0.00327219	0.00578105	0.00073011	0.00192721	0.00489938	0.0029366	0.0124993	0.00305058
1575	0.053655	0.00113422	0.00168215	0.000286278	0.00176313	0.00131634	0.000444626	0.00445991	0.00263567	0.00369774	0.00113851	0.00327219	0.00578105	0.00073011	0.00192721	0.00489938	0.0029366	0.0124993	0.00305058
1147	0.0536233	0.000544107	0.00238493	0.00100256	0.00152085	0.00148772	0.00446873	0.00343655	0.00520535	0.00196111	0.00254471	0.00845252	0.0036425	0.000495743	0.00559029	0.00143214	0.0016911	0.00457116	0.00319119
1171	0.0536233	0.000544107	0.00238493	0.00100256	0.00152085	0.00148772	0.00446873	0.00343655	0.00520535	0.00196111	0.00254471	0.00845252	0.0036425	0.000495743	0.00559029	0.00143214	0.0016911	0.00457116	0.00319119
859	0.0535618	0.000134104	0.000111928	0.00031439	0.000875857	0.0082209	0.00459819	0.000576722	0.00262392	0.000517974	0.00425473	0.0021495	0.00180864	0.00529588	0.00658885	0.00847058	0.00293545	0.00190672	0.00217745
1181	0.0535035	0.000630046	0.000118901	6.51806e-05	0.00238243	0.00182152	0.000424681	0.0014469	0.00599573	0.00201973	0.00459155	0.000455858	0.000636338	0.00435346	0.00607281	0.00502206	0.00953879	0.00378745	0.0041401
1190	0.053499	0.000437609	0.00151654	8.87455e-05	0.0032959	0.00185124	0.00605373	0.0064527	0.0016877	0.000527483	0.00172321	0.00118975	0.00405178	0.00449416	0.00593318	6.96568e-05	0.000604709	0.00387349	0.0096474
1009	0.0534544	0.000584845	0.000146786	0.00386666	0.00265219	0.000354643	0.0004431	0.00551315	0.00557439	0.00206158	0.00502515	0.00263867	0.00245135	0.00536504	0.000936517	0.00349232	0.0050664	0.00417767	0.00310396
1223	0.0534281	0.000713359	0.00219712	0.0014129	0.000917677	0.000839073	0.00517551	0.00401687	0.00618788	0.000553991	0.00371307	0.00942304	0.00086994	1.99415e-05	0.00162103	0.0029106	0.011785	0.000612415	0.000458742
1361	0.0534217	0.00153401	0.000618849	0.000411971	0.00189047	0.00235562	0.00199013	0.00129715	0.00101353	0.000331568	0.00138367	0.00052062	0.0021588	0.00831462	0.00421281	0.0118482	0.00418503	0.00478915	0.00456553
1413	0.0534217	0.00153401	0.000618849	0.000411971	0.00189047	0.00235562	0.00199013	0.00129715	0.00101353	0.000331568	0.00138367	0.00052062	0.0021588	0.00831462	0.00421281	0.0118482	0.00418503	0.00478915	0.00456553
1652	0.0534217	0.00153401	0.000618849	0.000411971	0.00189047	0.00235562	0.00199013	0.00129715	0.00101353	0.000331568	0.00138367	0.00052062	0.0021588	0.00831462	0.00421281	0.0118482	0.00418503	0.00478915	0.00456553
1690	0.0534217	0.00153401	0.000618849	0.000411971	0.00189047	0.00235562	0.00199013	0.00129715	0.00101353	0.000331568	0.00138367	0.00052062	0.0021588	0.00831462	0.00421281	0.0118482	0.00418503	0.00478915	0.00456553
748	0.0534215	0.00234495	0.00083969	0.000442047	0.00103822	3.82192e-06	0.000175371	0.00177796	8.18707e-05	0.00767384	0.00275213	0.00337168	0.000885845	0.00684788	0.000983208	0.00288758	0.0137547	0.00369414	0.00386651
1146	0.053341	0.000370013	0.00269963	0.000932191	0.000625105	0.00068927	0.00605651	0.00205564	0.00576778	0.00533307	0.00546755	0.007491	0.00607092	0.00130914	0.00459314	0.00139735	0.000307846	0.000959116	0.0012157
1118	0.0532777	0.00131846	0.00165471	0.00173848	0.000354607	0.00175382	0.00503248	0.00269777	0.00157588	0.00175005	0.00102556	0.0128635	0.000239529	0.00818996	0.00547712	0.000210106	0.000270186	0.00091533	0.00621017
881	0.0532439	0.000423125	0.000754581	0.000449752	2.74738e-05	0.00581687	0.000164544	0.00105677	0.00295741	0.00264667	0.00443108	0.0127144	0.00586041	0.00396243	0.000971262	0.00482176	0.000968056	0.00162552	0.00359182
1162	0.0532126	0.000753602	0.000926681	0.000231005	0.000673914	0.000633638	2.38353e-05	0.00252655	0.000261017	0.00237665	0.00181703	0.00609196	0.00128192	0.00386564	0.00807213	0.00886421	0.0105488	0.00356718	0.000696863
880	0.05319	0.0019566	0.00112455	0.000173665	0.00232731	0.00412805	0.00481695	0.0034741	0.00585001	0.00186508	0.00215177	0.00280542	0.00456765	0.00261471	0.000910375	0.00419276	0.0046488	0.0036912	0.00189098
1500	0.0531297	0.00212712	0.00184576	0.0014274	0.000124318	0.000299268	0.000737417	0.00250442	0.00140743	0.00138561	0.00702654	0.00541489	0.00174684	0.00156542	0.0025238	0.0100839	0.00671225	0.00179498	0.0044023
1531	0.0531297	0.00212712	0.00184576	0.0014274	0.000124318	0.000299268	0.000737417	0.00250442	0.00140743	0.00138561	0.00702654	0.00541489	0.00174684	0.00156542	0.0025238	0.0100839	0.00671225	0.00179498	0.0044023
1008	0.0531248	0.000647076	0.000587838	0.00308651	0.00176649	0.00331373	0.00058088	0.00628439	0.00174448	0.00136735	6.26253e-05	0.006497	0.00218418	0.0096811	0.00383897	0.00362492	0.00643919	0.00112725	0.000290882
910	0.0530843	0.00108842	0.000819123	0.00351745	0.00215356	0.000404158	0.000847223	0.00592167	0.00215023	0.00217332	0.000110641	0.0047219	0.00265939	0.00987156	0.000942825	0.00363387	0.00119538	0.00764516	0.00322846
1029	0.052958	3.2998e-05	0.000858539	0.000561633	7.36666e-05	0.000100441	0.00202363	0.00276519	0.00084667	0.00270986	0.00146515	0.00662552	0.00889467	0.00776456	0.00360694	0.00450325	0.00638789	0.00121342	0.002524
1196	0.052958	3.2998e-05	0.000858539	0.000561633	7.36666e-05	0.000100441	0.00202363	0.00276519	0.00084667	0.00270986	0.00146515	0.00662552	0.00889467	0.00776456	0.00360694	0.00450325	0.00638789	0.00121342	0.002524
1142	0.0529238	0.000728843	0.000382659	4.7045e-05	0.00051551	0.00187829	0.00313696	0.00443663	0.00364929	0.0037544	0.00564702	0.00423409	0.000500741	0.00552967	0.0049775	0.00440016	0.00131526	0.00265434	0.00513534
1090	0.0529154	0.00133162	0.00205071	0.00094999	0.00217154	0.000281629	0.000731858	0.00492809	0.00509487	0.0015363	0.00254636	0.00336498	0.00450235	0.00490652	0.000702431	0.0110609	0.00264077	0.00288496	0.00122959
1268	0.0528389	0.000736376	0.00290018	0.00178731	7.25066e-05	0.00346814	0.00257681	0.00152023	0.00276512	0.00335944	0.00127508	0.00399378	0.00253247	0.00143214	0.00274958	0.000407552	0.00584962	0.0122773	0.00313529
876	0.0527961	0.000519455	0.00330781	0.000288859	0.00158301	0.00163736	0.00410002	0.00468876	0.00450164	0.00126831	0.00605798	0.00574507	0.00451592	0.000286964	0.00432839	0.00360981	0.00166502	0.00367367	0.00101803
1045	0.0527875	0.000267337	0.0017208	0.000122374	0.00186463	0.00381722	0.00368035	0.00630013	0.000155355	0.00462322	0.00370119	6.42757e-05	0.000828944	0.00293465	0.0103644	0.0029513	0.00272098	0.00132789	0.00534246
925	0.0527233	0.00137158	0.00107448	0.00124282	0.00270144	0.000495518	0.00231493	0.000628435	0.00914422	0.00797237	0.00290755	0.00145525	0.00218615	0.00356363	0.00627795	0.00104175	0.00460012	0.000298226	0.00344688
1187	0.0526566	0.000696815	0.00044451	0.000948357	0.00152306	0.00071337	0.00168607	0.000650757	0.000140654	0.00300178	0.00279829	0.00465638	0.0106896	0.00292877	0.000694569	0.00494451	0.00142768	0.0094969	0.00521461
723	0.0526015	1.33095e-05	0.000979299	0.000211061	0.00250454	0.0051714	0.00181027	0.00155997	0.00431665	4.30095e-05	0.00779009	0.000825871	0.0153984	0.000585458	0.000539804	0.00417611	0.0041675	0.00194295	0.000565768
893	0.0524779	0.00166865	0.00178514	0.001234	0.000575473	0.00107437	0.000733234	0.000382178	0.000380405	0.00216352	0.00152978	0.0044291	0.00143342	0.00239337	0.00813561	0.00730429	0.0108211	0.00626175	0.000172515
977	0.0524683	3.54459e-05	0.000179598	0.00160443	0.00235402	0.000492661	0.00861971	0.00384923	0.00124512	0.00490007	0.00128433	0.00499931	0.00123139	0.00725036	0.00383086	0.000147121	0.00182815	0.0015913	0.00702521
1224	0.0524452	0.000483723	0.00106677	0.00223382	0.00196516	0.00120299	0.00179103	0.000769161	0.00353447	5.85026e-05	0.00280304	0.00216347	0.000708457	0.00264059	0.00754443	0.00473101	0.00504469	0.00978757	0.00391634
1503	0.0523247	0.000441607	7.14274e-05	0.00271862	0.00210603	0.000384088	0.00385122	0.00100659	0.00317171	0.000170115	0.0046197	0.00174693	0.00592411	0.00208683	0.004779	0.0043572	0.00853	0.000210599	0.00614895
1636	0.0523247	0.000441607	7.14274e-05	0.00271862	0.00210603	0.000384088	0.00385122	0.00100659	0.00317171	0.000170115	0.0046197	0.00174693	0.00592411	0.00208683	0.004779	0.0043572	0.00853	0.000210599	0.00614895
1242	0.0522944	0.00128696	0.00121564	0.000402116	0.000723799	0.000668326	0.00134779	0.000378411	0.00194172	0.00486012	0.00415301	1.74674e-05	0.00210971	0.0059241	0.00778416	0.00525677	0.00783264	0.00376176	0.00262985
1172	0.0522624	0.00092028	0.00105577	0.00122824	0.000177961	0.0019983	0.000381344	0.00184024	0.00380866	0.00242784	0.00509487	0.000537099	0.00835521	0.00102557	0.00601915	0.00295763	0.0068032	0.00295138	0.00467967
1138	0.0521856	0.000605086	0.00086226	0.0019477	0.000637632	0.000924737	0.000364526	0.00163439	0.00032331	0.00147071	0.00504305	0.00713654	0.00230684	0.00317607	0.00687371	0.00226234	0.00746501	0.00715923	0.00199241
974	0.0521711	0.00219791	0.00160238	0.00208961	9.13875e-05	0.00121646	0.00227577	0.00259074	0.00450071	0.00609279	0.0038536	0.00767976	0.000408657	0.000546772	0.00522203	0.00273395	0.00199511	0.00112953	0.00594389
1057	0.0521427	0.000116359	0.0022987	0.000930569	0.000211452	0.00063048	0.00300452	0.00326765	0.00260319	0.00443021	0.00277192	0.00343474	0.00406772	0.00285242	0.00502934	0.00332179	0.00618948	0.00423766	0.0027445
1168	0.052052	0.000580847	0.00173475	0.00105929	0.00146233	0.00258997	0.00175941	6.70444e-05	0.00705839	0.00170421	0.00212865	0.00208149	0.00432368	0.00777237	0.0020907	0.000934534	0.0142011	9.35882e-05	0.000409613
1235	0.0520147	0.000330609	0.00137021	0.00201761	0.000782268	0.000507273	0.00141965	0.00137554	0.00379486	0.00490946	0.00168244	0.0050461	0.00371058	0.00107788	0.00464221	0.00371862	0.00957436	0.00302228	0.00303271
1094	0.0519521	0.00117059	0.000524774	0.000129012	0.000974665	0.00180164	0.00187822	0.00143418	0.000390401	0.00309668	0.000974439	0.000243914	0.00028158	0.00196215	0.011217	0.00689781	0.00997234	0.00515559	0.00384711
1119	0.0518942	0.000127243	0.00131193	0.000678189	0.000514469	0.00324578	0.00246467	0.000405878	0.0051022	0.00264799	0.00520337	0.00174448	0.00488083	0.00262176	0.00643829	0.00498349	0.00389576	0.00323165	0.00239624
932	0.0518403	0.00118863	0.000861458	0.00312141	6.37452e-05	0.00328323	0.00272367	0.00704499	0.00124998	0.00344478	0.00196889	0.00164111	0.00393913	0.00335379	0.00131624	0.000451474	0.0091328	0.00631702	0.000737971
1368	0.0517312	0.000644675	0.00173203	0.000943014	0.000887554	0.000598575	0.00548501	0.0018699	0.00623498	0.000232583	0.00427247	0.0089862	0.00733905	0.00104215	0.00137149	0.00120569	0.00393556	0.00259397	0.00235626
1399	0.0517312	0.000644675	0.00173203	0.000943014	0.000887554	0.000598575	0.00548501	0.0018699	0.00623498	0.000232583	0.00427247	0.0089862	0.00733905	0.00104215	0.00137149	0.00120569	0.00393556	0.00259397	0.00235626
1424	0.0517312	0.000644675	0.00173203	0.000943014	0.000887554	0.000598575	0.00548501	0.0018699	0.00623498	0.000232583	0.00427247	0.0089862	0.00733905	0.00104215	0.00137149	0.00120569	0.00393556	0.00259397	0.00235626
1592	0.0517312	0.000644675	0.00173203	0.000943014	0.000887554	0.000598575	0.00548501	0.0018699	0.00623498	0.000232583	0.00427247	0.0089862	0.00733905	0.00104215	0.00137149	0.00120569	0.00393556	0.00259397	0.00235626
1593	0.0517312	0.000644675	0.00173203	0.000943014	0.000887554	0.000598575	0.00548501	0.0018699	0.00623498	0.000232583	0.00427247	0.0089862	0.00733905	0.00104215	0.00137149	0.00120569	0.00393556	0.00259397	0.00235626
1682	0.0517312	0.000644675	0.00173203	0.000943014	0.000887554	0.000598575	0.00548501	0.0018699	0.00623498	0.000232583	0.00427247	0.0089862	0.00733905	0.00104215	0.00137149	0.00120569	0.00393556	0.00259397	0.00235626
1699	0.0517312	0.000644675	0.00173203	0.000943014	0.000887554	0.000598575	0.00548501	0.0018699	0.00623498	0.000232583	0.00427247	0.0089862	0.00733905	0.00104215	0.00137149	0.00120569	0.00393556	0.00259397	0.00235626
1066	0.0516949	0.00179802	0.00118661	0.00114795	0.00087915	0.00418616	0.00137463	0.00451265	0.00243335	0.00385677	0.00204209	0.00202582	0.000178213	0.00690946	0.0016163	0.00125566	0.00561055	0.00944692	0.00123455
1097	0.0516949	0.00179802	0.00118661	0.00114795	0.00087915	0.00418616	0.00137463	0.00451265	0.00243335	0.00385677	0.00204209	0.00202582	0.000178213	0.00690946	0.0016163	0.00125566	0.00561055	0.00944692	0.00123455
1327	0.0516548	0.000512163	0.00126967	0.00152917	0.00149245	0.00283047	0.00144992	0.00221401	0.00701129	0.000917641	0.00268805	0.00164465	0.00214543	0.00879458	0.00234024	0.00318176	0.0063517	0.00207514	0.0032065
1394	0.0516548	0.000512163	0.00126967	0.00152917	0.00149245	0.00283047	0.00144992	0.00221401	0.00701129	0.000917641	0.00268805	0.00164465	0.00214543	0.00879458	0.00234024	0.00318176	0.0063517	0.00207514	0.0032065
1442	0.0516548	0.000512163	0.00126967	0.00152917	0.00149245	0.00283047	0.00144992	0.00221401	0.00701129	0.000917641	0.00268805	0.00164465	0.00214543	0.00879458	0.00234024	0.00318176	0.0063517	0.00207514	0.0032065
1553	0.0516548	0.000512163	0.00126967	0.00152917	0.00149245	0.00283047	0.00144992	0.00221401	0.00701129	0.000917641	0.00268805	0.00164465	0.00214543	0.00879458	0.00234024	0.00318176	0.0063517	0.00207514	0.0032065
379	0.0516439	0.00465955	0.00103502	0.00389246	0.00228978	0.00027088	0.00449688	0.00224945	0.00049494	0.00376233	0.00291142	0.00469806	0.00105806	0.0014141	0.00274722	0.00323928	0.00220156	0.00372642	0.00649644
786	0.0512869	0.00169137	0.00069251	0.00145048	0.00256517	0.000426546	0.00197225	0.0027441	0.00128554	0.00370073	0.00414511	0.00362738	0.00113327	0.00400274	0.00107719	0.00224625	0.00026333	0.0170069	0.00125606
1017	0.0512486	2.07906e-05	0.000664432	0.00115278	6.7277e-05	0.0075363	0.00327267	0.00370289	0.00474825	0.00125003	0.00126551	0.00660626	0.00106503	0.00615792	0.00291478	0.00267059	0.000361284	0.00122706	0.0065647
816	0.0512137	0.00142419	0.00122257	0.000242707	0.0016837	0.00175132	0.00274295	0.0108972	0.00271235	0.000143325	0.000947795	0.00539724	0.00518041	0.00281062	0.00417994	0.00523504	0.00399215	0.000224926	0.00042524
1232	0.0509455	0.000967264	0.000740718	0.000417861	0.00288732	0.00274009	0.00206574	0.00290111	0.00362744	0.00370266	0.00365816	0.00425509	0.00222032	0.00118392	0.00403586	3.94025e-05	0.0067954	0.00281065	0.00589651
1145	0.0508003	0.000392743	0.00100477	0.00091905	0.000307721	0.00122059	0.000490391	0.00145261	0.00671158	0.00254496	0.000896608	0.00645436	0.00402786	0.00259188	0.00238511	0.00914321	0.00423492	0.00505635	0.000965619
987	0.0507405	0.00127281	0.000822439	0.000475228	0.00238049	0.000355293	0.00748058	0.000927826	0.00614143	0.00198263	0.00203358	0.0132058	0.00311862	0.000864413	0.00181652	0.000377476	0.00248618	0.00492137	7.7933e-05
919	0.0506531	9.34339e-05	0.00107145	0.000342577	0.00262916	0.000947307	0.000113512	0.00443457	0.00531063	0.0036804	0.00079101	0.00274038	0.0112874	0.00319039	0.00447233	0.00501166	0.00110965	0.00222824	0.00119901
1485	0.050643	0.000541999	0.000753202	0.000133197	0.00160218	0.00390791	0.00425186	0.00648587	0.000622559	0.000477264	0.00250611	0.00143093	0.000439192	0.00528594	0.00439973	0.00275965	0.00634869	0.00222519	0.00647149
1607	0.050643	0.000541999	0.000753202	0.000133197	0.00160218	0.00390791	0.00425186	0.00648587	0.000622559	0.000477264	0.00250611	0.00143093	0.000439192	0.00528594	0.00439973	0.00275965	0.00634869	0.00222519	0.00647149
1664	0.050643	0.000541999	0.000753202	0.000133197	0.00160218	0.00390791	0.00425186	0.00648587	0.000622559	0.000477264	0.00250611	0.00143093	0.000439192	0.00528594	0.00439973	0.00275965	0.00634869	0.00222519	0.00647149
957	0.0504871	0.000602496	0.00210902	0.000427043	0.000779165	0.00125799	0.00133482	0.00514272	0.00239777	0.00144126	0.00843026	0.00029007	0.00443392	0.00503367	0.00189058	0.00471187	0.00525415	0.00487431	7.59994e-05
963	0.0504871	0.000602496	0.00210902	0.000427043	0.000779165	0.00125799	0.00133482	0.00514272	0.00239777	0.00144126	0.00843026	0.00029007	0.00443392	0.00503367	0.00189058	0.00471187	0.00525415	0.00487431	7.59994e-05
1385	0.0504182	0.00129582	0.0015255	0.000100812	0.00153532	0.00227378	0.000271743	0.00646493	0.00281157	0.00193081	0.000404415	0.000211071	0.00478114	0.00231649	0.00294506	0.00288052	0.00842153	0.00674354	0.00350416
1417	0.0504182	0.00129582	0.0015255	0.000100812	0.00153532	0.00227378	0.000271743	0.00646493	0.00281157	0.00193081	0.000404415	0.000211071	0.00478114	0.00231649	0.00294506	0.00288052	0.00842153	0.00674354	0.00350416
1654	0.0504182	0.00129582	0.0015255	0.000100812	0.00153532	0.00227378	0.000271743	0.00646493	0.00281157	0.00193081	0.000404415	0.000211071	0.00478114	0.00231649	0.00294506	0.00288052	0.00842153	0.00674354	0.00350416
1149	0.0503071	0.00220275	0.000569776	0.000845525	0.00127542	0.00241434	0.00109555	0.00567975	0.00357781	0.00252576	0.00492073	0.000496255	0.00141552	0.00210921	0.00787478	0.00186905	0.00366533	0.00659082	0.00117873
1199	0.0503071	0.00220275	0.000569776	0.000845525	0.00127542	0.00241434	0.00109555	0.00567975	0.00357781	0.00252576	0.00492073	0.000496255	0.00141552	0.00210921	0.00787478	0.00186905	0.00366533	0.00659082	0.00117873
1456	0.0502732	0.000566746	0.000795281	0.000635108	0.000369069	0.000967763	0.000835495	0.000330611	0.000817908	0.00171974	0.00111474	0.00462202	0.00818411	0.00537773	0.00283189	0.00452277	0.00700062	0.00308771	0.00649392
1676	0.0502732	0.000566746	0.000795281	0.000635108	0.000369069	0.000967763	0.000835495	0.000330611	0.000817908	0.00171974	0.00111474	0.00462202	0.00818411	0.00537773	0.00283189	0.00452277	0.00700062	0.00308771	0.00649392
1262	0.0500934	0.00171393	3.10652e-05	0.00158233	0.00286762	0.00124078	0.00101341	0.00362063	0.000461975	0.000994889	0.00633193	0.00647118	0.00085861	0.00938147	0.00212237	0.00158478	0.0031688	0.00445707	0.00219057
989	0.0497928	0.00112519	0.000449362	0.000152602	0.00207066	6.78408e-05	0.00119854	0.00205259	0.000115274	0.00293004	0.000401075	0.0104108	0.00869643	0.00694978	0.00138807	0.00480277	0.000930634	0.00335979	0.00269135
1175	0.0497645	0.000505941	0.00163601	0.00111226	0.000335776	0.000874068	0.0027166	0.0032136	0.00267878	0.00503549	0.00202143	0.00304985	0.000907154	0.00118837	0.00586701	0.00990256	0.00443633	0.00218216	0.00210111
1166	0.0497238	0.0013506	0.000825095	0.000713334	3.23112e-05	0.000425046	0.00219483	0.00327577	0.00332368	0.00260755	0.00275819	0.000103654	0.00621959	0.000993274	0.00142176	0.00845302	0.00495327	0.00841725	0.00165558
1198	0.0496828	0.00104006	0.000507162	0.000971795	0.00200137	0.00318065	0.00310687	0.00830223	0.000148247	0.00141043	0.00195077	0.00561611	0.00127581	0.000930423	0.00748117	0.00235317	0.0054999	0.00111904	0.00278764
1290	0.0496333	0.00104045	0.00169842	0.00153542	0.00239422	0.00341441	0.00157169	0.00230146	0.000132118	0.00290379	0.0029651	0.00246188	0.00282639	0.00537572	0.00699409	0.00127379	0.0033965	0.00657367	0.000774173
1600	0.0496333	0.00104045	0.00169842	0.00153542	0.00239422	0.00341441	0.00157169	0.00230146	0.000132118	0.00290379	0.0029651	0.00246188	0.00282639	0.00537572	0.00699409	0.00127379	0.0033965	0.00657367	0.000774173
1695	0.0496333	0.00104045	0.00169842	0.00153542	0.00239422	0.00341441	0.00157169	0.00230146	0.000132118	0.00290379	0.0029651	0.00246188	0.00282639	0.00537572	0.00699409	0.00127379	0.0033965	0.00657367	0.000774173
1072	0.0496249	0.000994426	0.000956181	0.000507621	0.000667122	0.000105657	0.00229006	0.00348997	0.00478219	0.00461754	0.002581	0.00307697	0.0019157	0.00375792	0.000340706	0.00327737	0.00461415	0.0113058	0.000344573
1104	0.0496249	0.000994426	0.000956181	0.000507621	0.000667122	0.000105657	0.00229006	0.00348997	0.00478219	0.00461754	0.002581	0.00307697	0.0019157	0.00375792	0.000340706	0.00327737	0.00461415	0.0113058	0.000344573
837	0.0495978	0.000267629	0.00263035	0.00232034	0.00250183	0.000388634	0.00626989	0.000802318	0.000212587	0.000136914	0.00344561	0.0041216	0.00871611	0.0092607	0.00285144	0.000203283	0.00217979	0.00199969	0.00128908
1115	0.0495846	0.00068704	0.00111122	0.00111071	0.00272441	0.000485108	0.00426249	0.00131158	0.00224822	0.00153043	0.000383176	0.00591065	0.00400782	0.00520106	0.00294365	0.00078586	0.00660619	0.00416768	0.00410732
1143	0.0495485	0.000419263	0.000457575	7.70773e-05	0.00292591	0.000955779	0.00209164	0.000646725	0.00279603	8.99103e-05	0.00111321	0.00132095	0.0098159	0.00491436	0.00140518	0.00485594	0.00981946	0.00246349	0.00338009
1148	0.0495485	0.000419263	0.000457575	7.70773e-05	0.00292591	0.000955779	0.00209164	0.000646725	0.00279603	8.99103e-05	0.00111321	0.00132095	0.0098159	0.00491436	0.00140518	0.00485594	0.00981946	0.00246349	0.00338009
1247	0.0495485	0.000419263	0.000457575	7.70773e-05	0.00292591	0.000955779	0.00209164	0.000646725	0.00279603	8.99103e-05	0.00111321	0.00132095	0.0098159	0.00491436	0.00140518	0.00485594	0.00981946	0.00246349	0.00338009
1452	0.0495079	0.000884521	0.000801222	0.00296193	0.00135291	0.0041366	0.00279786	0.00449226	0.00293075	0.000394083	0.00726813	0.00106463	0.00253728	0.00800176	0.000474799	0.00382491	0.000363187	0.000401496	0.00481953
1065	0.0494423	0.000553037	0.00103512	0.000133549	0.00169726	0.00177175	7.4211e-05	0.00220015	0.00161565	0.00487997	0.00588476	0.00180299	0.00413735	0.000793743	0.00043107	0.0046724	0.0119143	0.00425185	0.00159321
1114	0.0493845	0.000229024	0.00148002	7.03994e-05	0.00108763	0.000360323	0.00209808	0.00349604	9.74445e-05	0.00799983	0.00216847	0.00185863	0.00582365	0.00464301	0.000713593	0.00535876	0.00317843	0.00517853	0.00354259
1174	0.0492883	0.000124966	0.00056403	0.000268737	0.000509217	0.00169126	0.00168046	0.00341092	0.00616378	0.0041653	0.00162664	0.000777249	0.00178022	0.00230517	0.00196372	0.0132133	0.00102164	0.00157482	0.00644687
879	0.049253	0.000781724	0.000946457	0.00214479	0.00126108	0.00298487	0.00269512	0.000998562	0.0035677	0.00050886	0.00302481	0.00110336	0.00412058	0.00329055	0.0134657	0.00338814	0.00027499	0.00244828	0.0022475
1310	0.049149	0.000552623	0.00117445	0.000554301	0.000246081	0.00149722	0.00171664	0.0010769	0.00289449	0.00243722	0.00231093	0.00144668	0.00776261	0.00354774	0.00195314	0.00426645	0.00433226	0.00644034	0.00493897
1504	0.049149	0.000552623	0.00117445	0.000554301	0.000246081	0.00149722	0.00171664	0.0010769	0.00289449	0.00243722	0.00231093	0.00144668	0.00776261	0.00354774	0.00195314	0.00426645	0.00433226	0.00644034	0.00493897
1684	0.049149	0.000552623	0.00117445	0.000554301	0.000246081	0.00149722	0.00171664	0.0010769	0.00289449	0.00243722	0.00231093	0.00144668	0.00776261	0.00354774	0.00195314	0.00426645	0.00433226	0.00644034	0.00493897
1686	0.049149	0.000552623	0.00117445	0.000554301	0.000246081	0.00149722	0.00171664	0.0010769	0.00289449	0.00243722	0.00231093	0.00144668	0.00776261	0.00354774	0.00195314	0.00426645	0.00433226	0.00644034	0.00493897
1079	0.0491026	0.000615136	0.000738063	0.00104825	0.00167801	0.00162806	0.00198077	0.000932769	0.00192086	0.00416795	0.00360155	0.00298161	9.47606e-05	0.000439173	0.0121757	0.00575904	0.00483589	0.00446228	4.26742e-05
1359	0.0489297	0.000801085	0.00178406	0.00107437	0.00230736	0.00274901	0.000821221	0.00320433	0.00150922	0.00561335	0.0011213	0.00206777	0.000118386	0.00532149	0.00958932	0.00293179	0.00333371	0.00320219	0.00137975
1560	0.0489297	0.000801085	0.00178406	0.00107437	0.00230736	0.00274901	0.000821221	0.00320433	0.00150922	0.00561335	0.0011213	0.00206777	0.000118386	0.00532149	0.00958932	0.00293179	0.00333371	0.00320219	0.00137975
975	0.0489047	0.00182721	0.0020115	0.00217457	8.19319e-05	0.00185774	0.00120515	0.00105506	0.010198	0.00202872	0.00961118	0.000251914	0.00215855	0.000818286	0.00108943	0.00179195	0.00528366	0.00310409	0.00235567
1186	0.0488581	0.000111178	0.00166999	0.000307373	0.00288837	0.0013726	0.00353589	0.00112964	0.00217452	0.00259625	0.00321451	0.00674469	0.00215977	0.00409183	0.00549665	0.000622734	0.00421489	0.00338796	0.0031393
1207	0.0488416	0.000179891	0.00220033	0.000795944	0.00128037	0.00216514	0.00124312	0.000292973	0.00111995	0.000401805	0.0033798	0.00335014	0.00209694	0.00219939	0.00580757	0.00424401	0.0127656	0.00373949	0.00157919
1649	0.0487477	0.000380223	4.28848e-05	0.00193549	0.000244032	0.00230572	0.00501129	0.00413493	0.00244735	0.000665581	0.00574386	0.0021494	0.00196044	0.00138433	0.00805591	0.000662645	0.00489236	0.00463823	0.00209303
1672	0.0487477	0.000380223	4.28848e-05	0.00193549	0.000244032	0.00230572	0.00501129	0.00413493	0.00244735	0.000665581	0.00574386	0.0021494	0.00196044	0.00138433	0.00805591	0.000662645	0.00489236	0.00463823	0.00209303
907	0.0487006	0.00104546	0.00149067	0.000688039	0.00345029	0.00443756	0.00454932	0.00384136	0.00655495	3.73256e-05	0.00021877	0.00153407	0.00490535	0.00494211	0.00046964	0.00200637	0.00245416	0.00589734	0.000177793
1240	0.0486902	0.00152633	0.00130128	0.000863165	0.000810658	2.9318e-06	0.000597319	0.000524459	0.000564619	0.00365701	6.66155e-05	0.000411574	0.00083506	0.00586987	0.00518894	0.00946234	0.00776985	0.00601411	0.00322411
1289	0.0485969	0.00104217	0.00112457	0.000102434	0.00112166	0.00221499	0.00332374	0.00525291	0.00597616	0.00102794	0.00310005	0.00426733	0.0053575	0.00385978	0.00250886	0.00183862	0.0025399	0.003465	0.000473322
1409	0.0485969	0.00104217	0.00112457	0.000102434	0.00112166	0.00221499	0.00332374	0.00525291	0.00597616	0.00102794	0.00310005	0.00426733	0.0053575	0.00385978	0.00250886	0.00183862	0.0025399	0.003465	0.000473322
1159	0.0485811	0.000208843	0.000977747	0.00137109	0.00327701	0.00112556	0.00308154	0.00143306	0.00159461	0.0011759	7.22758e-05	0.000712185	0.00196581	0.00311161	0.00191113	0.00971707	0.00209808	0.0102894	0.00445821
1077	0.048548	0.000354118	0.00135949	0.000309003	0.000186354	0.00668639	0.00124373	0.00301311	0.000799945	0.00370905	0.00358846	0.0022579	0.00437036	0.000642054	0.00681829	0.000326874	0.00047191	0.0110159	0.001395
826	0.0484654	0.00248097	0.00203632	0.00246152	0.000681741	0.00277439	0.00260154	0.00322105	0.00219814	0.00630572	0.00111772	0.00105453	0.00427506	0.00146384	0.000436497	0.00355293	0.00720044	0.00447519	0.000127769
1054	0.0484569	0.00107246	0.000450355	0.00185402	0.00252703	0.00506229	0.000167149	0.00480161	0.000463227	0.00157812	0.00295506	0.00330584	0.000697599	0.00875512	0.000646191	0.00290788	0.00687568	0.00208144	0.00225586
1200	0.0484365	0.00048811	0.000449157	0.00113716	0.000382442	0.000798575	0.00552872	0.000214506	0.00203434	0.00190922	0.000783666	0.00535733	0.00526607	0.00467856	0.00590318	0.0055309	0.00619342	0.00024885	0.00153227
1408	0.0483883	0.00163917	0.00102298	0.000379895	0.00182789	0.00242358	0.00115274	0.00450369	0.00239146	0.00395625	0.00215889	0.00172097	0.000419836	0.000987413	0.00915923	0.00142743	0.0030556	0.00831507	0.00184619
1419	0.0483883	0.00163917	0.00102298	0.000379895	0.00182789	0.00242358	0.00115274	0.00450369	0.00239146	0.00395625	0.00215889	0.00172097	0.000419836	0.000987413	0.00915923	0.00142743	0.0030556	0.00831507	0.00184619
1479	0.0483883	0.00163917	0.00102298	0.000379895	0.00182789	0.00242358	0.00115274	0.00450369	0.00239146	0.00395625	0.00215889	0.00172097	0.000419836	0.000987413	0.00915923	0.00142743	0.0030556	0.00831507	0.00184619
1658	0.0483883	0.00163917	0.00102298	0.000379895	0.00182789	0.00242358	0.00115274	0.00450369	0.00239146	0.00395625	0.00215889	0.00172097	0.000419836	0.000987413	0.00915923	0.00142743	0.0030556	0.00831507	0.00184619
1293	0.0483649	0.0010527	0.000863794	0.00159301	0.00290021	0.00281058	0.00375282	0.00222673	0.000625158	0.00419878	0.00287794	0.00234443	0.00306335	0.00640327	0.00280399	0.001306	0.00591815	0.000707007	0.00291701
1304	0.0483649	0.0010527	0.000863794	0.00159301	0.00290021	0.00281058	0.00375282	0.00222673	0.000625158	0.00419878	0.00287794	0.00234443	0.00306335	0.00640327	0.00280399	0.001306	0.00591815	0.000707007	0.00291701
1668	0.0483649	0.0010527	0.000863794	0.00159301	0.00290021	0.00281058	0.00375282	0.00222673	0.000625158	0.00419878	0.00287794	0.00234443	0.00306335	0.00640327	0.00280399	0.001306	0.00591815	0.000707007	0.00291701
1189	0.0483347	0.000367976	0.00137843	0.00041193	0.0003814	0.000568916	7.29147e-05	0.00424526	0.00348725	0.00301564	0.00122732	0.00784694	0.000885987	0.00177065	0.00736396	0.00494757	0.00877393	0.00032846	0.00126013
1139	0.0482927	8.5692e-05	0.00162681	0.000241278	0.00143198	0.000392501	0.000396223	0.000653681	1.29472e-05	0.00126494	0.00031378	0.00450726	0.000319505	0.00397114	0.00117078	0.00343352	0.00683618	0.0176996	0.00393489
1091	0.0482538	0.000613334	0.000609843	0.00148775	0.00245293	0.00142326	0.00765124	0.00370139	0.0022006	0.000521977	0.000968367	0.000881828	0.00133275	0.00038243	0.00970035	0.00107898	0.00221187	0.00627663	0.00475824
1151	0.0482538	0.000613334	0.000609843	0.00148775	0.00245293	0.00142326	0.00765124	0.00370139	0.0022006	0.000521977	0.000968367	0.000881828	0.00133275	0.00038243	0.00970035	0.00107898	0.00221187	0.00627663	0.00475824
1140	0.0482234	0.000829059	0.000424995	0.000348999	0.00157431	0.00100078	0.00126052	0.00555995	0.00454954	0.00248293	0.00378877	0.0011533	0.00609778	0.000988098	0.00723657	0.000314813	0.00662217	0.0013262	0.00266461
1206	0.0481217	0.000894904	0.000757797	0.000235397	0.00226836	0.00126578	0.000172672	0.00191064	0.000107724	0.000376532	0.000575772	0.00736439	0.00460335	0.00288097	0.00265547	0.00846638	0.00143385	0.0110971	0.00105457
1414	0.0481031	0.0002234	0.000292762	0.00111581	0.00066164	0.00081796	0.00171649	0.00163062	0.00123801	0.00416732	0.000639743	0.00268998	0.00298313	0.00670681	0.00904606	0.000214821	0.00447651	0.00465924	0.00482277
1573	0.0481031	0.0002234	0.000292762	0.00111581	0.00066164	0.00081796	0.00171649	0.00163062	0.00123801	0.00416732	0.000639743	0.00268998	0.00298313	0.00670681	0.00904606	0.000214821	0.00447651	0.00465924	0.00482277
1035	0.048026	0.0010396	0.00290507	0.000194724	0.00126883	0.00257163	0.000358828	0.0059807	0.0027887	0.00102178	0.0015438	0.00294145	0.000432715	0.00261392	0.00433069	0.0109333	0.00328293	0.00365312	0.000164235
969	0.0478506	0.000411314	0.000115381	0.00127852	0.00698932	0.00267333	0.00217208	0.00165599	1.31268e-05	0.00851306	0.00288392	0.0069961	0.000333001	0.00263557	0.00353409	0.000948896	0.00177375	0.00200857	0.0029146
1305	0.0477818	0.000462765	0.000378407	0.00157686	0.000748499	0.000152566	0.000966027	0.000727754	0.000139095	0.00434981	0.00344666	0.00229587	3.83607e-05	0.00665257	0.00645084	0.0044204	0.00441372	0.00511662	0.00544502
1527	0.0477818	0.000462765	0.000378407	0.00157686	0.000748499	0.000152566	0.000966027	0.000727754	0.000139095	0.00434981	0.00344666	0.00229587	3.83607e-05	0.00665257	0.00645084	0.0044204	0.00441372	0.00511662	0.00544502
1555	0.0477818	0.000462765	0.000378407	0.00157686	0.000748499	0.000152566	0.000966027	0.000727754	0.000139095	0.00434981	0.00344666	0.00229587	3.83607e-05	0.00665257	0.00645084	0.0044204	0.00441372	0.00511662	0.00544502
1299	0.0475859	4.56387e-05	0.000512416	5.95769e-05	0.000825177	0.000269629	0.00266959	0.0033103	0.000369759	0.00289935	0.00336355	0.00335383	0.00455551	0.00229172	0.00667822	0.00555042	0.00680615	0.00162545	0.00239957
1426	0.0475859	4.56387e-05	0.000512416	5.95769e-05	0.000825177	0.000269629	0.00266959	0.0033103	0.000369759	0.00289935	0.00336355	0.00335383	0.00455551	0.00229172	0.00667822	0.00555042	0.00680615	0.00162545	0.00239957
1438	0.0475859	4.56387e-05	0.000512416	5.95769e-05	0.000825177	0.000269629	0.00266959	0.0033103	0.000369759	0.00289935	0.00336355	0.00335383	0.00455551	0.00229172	0.00667822	0.00555042	0.00680615	0.00162545	0.00239957
1641	0.0475859	4.56387e-05	0.000512416	5.95769e-05	0.000825177	0.000269629	0.00266959	0.0033103	0.000369759	0.00289935	0.00336355	0.00335383	0.00455551	0.00229172	0.00667822	0.00555042	0.00680615	0.00162545	0.00239957
1053	0.0475305	0.00143003	0.00279774	0.00193969	0.00141217	0.00177777	0.00166904	0.00367765	0.00388141	0.0035079	0.00317031	0.00617664	0.000968653	0.00010498	0.00499159	0.00127092	0.000886407	0.0041439	0.00372367
1182	0.0474792	7.96745e-05	0.00215799	0.0003999	0.000809451	0.000713933	0.000633319	0.00141629	0.0002197	0.000869664	0.00152154	0.00643093	0.00450158	0.00871716	0.00806664	0.000158659	0.00482816	0.00506763	0.000887015
1287	0.0474756	0.000533337	0.000346323	0.00171928	0.00299146	0.000595455	0.00180061	0.00199022	0.00270774	0.00430238	0.00686446	0.000733227	0.0024586	0.00233414	0.0109581	0.00167503	0.000362682	0.00212707	0.00297543
1298	0.0474756	0.000533337	0.000346323	0.00171928	0.00299146	0.000595455	0.00180061	0.00199022	0.00270774	0.00430238	0.00686446	0.000733227	0.0024586	0.00233414	0.0109581	0.00167503	0.000362682	0.00212707	0.00297543
1184	0.0474664	0.000301547	0.00153045	0.00162429	0.0003765	0.00723701	0.000530164	0.00463784	0.00163076	0.00136632	0.000870724	0.00211316	0.0026045	0.00563684	0.00360053	0.00327344	0.00232907	6.99232e-05	0.00773336
1209	0.0474199	0.000988079	0.00118375	0.00256201	0.000535024	0.000733751	0.00382524	0.000249327	0.000989356	0.000478606	0.00478327	0.000652	0.00314568	0.000962288	0.000101268	0.00408563	0.00674524	0.00721004	0.00818932
1132	0.0473448	0.000341657	0.00192991	0.00211168	0.00142533	0.000214951	0.000840108	0.0010832	0.000452406	0.00510006	0.00455722	0.00433455	0.00225189	0.00699165	0.00279929	0.00125111	0.00359514	0.0032268	0.00483791
1195	0.0471886	0.000726325	0.00277598	0.000887864	0.00238815	0.000915349	0.000960557	0.00408739	0.00436266	0.000662201	0.00736952	0.00612438	0.000320389	0.00504739	0.00255245	0.00308914	0.0032205	0.00065581	0.00104258
1341	0.047167	0.0013998	0.00110863	0.000840944	0.00191475	0.00308897	0.000402275	0.00540656	0.00376857	0.00456088	0.00192751	0.00211508	0.00336461	0.00104164	0.00656401	0.00277815	0.00299281	0.00146079	0.00243098
1665	0.047167	0.0013998	0.00110863	0.000840944	0.00191475	0.00308897	0.000402275	0.00540656	0.00376857	0.00456088	0.00192751	0.00211508	0.00336461	0.00104164	0.00656401	0.00277815	0.00299281	0.00146079	0.00243098
1092	0.0471635	0.000705302	0.000904595	0.00155166	0.00145219	0.00195433	0.00224097	0.000511072	0.000576942	0.000199242	0.00318479	0.00405575	0.00429168	0.00969384	0.00461464	0.001823	0.000472415	0.00848737	0.000443742
1191	0.0471586	0.00196339	0.000655421	0.00130657	0.00136228	0.00307973	0.000345085	0.00658262	0.0022007	0.00599137	0.000834326	0.000102148	0.00436029	0.00216344	0.00527956	0.00233652	0.00360253	0.00318504	0.00180756
1319	0.0471572	0.000303463	0.000245177	0.00127954	0.00024504	0.000129733	0.00388499	0.00295385	0.00144158	0.00354363	0.00275458	0.00104293	0.00338252	0.00645565	0.000492348	0.00368312	0.00175175	0.00586303	0.00770431
1055	0.0471313	0.00109249	0.000642653	0.000512973	0.00236201	0.000138911	0.0017361	0.00500875	0.00377383	0.00114641	0.0042746	0.0039553	0.00153905	0.00282748	0.00316215	0.00132604	0.00443798	0.00905983	0.000134784
1548	0.046935	5.20263e-05	0.000591268	0.00290031	0.00198171	0.0001405	0.0035633	0.00106065	0.00309611	0.000435169	0.00537019	0.00213182	0.00276354	0.000422781	0.00394133	0.00886716	0.00209581	0.00620921	0.00131209
1252	0.0469134	0.000647243	4.84723e-05	0.000645855	0.00327805	0.000241929	0.00252009	0.00259769	0.00304752	0.00228231	0.000371375	0.00177742	0.00241427	0.000203703	0.00045034	0.0103004	0.00467859	0.00971209	0.00169606
1280	0.0468962	0.000360354	0.000659206	0.000230455	0.00169443	0.000483196	0.000175283	0.000839417	0.000454256	0.00383555	0.00150886	0.00301206	0.00158764	0.00161985	0.00479385	0.00324186	0.00320846	0.0141465	0.00504499
1357	0.0468962	0.000360354	0.000659206	0.000230455	0.00169443	0.000483196	0.000175283	0.000839417	0.000454256	0.00383555	0.00150886	0.00301206	0.00158764	0.00161985	0.00479385	0.00324186	0.00320846	0.0141465	0.00504499
1397	0.0468962	0.000360354	0.000659206	0.000230455	0.00169443	0.000483196	0.000175283	0.000839417	0.000454256	0.00383555	0.00150886	0.00301206	0.00158764	0.00161985	0.00479385	0.00324186	0.00320846	0.0141465	0.00504499
1612	0.0468962	0.000360354	0.000659206	0.000230455	0.00169443	0.000483196	0.000175283	0.000839417	0.000454256	0.00383555	0.00150886	0.00301206	0.00158764	0.00161985	0.00479385	0.00324186	0.00320846	0.0141465	0.00504499
1251	0.0468557	0.00105133	0.0025769	0.00185744	0.00259751	4.69553e-05	0.00493699	0.00371771	0.00459912	0.000376094	0.00110237	0.000706035	0.000296577	0.00463743	0.00270992	0.00568933	0.00352434	0.00156229	0.00486739
1126	0.0467991	0.000907156	0.00159242	0.000292986	0.00176237	0.000661948	0.00235381	0.00198537	0.000385315	0.00672603	0.000488607	0.00255808	0.00484031	0.00185342	0.00714262	0.00588658	0.00108781	0.00523045	0.00104381
1516	0.0467449	0.000935672	0.000256173	0.00101625	0.00289671	0.00112397	0.00490874	0.00463634	0.000916895	0.000405685	0.00116787	0.00537493	0.00233678	0.000138645	0.00901461	0.000476133	0.000244089	0.00497964	0.00591579
1591	0.0467449	0.000935672	0.000256173	0.00101625	0.00289671	0.00112397	0.00490874	0.00463634	0.000916895	0.000405685	0.00116787	0.00537493	0.00233678	0.000138645	0.00901461	0.000476133	0.000244089	0.00497964	0.00591579
1085	0.04668	0.000852151	0.000120121	0.00238195	0.000824353	0.00091855	0.000485334	0.000908636	0.00407835	0.000181025	0.00822939	0.00378915	0.00383239	0.00108306	0.0011726	0.00441958	0.00200107	0.00406877	0.00733355
1193	0.0464477	0.00116049	0.00133132	0.00031927	0.00241997	0.000506858	0.00101957	0.000963987	0.00102517	0.000486603	0.00249024	0.0085215	0.00701979	0.00465272	0.00198133	0.00078885	0.00449556	0.00286298	0.00440146
938	0.0463858	0.000296001	0.000547244	0.000848428	0.00416042	0.00189416	0.00160799	0.000686742	0.00411314	0.00486748	0.0035492	0.00467683	0.00513098	0.000333899	0.0100929	0.00066353	0.000838774	0.000779241	0.00129886
1012	0.0463858	0.000296001	0.000547244	0.000848428	0.00416042	0.00189416	0.00160799	0.000686742	0.00411314	0.00486748	0.0035492	0.00467683	0.00513098	0.000333899	0.0100929	0.00066353	0.000838774	0.000779241	0.00129886
1494	0.0463472	0.000168658	0.000165081	0.000949096	0.00233052	0.00111614	0.000196036	0.000658428	0.000811439	0.00106934	0.00408904	0.00465694	0.00372993	0.00366368	0.00391737	0.00342443	0.00192228	0.0101996	0.00327919
1537	0.0463472	0.000168658	0.000165081	0.000949096	0.00233052	0.00111614	0.000196036	0.000658428	0.000811439	0.00106934	0.00408904	0.00465694	0.00372993	0.00366368	0.00391737	0.00342443	0.00192228	0.0101996	0.00327919
1538	0.0463472	0.000168658	0.000165081	0.000949096	0.00233052	0.00111614	0.000196036	0.000658428	0.000811439	0.00106934	0.00408904	0.00465694	0.00372993	0.00366368	0.00391737	0.00342443	0.00192228	0.0101996	0.00327919
1620	0.0463472	0.000168658	0.000165081	0.000949096	0.00233052	0.00111614	0.000196036	0.000658428	0.000811439	0.00106934	0.00408904	0.00465694	0.00372993	0.00366368	0.00391737	0.00342443	0.00192228	0.0101996	0.00327919
1042	0.0463425	6.45467e-05	0.000456387	0.00188387	0.0020454	0.000944626	0.00193838	0.00162167	0.00606282	0.00364571	0.000522939	0.00643677	0.00322476	0.000784764	0.00172947	0.000386589	0.00703147	0.0057911	0.00177126
1208	0.0462814	0.000629107	0.000353951	0.00203625	0.000705738	0.000745749	0.00103061	0.00053575	0.0127093	0.00379416	0.00496833	0.00861963	0.000276363	0.00211192	0.000512536	0.000476779	0.00206825	0.00234233	0.00236458
1352	0.0462433	0.000333299	0.000761642	0.000382836	0.00035477	0.00120718	0.00108305	0.00131801	0.00619227	0.00398401	0.00293653	0.000829199	0.00508876	0.00294701	0.00255184	0.00410523	0.00175475	0.00601308	0.0043998
1404	0.0462433	0.000333299	0.000761642	0.000382836	0.00035477	0.00120718	0.00108305	0.00131801	0.00619227	0.00398401	0.00293653	0.000829199	0.00508876	0.00294701	0.00255184	0.00410523	0.00175475	0.00601308	0.0043998
1435	0.0462433	0.000333299	0.000761642	0.000382836	0.00035477	0.00120718	0.00108305	0.00131801	0.00619227	0.00398401	0.00293653	0.000829199	0.00508876	0.00294701	0.00255184	0.00410523	0.00175475	0.00601308	0.0043998
1480	0.0462433	0.000333299	0.000761642	0.000382836	0.00035477	0.00120718	0.00108305	0.00131801	0.00619227	0.00398401	0.00293653	0.000829199	0.00508876	0.00294701	0.00255184	0.00410523	0.00175475	0.00601308	0.0043998
1624	0.0462433	0.000333299	0.000761642	0.000382836	0.00035477	0.00120718	0.00108305	0.00131801	0.00619227	0.00398401	0.00293653	0.000829199	0.00508876	0.00294701	0.00255184	0.00410523	0.00175475	0.00601308	0.0043998
1308	0.0462301	0.000205978	0.00143268	0.000459062	0.000232325	0.000331193	0.000262011	0.0023327	0.000514306	0.00431391	0.000635681	0.00105836	0.00773725	0.00337349	0.00571509	0.00392464	0.0042217	0.00553464	0.00394506
1502	0.0462301	0.000205978	0.00143268	0.000459062	0.000232325	0.000331193	0.000262011	0.0023327	0.000514306	0.00431391	0.000635681	0.00105836	0.00773725	0.00337349	0.00571509	0.00392464	0.0042217	0.00553464	0.00394506
1515	0.0462301	0.000205978	0.00143268	0.000459062	0.000232325	0.000331193	0.000262011	0.0023327	0.000514306	0.00431391	0.000635681	0.00105836	0.00773725	0.00337349	0.00571509	0.00392464	0.0042217	0.00553464	0.00394506
1562	0.0462301	0.000205978	0.00143268	0.000459062	0.000232325	0.000331193	0.000262011	0.0023327	0.000514306	0.00431391	0.000635681	0.00105836	0.00773725	0.00337349	0.00571509	0.00392464	0.0042217	0.00553464	0.00394506
1563	0.0462301	0.000205978	0.00143268	0.000459062	0.000232325	0.000331193	0.000262011	0.0023327	0.000514306	0.00431391	0.000635681	0.00105836	0.00773725	0.00337349	0.00571509	0.00392464	0.0042217	0.00553464	0.00394506
1225	0.0462138	0.00109695	0.000424162	0.000711712	0.000381342	0.000483835	0.000857164	0.00448779	0.000159084	0.00351041	6.25537e-05	0.00415992	0.00391905	0.00253656	0.00185796	0.0131722	0.000928368	0.00513871	0.00232602
1222	0.0461775	0.000873544	0.00230276	0.000948324	5.92902e-05	0.000474762	0.000335353	0.00245039	0.00552657	0.000253347	0.00106559	0.00116729	0.00140418	0.00352655	0.00804958	0.00338064	0.00780237	0.00439394	0.00216304
1496	0.0461473	0.00114443	0.00128154	0.000593659	0.00201479	0.00259921	0.00170222	0.0012431	0.00108912	0.000273716	0.000633179	0.000135733	0.00531936	0.00665057	0.00337515	0.00137616	0.0148108	0.00163066	0.000273902
1639	0.0461473	0.00114443	0.00128154	0.000593659	0.00201479	0.00259921	0.00170222	0.0012431	0.00108912	0.000273716	0.000633179	0.000135733	0.00531936	0.00665057	0.00337515	0.00137616	0.0148108	0.00163066	0.000273902
1398	0.0461444	0.000650367	0.000953943	0.00229603	0.00280546	0.00109115	0.000644698	0.00487285	0.00116569	0.000302084	0.00281865	0.00376373	0.00173203	0.00859876	0.000860467	0.00345717	0.00652493	0.00355958	4.68095e-05
1642	0.0461444	0.000650367	0.000953943	0.00229603	0.00280546	0.00109115	0.000644698	0.00487285	0.00116569	0.000302084	0.00281865	0.00376373	0.00173203	0.00859876	0.000860467	0.00345717	0.00652493	0.00355958	4.68095e-05
1260	0.0460653	0.000172563	0.00178431	0.000475761	0.00102637	0.000549027	0.00237582	0.00425797	0.00289888	0.00210078	0.00433867	0.00714716	0.00180391	0.000620665	0.00221973	0.00307182	0.00920747	0.00103968	0.000974761
1542	0.0460481	4.4377e-05	0.00127604	7.19719e-05	0.000460144	0.00128863	0.000454357	0.000327686	0.000690201	0.00254698	0.00136978	0.00454163	0.00282494	0.0064201	0.00469723	0.00385526	0.00126324	0.0112904	0.00262512
1586	0.0460481	4.4377e-05	0.00127604	7.19719e-05	0.000460144	0.00128863	0.000454357	0.000327686	0.000690201	0.00254698	0.00136978	0.00454163	0.00282494	0.0064201	0.00469723	0.00385526	0.00126324	0.0112904	0.00262512
1339	0.0459732	7.54831e-05	0.000260871	0.00184831	0.000597182	0.000584117	0.00345654	0.00100289	0.00169307	0.00117141	0.00127	0.00205545	0.0040191	0.001745	0.00136317	0.00912758	0.00338912	0.00631255	0.00600134
1351	0.0459732	7.54831e-05	0.000260871	0.00184831	0.000597182	0.000584117	0.00345654	0.00100289	0.00169307	0.00117141	0.00127	0.00205545	0.0040191	0.001745	0.00136317	0.00912758	0.00338912	0.00631255	0.00600134
1288	0.0459586	0.00213931	0.000106417	0.000349845	0.00210707	0.00298934	0.00176144	0.00213786	0.00174573	0.00120566	0.00343949	0.00328002	0.00202317	0.00845549	0.00236279	0.00230182	0.0036053	0.00124838	0.00469944
1444	0.0459586	0.00213931	0.000106417	0.000349845	0.00210707	0.00298934	0.00176144	0.00213786	0.00174573	0.00120566	0.00343949	0.00328002	0.00202317	0.00845549	0.00236279	0.00230182	0.0036053	0.00124838	0.00469944
1064	0.0459326	0.000374607	0.000602346	0.000471347	0.00367607	0.000232915	0.00306031	0.00168083	0.00295024	0.0010331	0.00370034	0.00394269	0.0067185	0.000276253	0.00142223	0.00163396	0.00684526	0.00699808	0.000313565
1157	0.0458711	3.6635e-05	0.000720677	0.000655827	0.000737036	0.000733826	0.000964092	0.00541594	0.00598788	0.00239836	0.000892546	0.00270601	0.00878198	0.000741433	0.000945866	0.0054334	0.0044633	0.00418095	7.5355e-05
1202	0.0458117	0.000868467	0.00047696	0.000435997	0.0010204	0.00279686	0.000646543	8.86156e-05	0.001281	0.00207148	0.0065804	0.00894503	0.00208472	0.00236013	0.00701445	0.000661303	0.00142814	0.00363115	0.00342009
1329	0.0457683	0.000422968	0.000684345	0.000179701	0.000194859	9.0613e-05	0.000776369	0.00318152	0.000938394	0.00359793	0.00420121	0.00183736	0.00163191	0.00165521	0.00395753	0.00509414	0.00634132	0.010661	0.000321932
1443	0.0457683	0.000422968	0.000684345	0.000179701	0.000194859	9.0613e-05	0.000776369	0.00318152	0.000938394	0.00359793	0.00420121	0.00183736	0.00163191	0.00165521	0.00395753	0.00509414	0.00634132	0.010661	0.000321932
1459	0.0457683	0.000422968	0.000684345	0.000179701	0.000194859	9.0613e-05	0.000776369	0.00318152	0.000938394	0.00359793	0.00420121	0.00183736	0.00163191	0.00165521	0.00395753	0.00509414	0.00634132	0.010661	0.000321932
1405	0.0457485	0.00043522	0.000150279	0.000122111	0.000700853	0.000513217	0.0029575	0.00325625	0.000445354	0.00350463	0.00411404	0.00296895	0.00139495	0.000627671	0.00584056	0.00767393	0.00381966	0.00479437	0.00242896
1619	0.0457485	0.00043522	0.000150279	0.000122111	0.000700853	0.000513217	0.0029575	0.00325625	0.000445354	0.00350463	0.00411404	0.00296895	0.00139495	0.000627671	0.00584056	0.00767393	0.00381966	0.00479437	0.00242896
1622	0.0457485	0.00043522	0.000150279	0.000122111	0.000700853	0.000513217	0.0029575	0.00325625	0.000445354	0.00350463	0.00411404	0.00296895	0.00139495	0.000627671	0.00584056	0.00767393	0.00381966	0.00479437	0.00242896
1643	0.0457485	0.00043522	0.000150279	0.000122111	0.000700853	0.000513217	0.0029575	0.00325625	0.000445354	0.00350463	0.00411404	0.00296895	0.00139495	0.000627671	0.00584056	0.00767393	0.00381966	0.00479437	0.00242896
1645	0.0457485	0.00043522	0.000150279	0.000122111	0.000700853	0.000513217	0.0029575	0.00325625	0.000445354	0.00350463	0.00411404	0.00296895	0.00139495	0.000627671	0.00584056	0.00767393	0.00381966	0.00479437	0.00242896
1322	0.0454377	0.000907978	0.000470825	0.00190994	0.00122598	0.00369299	0.00422198	0.0044345	0.00185844	0.0012125	0.000627935	0.00312263	0.00128172	0.00667955	0.0057793	0.00356449	0.0016565	0.000298157	0.00249226
1617	0.0454377	0.000907978	0.000470825	0.00190994	0.00122598	0.00369299	0.00422198	0.0044345	0.00185844	0.0012125	0.000627935	0.00312263	0.00128172	0.00667955	0.0057793	0.00356449	0.0016565	0.000298157	0.00249226
948	0.0454214	3.98114e-06	0.0014016	0.00160369	0.00072005	0.000395844	0.00198102	0.000365861	0.00641932	0.0023094	0.000540961	0.0042533	0.000195906	0.0026265	0.015126	0.000535983	0.00508493	0.0015474	0.000309661
996	0.0453827	0.000496686	0.000835777	0.000542405	0.00506226	0.00236297	0.000799679	0.00101672	0.00609419	0.000327575	0.00339382	0.00322349	0.00141695	0.00298684	0.00552485	0.00443257	0.00405159	0.000189397	0.00262495
1362	0.0453731	0.000356696	0.000602565	0.000762606	0.000730426	0.00198906	0.000438535	0.00066419	0.00216061	0.000997346	0.00233304	0.00275432	0.00935089	9.62286e-05	0.0047347	0.00339925	0.00741292	0.00122713	0.00536256
1061	0.0452422	0.00102788	0.0022465	0.000805448	1.86156e-05	0.000490572	0.00208285	0.00365995	0.000190058	0.00123049	0.00553782	0.00348123	0.00155214	0.00595965	0.00259458	0.00542891	0.00481765	0.00166563	0.00245222
1063	0.0452285	0.00118661	0.00114954	0.000370625	0.00044244	0.00240929	0.000478281	0.000418506	0.000965311	0.00366797	0.00169053	0.00119071	0.000930464	0.00778249	0.00240216	0.0123652	0.00126071	0.00440522	0.00211243
1116	0.0452285	0.00118661	0.00114954	0.000370625	0.00044244	0.00240929	0.000478281	0.000418506	0.000965311	0.00366797	0.00169053	0.00119071	0.000930464	0.00778249	0.00240216	0.0123652	0.00126071	0.00440522	0.00211243
953	0.0452209	4.35107e-06	0.00124235	0.00336099	0.00180038	0.000249482	0.00687731	6.00392e-05	0.000445824	0.00565195	0.00203888	0.000866081	0.000362152	0.00225299	0.00133755	0.00966166	0.00375574	0.00395311	0.00130005
1353	0.0451172	0.000588334	0.000153159	0.000338323	0.00204657	0.00119705	0.000253173	0.00111155	0.000705747	0.00146333	0.00299344	8.63158e-05	0.00581399	0.0030908	0.00293834	0.00868632	0.00834934	0.00197093	0.0033305
1506	0.0451172	0.000588334	0.000153159	0.000338323	0.00204657	0.00119705	0.000253173	0.00111155	0.000705747	0.00146333	0.00299344	8.63158e-05	0.00581399	0.0030908	0.00293834	0.00868632	0.00834934	0.00197093	0.0033305
1673	0.0451172	0.000588334	0.000153159	0.000338323	0.00204657	0.00119705	0.000253173	0.00111155	0.000705747	0.00146333	0.00299344	8.63158e-05	0.00581399	0.0030908	0.00293834	0.00868632	0.00834934	0.00197093	0.0033305
936	0.0451081	0.00128667	0.00160562	0.0022384	0.00132583	0.00187763	0.00109775	0.00104235	0.0038119	0.00714514	0.00404519	0.000447858	0.00124064	0.00157302	0.00623366	8.38051e-05	0.00571721	0.00173596	0.00259947
1561	0.0450372	5.8343e-05	0.00092929	0.00100133	0.00120461	0.000545568	0.00253906	0.00225194	0.00132676	0.000269276	0.00569547	0.00102769	0.00359024	0.00356657	0.00305927	0.00544805	0.00460819	0.00657889	0.00133667
1632	0.0450372	5.8343e-05	0.00092929	0.00100133	0.00120461	0.000545568	0.00253906	0.00225194	0.00132676	0.000269276	0.00569547	0.00102769	0.00359024	0.00356657	0.00305927	0.00544805	0.00460819	0.00657889	0.00133667
1307	0.0450295	0.00112717	0.000906412	0.00093126	0.00110493	1.8484e-05	0.000114381	0.00235211	0.0119385	0.002861	0.00552366	0.00443445	0.00199136	0.0022436	0.0025689	0.000883256	0.00121945	0.00344849	0.00136209
1347	0.0450295	0.00112717	0.000906412	0.00093126	0.00110493	1.8484e-05	0.000114381	0.00235211	0.0119385	0.002861	0.00552366	0.00443445	0.00199136	0.0022436	0.0025689	0.000883256	0.00121945	0.00344849	0.00136209
1458	0.0450295	0.00112717	0.000906412	0.00093126	0.00110493	1.8484e-05	0.000114381	0.00235211	0.0119385	0.002861	0.00552366	0.00443445	0.00199136	0.0022436	0.0025689	0.000883256	0.00121945	0.00344849	0.00136209
1578	0.0450295	0.00112717	0.000906412	0.00093126	0.00110493	1.8484e-05	0.000114381	0.00235211	0.0119385	0.002861	0.00552366	0.00443445	0.00199136	0.0022436	0.0025689	0.000883256	0.00121945	0.00344849	0.00136209
1648	0.0450295	0.00112717	0.000906412	0.00093126	0.00110493	1.8484e-05	0.000114381	0.00235211	0.0119385	0.002861	0.00552366	0.00443445	0.00199136	0.0022436	0.0025689	0.000883256	0.00121945	0.00344849	0.00136209
1689	0.0450295	0.00112717	0.000906412	0.00093126	0.00110493	1.8484e-05	0.000114381	0.00235211	0.0119385	0.002861	0.00552366	0.00443445	0.00199136	0.0022436	0.0025689	0.000883256	0.00121945	0.00344849	0.00136209
1358	0.0449825	0.000689333	0.00133044	0.00142689	0.000721083	0.00461156	0.00173156	8.64866e-05	0.000509856	0.00047043	0.00030545	0.00158831	0.0028657	0.00984909	0.00374235	0.00862595	0.0043999	0.00127496	0.00075314
1382	0.0449689	0.00129385	0.000614442	0.000796494	0.000259854	0.0010483	0.00139457	0.00139416	0.000926713	0.0018607	0.00368797	0.00575387	0.0049665	0.0032861	0.00252929	0.00137834	0.000991645	0.00683983	0.00594625
1471	0.0449689	0.00129385	0.000614442	0.000796494	0.000259854	0.0010483	0.00139457	0.00139416	0.000926713	0.0018607	0.00368797	0.00575387	0.0049665	0.0032861	0.00252929	0.00137834	0.000991645	0.00683983	0.00594625
1508	0.0449689	0.00129385	0.000614442	0.000796494	0.000259854	0.0010483	0.00139457	0.00139416	0.000926713	0.0018607	0.00368797	0.00575387	0.0049665	0.0032861	0.00252929	0.00137834	0.000991645	0.00683983	0.00594625
1605	0.0449689	0.00129385	0.000614442	0.000796494	0.000259854	0.0010483	0.00139457	0.00139416	0.000926713	0.0018607	0.00368797	0.00575387	0.0049665	0.0032861	0.00252929	0.00137834	0.000991645	0.00683983	0.00594625
1324	0.044924	0.000784954	0.000573946	0.00223791	0.0023986	0.000533891	0.00473222	0.00296782	0.00359181	0.00571695	0.00286522	0.00367897	0.000723134	0.00341591	0.00143517	4.92487e-05	0.00294713	0.00178213	0.00448902
1450	0.044924	0.000784954	0.000573946	0.00223791	0.0023986	0.000533891	0.00473222	0.00296782	0.00359181	0.00571695	0.00286522	0.00367897	0.000723134	0.00341591	0.00143517	4.92487e-05	0.00294713	0.00178213	0.00448902
1241	0.0448336	0.000765787	0.00266602	0.00154624	0.00265667	0.00332371	0.00100018	0.00211573	0.000599322	0.0021967	0.00177002	0.00395708	0.00155825	0.00302444	0.0129587	0.00108214	0.000231218	0.00302059	0.000360827
924	0.0448272	0.000911453	0.00190784	0.000424935	0.000136486	0.00107034	0.00120291	0.00345789	0.00652258	0.00401588	0.00880364	0.00181024	0.00119095	0.00329107	0.00156877	0.00153106	0.00270916	0.00282688	0.0014451
1263	0.044791	0.000165609	5.66421e-05	7.5455e-05	0.00251225	0.00089699	0.000960359	0.00185874	0.000368562	0.000992775	0.00158243	0.00537722	0.000322745	0.00645764	0.000968974	0.000136805	0.0157011	0.00574203	0.000614685
1461	0.0447244	0.00119363	0.000572107	0.000400449	0.00182997	0.00183077	0.000481872	0.000270845	2.64608e-05	0.000589234	0.00182972	0.00267308	0.00163202	0.00323166	0.00478836	0.00546369	0.00892907	0.0055117	0.00346975
1486	0.0447244	0.00119363	0.000572107	0.000400449	0.00182997	0.00183077	0.000481872	0.000270845	2.64608e-05	0.000589234	0.00182972	0.00267308	0.00163202	0.00323166	0.00478836	0.00546369	0.00892907	0.0055117	0.00346975
1662	0.0447244	0.00119363	0.000572107	0.000400449	0.00182997	0.00183077	0.000481872	0.000270845	2.64608e-05	0.000589234	0.00182972	0.00267308	0.00163202	0.00323166	0.00478836	0.00546369	0.00892907	0.0055117	0.00346975
1670	0.0447244	0.00119363	0.000572107	0.000400449	0.00182997	0.00183077	0.000481872	0.000270845	2.64608e-05	0.000589234	0.00182972	0.00267308	0.00163202	0.00323166	0.00478836	0.00546369	0.00892907	0.0055117	0.00346975
1103	0.0446545	6.53929e-05	9.89775e-05	0.000320589	0.00460207	0.00198208	0.000916084	0.000735425	0.00053169	0.000278694	0.00344068	0.00229643	0.00692127	6.01308e-05	0.00322804	0.00394854	0.00776368	0.00441389	0.00305084
1473	0.0445907	0.000569046	0.000818698	0.000724869	9.34283e-05	0.0016429	0.00303809	0.00200719	0.00257448	0.00440677	0.000311433	0.000114188	0.00096608	0.00468389	0.00414445	0.00399441	0.00417765	0.00809707	0.00222604
1493	0.0445907	0.000569046	0.000818698	0.000724869	9.34283e-05	0.0016429	0.00303809	0.00200719	0.00257448	0.00440677	0.000311433	0.000114188	0.00096608	0.00468389	0.00414445	0.00399441	0.00417765	0.00809707	0.00222604
1659	0.0445907	0.000569046	0.000818698	0.000724869	9.34283e-05	0.0016429	0.00303809	0.00200719	0.00257448	0.00440677	0.000311433	0.000114188	0.00096608	0.00468389	0.00414445	0.00399441	0.00417765	0.00809707	0.00222604
1271	0.0445805	0.000107023	0.000398104	0.000842711	0.00103682	0.001652	0.00150951	0.000181968	0.00109412	0.00240388	0.00448771	0.00295136	0.00059184	0.00117944	0.00995514	0.00185587	0.00661621	0.00605308	0.00166366
1383	0.0445805	0.000107023	0.000398104	0.000842711	0.00103682	0.001652	0.00150951	0.000181968	0.00109412	0.00240388	0.00448771	0.00295136	0.00059184	0.00117944	0.00995514	0.00185587	0.00661621	0.00605308	0.00166366
1384	0.0445805	0.000107023	0.000398104	0.000842711	0.00103682	0.001652	0.00150951	0.000181968	0.00109412	0.00240388	0.00448771	0.00295136	0.00059184	0.00117944	0.00995514	0.00185587	0.00661621	0.00605308	0.00166366
1681	0.0445805	0.000107023	0.000398104	0.000842711	0.00103682	0.001652	0.00150951	0.000181968	0.00109412	0.00240388	0.00448771	0.00295136	0.00059184	0.00117944	0.00995514	0.00185587	0.00661621	0.00605308	0.00166366
1702	0.0445805	0.000107023	0.000398104	0.000842711	0.00103682	0.001652	0.00150951	0.000181968	0.00109412	0.00240388	0.00448771	0.00295136	0.00059184	0.00117944	0.00995514	0.00185587	0.00661621	0.00605308	0.00166366
990	0.0445784	0.0025952	0.00231751	0.000115186	0.00210959	0.00411468	0.00196008	0.00196804	0.00154449	0.00121755	0.00510781	0.00122732	0.00402638	0.000707041	0.00323316	0.0022864	0.00483687	0.00281341	0.00239766
1590	0.0444492	3.28854e-05	6.01296e-05	0.000580918	0.000606102	0.00223264	0.000150621	0.000610134	0.0022362	0.000392062	0.00158255	0.00313921	0.00619033	0.00156782	0.00389703	0.0098251	0.00321289	0.00764694	0.000485672
1610	0.0444492	3.28854e-05	6.01296e-05	0.000580918	0.000606102	0.00223264	0.000150621	0.000610134	0.0022362	0.000392062	0.00158255	0.00313921	0.00619033	0.00156782	0.00389703	0.0098251	0.00321289	0.00764694	0.000485672
1038	0.0444489	0.000960519	8.06205e-05	4.72844e-05	0.000378932	0.00189821	0.00312182	0.000704384	0.00462149	0.000598323	0.00854194	0.00140551	0.00166117	0.00222976	0.0064328	0.00372206	0.00182484	0.00540316	0.000816072
1093	0.0443518	0.00230018	0.00224676	0.000647174	0.00446214	0.0013903	0.00548998	0.00031838	0.00194177	0.000738548	0.000204055	0.0056007	0.000648808	0.00320006	0.00582001	0.0017119	0.000816205	0.000217658	0.00659713
1393	0.0442247	0.000300945	0.00291346	0.000344627	0.0016276	0.00266391	0.000212529	0.00557017	0.00215495	0.000451428	0.00447709	0.00293321	0.00256139	0.00412141	0.0019327	0.00380618	0.00278401	0.0038645	0.00150458
1524	0.0442247	0.000300945	0.00291346	0.000344627	0.0016276	0.00266391	0.000212529	0.00557017	0.00215495	0.000451428	0.00447709	0.00293321	0.00256139	0.00412141	0.0019327	0.00380618	0.00278401	0.0038645	0.00150458
1086	0.0442188	0.000708178	0.00177158	0.000789702	0.00218214	0.0015812	0.0013649	0.000380422	0.00575922	0.00238795	0.00227336	0.000756388	0.00277789	0.00121947	0.00115372	0.000211543	0.00981039	0.00823803	0.000852726
1323	0.0442085	0.00123444	0.00163981	0.000682322	0.000326685	0.00419541	0.00143182	0.00333659	0.00353592	0.00242627	0.000719742	0.000191402	0.000817468	0.00578766	0.000331856	0.000814029	0.00500083	0.0111712	0.000565033
1677	0.0442085	0.00123444	0.00163981	0.000682322	0.000326685	0.00419541	0.00143182	0.00333659	0.00353592	0.00242627	0.000719742	0.000191402	0.000817468	0.00578766	0.000331856	0.000814029	0.00500083	0.0111712	0.000565033
1122	0.0441222	0.000225315	0.00049793	0.000237246	0.000227858	4.9697e-05	0.000145607	0.002614	0.00714019	0.0043628	0.00747018	0.00198542	0.000600966	0.000446783	0.00341828	0.00440866	0.00759357	0.000931352	0.00176634
1253	0.0441222	0.000225315	0.00049793	0.000237246	0.000227858	4.9697e-05	0.000145607	0.002614	0.00714019	0.0043628	0.00747018	0.00198542	0.000600966	0.000446783	0.00341828	0.00440866	0.00759357	0.000931352	0.00176634
1346	0.0438818	0.000295311	0.000488253	0.00154574	0.00113157	6.74265e-05	0.00159861	0.00246415	0.00288496	0.00149281	0.00120888	0.0031568	0.00538722	0.00337494	0.00801162	0.000295297	0.00600944	0.0032005	0.00126826
1348	0.0438818	0.000295311	0.000488253	0.00154574	0.00113157	6.74265e-05	0.00159861	0.00246415	0.00288496	0.00149281	0.00120888	0.0031568	0.00538722	0.00337494	0.00801162	0.000295297	0.00600944	0.0032005	0.00126826
1556	0.0438818	0.000295311	0.000488253	0.00154574	0.00113157	6.74265e-05	0.00159861	0.00246415	0.00288496	0.00149281	0.00120888	0.0031568	0.00538722	0.00337494	0.00801162	0.000295297	0.00600944	0.0032005	0.00126826
1052	0.0438749	0.00133336	0.000333343	0.000677445	0.000465427	0.00544154	0.00347395	0.00591728	0.00406615	0.00142327	0.0022645	6.85267e-05	0.00160006	0.00760552	0.00129414	0.00284745	0.002093	0.00291053	5.94164e-05
1321	0.0438035	0.00029897	0.000773519	0.000552679	0.000167572	0.00143843	0.00133536	0.00228892	0.0002701	0.00334008	0.000384701	0.00260959	0.00237603	0.00509102	0.00151693	0.000452686	0.0102139	0.00971888	0.000974146
1526	0.0438035	0.00029897	0.000773519	0.000552679	0.000167572	0.00143843	0.00133536	0.00228892	0.0002701	0.00334008	0.000384701	0.00260959	0.00237603	0.00509102	0.00151693	0.000452686	0.0102139	0.00971888	0.000974146
1580	0.0438035	0.00029897	0.000773519	0.000552679	0.000167572	0.00143843	0.00133536	0.00228892	0.0002701	0.00334008	0.000384701	0.00260959	0.00237603	0.00509102	0.00151693	0.000452686	0.0102139	0.00971888	0.000974146
1678	0.0438035	0.00029897	0.000773519	0.000552679	0.000167572	0.00143843	0.00133536	0.00228892	0.0002701	0.00334008	0.000384701	0.00260959	0.00237603	0.00509102	0.00151693	0.000452686	0.0102139	0.00971888	0.000974146
1340	0.0437625	0.00055874	0.000579394	0.00170971	0.00191927	0.00120711	0.00112303	0.00191296	0.00210925	0.00213653	0.00169471	0.00595879	0.000828493	0.000440641	0.0039372	0.00130653	0.00505071	0.00718554	0.00410388
1410	0.0437625	0.00055874	0.000579394	0.00170971	0.00191927	0.00120711	0.00112303	0.00191296	0.00210925	0.00213653	0.00169471	0.00595879	0.000828493	0.000440641	0.0039372	0.00130653	0.00505071	0.00718554	0.00410388
1501	0.0437625	0.00055874	0.000579394	0.00170971	0.00191927	0.00120711	0.00112303	0.00191296	0.00210925	0.00213653	0.00169471	0.00595879	0.000828493	0.000440641	0.0039372	0.00130653	0.00505071	0.00718554	0.00410388
1528	0.0437625	0.00055874	0.000579394	0.00170971	0.00191927	0.00120711	0.00112303	0.00191296	0.00210925	0.00213653	0.00169471	0.00595879	0.000828493	0.000440641	0.0039372	0.00130653	0.00505071	0.00718554	0.00410388
1220	0.043614	0.000666627	0.0014567	0.00122661	0.000235692	0.00205709	0.00343334	0.000628225	0.000644069	0.00152498	0.0077905	0.00351917	0.00178343	0.00256885	0.00645535	0.00176151	0.000921559	0.00622992	0.000710414
1277	0.0435701	0.00030996	0.00184956	0.000482694	0.000611755	0.000484004	0.000392544	0.00127434	0.000442698	0.00168384	0.00169624	0.00338451	0.000408503	0.00464834	0.00933403	0.00382226	0.00719264	0.00266969	0.00288253
1282	0.0435701	0.00030996	0.00184956	0.000482694	0.000611755	0.000484004	0.000392544	0.00127434	0.000442698	0.00168384	0.00169624	0.00338451	0.000408503	0.00464834	0.00933403	0.00382226	0.00719264	0.00266969	0.00288253
1462	0.043514	0.000105319	0.000255594	0.000185942	0.000706912	0.000493328	0.000654598	0.00326897	0.00594078	0.00161179	0.00145194	0.00226917	0.00231286	0.00176364	0.000696325	0.00954969	0.00338612	0.0061625	0.00269848
1487	0.043514	0.000105319	0.000255594	0.000185942	0.000706912	0.000493328	0.000654598	0.00326897	0.00594078	0.00161179	0.00145194	0.00226917	0.00231286	0.00176364	0.000696325	0.00954969	0.00338612	0.0061625	0.00269848
1666	0.043514	0.000105319	0.000255594	0.000185942	0.000706912	0.000493328	0.000654598	0.00326897	0.00594078	0.00161179	0.00145194	0.00226917	0.00231286	0.00176364	0.000696325	0.00954969	0.00338612	0.0061625	0.00269848
1354	0.0435011	0.000195095	0.000445918	0.0011497	0.000958245	0.0029465	0.000277834	0.00134083	0.00198471	0.00276428	0.00306713	0.00623758	0.0012113	0.00314283	0.00575255	0.00438064	0.00192798	0.00452864	0.0011893
1433	0.0435011	0.000195095	0.000445918	0.0011497	0.000958245	0.0029465	0.000277834	0.00134083	0.00198471	0.00276428	0.00306713	0.00623758	0.0012113	0.00314283	0.00575255	0.00438064	0.00192798	0.00452864	0.0011893
1667	0.0435011	0.000195095	0.000445918	0.0011497	0.000958245	0.0029465	0.000277834	0.00134083	0.00198471	0.00276428	0.00306713	0.00623758	0.0012113	0.00314283	0.00575255	0.00438064	0.00192798	0.00452864	0.0011893
1279	0.0432047	0.00102826	4.09208e-05	0.000241827	0.000411466	0.000724333	0.00054767	0.00234082	0.000206186	0.00272384	0.000621952	0.00459676	0.00255006	0.00151435	0.00210751	0.00905587	0.00692105	0.00712026	0.00045162
1373	0.0432047	0.00102826	4.09208e-05	0.000241827	0.000411466	0.000724333	0.00054767	0.00234082	0.000206186	0.00272384	0.000621952	0.00459676	0.00255006	0.00151435	0.00210751	0.00905587	0.00692105	0.00712026	0.00045162
1490	0.0430622	0.000937814	4.56398e-05	0.000247565	0.00133571	0.00477043	0.00142004	0.000162645	0.00577541	0.00165287	0.00044599	0.00333636	0.00298796	0.0101882	0.0037198	0.00314238	0.0016535	0.000448206	0.000791665
1525	0.0430622	0.000937814	4.56398e-05	0.000247565	0.00133571	0.00477043	0.00142004	0.000162645	0.00577541	0.00165287	0.00044599	0.00333636	0.00298796	0.0101882	0.0037198	0.00314238	0.0016535	0.000448206	0.000791665
1300	0.0429935	0.000460677	0.00101944	0.00170436	0.00110986	0.00117386	0.000569067	0.000394174	0.00311761	0.00362742	1.11554e-06	0.00508047	0.00120514	0.00137108	0.00111575	0.00329688	0.00400142	0.00943146	0.00431366
1131	0.0429179	0.00140183	0.00187401	0.000942083	0.000842482	0.000109179	0.000457125	0.00253784	0.0124057	0.00223949	0.00671874	0.00293925	0.000723226	0.000107693	0.00339573	0.00107491	0.00484717	0.000104594	0.000196833
1365	0.0428169	0.000956328	0.00145798	0.00045342	0.000244745	0.00121135	0.000547582	0.000276555	0.000742313	0.00111446	0.00186522	0.00423713	0.00502354	0.00371368	0.00366956	0.00870159	0.00362519	0.0033321	0.00164419
1378	0.0428169	0.000956328	0.00145798	0.00045342	0.000244745	0.00121135	0.000547582	0.000276555	0.000742313	0.00111446	0.00186522	0.00423713	0.00502354	0.00371368	0.00366956	0.00870159	0.00362519	0.0033321	0.00164419
1430	0.0428169	0.000956328	0.00145798	0.00045342	0.000244745	0.00121135	0.000547582	0.000276555	0.000742313	0.00111446	0.00186522	0.00423713	0.00502354	0.00371368	0.00366956	0.00870159	0.00362519	0.0033321	0.00164419
1173	0.04281	0.000568661	4.58869e-06	0.000717953	0.00052043	0.000100106	0.000735393	0.00457524	0.00672009	0.00152427	0.00571571	5.33856e-05	0.00460001	0.000882298	0.00279589	0.00871661	0.00388357	0.000640179	5.56708e-05
1511	0.0427315	0.000628131	0.000909593	0.00141824	0.00149293	0.000953868	0.00199557	0.00279773	9.35516e-05	0.00221521	0.00223889	0.00421955	0.00422044	0.00190656	0.000445027	0.000828217	0.00642174	0.00751534	0.0024309
1675	0.0427315	0.000628131	0.000909593	0.00141824	0.00149293	0.000953868	0.00199557	0.00279773	9.35516e-05	0.00221521	0.00223889	0.00421955	0.00422044	0.00190656	0.000445027	0.000828217	0.00642174	0.00751534	0.0024309
1647	0.0426671	0.000403679	0.000287512	0.000883491	0.00233486	0.00274934	0.00200855	0.00407717	0.00234183	0.00227216	0.000896331	0.00203786	0.003216	6.21191e-05	0.00275141	0.000402225	0.00618567	0.00453489	0.00522205
1661	0.0426671	0.000403679	0.000287512	0.000883491	0.00233486	0.00274934	0.00200855	0.00407717	0.00234183	0.00227216	0.000896331	0.00203786	0.003216	6.21191e-05	0.00275141	0.000402225	0.00618567	0.00453489	0.00522205
1281	0.0425596	0.000198753	0.000815854	0.000156635	0.00192225	0.00144063	0.000541086	0.0011656	0.000630152	0.00206861	0.00224295	0.000471203	0.00897455	0.00142675	0.003776	0.00453803	0.00227647	0.00839074	0.00152334
1355	0.0425596	0.000198753	0.000815854	0.000156635	0.00192225	0.00144063	0.000541086	0.0011656	0.000630152	0.00206861	0.00224295	0.000471203	0.00897455	0.00142675	0.003776	0.00453803	0.00227647	0.00839074	0.00152334
1401	0.0425596	0.000198753	0.000815854	0.000156635	0.00192225	0.00144063	0.000541086	0.0011656	0.000630152	0.00206861	0.00224295	0.000471203	0.00897455	0.00142675	0.003776	0.00453803	0.00227647	0.00839074	0.00152334
1429	0.0425596	0.000198753	0.000815854	0.000156635	0.00192225	0.00144063	0.000541086	0.0011656	0.000630152	0.00206861	0.00224295	0.000471203	0.00897455	0.00142675	0.003776	0.00453803	0.00227647	0.00839074	0.00152334
1073	0.0423426	0.000286651	0.000457606	0.000563255	0.00048732	4.16512e-05	0.00102836	0.00397721	0.00401126	0.001807	0.00416079	0.0106818	0.00124397	0.00622128	0.00317073	0.000215886	0.000506256	0.00206512	0.00141643
1629	0.0418866	0.00120582	0.00116723	0.00137679	0.00015279	0.00452084	0.000542147	0.00437144	0.000364765	0.000769182	0.00175734	0.000538205	0.00135569	0.0101217	9.823e-05	0.00231839	0.00138848	0.00605829	0.00377924
1330	0.0418584	0.000183603	0.00076999	0.00064075	0.000108001	0.000574781	2.59019e-05	0.00227865	0.000438711	0.0049192	0.000114808	0.00144325	0.00457668	0.00170945	0.00655275	0.00929972	0.00640411	0.000885172	0.00093286
1432	0.0418584	0.000183603	0.00076999	0.00064075	0.000108001	0.000574781	2.59019e-05	0.00227865	0.000438711	0.0049192	0.000114808	0.00144325	0.00457668	0.00170945	0.00655275	0.00929972	0.00640411	0.000885172	0.00093286
1491	0.0418584	0.000183603	0.00076999	0.00064075	0.000108001	0.000574781	2.59019e-05	0.00227865	0.000438711	0.0049192	0.000114808	0.00144325	0.00457668	0.00170945	0.00655275	0.00929972	0.00640411	0.000885172	0.00093286
1205	0.0418263	0.0019213	0.00200651	0.000298207	0.001978	0.00355335	0.00463799	0.0023855	0.00494011	0.00155156	0.000739546	0.00469473	0.00289101	0.00031765	0.00245903	0.000178841	0.00108388	0.00253158	0.00365749
1532	0.0416696	0.000788899	4.47235e-05	0.000702877	0.000324607	5.8939e-05	0.000202797	0.00143795	0.00117092	0.00579329	0.00470835	0.00420265	0.000394715	0.00156858	0.00470273	0.00485029	0.00698384	0.0026556	0.00107788
1412	0.0416533	0.00157381	0.000443903	0.00216854	0.00244411	0.00211244	0.000247738	0.00520643	0.00181283	0.000420312	0.000629117	0.00361261	0.000565249	0.00331726	0.00670612	0.00233365	0.00611262	0.00075526	0.00119134
1183	0.0416462	8.85677e-05	0.000759825	0.00210008	0.000702027	0.000765637	0.0012723	0.000523031	0.00632321	0.00132225	0.000597659	0.0093194	0.00119428	0.00450323	0.00463169	0.00139898	0.00250179	0.000974198	0.00266806
1326	0.0416188	0.00149787	0.00270746	0.000846297	0.00111439	0.00305572	0.000956235	0.00388778	0.00276021	0.00120307	0.00023391	0.0029934	0.00374126	0.00197208	0.00374256	0.00182526	0.00605932	0.000785134	0.00223683
1474	0.0416188	0.00149787	0.00270746	0.000846297	0.00111439	0.00305572	0.000956235	0.00388778	0.00276021	0.00120307	0.00023391	0.0029934	0.00374126	0.00197208	0.00374256	0.00182526	0.00605932	0.000785134	0.00223683
1594	0.0416188	0.00149787	0.00270746	0.000846297	0.00111439	0.00305572	0.000956235	0.00388778	0.00276021	0.00120307	0.00023391	0.0029934	0.00374126	0.00197208	0.00374256	0.00182526	0.00605932	0.000785134	0.00223683
1694	0.0416188	0.00149787	0.00270746	0.000846297	0.00111439	0.00305572	0.000956235	0.00388778	0.00276021	0.00120307	0.00023391	0.0029934	0.00374126	0.00197208	0.00374256	0.00182526	0.00605932	0.000785134	0.00223683
1250	0.0414517	0.000971607	0.000703931	0.000953677	0.00296984	0.000441508	0.000889313	0.000931613	0.00653494	0.0060173	0.00275919	0.00204561	0.00178083	0.00259611	0.00522814	0.00122277	0.00124976	0.00214801	0.00200759
1155	0.041381	0.00141827	0.000864481	0.00415867	0.000910179	0.0030684	6.12732e-05	0.00758806	0.00126617	0.000596038	0.00468824	0.000938865	0.00182673	0.00561492	0.00124984	0.00380539	0.000975915	0.0014728	0.000876781
1161	0.041381	0.00141827	0.000864481	0.00415867	0.000910179	0.0030684	6.12732e-05	0.00758806	0.00126617	0.000596038	0.00468824	0.000938865	0.00182673	0.00561492	0.00124984	0.00380539	0.000975915	0.0014728	0.000876781
1349	0.0413351	0.000688551	0.000110824	0.000734367	4.32482e-05	0.00168202	0.00162327	0.00223486	0.000194505	0.0027348	0.00113519	0.00299447	0.000784535	0.00342697	0.00067927	0.0127717	0.000411914	0.00329906	0.00578558
1376	0.0413351	0.000688551	0.000110824	0.000734367	4.32482e-05	0.00168202	0.00162327	0.00223486	0.000194505	0.0027348	0.00113519	0.00299447	0.000784535	0.00342697	0.00067927	0.0127717	0.000411914	0.00329906	0.00578558
1585	0.04131	0.000638182	0.000785396	0.000518791	0.000822709	0.00159892	0.00037932	0.000230567	0.00150399	0.000482032	0.00640571	0.00589861	0.00200836	0.00170869	0.00574706	0.00432491	0.00379262	0.00410617	0.00035794
1700	0.04131	0.000638182	0.000785396	0.000518791	0.000822709	0.00159892	0.00037932	0.000230567	0.00150399	0.000482032	0.00640571	0.00589861	0.00200836	0.00170869	0.00574706	0.00432491	0.00379262	0.00410617	0.00035794
1360	0.0412787	0.000808411	0.000904343	0.00118592	0.000180287	0.000977508	0.00228762	0.00291006	0.00119737	0.00411037	0.00377497	0.000508295	0.00197869	0.00473813	0.00673967	0.000211171	0.00424044	0.00167879	0.00284665
1402	0.0412787	0.000808411	0.000904343	0.00118592	0.000180287	0.000977508	0.00228762	0.00291006	0.00119737	0.00411037	0.00377497	0.000508295	0.00197869	0.00473813	0.00673967	0.000211171	0.00424044	0.00167879	0.00284665
1633	0.0412787	0.000808411	0.000904343	0.00118592	0.000180287	0.000977508	0.00228762	0.00291006	0.00119737	0.00411037	0.00377497	0.000508295	0.00197869	0.00473813	0.00673967	0.000211171	0.00424044	0.00167879	0.00284665
1125	0.0412509	0.00262519	0.00310612	0.000322406	0.000523509	0.000427997	0.000407572	0.000688066	0.00217824	0.000452441	0.00647121	0.00122971	3.18425e-05	0.0027901	0.000557631	0.0104904	0.00756105	0.000688818	0.000698685
1180	0.0412509	0.00262519	0.00310612	0.000322406	0.000523509	0.000427997	0.000407572	0.000688066	0.00217824	0.000452441	0.00647121	0.00122971	3.18425e-05	0.0027901	0.000557631	0.0104904	0.00756105	0.000688818	0.000698685
1229	0.0412509	0.00262519	0.00310612	0.000322406	0.000523509	0.000427997	0.000407572	0.000688066	0.00217824	0.000452441	0.00647121	0.00122971	3.18425e-05	0.0027901	0.000557631	0.0104904	0.00756105	0.000688818	0.000698685
1687	0.0412311	6.4676e-05	0.000251793	7.33952e-06	0.00270995	0.000300947	6.55038e-05	0.00171679	0.000145564	0.00156073	0.00175712	0.00233079	0.00441583	0.00238883	0.000298419	0.0035268	0.0133366	0.0019953	0.00435814
1692	0.0412311	6.4676e-05	0.000251793	7.33952e-06	0.00270995	0.000300947	6.55038e-05	0.00171679	0.000145564	0.00156073	0.00175712	0.00233079	0.00441583	0.00238883	0.000298419	0.0035268	0.0133366	0.0019953	0.00435814
1518	0.0411831	0.000433516	0.000803977	0.00077888	0.00244459	0.00167189	0.00079339	0.000194687	0.00529202	0.00271254	0.00107828	0.00225159	0.00150976	0.00357075	0.00481091	1.9887e-05	0.00618267	0.00468494	0.00194883
1698	0.0410512	0.00138755	0.00194325	0.000898534	0.00242074	0.00248514	0.00177886	0.00548129	0.00327553	0.00254169	0.00184034	0.00269123	0.00360157	0.00206919	0.00323408	0.000198357	0.000471151	0.00440587	0.000326833
1447	0.0408127	0.000866445	0.00325095	0.00147406	0.00196463	0.00178701	0.00172623	0.0025016	0.00208786	0.0020774	0.000408477	0.00395941	2.70275e-05	0.00101682	0.00627604	0.000829293	0.000276681	0.00586814	0.0044146
1637	0.0408127	0.000866445	0.00325095	0.00147406	0.00196463	0.00178701	0.00172623	0.0025016	0.00208786	0.0020774	0.000408477	0.00395941	2.70275e-05	0.00101682	0.00627604	0.000829293	0.000276681	0.00586814	0.0044146
1651	0.0408127	0.000866445	0.00325095	0.00147406	0.00196463	0.00178701	0.00172623	0.0025016	0.00208786	0.0020774	0.000408477	0.00395941	2.70275e-05	0.00101682	0.00627604	0.000829293	0.000276681	0.00586814	0.0044146
1332	0.0406474	0.000156406	0.000669544	0.00100669	0.00182452	0.000512314	0.0019851	0.000733159	0.000318399	0.00603323	0.00400188	0.000149364	0.00396689	0.00263613	0.00588072	0.000844636	0.00444394	0.00433296	0.00115158
1392	0.0405489	0.00028704	0.00174797	3.64866e-07	9.447e-05	0.000275412	0.00256354	0.00202355	0.00402739	0.00330035	0.000755083	0.00260379	0.00534617	0.00177598	0.00268366	0.00341107	0.00159714	0.00751976	0.000536104
1441	0.0405489	0.00028704	0.00174797	3.64866e-07	9.447e-05	0.000275412	0.00256354	0.00202355	0.00402739	0.00330035	0.000755083	0.00260379	0.00534617	0.00177598	0.00268366	0.00341107	0.00159714	0.00751976	0.000536104
1453	0.0405489	0.00028704	0.00174797	3.64866e-07	9.447e-05	0.000275412	0.00256354	0.00202355	0.00402739	0.00330035	0.000755083	0.00260379	0.00534617	0.00177598	0.00268366	0.00341107	0.00159714	0.00751976	0.000536104
1589	0.0405489	0.00028704	0.00174797	3.64866e-07	9.447e-05	0.000275412	0.00256354	0.00202355	0.00402739	0.00330035	0.000755083	0.00260379	0.00534617	0.00177598	0.00268366	0.00341107	0.00159714	0.00751976	0.000536104
1615	0.0405489	0.00028704	0.00174797	3.64866e-07	9.447e-05	0.000275412	0.00256354	0.00202355	0.00402739	0.00330035	0.000755083	0.00260379	0.00534617	0.00177598	0.00268366	0.00341107	0.00159714	0.00751976	0.000536104
1423	0.0399717	0.000700042	0.00110508	0.00124331	0.001023	0.00183925	0.00131953	0.00129704	0.00174051	0.00488971	0.00408751	0.00468636	0.00414992	0.00142531	0.00147947	0.000908694	0.00406421	0.000344399	0.00366836
1597	0.0399717	0.000700042	0.00110508	0.00124331	0.001023	0.00183925	0.00131953	0.00129704	0.00174051	0.00488971	0.00408751	0.00468636	0.00414992	0.00142531	0.00147947	0.000908694	0.00406421	0.000344399	0.00366836
1366	0.0399202	0.000556794	1.59257e-05	0.000667279	0.000412566	0.00103907	0.00521922	0.00193246	0.00208144	0.0026958	0.000224268	0.00492049	0.00120304	0.00365635	0.00565363	0.00141461	0.00165599	0.00223041	0.00434089
1488	0.0399202	0.000556794	1.59257e-05	0.000667279	0.000412566	0.00103907	0.00521922	0.00193246	0.00208144	0.0026958	0.000224268	0.00492049	0.00120304	0.00365635	0.00565363	0.00141461	0.00165599	0.00223041	0.00434089
1418	0.039866	0.00178989	0.0018531	0.00160156	0.00232599	0.000765715	0.00132927	0.00283518	0.00506638	0.00135501	0.00385625	0.00341693	0.00119381	0.00426468	0.00129055	0.00195281	0.00013562	0.0015533	0.00327995
1727	0.0398487	0.00107575	0.000816461	0.00106354	0.00204491	0.00283971	0.00139273	0.00339007	0.00104202	0.000512857	7.37806e-05	0.000572571	0.00114975	0.00767278	0.00362469	0.00274013	0.00696142	0.000350897	0.00252463
1743	0.0398487	0.00107575	0.000816461	0.00106354	0.00204491	0.00283971	0.00139273	0.00339007	0.00104202	0.000512857	7.37806e-05	0.000572571	0.00114975	0.00767278	0.00362469	0.00274013	0.00696142	0.000350897	0.00252463
1790	0.0398487	0.00107575	0.000816461	0.00106354	0.00204491	0.00283971	0.00139273	0.00339007	0.00104202	0.000512857	7.37806e-05	0.000572571	0.00114975	0.00767278	0.00362469	0.00274013	0.00696142	0.000350897	0.00252463
1800	0.0398487	0.00107575	0.000816461	0.00106354	0.00204491	0.00283971	0.00139273	0.00339007	0.00104202	0.000512857	7.37806e-05	0.000572571	0.00114975	0.00767278	0.00362469	0.00274013	0.00696142	0.000350897	0.00252463
1807	0.0398487	0.00107575	0.000816461	0.00106354	0.00204491	0.00283971	0.00139273	0.00339007	0.00104202	0.000512857	7.37806e-05	0.000572571	0.00114975	0.00767278	0.00362469	0.00274013	0.00696142	0.000350897	0.00252463
1827	0.0398487	0.00107575	0.000816461	0.00106354	0.00204491	0.00283971	0.00139273	0.00339007	0.00104202	0.000512857	7.37806e-05	0.000572571	0.00114975	0.00767278	0.00362469	0.00274013	0.00696142	0.000350897	0.00252463
1854	0.0398487	0.00107575	0.000816461	0.00106354	0.00204491	0.00283971	0.00139273	0.00339007	0.00104202	0.000512857	7.37806e-05	0.000572571	0.00114975	0.00767278	0.00362469	0.00274013	0.00696142	0.000350897	0.00252463
1867	0.0398487	0.00107575	0.000816461	0.00106354	0.00204491	0.00283971	0.00139273	0.00339007	0.00104202	0.000512857	7.37806e-05	0.000572571	0.00114975	0.00767278	0.00362469	0.00274013	0.00696142	0.000350897	0.00252463
1885	0.0398487	0.00107575	0.000816461	0.00106354	0.00204491	0.00283971	0.00139273	0.00339007	0.00104202	0.000512857	7.37806e-05	0.000572571	0.00114975	0.00767278	0.00362469	0.00274013	0.00696142	0.000350897	0.00252463
1916	0.0398487	0.00107575	0.000816461	0.00106354	0.00204491	0.00283971	0.00139273	0.00339007	0.00104202	0.000512857	7.37806e-05	0.000572571	0.00114975	0.00767278	0.00362469	0.00274013	0.00696142	0.000350897	0.00252463
1925	0.0398487	0.00107575	0.000816461	0.00106354	0.00204491	0.00283971	0.00139273	0.00339007	0.00104202	0.000512857	7.37806e-05	0.000572571	0.00114975	0.00767278	0.00362469	0.00274013	0.00696142	0.000350897	0.00252463
1964	0.0398487	0.00107575	0.000816461	0.00106354	0.00204491	0.00283971	0.00139273	0.00339007	0.00104202	0.000512857	7.37806e-05	0.000572571	0.00114975	0.00767278	0.00362469	0.00274013	0.00696142	0.000350897	0.00252463
1993	0.0398487	0.00107575	0.000816461	0.00106354	0.00204491	0.00283971	0.00139273	0.00339007	0.00104202	0.000512857	7.37806e-05	0.000572571	0.00114975	0.00767278	0.00362469	0.00274013	0.00696142	0.000350897	0.00252463
1996	0.0398487	0.00107575	0.000816461	0.00106354	0.00204491	0.00283971	0.00139273	0.00339007	0.00104202	0.000512857	7.37806e-05	0.000572571	0.00114975	0.00767278	0.00362469	0.00274013	0.00696142	0.000350897	0.00252463
2005	0.0398487	0.00107575	0.000816461	0.00106354	0.00204491	0.00283971	0.00139273	0.00339007	0.00104202	0.000512857	7.37806e-05	0.000572571	0.00114975	0.00767278	0.00362469	0.00274013	0.00696142	0.000350897	0.00252463
2012	0.0398487	0.00107575	0.000816461	0.00106354	0.00204491	0.00283971	0.00139273	0.00339007	0.00104202	0.000512857	7.37806e-05	0.000572571	0.00114975	0.00767278	0.00362469	0.00274013	0.00696142	0.000350897	0.00252463
2043	0.0398487	0.00107575	0.000816461	0.00106354	0.00204491	0.00283971	0.00139273	0.00339007	0.00104202	0.000512857	7.37806e-05	0.000572571	0.00114975	0.00767278	0.00362469	0.00274013	0.00696142	0.000350897	0.00252463
2045	0.0398487	0.00107575	0.000816461	0.00106354	0.00204491	0.00283971	0.00139273	0.00339007	0.00104202	0.000512857	7.37806e-05	0.000572571	0.00114975	0.00767278	0.00362469	0.00274013	0.00696142	0.000350897	0.00252463
2050	0.0398487	0.00107575	0.000816461	0.00106354	0.00204491	0.00283971	0.00139273	0.00339007	0.00104202	0.000512857	7.37806e-05	0.000572571	0.00114975	0.00767278	0.00362469	0.00274013	0.00696142	0.000350897	0.00252463
2081	0.0398487	0.00107575	0.000816461	0.00106354	0.00204491	0.00283971	0.00139273	0.00339007	0.00104202	0.000512857	7.37806e-05	0.000572571	0.00114975	0.00767278	0.00362469	0.00274013	0.00696142	0.000350897	0.00252463
2087	0.0398487	0.00107575	0.000816461	0.00106354	0.00204491	0.00283971	0.00139273	0.00339007	0.00104202	0.000512857	7.37806e-05	0.000572571	0.00114975	0.00767278	0.00362469	0.00274013	0.00696142	0.000350897	0.00252463
2093	0.0398487	0.00107575	0.000816461	0.00106354	0.00204491	0.00283971	0.00139273	0.00339007	0.00104202	0.000512857	7.37806e-05	0.000572571	0.00114975	0.00767278	0.00362469	0.00274013	0.00696142	0.000350897	0.00252463
2108	0.0398487	0.00107575	0.000816461	0.00106354	0.00204491	0.00283971	0.00139273	0.00339007	0.00104202	0.000512857	7.37806e-05	0.000572571	0.00114975	0.00767278	0.00362469	0.00274013	0.00696142	0.000350897	0.00252463
2113	0.0398487	0.00107575	0.000816461	0.00106354	0.00204491	0.00283971	0.00139273	0.00339007	0.00104202	0.000512857	7.37806e-05	0.000572571	0.00114975	0.00767278	0.00362469	0.00274013	0.00696142	0.000350897	0.00252463
2142	0.0398487	0.00107575	0.000816461	0.00106354	0.00204491	0.00283971	0.00139273	0.00339007	0.00104202	0.000512857	7.37806e-05	0.000572571	0.00114975	0.00767278	0.00362469	0.00274013	0.00696142	0.000350897	0.00252463
2150	0.0398487	0.00107575	0.000816461	0.00106354	0.00204491	0.00283971	0.00139273	0.00339007	0.00104202	0.000512857	7.37806e-05	0.000572571	0.00114975	0.00767278	0.00362469	0.00274013	0.00696142	0.000350897	0.00252463
2154	0.0398487	0.00107575	0.000816461	0.00106354	0.00204491	0.00283971	0.00139273	0.00339007	0.00104202	0.000512857	7.37806e-05	0.000572571	0.00114975	0.00767278	0.00362469	0.00274013	0.00696142	0.000350897	0.00252463
2158	0.0398487	0.00107575	0.000816461	0.00106354	0.00204491	0.00283971	0.00139273	0.00339007	0.00104202	0.000512857	7.37806e-05	0.000572571	0.00114975	0.00767278	0.00362469	0.00274013	0.00696142	0.000350897	0.00252463
2170	0.0398487	0.00107575	0.000816461	0.00106354	0.00204491	0.00283971	0.00139273	0.00339007	0.00104202	0.000512857	7.37806e-05	0.000572571	0.00114975	0.00767278	0.00362469	0.00274013	0.00696142	0.000350897	0.00252463
2193	0.0398487	0.00107575	0.000816461	0.00106354	0.00204491	0.00283971	0.00139273	0.00339007	0.00104202	0.000512857	7.37806e-05	0.000572571	0.00114975	0.00767278	0.00362469	0.00274013	0.00696142	0.000350897	0.00252463
2195	0.0398487	0.00107575	0.000816461	0.00106354	0.00204491	0.00283971	0.00139273	0.00339007	0.00104202	0.000512857	7.37806e-05	0.000572571	0.00114975	0.00767278	0.00362469	0.00274013	0.00696142	0.000350897	0.00252463
2198	0.0398487	0.00107575	0.000816461	0.00106354	0.00204491	0.00283971	0.00139273	0.00339007	0.00104202	0.000512857	7.37806e-05	0.000572571	0.00114975	0.00767278	0.00362469	0.00274013	0.00696142	0.000350897	0.00252463
2233	0.0398487	0.00107575	0.000816461	0.00106354	0.00204491	0.00283971	0.00139273	0.00339007	0.00104202	0.000512857	7.37806e-05	0.000572571	0.00114975	0.00767278	0.00362469	0.00274013	0.00696142	0.000350897	0.00252463
2234	0.0398487	0.00107575	0.000816461	0.00106354	0.00204491	0.00283971	0.00139273	0.00339007	0.00104202	0.000512857	7.37806e-05	0.000572571	0.00114975	0.00767278	0.00362469	0.00274013	0.00696142	0.000350897	0.00252463
2253	0.0398487	0.00107575	0.000816461	0.00106354	0.00204491	0.00283971	0.00139273	0.00339007	0.00104202	0.000512857	7.37806e-05	0.000572571	0.00114975	0.00767278	0.00362469	0.00274013	0.00696142	0.000350897	0.00252463
2274	0.0398487	0.00107575	0.000816461	0.00106354	0.00204491	0.00283971	0.00139273	0.00339007	0.00104202	0.000512857	7.37806e-05	0.000572571	0.00114975	0.00767278	0.00362469	0.00274013	0.00696142	0.000350897	0.00252463
2304	0.0398487	0.00107575	0.000816461	0.00106354	0.00204491	0.00283971	0.00139273	0.00339007	0.00104202	0.000512857	7.37806e-05	0.000572571	0.00114975	0.00767278	0.00362469	0.00274013	0.00696142	0.000350897	0.00252463
2319	0.0398487	0.00107575	0.000816461	0.00106354	0.00204491	0.00283971	0.00139273	0.00339007	0.00104202	0.000512857	7.37806e-05	0.000572571	0.00114975	0.00767278	0.00362469	0.00274013	0.00696142	0.000350897	0.00252463
2332	0.0398487	0.00107575	0.000816461	0.00106354	0.00204491	0.00283971	0.00139273	0.00339007	0.00104202	0.000512857	7.37806e-05	0.000572571	0.00114975	0.00767278	0.00362469	0.00274013	0.00696142	0.000350897	0.00252463
2351	0.0398487	0.00107575	0.000816461	0.00106354	0.00204491	0.00283971	0.00139273	0.00339007	0.00104202	0.000512857	7.37806e-05	0.000572571	0.00114975	0.00767278	0.00362469	0.00274013	0.00696142	0.000350897	0.00252463
2362	0.0398487	0.00107575	0.000816461	0.00106354	0.00204491	0.00283971	0.00139273	0.00339007	0.00104202	0.000512857	7.37806e-05	0.000572571	0.00114975	0.00767278	0.00362469	0.00274013	0.00696142	0.000350897	0.00252463
2447	0.0398487	0.00107575	0.000816461	0.00106354	0.00204491	0.00283971	0.00139273	0.00339007	0.00104202	0.000512857	7.37806e-05	0.000572571	0.00114975	0.00767278	0.00362469	0.00274013	0.00696142	0.000350897	0.00252463
2448	0.0398487	0.00107575	0.000816461	0.00106354	0.00204491	0.00283971	0.00139273	0.00339007	0.00104202	0.000512857	7.37806e-05	0.000572571	0.00114975	0.00767278	0.00362469	0.00274013	0.00696142	0.000350897	0.00252463
2462	0.0398487	0.00107575	0.000816461	0.00106354	0.00204491	0.00283971	0.00139273	0.00339007	0.00104202	0.000512857	7.37806e-05	0.000572571	0.00114975	0.00767278	0.00362469	0.00274013	0.00696142	0.000350897	0.00252463
2469	0.0398487	0.00107575	0.000816461	0.00106354	0.00204491	0.00283971	0.00139273	0.00339007	0.00104202	0.000512857	7.37806e-05	0.000572571	0.00114975	0.00767278	0.00362469	0.00274013	0.00696142	0.000350897	0.00252463
2489	0.0398487	0.00107575	0.000816461	0.00106354	0.00204491	0.00283971	0.00139273	0.00339007	0.00104202	0.000512857	7.37806e-05	0.000572571	0.00114975	0.00767278	0.00362469	0.00274013	0.00696142	0.000350897	0.00252463
2500	0.0398487	0.00107575	0.000816461	0.00106354	0.00204491	0.00283971	0.00139273	0.00339007	0.00104202	0.000512857	7.37806e-05	0.000572571	0.00114975	0.00767278	0.00362469	0.00274013	0.00696142	0.000350897	0.00252463
2501	0.0398487	0.00107575	0.000816461	0.00106354	0.00204491	0.00283971	0.00139273	0.00339007	0.00104202	0.000512857	7.37806e-05	0.000572571	0.00114975	0.00767278	0.00362469	0.00274013	0.00696142	0.000350897	0.00252463
2502	0.0398487	0.00107575	0.000816461	0.00106354	0.00204491	0.00283971	0.00139273	0.00339007	0.00104202	0.000512857	7.37806e-05	0.000572571	0.00114975	0.00767278	0.00362469	0.00274013	0.00696142	0.000350897	0.00252463
2512	0.0398487	0.00107575	0.000816461	0.00106354	0.00204491	0.00283971	0.00139273	0.00339007	0.00104202	0.000512857	7.37806e-05	0.000572571	0.00114975	0.00767278	0.00362469	0.00274013	0.00696142	0.000350897	0.00252463
2528	0.0398487	0.00107575	0.000816461	0.00106354	0.00204491	0.00283971	0.00139273	0.00339007	0.00104202	0.000512857	7.37806e-05	0.000572571	0.00114975	0.00767278	0.00362469	0.00274013	0.00696142	0.000350897	0.00252463
2575	0.0398487	0.00107575	0.000816461	0.00106354	0.00204491	0.00283971	0.00139273	0.00339007	0.00104202	0.000512857	7.37806e-05	0.000572571	0.00114975	0.00767278	0.00362469	0.00274013	0.00696142	0.000350897	0.00252463
2601	0.0398487	0.00107575	0.000816461	0.00106354	0.00204491	0.00283971	0.00139273	0.00339007	0.00104202	0.000512857	7.37806e-05	0.000572571	0.00114975	0.00767278	0.00362469	0.00274013	0.00696142	0.000350897	0.00252463
2616	0.0398487	0.00107575	0.000816461	0.00106354	0.00204491	0.00283971	0.00139273	0.00339007	0.00104202	0.000512857	7.37806e-05	0.000572571	0.00114975	0.00767278	0.00362469	0.00274013	0.00696142	0.000350897	0.00252463
2619	0.0398487	0.00107575	0.000816461	0.00106354	0.00204491	0.00283971	0.00139273	0.00339007	0.00104202	0.000512857	7.37806e-05	0.000572571	0.00114975	0.00767278	0.00362469	0.00274013	0.00696142	0.000350897	0.00252463
2636	0.0398487	0.00107575	0.000816461	0.00106354	0.00204491	0.00283971	0.00139273	0.00339007	0.00104202	0.000512857	7.37806e-05	0.000572571	0.00114975	0.00767278	0.00362469	0.00274013	0.00696142	0.000350897	0.00252463
2644	0.0398487	0.00107575	0.000816461	0.00106354	0.00204491	0.00283971	0.00139273	0.00339007	0.00104202	0.000512857	7.37806e-05	0.000572571	0.00114975	0.00767278	0.00362469	0.00274013	0.00696142	0.000350897	0.00252463
2648	0.0398487	0.00107575	0.000816461	0.00106354	0.00204491	0.00283971	0.00139273	0.00339007	0.00104202	0.000512857	7.37806e-05	0.000572571	0.00114975	0.00767278	0.00362469	0.00274013	0.00696142	0.000350897	0.00252463
2662	0.0398487	0.00107575	0.000816461	0.00106354	0.00204491	0.00283971	0.00139273	0.00339007	0.00104202	0.000512857	7.37806e-05	0.000572571	0.00114975	0.00767278	0.00362469	0.00274013	0.00696142	0.000350897	0.00252463
2681	0.0398487	0.00107575	0.000816461	0.00106354	0.00204491	0.00283971	0.00139273	0.00339007	0.00104202	0.000512857	7.37806e-05	0.000572571	0.00114975	0.00767278	0.00362469	0.00274013	0.00696142	0.000350897	0.00252463
2718	0.0398487	0.00107575	0.000816461	0.00106354	0.00204491	0.00283971	0.00139273	0.00339007	0.00104202	0.000512857	7.37806e-05	0.000572571	0.00114975	0.00767278	0.00362469	0.00274013	0.00696142	0.000350897	0.00252463
2777	0.0398487	0.00107575	0.000816461	0.00106354	0.00204491	0.00283971	0.00139273	0.00339007	0.00104202	0.000512857	7.37806e-05	0.000572571	0.00114975	0.00767278	0.00362469	0.00274013	0.00696142	0.000350897	0.00252463
2790	0.0398487	0.00107575	0.000816461	0.00106354	0.00204491	0.00283971	0.00139273	0.00339007	0.00104202	0.000512857	7.37806e-05	0.000572571	0.00114975	0.00767278	0.00362469	0.00274013	0.00696142	0.000350897	0.00252463
2794	0.0398487	0.00107575	0.000816461	0.00106354	0.00204491	0.00283971	0.00139273	0.00339007	0.00104202	0.000512857	7.37806e-05	0.000572571	0.00114975	0.00767278	0.00362469	0.00274013	0.00696142	0.000350897	0.00252463
2829	0.0398487	0.00107575	0.000816461	0.00106354	0.00204491	0.00283971	0.00139273	0.00339007	0.00104202	0.000512857	7.37806e-05	0.000572571	0.00114975	0.00767278	0.00362469	0.00274013	0.00696142	0.000350897	0.00252463
2852	0.0398487	0.00107575	0.000816461	0.00106354	0.00204491	0.00283971	0.00139273	0.00339007	0.00104202	0.000512857	7.37806e-05	0.000572571	0.00114975	0.00767278	0.00362469	0.00274013	0.00696142	0.000350897	0.00252463
2854	0.0398487	0.00107575	0.000816461	0.00106354	0.00204491	0.00283971	0.00139273	0.00339007	0.00104202	0.000512857	7.37806e-05	0.000572571	0.00114975	0.00767278	0.00362469	0.00274013	0.00696142	0.000350897	0.00252463
2858	0.0398487	0.00107575	0.000816461	0.00106354	0.00204491	0.00283971	0.00139273	0.00339007	0.00104202	0.000512857	7.37806e-05	0.000572571	0.00114975	0.00767278	0.00362469	0.00274013	0.00696142	0.000350897	0.00252463
2875	0.0398487	0.00107575	0.000816461	0.00106354	0.00204491	0.00283971	0.00139273	0.00339007	0.00104202	0.000512857	7.37806e-05	0.000572571	0.00114975	0.00767278	0.00362469	0.00274013	0.00696142	0.000350897	0.00252463
2877	0.0398487	0.00107575	0.000816461	0.00106354	0.00204491	0.00283971	0.00139273	0.00339007	0.00104202	0.000512857	7.37806e-05	0.000572571	0.00114975	0.00767278	0.00362469	0.00274013	0.00696142	0.000350897	0.00252463
2895	0.0398487	0.00107575	0.000816461	0.00106354	0.00204491	0.00283971	0.00139273	0.00339007	0.00104202	0.000512857	7.37806e-05	0.000572571	0.00114975	0.00767278	0.00362469	0.00274013	0.00696142	0.000350897	0.00252463
2928	0.0398487	0.00107575	0.000816461	0.00106354	0.00204491	0.00283971	0.00139273	0.00339007	0.00104202	0.000512857	7.37806e-05	0.000572571	0.00114975	0.00767278	0.00362469	0.00274013	0.00696142	0.000350897	0.00252463
2929	0.0398487	0.00107575	0.000816461	0.00106354	0.00204491	0.00283971	0.00139273	0.00339007	0.00104202	0.000512857	7.37806e-05	0.000572571	0.00114975	0.00767278	0.00362469	0.00274013	0.00696142	0.000350897	0.00252463
2935	0.0398487	0.00107575	0.000816461	0.00106354	0.00204491	0.00283971	0.00139273	0.00339007	0.00104202	0.000512857	7.37806e-05	0.000572571	0.00114975	0.00767278	0.00362469	0.00274013	0.00696142	0.000350897	0.00252463
2948	0.0398487	0.00107575	0.000816461	0.00106354	0.00204491	0.00283971	0.00139273	0.00339007	0.00104202	0.000512857	7.37806e-05	0.000572571	0.00114975	0.00767278	0.00362469	0.00274013	0.00696142	0.000350897	0.00252463
2961	0.0398487	0.00107575	0.000816461	0.00106354	0.00204491	0.00283971	0.00139273	0.00339007	0.00104202	0.000512857	7.37806e-05	0.000572571	0.00114975	0.00767278	0.00362469	0.00274013	0.00696142	0.000350897	0.00252463
2969	0.0398487	0.00107575	0.000816461	0.00106354	0.00204491	0.00283971	0.00139273	0.00339007	0.00104202	0.000512857	7.37806e-05	0.000572571	0.00114975	0.00767278	0.00362469	0.00274013	0.00696142	0.000350897	0.00252463
2996	0.0398487	0.00107575	0.000816461	0.00106354	0.00204491	0.00283971	0.00139273	0.00339007	0.00104202	0.000512857	7.37806e-05	0.000572571	0.00114975	0.00767278	0.00362469	0.00274013	0.00696142	0.000350897	0.00252463
3016	0.0398487	0.00107575	0.000816461	0.00106354	0.00204491	0.00283971	0.00139273	0.00339007	0.00104202	0.000512857	7.37806e-05	0.000572571	0.00114975	0.00767278	0.00362469	0.00274013	0.00696142	0.000350897	0.00252463
3018	0.0398487	0.00107575	0.000816461	0.00106354	0.00204491	0.00283971	0.00139273	0.00339007	0.00104202	0.000512857	7.37806e-05	0.000572571	0.00114975	0.00767278	0.00362469	0.00274013	0.00696142	0.000350897	0.00252463
3029	0.0398487	0.00107575	0.000816461	0.00106354	0.00204491	0.00283971	0.00139273	0.00339007	0.00104202	0.000512857	7.37806e-05	0.000572571	0.00114975	0.00767278	0.00362469	0.00274013	0.00696142	0.000350897	0.00252463
3101	0.0398487	0.00107575	0.000816461	0.00106354	0.00204491	0.00283971	0.00139273	0.00339007	0.00104202	0.000512857	7.37806e-05	0.000572571	0.00114975	0.00767278	0.00362469	0.00274013	0.00696142	0.000350897	0.00252463
3131	0.0398487	0.00107575	0.000816461	0.00106354	0.00204491	0.00283971	0.00139273	0.00339007	0.00104202	0.000512857	7.37806e-05	0.000572571	0.00114975	0.00767278	0.00362469	0.00274013	0.00696142	0.000350897	0.00252463
1194	0.0397772	0.000875608	0.000450518	0.00343394	0.00175454	0.000474933	0.00653451	0.000966397	0.000710828	0.00142555	0.0015892	0.000398115	0.00508795	0.000239159	0.0064771	0.00468	0.000707758	0.00396543	5.70554e-06
1574	0.0395633	0.00104052	0.000875545	0.000184238	0.000917459	0.000120503	0.0027288	0.00241555	0.000286853	0.00437872	0.000709117	0.000209549	0.00278702	0.000486805	0.00769058	0.00647607	0.00439939	0.0012536	0.002603
1437	0.0395156	0.000465064	0.000401824	0.00166663	0.000472858	0.000827705	0.00316862	0.00094883	0.00161748	0.0017767	0.00202049	0.00244033	0.00717967	0.00340905	0.000525503	0.00409678	0.00723669	0.000107259	0.00115409
1579	0.0395156	0.000465064	0.000401824	0.00166663	0.000472858	0.000827705	0.00316862	0.00094883	0.00161748	0.0017767	0.00202049	0.00244033	0.00717967	0.00340905	0.000525503	0.00409678	0.00723669	0.000107259	0.00115409
1606	0.0395156	0.000465064	0.000401824	0.00166663	0.000472858	0.000827705	0.00316862	0.00094883	0.00161748	0.0017767	0.00202049	0.00244033	0.00717967	0.00340905	0.000525503	0.00409678	0.00723669	0.000107259	0.00115409
1512	0.0394667	0.0004949	0.000918289	4.25438e-06	0.000582588	0.00024974	0.000366684	0.00332302	0.00601637	0.00221707	0.00220243	0.00265406	0.00547343	9.95905e-05	0.00153399	0.00367466	0.00723969	0.000257309	0.00215865
1320	0.039312	0.000728348	0.000951928	0.0010222	0.000596887	0.0019252	0.000119126	0.00167441	0.000993803	0.00348668	0.00038064	0.00113876	0.00237808	0.00842433	0.00181404	0.00325713	0.00151568	0.00884348	6.12409e-05
1523	0.039312	0.000728348	0.000951928	0.0010222	0.000596887	0.0019252	0.000119126	0.00167441	0.000993803	0.00348668	0.00038064	0.00113876	0.00237808	0.00842433	0.00181404	0.00325713	0.00151568	0.00884348	6.12409e-05
1609	0.039312	0.000728348	0.000951928	0.0010222	0.000596887	0.0019252	0.000119126	0.00167441	0.000993803	0.00348668	0.00038064	0.00113876	0.00237808	0.00842433	0.00181404	0.00325713	0.00151568	0.00884348	6.12409e-05
1618	0.039312	0.000728348	0.000951928	0.0010222	0.000596887	0.0019252	0.000119126	0.00167441	0.000993803	0.00348668	0.00038064	0.00113876	0.00237808	0.00842433	0.00181404	0.00325713	0.00151568	0.00884348	6.12409e-05
868	0.0393038	0.000391022	0.0013311	0.000941391	0.0004739	0.000539785	0.00243301	0.00308192	0.00307039	0.000670282	0.00157684	0.00492994	0.00279959	0.000501133	0.000935286	0.00351344	0.0098172	0.00068457	0.00161299
1697	0.0393038	0.000391022	0.0013311	0.000941391	0.0004739	0.000539785	0.00243301	0.00308192	0.00307039	0.000670282	0.00157684	0.00492994	0.00279959	0.000501133	0.000935286	0.00351344	0.0098172	0.00068457	0.00161299
1255	0.0392257	0.000428671	0.000228623	0.00202296	0.0038114	0.000474018	0.00197361	0.00289432	0.0027865	0.000854494	1.11552e-05	0.00592443	0.00333393	0.00200832	0.00746365	0.000884787	0.000522236	0.00077635	0.00282622
1286	0.0391753	0.000598882	0.00133516	0.000937502	0.000203158	0.000565457	0.000236152	0.00226466	0.00505937	0.00484714	0.000129487	0.000327916	0.00267232	0.00117526	0.00208496	0.00357229	0.00417465	0.00794702	0.00104389
1294	0.0391753	0.000598882	0.00133516	0.000937502	0.000203158	0.000565457	0.000236152	0.00226466	0.00505937	0.00484714	0.000129487	0.000327916	0.00267232	0.00117526	0.00208496	0.00357229	0.00417465	0.00794702	0.00104389
1449	0.0391753	0.000598882	0.00133516	0.000937502	0.000203158	0.000565457	0.000236152	0.00226466	0.00505937	0.00484714	0.000129487	0.000327916	0.00267232	0.00117526	0.00208496	0.00357229	0.00417465	0.00794702	0.00104389
1564	0.0391753	0.000598882	0.00133516	0.000937502	0.000203158	0.000565457	0.000236152	0.00226466	0.00505937	0.00484714	0.000129487	0.000327916	0.00267232	0.00117526	0.00208496	0.00357229	0.00417465	0.00794702	0.00104389
1302	0.0391155	0.00152183	0.00112049	0.00136527	9.22886e-05	0.000334452	0.000966116	0.00334513	0.000675222	0.000511516	0.00220338	0.0026555	0.00243512	0.00142455	0.000673777	0.00406612	0.00613252	0.00533575	0.00425646
1367	0.0391155	0.00152183	0.00112049	0.00136527	9.22886e-05	0.000334452	0.000966116	0.00334513	0.000675222	0.000511516	0.00220338	0.0026555	0.00243512	0.00142455	0.000673777	0.00406612	0.00613252	0.00533575	0.00425646
1381	0.0391155	0.00152183	0.00112049	0.00136527	9.22886e-05	0.000334452	0.000966116	0.00334513	0.000675222	0.000511516	0.00220338	0.0026555	0.00243512	0.00142455	0.000673777	0.00406612	0.00613252	0.00533575	0.00425646
1403	0.0391155	0.00152183	0.00112049	0.00136527	9.22886e-05	0.000334452	0.000966116	0.00334513	0.000675222	0.000511516	0.00220338	0.0026555	0.00243512	0.00142455	0.000673777	0.00406612	0.00613252	0.00533575	0.00425646
1507	0.0391155	0.00152183	0.00112049	0.00136527	9.22886e-05	0.000334452	0.000966116	0.00334513	0.000675222	0.000511516	0.00220338	0.0026555	0.00243512	0.00142455	0.000673777	0.00406612	0.00613252	0.00533575	0.00425646
1655	0.0391155	0.00152183	0.00112049	0.00136527	9.22886e-05	0.000334452	0.000966116	0.00334513	0.000675222	0.000511516	0.00220338	0.0026555	0.00243512	0.00142455	0.000673777	0.00406612	0.00613252	0.00533575	0.00425646
1704	0.0391155	0.00152183	0.00112049	0.00136527	9.22886e-05	0.000334452	0.000966116	0.00334513	0.000675222	0.000511516	0.00220338	0.0026555	0.00243512	0.00142455	0.000673777	0.00406612	0.00613252	0.00533575	0.00425646
1465	0.0390987	0.00192809	0.00153738	0.000834703	0.00101297	0.00250503	0.000524047	0.00549401	0.0031106	0.00257473	0.00372565	0.00199146	0.00268365	0.0044605	0.00191015	0.0016774	3.76098e-05	0.00303774	5.29883e-05
1536	0.0390987	0.00192809	0.00153738	0.000834703	0.00101297	0.00250503	0.000524047	0.00549401	0.0031106	0.00257473	0.00372565	0.00199146	0.00268365	0.0044605	0.00191015	0.0016774	3.76098e-05	0.00303774	5.29883e-05
1336	0.0390686	0.000144593	0.00131837	0.000324072	0.00162968	0.00159044	0.00142209	0.000795632	0.000210051	0.00381845	0.000488477	0.00146084	0.00377358	9.76693e-05	0.00243817	0.000230085	0.00920066	0.00996227	0.000163448
1427	0.0390686	0.000144593	0.00131837	0.000324072	0.00162968	0.00159044	0.00142209	0.000795632	0.000210051	0.00381845	0.000488477	0.00146084	0.00377358	9.76693e-05	0.00243817	0.000230085	0.00920066	0.00996227	0.000163448
1576	0.0390686	0.000144593	0.00131837	0.000324072	0.00162968	0.00159044	0.00142209	0.000795632	0.000210051	0.00381845	0.000488477	0.00146084	0.00377358	9.76693e-05	0.00243817	0.000230085	0.00920066	0.00996227	0.000163448
1598	0.0390686	0.000144593	0.00131837	0.000324072	0.00162968	0.00159044	0.00142209	0.000795632	0.000210051	0.00381845	0.000488477	0.00146084	0.00377358	9.76693e-05	0.00243817	0.000230085	0.00920066	0.00996227	0.000163448
1519	0.039016	0.000194988	0.00119039	0.000389077	0.000547002	0.000623238	0.00120482	0.00123056	0.000686903	0.00597015	0.00271662	0.00493573	0.00576972	0.00636587	0.00210201	0.000350315	0.00120044	0.00151454	0.00202361
1455	0.0389693	0.000241247	0.00131922	5.87673e-06	0.000996242	0.000308529	0.00268531	0.002111	0.00285178	0.00131421	0.00489807	0.00671033	0.00466521	0.00164287	0.00197019	0.00104447	0.00135806	0.00302123	0.00182542
1478	0.0389693	0.000241247	0.00131922	5.87673e-06	0.000996242	0.000308529	0.00268531	0.002111	0.00285178	0.00131421	0.00489807	0.00671033	0.00466521	0.00164287	0.00197019	0.00104447	0.00135806	0.00302123	0.00182542
1530	0.0389693	0.000241247	0.00131922	5.87673e-06	0.000996242	0.000308529	0.00268531	0.002111	0.00285178	0.00131421	0.00489807	0.00671033	0.00466521	0.00164287	0.00197019	0.00104447	0.00135806	0.00302123	0.00182542
1616	0.0388189	0.000452406	0.00121679	0.000158257	0.0023359	0.00138185	0.00359308	4.64173e-05	0.00379475	0.00116575	0.00045268	0.00452747	0.00116409	0.00297003	0.0042122	0.000181106	0.00360516	0.0051122	0.00244874
1625	0.0388189	0.000452406	0.00121679	0.000158257	0.0023359	0.00138185	0.00359308	4.64173e-05	0.00379475	0.00116575	0.00045268	0.00452747	0.00116409	0.00297003	0.0042122	0.000181106	0.00360516	0.0051122	0.00244874
1627	0.0388189	0.000452406	0.00121679	0.000158257	0.0023359	0.00138185	0.00359308	4.64173e-05	0.00379475	0.00116575	0.00045268	0.00452747	0.00116409	0.00297003	0.0042122	0.000181106	0.00360516	0.0051122	0.00244874
1521	0.0387969	0.000780603	0.000668404	0.00112308	0.000598224	0.000783373	0.0021451	0.00302786	0.00314598	6.49978e-05	0.000826349	0.00454505	0.000360982	0.00116292	9.7621e-05	0.00971091	0.000808612	0.00573524	0.00321162
1529	0.0387969	0.000780603	0.000668404	0.00112308	0.000598224	0.000783373	0.0021451	0.00302786	0.00314598	6.49978e-05	0.000826349	0.00454505	0.000360982	0.00116292	9.7621e-05	0.00971091	0.000808612	0.00573524	0.00321162
1549	0.0387969	0.000780603	0.000668404	0.00112308	0.000598224	0.000783373	0.0021451	0.00302786	0.00314598	6.49978e-05	0.000826349	0.00454505	0.000360982	0.00116292	9.7621e-05	0.00971091	0.000808612	0.00573524	0.00321162
1750	0.0387838	0.000374229	0.000407566	0.000713195	0.000783242	0.00476119	0.00136285	0.0013387	0.000193858	0.000222375	0.00320782	0.00111914	0.00199228	0.00906638	0.00500425	0.003584	0.00104377	0.00217245	0.00143648
1786	0.0387838	0.000374229	0.000407566	0.000713195	0.000783242	0.00476119	0.00136285	0.0013387	0.000193858	0.000222375	0.00320782	0.00111914	0.00199228	0.00906638	0.00500425	0.003584	0.00104377	0.00217245	0.00143648
1802	0.0387838	0.000374229	0.000407566	0.000713195	0.000783242	0.00476119	0.00136285	0.0013387	0.000193858	0.000222375	0.00320782	0.00111914	0.00199228	0.00906638	0.00500425	0.003584	0.00104377	0.00217245	0.00143648
1808	0.0387838	0.000374229	0.000407566	0.000713195	0.000783242	0.00476119	0.00136285	0.0013387	0.000193858	0.000222375	0.00320782	0.00111914	0.00199228	0.00906638	0.00500425	0.003584	0.00104377	0.00217245	0.00143648
1823	0.0387838	0.000374229	0.000407566	0.000713195	0.000783242	0.00476119	0.00136285	0.0013387	0.000193858	0.000222375	0.00320782	0.00111914	0.00199228	0.00906638	0.00500425	0.003584	0.00104377	0.00217245	0.00143648
1825	0.0387838	0.000374229	0.000407566	0.000713195	0.000783242	0.00476119	0.00136285	0.0013387	0.000193858	0.000222375	0.00320782	0.00111914	0.00199228	0.00906638	0.00500425	0.003584	0.00104377	0.00217245	0.00143648
1848	0.0387838	0.000374229	0.000407566	0.000713195	0.000783242	0.00476119	0.00136285	0.0013387	0.000193858	0.000222375	0.00320782	0.00111914	0.00199228	0.00906638	0.00500425	0.003584	0.00104377	0.00217245	0.00143648
1849	0.0387838	0.000374229	0.000407566	0.000713195	0.000783242	0.00476119	0.00136285	0.0013387	0.000193858	0.000222375	0.00320782	0.00111914	0.00199228	0.00906638	0.00500425	0.003584	0.00104377	0.00217245	0.00143648
1850	0.0387838	0.000374229	0.000407566	0.000713195	0.000783242	0.00476119	0.00136285	0.0013387	0.000193858	0.000222375	0.00320782	0.00111914	0.00199228	0.00906638	0.00500425	0.003584	0.00104377	0.00217245	0.00143648
1855	0.0387838	0.000374229	0.000407566	0.000713195	0.000783242	0.00476119	0.00136285	0.0013387	0.000193858	0.000222375	0.00320782	0.00111914	0.00199228	0.00906638	0.00500425	0.003584	0.00104377	0.00217245	0.00143648
1864	0.0387838	0.000374229	0.000407566	0.000713195	0.000783242	0.00476119	0.00136285	0.0013387	0.000193858	0.000222375	0.00320782	0.00111914	0.00199228	0.00906638	0.00500425	0.003584	0.00104377	0.00217245	0.00143648
1879	0.0387838	0.000374229	0.000407566	0.000713195	0.000783242	0.00476119	0.00136285	0.0013387	0.000193858	0.000222375	0.00320782	0.00111914	0.00199228	0.00906638	0.00500425	0.003584	0.00104377	0.00217245	0.00143648
1912	0.0387838	0.000374229	0.000407566	0.000713195	0.000783242	0.00476119	0.00136285	0.0013387	0.000193858	0.000222375	0.00320782	0.00111914	0.00199228	0.00906638	0.00500425	0.003584	0.00104377	0.00217245	0.00143648
1954	0.0387838	0.000374229	0.000407566	0.000713195	0.000783242	0.00476119	0.00136285	0.0013387	0.000193858	0.000222375	0.00320782	0.00111914	0.00199228	0.00906638	0.00500425	0.003584	0.00104377	0.00217245	0.00143648
1976	0.0387838	0.000374229	0.000407566	0.000713195	0.000783242	0.00476119	0.00136285	0.0013387	0.000193858	0.000222375	0.00320782	0.00111914	0.00199228	0.00906638	0.00500425	0.003584	0.00104377	0.00217245	0.00143648
2011	0.0387838	0.000374229	0.000407566	0.000713195	0.000783242	0.00476119	0.00136285	0.0013387	0.000193858	0.000222375	0.00320782	0.00111914	0.00199228	0.00906638	0.00500425	0.003584	0.00104377	0.00217245	0.00143648
2115	0.0387838	0.000374229	0.000407566	0.000713195	0.000783242	0.00476119	0.00136285	0.0013387	0.000193858	0.000222375	0.00320782	0.00111914	0.00199228	0.00906638	0.00500425	0.003584	0.00104377	0.00217245	0.00143648
2129	0.0387838	0.000374229	0.000407566	0.000713195	0.000783242	0.00476119	0.00136285	0.0013387	0.000193858	0.000222375	0.00320782	0.00111914	0.00199228	0.00906638	0.00500425	0.003584	0.00104377	0.00217245	0.00143648
2177	0.0387838	0.000374229	0.000407566	0.000713195	0.000783242	0.00476119	0.00136285	0.0013387	0.000193858	0.000222375	0.00320782	0.00111914	0.00199228	0.00906638	0.00500425	0.003584	0.00104377	0.00217245	0.00143648
2191	0.0387838	0.000374229	0.000407566	0.000713195	0.000783242	0.00476119	0.00136285	0.0013387	0.000193858	0.000222375	0.00320782	0.00111914	0.00199228	0.00906638	0.00500425	0.003584	0.00104377	0.00217245	0.00143648
2356	0.0387838	0.000374229	0.000407566	0.000713195	0.000783242	0.00476119	0.00136285	0.0013387	0.000193858	0.000222375	0.00320782	0.00111914	0.00199228	0.00906638	0.00500425	0.003584	0.00104377	0.00217245	0.00143648
2384	0.0387838	0.000374229	0.000407566	0.000713195	0.000783242	0.00476119	0.00136285	0.0013387	0.000193858	0.000222375	0.00320782	0.00111914	0.00199228	0.00906638	0.00500425	0.003584	0.00104377	0.00217245	0.00143648
2403	0.0387838	0.000374229	0.000407566	0.000713195	0.000783242	0.00476119	0.00136285	0.0013387	0.000193858	0.000222375	0.00320782	0.00111914	0.00199228	0.00906638	0.00500425	0.003584	0.00104377	0.00217245	0.00143648
2407	0.0387838	0.000374229	0.000407566	0.000713195	0.000783242	0.00476119	0.00136285	0.0013387	0.000193858	0.000222375	0.00320782	0.00111914	0.00199228	0.00906638	0.00500425	0.003584	0.00104377	0.00217245	0.00143648
2419	0.0387838	0.000374229	0.000407566	0.000713195	0.000783242	0.00476119	0.00136285	0.0013387	0.000193858	0.000222375	0.00320782	0.00111914	0.00199228	0.00906638	0.00500425	0.003584	0.00104377	0.00217245	0.00143648
2483	0.0387838	0.000374229	0.000407566	0.000713195	0.000783242	0.00476119	0.00136285	0.0013387	0.000193858	0.000222375	0.00320782	0.00111914	0.00199228	0.00906638	0.00500425	0.003584	0.00104377	0.00217245	0.00143648
2505	0.0387838	0.000374229	0.000407566	0.000713195	0.000783242	0.00476119	0.00136285	0.0013387	0.000193858	0.000222375	0.00320782	0.00111914	0.00199228	0.00906638	0.00500425	0.003584	0.00104377	0.00217245	0.00143648
2527	0.0387838	0.000374229	0.000407566	0.000713195	0.000783242	0.00476119	0.00136285	0.0013387	0.000193858	0.000222375	0.00320782	0.00111914	0.00199228	0.00906638	0.00500425	0.003584	0.00104377	0.00217245	0.00143648
2533	0.0387838	0.000374229	0.000407566	0.000713195	0.000783242	0.00476119	0.00136285	0.0013387	0.000193858	0.000222375	0.00320782	0.00111914	0.00199228	0.00906638	0.00500425	0.003584	0.00104377	0.00217245	0.00143648
2547	0.0387838	0.000374229	0.000407566	0.000713195	0.000783242	0.00476119	0.00136285	0.0013387	0.000193858	0.000222375	0.00320782	0.00111914	0.00199228	0.00906638	0.00500425	0.003584	0.00104377	0.00217245	0.00143648
2552	0.0387838	0.000374229	0.000407566	0.000713195	0.000783242	0.00476119	0.00136285	0.0013387	0.000193858	0.000222375	0.00320782	0.00111914	0.00199228	0.00906638	0.00500425	0.003584	0.00104377	0.00217245	0.00143648
2570	0.0387838	0.000374229	0.000407566	0.000713195	0.000783242	0.00476119	0.00136285	0.0013387	0.000193858	0.000222375	0.00320782	0.00111914	0.00199228	0.00906638	0.00500425	0.003584	0.00104377	0.00217245	0.00143648
2584	0.0387838	0.000374229	0.000407566	0.000713195	0.000783242	0.00476119	0.00136285	0.0013387	0.000193858	0.000222375	0.00320782	0.00111914	0.00199228	0.00906638	0.00500425	0.003584	0.00104377	0.00217245	0.00143648
2606	0.0387838	0.000374229	0.000407566	0.000713195	0.000783242	0.00476119	0.00136285	0.0013387	0.000193858	0.000222375	0.00320782	0.00111914	0.00199228	0.00906638	0.00500425	0.003584	0.00104377	0.00217245	0.00143648
2609	0.0387838	0.000374229	0.000407566	0.000713195	0.000783242	0.00476119	0.00136285	0.0013387	0.000193858	0.000222375	0.00320782	0.00111914	0.00199228	0.00906638	0.00500425	0.003584	0.00104377	0.00217245	0.00143648
2626	0.0387838	0.000374229	0.000407566	0.000713195	0.000783242	0.00476119	0.00136285	0.0013387	0.000193858	0.000222375	0.00320782	0.00111914	0.00199228	0.00906638	0.00500425	0.003584	0.00104377	0.00217245	0.00143648
2663	0.0387838	0.000374229	0.000407566	0.000713195	0.000783242	0.00476119	0.00136285	0.0013387	0.000193858	0.000222375	0.00320782	0.00111914	0.00199228	0.00906638	0.00500425	0.003584	0.00104377	0.00217245	0.00143648
2672	0.0387838	0.000374229	0.000407566	0.000713195	0.000783242	0.00476119	0.00136285	0.0013387	0.000193858	0.000222375	0.00320782	0.00111914	0.00199228	0.00906638	0.00500425	0.003584	0.00104377	0.00217245	0.00143648
2677	0.0387838	0.000374229	0.000407566	0.000713195	0.000783242	0.00476119	0.00136285	0.0013387	0.000193858	0.000222375	0.00320782	0.00111914	0.00199228	0.00906638	0.00500425	0.003584	0.00104377	0.00217245	0.00143648
2714	0.0387838	0.000374229	0.000407566	0.000713195	0.000783242	0.00476119	0.00136285	0.0013387	0.000193858	0.000222375	0.00320782	0.00111914	0.00199228	0.00906638	0.00500425	0.003584	0.00104377	0.00217245	0.00143648
2752	0.0387838	0.000374229	0.000407566	0.000713195	0.000783242	0.00476119	0.00136285	0.0013387	0.000193858	0.000222375	0.00320782	0.00111914	0.00199228	0.00906638	0.00500425	0.003584	0.00104377	0.00217245	0.00143648
2762	0.0387838	0.000374229	0.000407566	0.000713195	0.000783242	0.00476119	0.00136285	0.0013387	0.000193858	0.000222375	0.00320782	0.00111914	0.00199228	0.00906638	0.00500425	0.003584	0.00104377	0.00217245	0.00143648
2779	0.0387838	0.000374229	0.000407566	0.000713195	0.000783242	0.00476119	0.00136285	0.0013387	0.000193858	0.000222375	0.00320782	0.00111914	0.00199228	0.00906638	0.00500425	0.003584	0.00104377	0.00217245	0.00143648
2804	0.0387838	0.000374229	0.000407566	0.000713195	0.000783242	0.00476119	0.00136285	0.0013387	0.000193858	0.000222375	0.00320782	0.00111914	0.00199228	0.00906638	0.00500425	0.003584	0.00104377	0.00217245	0.00143648
2807	0.0387838	0.000374229	0.000407566	0.000713195	0.000783242	0.00476119	0.00136285	0.0013387	0.000193858	0.000222375	0.00320782	0.00111914	0.00199228	0.00906638	0.00500425	0.003584	0.00104377	0.00217245	0.00143648
2810	0.0387838	0.000374229	0.000407566	0.000713195	0.000783242	0.00476119	0.00136285	0.0013387	0.000193858	0.000222375	0.00320782	0.00111914	0.00199228	0.00906638	0.00500425	0.003584	0.00104377	0.00217245	0.00143648
2842	0.0387838	0.000374229	0.000407566	0.000713195	0.000783242	0.00476119	0.00136285	0.0013387	0.000193858	0.000222375	0.00320782	0.00111914	0.00199228	0.00906638	0.00500425	0.003584	0.00104377	0.00217245	0.00143648
2879	0.0387838	0.000374229	0.000407566	0.000713195	0.000783242	0.00476119	0.00136285	0.0013387	0.000193858	0.000222375	0.00320782	0.00111914	0.00199228	0.00906638	0.00500425	0.003584	0.00104377	0.00217245	0.00143648
2953	0.0387838	0.000374229	0.000407566	0.000713195	0.000783242	0.00476119	0.00136285	0.0013387	0.000193858	0.000222375	0.00320782	0.00111914	0.00199228	0.00906638	0.00500425	0.003584	0.00104377	0.00217245	0.00143648
2964	0.0387838	0.000374229	0.000407566	0.000713195	0.000783242	0.00476119	0.00136285	0.0013387	0.000193858	0.000222375	0.00320782	0.00111914	0.00199228	0.00906638	0.00500425	0.003584	0.00104377	0.00217245	0.00143648
3012	0.0387838	0.000374229	0.000407566	0.000713195	0.000783242	0.00476119	0.00136285	0.0013387	0.000193858	0.000222375	0.00320782	0.00111914	0.00199228	0.00906638	0.00500425	0.003584	0.00104377	0.00217245	0.00143648
3042	0.0387838	0.000374229	0.000407566	0.000713195	0.000783242	0.00476119	0.00136285	0.0013387	0.000193858	0.000222375	0.00320782	0.00111914	0.00199228	0.00906638	0.00500425	0.003584	0.00104377	0.00217245	0.00143648
3056	0.0387838	0.000374229	0.000407566	0.000713195	0.000783242	0.00476119	0.00136285	0.0013387	0.000193858	0.000222375	0.00320782	0.00111914	0.00199228	0.00906638	0.00500425	0.003584	0.00104377	0.00217245	0.00143648
3070	0.0387838	0.000374229	0.000407566	0.000713195	0.000783242	0.00476119	0.00136285	0.0013387	0.000193858	0.000222375	0.00320782	0.00111914	0.00199228	0.00906638	0.00500425	0.003584	0.00104377	0.00217245	0.00143648
3102	0.0387838	0.000374229	0.000407566	0.000713195	0.000783242	0.00476119	0.00136285	0.0013387	0.000193858	0.000222375	0.00320782	0.00111914	0.00199228	0.00906638	0.00500425	0.003584	0.00104377	0.00217245	0.00143648
3145	0.0387838	0.000374229	0.000407566	0.000713195	0.000783242	0.00476119	0.00136285	0.0013387	0.000193858	0.000222375	0.00320782	0.00111914	0.00199228	0.00906638	0.00500425	0.003584	0.00104377	0.00217245	0.00143648
1272	0.0386729	0.000211411	0.000802757	0.00166825	0.000886512	0.000768916	0.000116625	0.00216085	0.00478207	0.00087383	0.00471612	0.0064966	0.00295897	0.00186576	8.93007e-05	0.000622362	0.00135505	0.00317128	0.00512623
1316	0.0386729	0.000211411	0.000802757	0.00166825	0.000886512	0.000768916	0.000116625	0.00216085	0.00478207	0.00087383	0.00471612	0.0064966	0.00295897	0.00186576	8.93007e-05	0.000622362	0.00135505	0.00317128	0.00512623
1389	0.0386729	0.000211411	0.000802757	0.00166825	0.000886512	0.000768916	0.000116625	0.00216085	0.00478207	0.00087383	0.00471612	0.0064966	0.00295897	0.00186576	8.93007e-05	0.000622362	0.00135505	0.00317128	0.00512623
1420	0.0386729	0.000211411	0.000802757	0.00166825	0.000886512	0.000768916	0.000116625	0.00216085	0.00478207	0.00087383	0.00471612	0.0064966	0.00295897	0.00186576	8.93007e-05	0.000622362	0.00135505	0.00317128	0.00512623
1446	0.0386729	0.000211411	0.000802757	0.00166825	0.000886512	0.000768916	0.000116625	0.00216085	0.00478207	0.00087383	0.00471612	0.0064966	0.00295897	0.00186576	8.93007e-05	0.000622362	0.00135505	0.00317128	0.00512623
1546	0.0386729	0.000211411	0.000802757	0.00166825	0.000886512	0.000768916	0.000116625	0.00216085	0.00478207	0.00087383	0.00471612	0.0064966	0.00295897	0.00186576	8.93007e-05	0.000622362	0.00135505	0.00317128	0.00512623
1301	0.0383534	0.000299292	0.000913349	5.79545e-05	0.000411524	0.000328418	0.000382409	0.00209829	0.00353435	0.00380221	0.000667918	0.0074101	0.00558313	0.000748439	0.00711442	0.00083128	0.000924514	0.00165309	0.00159274
1495	0.0383534	0.000299292	0.000913349	5.79545e-05	0.000411524	0.000328418	0.000382409	0.00209829	0.00353435	0.00380221	0.000667918	0.0074101	0.00558313	0.000748439	0.00711442	0.00083128	0.000924514	0.00165309	0.00159274
1505	0.0383534	0.000299292	0.000913349	5.79545e-05	0.000411524	0.000328418	0.000382409	0.00209829	0.00353435	0.00380221	0.000667918	0.0074101	0.00558313	0.000748439	0.00711442	0.00083128	0.000924514	0.00165309	0.00159274
1379	0.0383321	0.000529813	0.000986137	0.00191044	0.000380576	0.00121784	0.00322784	0.00184359	0.000960863	0.000297317	0.00609316	0.000703951	0.000162863	0.00160413	0.000486856	0.00502243	0.00396885	0.00277178	0.00616366
1554	0.0383321	0.000529813	0.000986137	0.00191044	0.000380576	0.00121784	0.00322784	0.00184359	0.000960863	0.000297317	0.00609316	0.000703951	0.000162863	0.00160413	0.000486856	0.00502243	0.00396885	0.00277178	0.00616366
1635	0.0383321	0.000529813	0.000986137	0.00191044	0.000380576	0.00121784	0.00322784	0.00184359	0.000960863	0.000297317	0.00609316	0.000703951	0.000162863	0.00160413	0.000486856	0.00502243	0.00396885	0.00277178	0.00616366
1484	0.0382841	0.00189826	0.00205384	0.000827668	0.0011227	0.00358248	0.00227789	0.00122216	0.00452325	0.00213435	0.0035437	0.00177773	0.000977414	0.000951863	0.00396965	0.00125529	4.06109e-05	0.00288769	0.00323753
1657	0.0382841	0.00189826	0.00205384	0.000827668	0.0011227	0.00358248	0.00227789	0.00122216	0.00452325	0.00213435	0.0035437	0.00177773	0.000977414	0.000951863	0.00396965	0.00125529	4.06109e-05	0.00288769	0.00323753
1275	0.0382308	0.000364702	0.00197724	0.00158222	0.00228063	0.00018582	0.00151999	0.00224654	0.000869268	0.00141414	0.00175306	0.00141755	0.000338289	0.00572214	0.00362939	0.000183014	0.00463841	0.00287069	0.0052377
1656	0.0382308	0.000364702	0.00197724	0.00158222	0.00228063	0.00018582	0.00151999	0.00224654	0.000869268	0.00141414	0.00175306	0.00141755	0.000338289	0.00572214	0.00362939	0.000183014	0.00463841	0.00287069	0.0052377
1614	0.0381263	0.000324905	0.000914488	0.000174348	0.00283427	5.73586e-05	0.000222409	0.00166274	6.99693e-05	0.00216602	0.00250761	0.00271568	0.00125526	0.000724777	0.00113608	0.00969755	0.00271081	0.00841511	0.000536866
1215	0.0378128	0.00142826	0.00290012	0.000868517	0.00221847	3.61863e-05	0.00115128	0.000994323	0.00157298	0.00210694	0.00176021	0.0012899	0.00121171	0.00493943	0.00236749	0.00485893	0.00128228	0.00376818	0.00305754
1334	0.0377295	0.000187954	0.00047236	0.00272024	0.00169238	0.000325299	0.00690321	0.00221861	7.11315e-06	0.00073275	0.00192407	0.00230933	0.00421453	0.000543549	0.0052152	0.000361942	0.00264837	0.00306794	0.00218464
1375	0.0377295	0.000187954	0.00047236	0.00272024	0.00169238	0.000325299	0.00690321	0.00221861	7.11315e-06	0.00073275	0.00192407	0.00230933	0.00421453	0.000543549	0.0052152	0.000361942	0.00264837	0.00306794	0.00218464
1337	0.0377166	0.000475017	0.00121303	0.00163445	0.00125449	0.000756395	0.00121511	0.000653023	0.000353944	0.00275275	0.00335949	0.00710218	0.0001986	0.00562503	0.00334725	0.0018406	0.00189206	0.000750048	0.00329312
1522	0.0376721	7.26823e-05	0.00112288	0.00233748	0.00115974	0.00247582	0.00189302	0.00329914	0.0014369	0.00114394	0.0023371	0.000994021	0.00459678	0.00342954	0.00140372	0.000310561	0.00128529	0.00210253	0.00627094
1603	0.0376721	7.26823e-05	0.00112288	0.00233748	0.00115974	0.00247582	0.00189302	0.00329914	0.0014369	0.00114394	0.0023371	0.000994021	0.00459678	0.00342954	0.00140372	0.000310561	0.00128529	0.00210253	0.00627094
878	0.0376031	0.0013859	5.68618e-05	0.00118521	0.000381618	0.000149653	0.0023738	0.00218716	0.00241378	0.000809096	0.00564951	0.00178565	0.00454295	0.00130378	0.00194764	0.0044391	0.00138834	0.00219447	0.00340856
1276	0.0376031	0.0013859	5.68618e-05	0.00118521	0.000381618	0.000149653	0.0023738	0.00218716	0.00241378	0.000809096	0.00564951	0.00178565	0.00454295	0.00130378	0.00194764	0.0044391	0.00138834	0.00219447	0.00340856
1466	0.0376031	0.0013859	5.68618e-05	0.00118521	0.000381618	0.000149653	0.0023738	0.00218716	0.00241378	0.000809096	0.00564951	0.00178565	0.00454295	0.00130378	0.00194764	0.0044391	0.00138834	0.00219447	0.00340856
1482	0.0376031	0.0013859	5.68618e-05	0.00118521	0.000381618	0.000149653	0.0023738	0.00218716	0.00241378	0.000809096	0.00564951	0.00178565	0.00454295	0.00130378	0.00194764	0.0044391	0.00138834	0.00219447	0.00340856
1509	0.0376031	0.0013859	5.68618e-05	0.00118521	0.000381618	0.000149653	0.0023738	0.00218716	0.00241378	0.000809096	0.00564951	0.00178565	0.00454295	0.00130378	0.00194764	0.0044391	0.00138834	0.00219447	0.00340856
1569	0.0376031	0.0013859	5.68618e-05	0.00118521	0.000381618	0.000149653	0.0023738	0.00218716	0.00241378	0.000809096	0.00564951	0.00178565	0.00454295	0.00130378	0.00194764	0.0044391	0.00138834	0.00219447	0.00340856
1613	0.0376031	0.0013859	5.68618e-05	0.00118521	0.000381618	0.000149653	0.0023738	0.00218716	0.00241378	0.000809096	0.00564951	0.00178565	0.00454295	0.00130378	0.00194764	0.0044391	0.00138834	0.00219447	0.00340856
1472	0.0375928	0.000799609	0.000270084	0.000519295	2.26921e-05	0.00650975	0.000614825	0.00282148	0.00240157	0.000433148	0.000315387	0.00207202	0.000889499	0.00999236	0.000519096	0.00286697	0.00148027	0.00103623	0.00402851
1483	0.0375928	0.000799609	0.000270084	0.000519295	2.26921e-05	0.00650975	0.000614825	0.00282148	0.00240157	0.000433148	0.000315387	0.00207202	0.000889499	0.00999236	0.000519096	0.00286697	0.00148027	0.00103623	0.00402851
1489	0.0375928	0.000799609	0.000270084	0.000519295	2.26921e-05	0.00650975	0.000614825	0.00282148	0.00240157	0.000433148	0.000315387	0.00207202	0.000889499	0.00999236	0.000519096	0.00286697	0.00148027	0.00103623	0.00402851
1333	0.0375223	0.000959128	7.42236e-05	3.57495e-05	0.000317815	0.000680356	0.0021111	0.00457858	0.00387229	0.00120089	0.00547232	0.00118766	0.00359234	0.00146086	0.00371011	0.000736553	0.00104922	0.00508298	0.00140012
1388	0.0375223	0.000959128	7.42236e-05	3.57495e-05	0.000317815	0.000680356	0.0021111	0.00457858	0.00387229	0.00120089	0.00547232	0.00118766	0.00359234	0.00146086	0.00371011	0.000736553	0.00104922	0.00508298	0.00140012
1468	0.0375223	0.000959128	7.42236e-05	3.57495e-05	0.000317815	0.000680356	0.0021111	0.00457858	0.00387229	0.00120089	0.00547232	0.00118766	0.00359234	0.00146086	0.00371011	0.000736553	0.00104922	0.00508298	0.00140012
1534	0.0375223	0.000959128	7.42236e-05	3.57495e-05	0.000317815	0.000680356	0.0021111	0.00457858	0.00387229	0.00120089	0.00547232	0.00118766	0.00359234	0.00146086	0.00371011	0.000736553	0.00104922	0.00508298	0.00140012
1317	0.037375	0.00109733	0.000389948	0.000731111	0.0009952	0.00105896	0.00291632	0.00191974	0.00430469	0.00242062	0.00534172	0.00422072	0.000285123	0.00126504	0.000509403	0.000461143	0.00122245	0.00359854	0.00463696
1331	0.037375	0.00109733	0.000389948	0.000731111	0.0009952	0.00105896	0.00291632	0.00191974	0.00430469	0.00242062	0.00534172	0.00422072	0.000285123	0.00126504	0.000509403	0.000461143	0.00122245	0.00359854	0.00463696
1520	0.037375	0.00109733	0.000389948	0.000731111	0.0009952	0.00105896	0.00291632	0.00191974	0.00430469	0.00242062	0.00534172	0.00422072	0.000285123	0.00126504	0.000509403	0.000461143	0.00122245	0.00359854	0.00463696
1313	0.0367026	0.00058663	0.000500539	0.000995091	0.000302836	3.83727e-05	0.00241729	0.00233939	0.00555241	0.00225542	4.23226e-05	0.00513422	0.00290928	0.000147716	0.00771313	0.000992499	0.00165299	0.00208036	0.00104214
1421	0.0367026	0.00058663	0.000500539	0.000995091	0.000302836	3.83727e-05	0.00241729	0.00233939	0.00555241	0.00225542	4.23226e-05	0.00513422	0.00290928	0.000147716	0.00771313	0.000992499	0.00165299	0.00208036	0.00104214
1570	0.0364708	0.000188977	0.00014914	5.71717e-06	0.0031236	0.000242157	0.0031175	0.000504774	0.00301903	0.0024636	0.000938513	0.00172547	0.00572282	0.000845545	0.000137783	0.00119234	0.00745498	0.00527384	0.00036501
1425	0.0363104	0.00107388	5.95505e-05	0.00178311	0.00158369	0.000615344	0.00410352	0.00197751	0.00909387	0.000814039	0.00129847	3.34548e-05	0.00154068	5.71743e-05	0.0058139	0.000200723	7.08588e-05	0.0034952	0.00269541
1451	0.0363104	0.00107388	5.95505e-05	0.00178311	0.00158369	0.000615344	0.00410352	0.00197751	0.00909387	0.000814039	0.00129847	3.34548e-05	0.00154068	5.71743e-05	0.0058139	0.000200723	7.08588e-05	0.0034952	0.00269541
1650	0.0363104	0.00107388	5.95505e-05	0.00178311	0.00158369	0.000615344	0.00410352	0.00197751	0.00909387	0.000814039	0.00129847	3.34548e-05	0.00154068	5.71743e-05	0.0058139	0.000200723	7.08588e-05	0.0034952	0.00269541
1724	0.03615	0.000230285	0.000308436	8.27945e-05	0.000197696	0.00119794	0.00102586	0.000141951	0.000222998	0.00255351	0.000174697	0.00304642	0.00409308	0.00406881	0.00126739	0.00366361	0.00236448	0.00773732	0.00377268
1745	0.03615	0.000230285	0.000308436	8.27945e-05	0.000197696	0.00119794	0.00102586	0.000141951	0.000222998	0.00255351	0.000174697	0.00304642	0.00409308	0.00406881	0.00126739	0.00366361	0.00236448	0.00773732	0.00377268
1772	0.03615	0.000230285	0.000308436	8.27945e-05	0.000197696	0.00119794	0.00102586	0.000141951	0.000222998	0.00255351	0.000174697	0.00304642	0.00409308	0.00406881	0.00126739	0.00366361	0.00236448	0.00773732	0.00377268
1783	0.03615	0.000230285	0.000308436	8.27945e-05	0.000197696	0.00119794	0.00102586	0.000141951	0.000222998	0.00255351	0.000174697	0.00304642	0.00409308	0.00406881	0.00126739	0.00366361	0.00236448	0.00773732	0.00377268
1789	0.03615	0.000230285	0.000308436	8.27945e-05	0.000197696	0.00119794	0.00102586	0.000141951	0.000222998	0.00255351	0.000174697	0.00304642	0.00409308	0.00406881	0.00126739	0.00366361	0.00236448	0.00773732	0.00377268
1791	0.03615	0.000230285	0.000308436	8.27945e-05	0.000197696	0.00119794	0.00102586	0.000141951	0.000222998	0.00255351	0.000174697	0.00304642	0.00409308	0.00406881	0.00126739	0.00366361	0.00236448	0.00773732	0.00377268
1806	0.03615	0.000230285	0.000308436	8.27945e-05	0.000197696	0.00119794	0.00102586	0.000141951	0.000222998	0.00255351	0.000174697	0.00304642	0.00409308	0.00406881	0.00126739	0.00366361	0.00236448	0.00773732	0.00377268
1809	0.03615	0.000230285	0.000308436	8.27945e-05	0.000197696	0.00119794	0.00102586	0.000141951	0.000222998	0.00255351	0.000174697	0.00304642	0.00409308	0.00406881	0.00126739	0.00366361	0.00236448	0.00773732	0.00377268
1812	0.03615	0.000230285	0.000308436	8.27945e-05	0.000197696	0.00119794	0.00102586	0.000141951	0.000222998	0.00255351	0.000174697	0.00304642	0.00409308	0.00406881	0.00126739	0.00366361	0.00236448	0.00773732	0.00377268
1816	0.03615	0.000230285	0.000308436	8.27945e-05	0.000197696	0.00119794	0.00102586	0.000141951	0.000222998	0.00255351	0.000174697	0.00304642	0.00409308	0.00406881	0.00126739	0.00366361	0.00236448	0.00773732	0.00377268
1829	0.03615	0.000230285	0.000308436	8.27945e-05	0.000197696	0.00119794	0.00102586	0.000141951	0.000222998	0.00255351	0.000174697	0.00304642	0.00409308	0.00406881	0.00126739	0.00366361	0.00236448	0.00773732	0.00377268
1834	0.03615	0.000230285	0.000308436	8.27945e-05	0.000197696	0.00119794	0.00102586	0.000141951	0.000222998	0.00255351	0.000174697	0.00304642	0.00409308	0.00406881	0.00126739	0.00366361	0.00236448	0.00773732	0.00377268
1837	0.03615	0.000230285	0.000308436	8.27945e-05	0.000197696	0.00119794	0.00102586	0.000141951	0.000222998	0.00255351	0.000174697	0.00304642	0.00409308	0.00406881	0.00126739	0.00366361	0.00236448	0.00773732	0.00377268
1869	0.03615	0.000230285	0.000308436	8.27945e-05	0.000197696	0.00119794	0.00102586	0.000141951	0.000222998	0.00255351	0.000174697	0.00304642	0.00409308	0.00406881	0.00126739	0.00366361	0.00236448	0.00773732	0.00377268
1874	0.03615	0.000230285	0.000308436	8.27945e-05	0.000197696	0.00119794	0.00102586	0.000141951	0.000222998	0.00255351	0.000174697	0.00304642	0.00409308	0.00406881	0.00126739	0.00366361	0.00236448	0.00773732	0.00377268
1875	0.03615	0.000230285	0.000308436	8.27945e-05	0.000197696	0.00119794	0.00102586	0.000141951	0.000222998	0.00255351	0.000174697	0.00304642	0.00409308	0.00406881	0.00126739	0.00366361	0.00236448	0.00773732	0.00377268
1890	0.03615	0.000230285	0.000308436	8.27945e-05	0.000197696	0.00119794	0.00102586	0.000141951	0.000222998	0.00255351	0.000174697	0.00304642	0.00409308	0.00406881	0.00126739	0.00366361	0.00236448	0.00773732	0.00377268
1972	0.03615	0.000230285	0.000308436	8.27945e-05	0.000197696	0.00119794	0.00102586	0.000141951	0.000222998	0.00255351	0.000174697	0.00304642	0.00409308	0.00406881	0.00126739	0.00366361	0.00236448	0.00773732	0.00377268
2008	0.03615	0.000230285	0.000308436	8.27945e-05	0.000197696	0.00119794	0.00102586	0.000141951	0.000222998	0.00255351	0.000174697	0.00304642	0.00409308	0.00406881	0.00126739	0.00366361	0.00236448	0.00773732	0.00377268
2033	0.03615	0.000230285	0.000308436	8.27945e-05	0.000197696	0.00119794	0.00102586	0.000141951	0.000222998	0.00255351	0.000174697	0.00304642	0.00409308	0.00406881	0.00126739	0.00366361	0.00236448	0.00773732	0.00377268
2041	0.03615	0.000230285	0.000308436	8.27945e-05	0.000197696	0.00119794	0.00102586	0.000141951	0.000222998	0.00255351	0.000174697	0.00304642	0.00409308	0.00406881	0.00126739	0.00366361	0.00236448	0.00773732	0.00377268
2059	0.03615	0.000230285	0.000308436	8.27945e-05	0.000197696	0.00119794	0.00102586	0.000141951	0.000222998	0.00255351	0.000174697	0.00304642	0.00409308	0.00406881	0.00126739	0.00366361	0.00236448	0.00773732	0.00377268
2065	0.03615	0.000230285	0.000308436	8.27945e-05	0.000197696	0.00119794	0.00102586	0.000141951	0.000222998	0.00255351	0.000174697	0.00304642	0.00409308	0.00406881	0.00126739	0.00366361	0.00236448	0.00773732	0.00377268
2072	0.03615	0.000230285	0.000308436	8.27945e-05	0.000197696	0.00119794	0.00102586	0.000141951	0.000222998	0.00255351	0.000174697	0.00304642	0.00409308	0.00406881	0.00126739	0.00366361	0.00236448	0.00773732	0.00377268
2078	0.03615	0.000230285	0.000308436	8.27945e-05	0.000197696	0.00119794	0.00102586	0.000141951	0.000222998	0.00255351	0.000174697	0.00304642	0.00409308	0.00406881	0.00126739	0.00366361	0.00236448	0.00773732	0.00377268
2102	0.03615	0.000230285	0.000308436	8.27945e-05	0.000197696	0.00119794	0.00102586	0.000141951	0.000222998	0.00255351	0.000174697	0.00304642	0.00409308	0.00406881	0.00126739	0.00366361	0.00236448	0.00773732	0.00377268
2106	0.03615	0.000230285	0.000308436	8.27945e-05	0.000197696	0.00119794	0.00102586	0.000141951	0.000222998	0.00255351	0.000174697	0.00304642	0.00409308	0.00406881	0.00126739	0.00366361	0.00236448	0.00773732	0.00377268
2137	0.03615	0.000230285	0.000308436	8.27945e-05	0.000197696	0.00119794	0.00102586	0.000141951	0.000222998	0.00255351	0.000174697	0.00304642	0.00409308	0.00406881	0.00126739	0.00366361	0.00236448	0.00773732	0.00377268
2189	0.03615	0.000230285	0.000308436	8.27945e-05	0.000197696	0.00119794	0.00102586	0.000141951	0.000222998	0.00255351	0.000174697	0.00304642	0.00409308	0.00406881	0.00126739	0.00366361	0.00236448	0.00773732	0.00377268
2201	0.03615	0.000230285	0.000308436	8.27945e-05	0.000197696	0.00119794	0.00102586	0.000141951	0.000222998	0.00255351	0.000174697	0.00304642	0.00409308	0.00406881	0.00126739	0.00366361	0.00236448	0.00773732	0.00377268
2216	0.03615	0.000230285	0.000308436	8.27945e-05	0.000197696	0.00119794	0.00102586	0.000141951	0.000222998	0.00255351	0.000174697	0.00304642	0.00409308	0.00406881	0.00126739	0.00366361	0.00236448	0.00773732	0.00377268
2225	0.03615	0.000230285	0.000308436	8.27945e-05	0.000197696	0.00119794	0.00102586	0.000141951	0.000222998	0.00255351	0.000174697	0.00304642	0.00409308	0.00406881	0.00126739	0.00366361	0.00236448	0.00773732	0.00377268
2278	0.03615	0.000230285	0.000308436	8.27945e-05	0.000197696	0.00119794	0.00102586	0.000141951	0.000222998	0.00255351	0.000174697	0.00304642	0.00409308	0.00406881	0.00126739	0.00366361	0.00236448	0.00773732	0.00377268
2284	0.03615	0.000230285	0.000308436	8.27945e-05	0.000197696	0.00119794	0.00102586	0.000141951	0.000222998	0.00255351	0.000174697	0.00304642	0.00409308	0.00406881	0.00126739	0.00366361	0.00236448	0.00773732	0.00377268
2297	0.03615	0.000230285	0.000308436	8.27945e-05	0.000197696	0.00119794	0.00102586	0.000141951	0.000222998	0.00255351	0.000174697	0.00304642	0.00409308	0.00406881	0.00126739	0.00366361	0.00236448	0.00773732	0.00377268
2316	0.03615	0.000230285	0.000308436	8.27945e-05	0.000197696	0.00119794	0.00102586	0.000141951	0.000222998	0.00255351	0.000174697	0.00304642	0.00409308	0.00406881	0.00126739	0.00366361	0.00236448	0.00773732	0.00377268
2325	0.03615	0.000230285	0.000308436	8.27945e-05	0.000197696	0.00119794	0.00102586	0.000141951	0.000222998	0.00255351	0.000174697	0.00304642	0.00409308	0.00406881	0.00126739	0.00366361	0.00236448	0.00773732	0.00377268
2349	0.03615	0.000230285	0.000308436	8.27945e-05	0.000197696	0.00119794	0.00102586	0.000141951	0.000222998	0.00255351	0.000174697	0.00304642	0.00409308	0.00406881	0.00126739	0.00366361	0.00236448	0.00773732	0.00377268
2352	0.03615	0.000230285	0.000308436	8.27945e-05	0.000197696	0.00119794	0.00102586	0.000141951	0.000222998	0.00255351	0.000174697	0.00304642	0.00409308	0.00406881	0.00126739	0.00366361	0.00236448	0.00773732	0.00377268
2389	0.03615	0.000230285	0.000308436	8.27945e-05	0.000197696	0.00119794	0.00102586	0.000141951	0.000222998	0.00255351	0.000174697	0.00304642	0.00409308	0.00406881	0.00126739	0.00366361	0.00236448	0.00773732	0.00377268
2395	0.03615	0.000230285	0.000308436	8.27945e-05	0.000197696	0.00119794	0.00102586	0.000141951	0.000222998	0.00255351	0.000174697	0.00304642	0.00409308	0.00406881	0.00126739	0.00366361	0.00236448	0.00773732	0.00377268
2399	0.03615	0.000230285	0.000308436	8.27945e-05	0.000197696	0.00119794	0.00102586	0.000141951	0.000222998	0.00255351	0.000174697	0.00304642	0.00409308	0.00406881	0.00126739	0.00366361	0.00236448	0.00773732	0.00377268
2426	0.03615	0.000230285	0.000308436	8.27945e-05	0.000197696	0.00119794	0.00102586	0.000141951	0.000222998	0.00255351	0.000174697	0.00304642	0.00409308	0.00406881	0.00126739	0.00366361	0.00236448	0.00773732	0.00377268
2428	0.03615	0.000230285	0.000308436	8.27945e-05	0.000197696	0.00119794	0.00102586	0.000141951	0.000222998	0.00255351	0.000174697	0.00304642	0.00409308	0.00406881	0.00126739	0.00366361	0.00236448	0.00773732	0.00377268
2457	0.03615	0.000230285	0.000308436	8.27945e-05	0.000197696	0.00119794	0.00102586	0.000141951	0.000222998	0.00255351	0.000174697	0.00304642	0.00409308	0.00406881	0.00126739	0.00366361	0.00236448	0.00773732	0.00377268
2479	0.03615	0.000230285	0.000308436	8.27945e-05	0.000197696	0.00119794	0.00102586	0.000141951	0.000222998	0.00255351	0.000174697	0.00304642	0.00409308	0.00406881	0.00126739	0.00366361	0.00236448	0.00773732	0.00377268
2503	0.03615	0.000230285	0.000308436	8.27945e-05	0.000197696	0.00119794	0.00102586	0.000141951	0.000222998	0.00255351	0.000174697	0.00304642	0.00409308	0.00406881	0.00126739	0.00366361	0.00236448	0.00773732	0.00377268
2518	0.03615	0.000230285	0.000308436	8.27945e-05	0.000197696	0.00119794	0.00102586	0.000141951	0.000222998	0.00255351	0.000174697	0.00304642	0.00409308	0.00406881	0.00126739	0.00366361	0.00236448	0.00773732	0.00377268
2551	0.03615	0.000230285	0.000308436	8.27945e-05	0.000197696	0.00119794	0.00102586	0.000141951	0.000222998	0.00255351	0.000174697	0.00304642	0.00409308	0.00406881	0.00126739	0.00366361	0.00236448	0.00773732	0.00377268
2559	0.03615	0.000230285	0.000308436	8.27945e-05	0.000197696	0.00119794	0.00102586	0.000141951	0.000222998	0.00255351	0.000174697	0.00304642	0.00409308	0.00406881	0.00126739	0.00366361	0.00236448	0.00773732	0.00377268
2579	0.03615	0.000230285	0.000308436	8.27945e-05	0.000197696	0.00119794	0.00102586	0.000141951	0.000222998	0.00255351	0.000174697	0.00304642	0.00409308	0.00406881	0.00126739	0.00366361	0.00236448	0.00773732	0.00377268
2590	0.03615	0.000230285	0.000308436	8.27945e-05	0.000197696	0.00119794	0.00102586	0.000141951	0.000222998	0.00255351	0.000174697	0.00304642	0.00409308	0.00406881	0.00126739	0.00366361	0.00236448	0.00773732	0.00377268
2592	0.03615	0.000230285	0.000308436	8.27945e-05	0.000197696	0.00119794	0.00102586	0.000141951	0.000222998	0.00255351	0.000174697	0.00304642	0.00409308	0.00406881	0.00126739	0.00366361	0.00236448	0.00773732	0.00377268
2652	0.03615	0.000230285	0.000308436	8.27945e-05	0.000197696	0.00119794	0.00102586	0.000141951	0.000222998	0.00255351	0.000174697	0.00304642	0.00409308	0.00406881	0.00126739	0.00366361	0.00236448	0.00773732	0.00377268
2660	0.03615	0.000230285	0.000308436	8.27945e-05	0.000197696	0.00119794	0.00102586	0.000141951	0.000222998	0.00255351	0.000174697	0.00304642	0.00409308	0.00406881	0.00126739	0.00366361	0.00236448	0.00773732	0.00377268
2697	0.03615	0.000230285	0.000308436	8.27945e-05	0.000197696	0.00119794	0.00102586	0.000141951	0.000222998	0.00255351	0.000174697	0.00304642	0.00409308	0.00406881	0.00126739	0.00366361	0.00236448	0.00773732	0.00377268
2713	0.03615	0.000230285	0.000308436	8.27945e-05	0.000197696	0.00119794	0.00102586	0.000141951	0.000222998	0.00255351	0.000174697	0.00304642	0.00409308	0.00406881	0.00126739	0.00366361	0.00236448	0.00773732	0.00377268
2736	0.03615	0.000230285	0.000308436	8.27945e-05	0.000197696	0.00119794	0.00102586	0.000141951	0.000222998	0.00255351	0.000174697	0.00304642	0.00409308	0.00406881	0.00126739	0.00366361	0.00236448	0.00773732	0.00377268
2753	0.03615	0.000230285	0.000308436	8.27945e-05	0.000197696	0.00119794	0.00102586	0.000141951	0.000222998	0.00255351	0.000174697	0.00304642	0.00409308	0.00406881	0.00126739	0.00366361	0.00236448	0.00773732	0.00377268
2778	0.03615	0.000230285	0.000308436	8.27945e-05	0.000197696	0.00119794	0.00102586	0.000141951	0.000222998	0.00255351	0.000174697	0.00304642	0.00409308	0.00406881	0.00126739	0.00366361	0.00236448	0.00773732	0.00377268
2785	0.03615	0.000230285	0.000308436	8.27945e-05	0.000197696	0.00119794	0.00102586	0.000141951	0.000222998	0.00255351	0.000174697	0.00304642	0.00409308	0.00406881	0.00126739	0.00366361	0.00236448	0.00773732	0.00377268
2822	0.03615	0.000230285	0.000308436	8.27945e-05	0.000197696	0.00119794	0.00102586	0.000141951	0.000222998	0.00255351	0.000174697	0.00304642	0.00409308	0.00406881	0.00126739	0.00366361	0.00236448	0.00773732	0.00377268
2843	0.03615	0.000230285	0.000308436	8.27945e-05	0.000197696	0.00119794	0.00102586	0.000141951	0.000222998	0.00255351	0.000174697	0.00304642	0.00409308	0.00406881	0.00126739	0.00366361	0.00236448	0.00773732	0.00377268
2862	0.03615	0.000230285	0.000308436	8.27945e-05	0.000197696	0.00119794	0.00102586	0.000141951	0.000222998	0.00255351	0.000174697	0.00304642	0.00409308	0.00406881	0.00126739	0.00366361	0.00236448	0.00773732	0.00377268
2876	0.03615	0.000230285	0.000308436	8.27945e-05	0.000197696	0.00119794	0.00102586	0.000141951	0.000222998	0.00255351	0.000174697	0.00304642	0.00409308	0.00406881	0.00126739	0.00366361	0.00236448	0.00773732	0.00377268
2893	0.03615	0.000230285	0.000308436	8.27945e-05	0.000197696	0.00119794	0.00102586	0.000141951	0.000222998	0.00255351	0.000174697	0.00304642	0.00409308	0.00406881	0.00126739	0.00366361	0.00236448	0.00773732	0.00377268
2938	0.03615	0.000230285	0.000308436	8.27945e-05	0.000197696	0.00119794	0.00102586	0.000141951	0.000222998	0.00255351	0.000174697	0.00304642	0.00409308	0.00406881	0.00126739	0.00366361	0.00236448	0.00773732	0.00377268
2963	0.03615	0.000230285	0.000308436	8.27945e-05	0.000197696	0.00119794	0.00102586	0.000141951	0.000222998	0.00255351	0.000174697	0.00304642	0.00409308	0.00406881	0.00126739	0.00366361	0.00236448	0.00773732	0.00377268
2974	0.03615	0.000230285	0.000308436	8.27945e-05	0.000197696	0.00119794	0.00102586	0.000141951	0.000222998	0.00255351	0.000174697	0.00304642	0.00409308	0.00406881	0.00126739	0.00366361	0.00236448	0.00773732	0.00377268
3001	0.03615	0.000230285	0.000308436	8.27945e-05	0.000197696	0.00119794	0.00102586	0.000141951	0.000222998	0.00255351	0.000174697	0.00304642	0.00409308	0.00406881	0.00126739	0.00366361	0.00236448	0.00773732	0.00377268
3004	0.03615	0.000230285	0.000308436	8.27945e-05	0.000197696	0.00119794	0.00102586	0.000141951	0.000222998	0.00255351	0.000174697	0.00304642	0.00409308	0.00406881	0.00126739	0.00366361	0.00236448	0.00773732	0.00377268
3054	0.03615	0.000230285	0.000308436	8.27945e-05	0.000197696	0.00119794	0.00102586	0.000141951	0.000222998	0.00255351	0.000174697	0.00304642	0.00409308	0.00406881	0.00126739	0.00366361	0.00236448	0.00773732	0.00377268
3067	0.03615	0.000230285	0.000308436	8.27945e-05	0.000197696	0.00119794	0.00102586	0.000141951	0.000222998	0.00255351	0.000174697	0.00304642	0.00409308	0.00406881	0.00126739	0.00366361	0.00236448	0.00773732	0.00377268
3074	0.03615	0.000230285	0.000308436	8.27945e-05	0.000197696	0.00119794	0.00102586	0.000141951	0.000222998	0.00255351	0.000174697	0.00304642	0.00409308	0.00406881	0.00126739	0.00366361	0.00236448	0.00773732	0.00377268
3098	0.03615	0.000230285	0.000308436	8.27945e-05	0.000197696	0.00119794	0.00102586	0.000141951	0.000222998	0.00255351	0.000174697	0.00304642	0.00409308	0.00406881	0.00126739	0.00366361	0.00236448	0.00773732	0.00377268
3115	0.03615	0.000230285	0.000308436	8.27945e-05	0.000197696	0.00119794	0.00102586	0.000141951	0.000222998	0.00255351	0.000174697	0.00304642	0.00409308	0.00406881	0.00126739	0.00366361	0.00236448	0.00773732	0.00377268
3137	0.03615	0.000230285	0.000308436	8.27945e-05	0.000197696	0.00119794	0.00102586	0.000141951	0.000222998	0.00255351	0.000174697	0.00304642	0.00409308	0.00406881	0.00126739	0.00366361	0.00236448	0.00773732	0.00377268
3138	0.03615	0.000230285	0.000308436	8.27945e-05	0.000197696	0.00119794	0.00102586	0.000141951	0.000222998	0.00255351	0.000174697	0.00304642	0.00409308	0.00406881	0.00126739	0.00366361	0.00236448	0.00773732	0.00377268
1407	0.0361454	0.000103042	0.0010035	0.000760983	0.000316773	0.00204785	0.00349053	0.000547829	0.0053252	9.44817e-05	0.00502867	0.00130194	0.000787746	0.00144705	0.0051709	0.00131988	0.00153129	0.00450567	0.00136203
1434	0.0361454	0.000103042	0.0010035	0.000760983	0.000316773	0.00204785	0.00349053	0.000547829	0.0053252	9.44817e-05	0.00502867	0.00130194	0.000787746	0.00144705	0.0051709	0.00131988	0.00153129	0.00450567	0.00136203
1440	0.0361454	0.000103042	0.0010035	0.000760983	0.000316773	0.00204785	0.00349053	0.000547829	0.0053252	9.44817e-05	0.00502867	0.00130194	0.000787746	0.00144705	0.0051709	0.00131988	0.00153129	0.00450567	0.00136203
1481	0.0361454	0.000103042	0.0010035	0.000760983	0.000316773	0.00204785	0.00349053	0.000547829	0.0053252	9.44817e-05	0.00502867	0.00130194	0.000787746	0.00144705	0.0051709	0.00131988	0.00153129	0.00450567	0.00136203
1095	0.0360909	0.000462616	0.00143996	0.00270942	0.00195483	0.000234604	0.00747472	0.00203287	0.000474317	0.00583324	0.000728988	0.000814131	0.00294639	0.00289484	0.000749429	0.000553598	0.00097935	0.000485145	0.00332242
1295	0.0358142	4.76753e-05	0.00183362	0.000460684	0.000181328	0.000389982	0.00331401	0.00112069	0.00265029	0.00521678	0.00333132	0.0029979	0.00240139	0.00183021	0.00527888	0.000794502	0.00165993	0.0022561	4.88906e-05
1422	0.0358142	4.76753e-05	0.00183362	0.000460684	0.000181328	0.000389982	0.00331401	0.00112069	0.00265029	0.00521678	0.00333132	0.0029979	0.00240139	0.00183021	0.00527888	0.000794502	0.00165993	0.0022561	4.88906e-05
1543	0.0358142	4.76753e-05	0.00183362	0.000460684	0.000181328	0.000389982	0.00331401	0.00112069	0.00265029	0.00521678	0.00333132	0.0029979	0.00240139	0.00183021	0.00527888	0.000794502	0.00165993	0.0022561	4.88906e-05
1638	0.0358142	4.76753e-05	0.00183362	0.000460684	0.000181328	0.000389982	0.00331401	0.00112069	0.00265029	0.00521678	0.00333132	0.0029979	0.00240139	0.00183021	0.00527888	0.000794502	0.00165993	0.0022561	4.88906e-05
1679	0.0358142	4.76753e-05	0.00183362	0.000460684	0.000181328	0.000389982	0.00331401	0.00112069	0.00265029	0.00521678	0.00333132	0.0029979	0.00240139	0.00183021	0.00527888	0.000794502	0.00165993	0.0022561	4.88906e-05
1386	0.0357226	0.00113225	0.000457795	0.00118358	3.20354e-05	9.0864e-05	0.000678203	0.00339918	0.000750817	9.37685e-05	0.00295387	0.00227061	0.00559569	0.000239499	0.00151144	0.00915824	0.00449329	0.00108407	0.000597382
1439	0.0357226	0.00113225	0.000457795	0.00118358	3.20354e-05	9.0864e-05	0.000678203	0.00339918	0.000750817	9.37685e-05	0.00295387	0.00227061	0.00559569	0.000239499	0.00151144	0.00915824	0.00449329	0.00108407	0.000597382
1541	0.0357226	0.00113225	0.000457795	0.00118358	3.20354e-05	9.0864e-05	0.000678203	0.00339918	0.000750817	9.37685e-05	0.00295387	0.00227061	0.00559569	0.000239499	0.00151144	0.00915824	0.00449329	0.00108407	0.000597382
1572	0.0357226	0.00113225	0.000457795	0.00118358	3.20354e-05	9.0864e-05	0.000678203	0.00339918	0.000750817	9.37685e-05	0.00295387	0.00227061	0.00559569	0.000239499	0.00151144	0.00915824	0.00449329	0.00108407	0.000597382
1644	0.0357226	0.00113225	0.000457795	0.00118358	3.20354e-05	9.0864e-05	0.000678203	0.00339918	0.000750817	9.37685e-05	0.00295387	0.00227061	0.00559569	0.000239499	0.00151144	0.00915824	0.00449329	0.00108407	0.000597382
1671	0.0357226	0.00113225	0.000457795	0.00118358	3.20354e-05	9.0864e-05	0.000678203	0.00339918	0.000750817	9.37685e-05	0.00295387	0.00227061	0.00559569	0.000239499	0.00151144	0.00915824	0.00449329	0.00108407	0.000597382
1715	0.0355843	3.52976e-05	0.000881957	0.000471872	0.000349307	0.000574699	0.000178962	0.0010886	0.000909901	0.00341664	0.00289132	0.00188931	0.00167664	0.00229706	0.00336941	0.00401392	0.00356492	0.00622278	0.00175169
1716	0.0355843	3.52976e-05	0.000881957	0.000471872	0.000349307	0.000574699	0.000178962	0.0010886	0.000909901	0.00341664	0.00289132	0.00188931	0.00167664	0.00229706	0.00336941	0.00401392	0.00356492	0.00622278	0.00175169
1728	0.0355843	3.52976e-05	0.000881957	0.000471872	0.000349307	0.000574699	0.000178962	0.0010886	0.000909901	0.00341664	0.00289132	0.00188931	0.00167664	0.00229706	0.00336941	0.00401392	0.00356492	0.00622278	0.00175169
1729	0.0355843	3.52976e-05	0.000881957	0.000471872	0.000349307	0.000574699	0.000178962	0.0010886	0.000909901	0.00341664	0.00289132	0.00188931	0.00167664	0.00229706	0.00336941	0.00401392	0.00356492	0.00622278	0.00175169
1734	0.0355843	3.52976e-05	0.000881957	0.000471872	0.000349307	0.000574699	0.000178962	0.0010886	0.000909901	0.00341664	0.00289132	0.00188931	0.00167664	0.00229706	0.00336941	0.00401392	0.00356492	0.00622278	0.00175169
1758	0.0355843	3.52976e-05	0.000881957	0.000471872	0.000349307	0.000574699	0.000178962	0.0010886	0.000909901	0.00341664	0.00289132	0.00188931	0.00167664	0.00229706	0.00336941	0.00401392	0.00356492	0.00622278	0.00175169
1824	0.0355843	3.52976e-05	0.000881957	0.000471872	0.000349307	0.000574699	0.000178962	0.0010886	0.000909901	0.00341664	0.00289132	0.00188931	0.00167664	0.00229706	0.00336941	0.00401392	0.00356492	0.00622278	0.00175169
1835	0.0355843	3.52976e-05	0.000881957	0.000471872	0.000349307	0.000574699	0.000178962	0.0010886	0.000909901	0.00341664	0.00289132	0.00188931	0.00167664	0.00229706	0.00336941	0.00401392	0.00356492	0.00622278	0.00175169
[truncated: 1,266 more rows]
