# Supplementary material for: Pycnoscelus surinamensis cockroach gut microbiota respond consistently to a fungal diet without mirroring those of fungus-farming termites
Source: PLoS One. 2017 Oct 3;12(10):e0185745. doi: 10.1371/journal.pone.0185745 (PMC5626473; doi:10.1371/journal.pone.0185745)
Supplement: S5 Table — The heatmap scale is the percentage of reads assigned to a given taxon out of the total number of the high-quality filtered and classified reads for the treatment sample. (XLSX) [file pone.0185745.s005.xlsx]

## Sheet: S5 Table
S5 Table. Heatmap of abundances of the 20 bacteria that based on loading values from the PCoA (Table S4), contribute the most to the pattern observed in the PCoA in Figure 4a: the dataset including 18 biological replicates, averaged across technical replicates, for all six diet treatments. The heatmap scale is the percentage of reads assigned to a given taxon out of the total number of the high-q…
OTU	Phylum	Family	Genus	T 0% fungus Repl. 1	T 0% fungus Repl. 2	T 0% fungus Repl. 3	T 20% fungus Repl. 1	T 20% fungus Repl. 2	T 20% fungus Repl. 3	T 40% fungus Repl. 1	T 40% fungus Repl. 2	T 40% fungus Repl. 3	T 60% fungus Repl. 1	T 60% fungus Repl. 2	T 60% fungus Repl. 3	T 80% fungus Repl. 1	T 80% fungus Repl. 2	T 80% fungus Repl. 3	T 100% fungus Repl. 1	T 100% fungus Repl. 2	T 100% fungus Repl. 3
1	Firmicutes	Lactobacillaceae	Lactobacillus_4	1.39398	6.72536	2.82465	8.62069	3.326	3.74175	5.72267	2.44559	5.4292	3.00807	3.25263	4.98899	4.27978	1.63854	3.44828	4.08413	7.55686	5.94277
10	Firmicutes	Leuconostocaceae	Weissella_1	0.855955	1.63854	0.513573	3.88848	3.15481	0.917095	4.5977	1.0516	1.61409	0.782587	3.35045	1.24725	0.978234	0.611396	0.489117	0.684764	0.953778	1.49181
2	Synergistetes	Synergistaceae	Candidatus_Tammella	3.44828	4.13304	3.77843	2.23771	2.20103	3.30154	3.93739	3.69283	2.73906	4.05967	4.76889	3.22817	3.96185	5.52702	3.03253	4.1575	4.1575	2.86134
5	Firmicutes	Lachnospiraceae	Lachnospiraceae_unclassified	0.464661	0.807043	3.44828	2.20103	2.42113	1.43067	1.39398	1.8831	3.79066	2.54341	2.17657	1.65077	3.9863	2.15212	2.42113	3.91294	2.88579	2.59232
11	Proteobacteria	Insect_cluster_II	Insect_cluster_II_unclassified	4.27978	2.86134	2.78797	3.37491	1.10051	2.31108	0.489117	2.4945	2.00538	1.93201	0.953778	0.256787	1.19834	0.978234	1.2717	0.464661	0.464661	0.269014
4	Planctomycetes	Planctomycetaceae	Termite_cockroach_cluster_1	6.82318	7.21448	6.93324	0.0366838	0.269014	0.220103	3.37491	4.18195	3.71729	2.39667	4.01076	1.94424	3.52164	3.79066	4.3776	1.68745	2.98361	1.22279
3	Firmicutes	Lactobacillales_unclassified	Lactobacillales_unclassified	0.782587	2.07875	4.58547	2.45781	2.69014	2.45781	2.95916	1.663	3.64392	3.44828	4.76889	1.90756	5.23355	3.88848	3.39936	4.74444	4.67107	4.94008
44	Bacteroidetes	Bacteroidales_unclassified	Bacteroidales_unclassified	0.122279	0.122279	0	1.21056	0.978234	0.110051	0.366838	0.317926	0.195647	0.146735	0.0978234	1.24725	0.195647	0	0.733676	0.366838	2.15212	0.29347
7	Actinobacteria	Actinomycetaceae_2	Actinomyces_2	0.440205	0.635852	2.89802	1.79751	1.54072	0.623624	0.758132	1.51626	2.29885	2.15212	2.05429	0.623624	3.03253	2.47004	1.95647	2.37222	2.42113	2.27439
12	Bacteroidetes	Porphyromonadaceae_3	Tannerella	0.586941	0.807043	0.586941	1.43067	1.98092	1.21056	0.782587	1.2717	2.64123	1.46735	0.562485	2.42113	0.929323	1.8831	1.39398	2.15212	1.90756	1.19834
20	Bacteroidetes	Porphyromonadaceae_3	Porphyromonadaceae_3_unclassified	0.0978234	0.538029	0.183419	0.880411	2.00538	0.990462	0.586941	0.220103	0.855955	1.68745	0.855955	1.5774	1.14943	0.953778	1.17388	1.17388	1.29616	1.41844
16	Bacteroidetes	Porphyromonadaceae_3	Cluster_IV	1.02715	0.953778	1.10051	0.733676	2.98361	1.1372	0.855955	1.19834	1.12497	1.07606	0.978234	1.28393	1.02715	0.953778	1.2717	0.70922	0.831499	0.733676
31	Proteobacteria	Campylobacteraceae	Sulfurospirillum	1.56517	0.244559	0.696992	0.330154	0.538029	0.29347	1.49181	0.29347	0.70922	0.366838	0.391294	0.696992	0.366838	0.807043	0.635852	0.660308	0.317926	0.146735
8	Proteobacteria	Desulfovibrionaceae	Gut_cluster_3	1.58963	0.929323	0.843727	2.09098	1.39398	1.1372	2.37222	1.68745	1.00269	1.8831	1.98092	1.83419	2.34776	2.17657	1.95647	1.73637	1.41844	2.05429
6	Proteobacteria	Desulfovibrionaceae	Gut_cluster_3	1.71191	1.46735	1.61409	2.23771	2.44559	1.90756	2.17657	2.1032	1.83419	2.34776	1.83419	1.50404	2.05429	2.17657	2.29885	2.7146	1.51626	2.42113
53	Actinobacteria	Actinobacteria_unclassified	Actinobacteria_unclassified	0.440205	0.807043	0.330154	1.3573	0.391294	0.586941	0.244559	0.0244559	0.171191	0.0489117	0.29347	0.183419	0.171191	0.953778	0.0244559	0.660308	0.220103	0.391294
15	Bacteroidetes	Porphyromonadaceae_2	Porphyromonadaceae_2_unclassified	0.195647	0.41575	0.256787	1.50404	1.85865	1.46735	0.855955	1.0516	0.953778	1.39398	1.14943	2.12766	2.12766	1.2717	1.85865	0.684764	1.24725	1.56517
14	Proteobacteria	Betaproteobacteria_unclassified	Betaproteobacteria_unclassified	1.29616	0.953778	1.02715	1.5774	0.831499	2.67792	0.684764	1.32062	1.34507	1.41844	1.10051	1.24725	1.61409	1.71191	1.22279	1.34507	0.758132	0.489117
9	Bacteroidetes	Porphyromonadaceae_Gut_group	Termite_cluster_I	1.51626	1.58963	2.60455	0.843727	1.63854	2.34776	1.22279	1.56517	1.71191	1.80973	1.46735	1.90756	1.8831	1.8831	1.95647	2.07875	1.71191	1.12497
56	Firmicutes	Peptostreptococcaceae	Peptostreptococcaceae_unclassified	0	0.0244559	0.0366838	1.50404	1.10051	1.87087	0	0.0978234	0.171191	0.0733676	0.0733676	0.146735	0.317926	0.220103	0.41575	0.440205	0.489117	0.29347
			Abundance in community (%)	28.6378	34.9474	37.0506	40.3155	34.8496	30.741	34.8741	30.0807	37.9555	34.0426	36.1213	32.0249	40.3766	36.0479	35.3387	36.8305	39.9609	33.7246
			Scale	1	2	3	4	5	6	7	8	9	10
