# Supplementary material for: Pycnoscelus surinamensis cockroach gut microbiota respond consistently to a fungal diet without mirroring those of fungus-farming termites
Source: PLoS One. 2017 Oct 3;12(10):e0185745. doi: 10.1371/journal.pone.0185745 (PMC5626473; doi:10.1371/journal.pone.0185745)
Supplement: S6 Table — Relative abundances from cockroach samples were averaged across technical replicates to give 3 biological replicates for each diet treatment. Loading values were calculated via Principal Component analysis (PCA) of relative abundance data. The total contribution of each OTU to the pattern observed in the PCoA is calculated via the sum of loading values across all 11 principal components. OTUs are ordered according to their total contribution. (XLSX) [file pone.0185745.s006.xlsx]

## Sheet: S6 Table
S6 Table. Loading values of OTUs that contribute to the pattern observed in the PCoA in Figure 4b, including gut samples from cockroaches fed only on 0% and 100% fungal biomass and including five samples from Odontotermes sp. Relative abundances from cockroach samples were averaged across technical replicates to give 3 biological replicates for each diet treatment. Loading values were calculated …
OTU	Contribution	PC1	PC2	PC3	PC4	PC5	PC6	PC7	PC8	PC9	PC10	PC11
1	2.5096	0.318488	0.242347	0.0688285	0.141732	0.118993	0.0351615	0.638458	0.124645	0.273422	0.198289	0.349233
2	1.95304	0.359706	0.707416	0.00951564	0.0474455	0.0306196	0.00982514	0.13467	0.154291	0.0950848	0.170902	0.233566
8	1.8015	0.139235	0.287037	0.0369594	0.0591007	0.0420257	0.0154323	0.192799	0.159298	0.378102	0.156096	0.335412
9	1.39561	0.232246	0.103655	0.0199144	0.0367543	0.0181238	0.00156163	0.0851458	0.327032	0.0189056	0.478108	0.0741667
4	1.38091	0.149165	0.0670988	0.0210367	0.0148604	0.0119704	0.0110691	0.234752	0.41699	0.178975	0.174189	0.100807
46	1.18244	0.0489898	0.0910491	0.0157914	0.0180563	0.00393609	0.00192597	0.17337	0.339473	0.24405	0.223369	0.0224319
10	1.17989	0.35182	0.0812171	0.362358	0.0140134	0.146398	0.0036555	0.0708997	0.0561831	0.0451264	0.00282231	0.0454002
3	1.16061	0.211876	0.144563	0.0172536	0.0328785	0.0134702	0.000611615	0.0207565	0.0351414	0.108477	0.152465	0.423116
32	1.04133	0.0447016	0.107527	0.00715353	0.00253779	0.016052	0.00537455	0.152454	0.145912	0.306508	0.221237	0.031868
97	0.965945	0.0320796	0.100454	0.00371658	0.00596768	0.0164976	0.0115125	0.12548	0.201526	0.216092	0.132759	0.119861
11	0.964442	0.123314	0.0957664	0.0171079	0.0216934	0.00552156	0.00472898	0.00687215	0.224838	0.201746	0.11595	0.146903
72	0.9483	0.0324032	0.100802	0.00454136	0.0027513	0.0122566	0.0100392	0.0950657	0.214982	0.240432	0.0985297	0.136496
6	0.931052	0.145557	0.11604	0.0190911	0.0153215	0.00887103	0.00832047	0.143138	0.0136979	0.0548294	0.00177232	0.404414
39	0.888481	0.148015	0.0310454	0.0912606	0.265561	0.0980263	0.177291	0.0166729	0.0238052	0.0226659	0.00247507	0.0116618
7	0.865802	0.155814	0.0229146	0.0111327	0.000103072	0.0260997	0.017331	0.270694	0.052916	0.19994	0.0521987	0.0566586
166	0.859756	0.0569815	0.0121589	0.113102	0.0206196	0.483573	0.0313517	0.0910805	0.0271514	0.0165448	0.000677162	0.00651551
17	0.826845	0.0612018	0.134984	0.011741	0.00803983	0.00595835	0.00350842	0.087409	0.0701062	0.174423	0.231628	0.0378454
96	0.758123	0.0892634	0.00964496	0.373828	0.0076718	0.0811322	0.0727785	0.047875	0.038835	0.0199544	0.0034952	0.0136447
75	0.755008	0.0966187	0.0207361	0.0242811	0.128264	0.312761	0.0565197	0.0630671	0.026715	0.0159227	0.00200267	0.00811968
34	0.726797	0.0369908	0.119108	0.0124108	0.0174671	0.0115507	0.00476961	0.0426477	0.0998009	0.16831	0.113003	0.100739
14	0.709282	0.0770791	0.0419718	0.0139105	0.0188685	0.00843579	0.000560384	0.0163055	0.20529	0.0707852	0.176848	0.0792279
98	0.708781	0.0377896	0.136675	0.0149415	0.0200588	0.0100571	0.0049915	0.069248	0.0236551	0.0265373	0.190391	0.174437
124	0.708602	0.0326572	0.104785	0.0114821	0.01924	0.0157908	0.00399017	0.0843748	0.0373418	0.0639385	0.171571	0.16343
262	0.701505	0.0363483	0.000567343	0.274389	0.120463	0.00356665	0.149044	0.0604741	0.032872	0.0128717	0.0023799	0.00852925
13	0.699716	0.0689729	0.168311	0.0141077	0.0104165	0.0049309	0.00439248	0.0833064	0.00920746	0.108421	0.120712	0.106937
86	0.690628	0.0770189	0.0164205	0.0962149	0.0937954	0.091299	0.233057	0.0368291	0.0181668	0.0184377	0.00149053	0.00789876
55	0.688762	0.0179316	0.0155687	0.271568	0.11839	0.00469653	0.150087	0.0460539	5.57416e-05	0.0309055	0.0122967	0.0212094
23	0.68781	0.163496	0.0371222	0.00774662	0.230466	0.150768	0.0480515	0.00492275	0.0184497	0.015677	0.00116802	0.00994195
5	0.678295	0.11203	0.0935092	0.0187693	0.0216403	0.00365346	0.00314595	0.0691168	0.188133	0.0800346	0.0496946	0.038568
141	0.667393	0.0465106	0.0136972	0.0289026	0.253773	0.0621798	0.224357	0.0257866	0.00473204	0.00543832	0.00160782	0.000407658
88	0.66377	0.0794423	0.0117113	0.102444	0.139041	0.0917111	0.0924897	0.0778536	0.0375378	0.0190608	0.000996401	0.0114816
159	0.653061	0.0560523	0.00923281	0.14146	0.0604575	0.102549	0.243158	0.0126177	0.00848222	0.0124785	0.000693394	0.00588093
275	0.639195	0.0331567	0.000517527	0.250296	0.109886	0.00325348	0.135957	0.0551642	0.0299857	0.0117415	0.00217094	0.00706562
111	0.633633	0.0757688	0.0145778	0.0329653	0.0659878	0.251139	0.0805567	0.0618654	0.026639	0.0141297	0.00198256	0.00802074
92	0.633421	0.0488841	0.0114198	0.13503	0.179036	0.126018	0.0844709	0.0232816	0.0117129	0.00630067	0.00225822	0.00501018
30	0.617194	0.128778	0.0262192	0.0551245	0.153042	0.137487	0.00582657	0.0450139	0.0310725	0.0211415	0.00144892	0.0120399
70	0.588841	0.0641418	0.0132508	0.126451	0.232804	0.0259318	0.0303654	0.0510291	0.0220034	0.0132052	0.00221449	0.00744324
79	0.584249	0.084979	0.0126936	0.16006	0.0922617	0.0741832	0.0588009	0.0400526	0.0298111	0.0193538	0.000753951	0.0112986
56	0.56043	0.102481	0.0229424	0.016708	0.208276	0.0686886	0.0897863	0.0170952	0.0162807	0.0104344	0.00202298	0.00571468
12	0.559509	0.0703409	0.0986981	0.0116757	0.00910634	0.00462995	0.00416543	0.0852037	0.0735229	0.053902	0.0959603	0.0523039
144	0.556751	0.0605777	0.0109868	0.0984815	0.063054	0.0464617	0.243376	0.00537888	0.00934047	0.0132092	0.000531729	0.00535295
27	0.547227	0.0491603	0.0341402	6.23486e-06	0.00718757	0.015116	0.00585607	0.113158	0.0300601	0.142623	0.0541609	0.0957589
77	0.546377	0.0403295	0.140434	0.0098215	0.00638511	0.00380613	0.00478087	0.0564289	0.0712185	0.0580828	0.00490537	0.150185
122	0.529824	0.0747449	0.0128267	0.108913	0.035009	0.0744265	0.145452	0.0300972	0.0213633	0.0170778	0.00122877	0.00868395
37	0.528669	0.0424426	0.0420805	0.00821504	0.0149705	0.0104867	0.000971108	0.0508646	0.0553298	0.147856	0.0844109	0.0710411
48	0.528374	0.0686381	0.0232156	0.0139594	0.0309085	0.0277794	0.00946215	0.156513	0.0411645	0.001113	0.104257	0.0513634
110	0.527168	0.0553797	0.015541	0.0756892	0.176531	0.0421791	0.144397	0.0142128	0.00100258	0.00111666	0.000646346	0.000472618
29	0.519815	0.0421528	0.0987015	0.00921076	0.00774931	0.00171794	0.00198011	0.0504929	0.0706811	0.0689838	0.11187	0.056275
57	0.507423	0.0922795	0.022013	0.0350225	0.182066	0.00343174	0.141968	0.00732865	0.0111283	0.00637011	0.00129971	0.0045154
26	0.506366	0.0493246	0.0415701	1.28744e-05	0.0069255	0.0145608	0.00650526	0.112164	0.0377729	0.0566748	0.109672	0.0711828
132	0.496996	0.0319776	0.00771731	0.112075	0.153149	0.119654	0.0431122	0.0131361	0.00693676	0.00416678	0.00205157	0.00301945
315	0.488327	0.0270987	0.0054876	0.0567003	0.0288944	0.26016	0.031415	0.0502216	0.01483	0.00918261	0.00025755	0.00407898
292	0.479549	0.0273443	0.0057285	0.0326345	0.0541974	0.070122	0.253959	0.0240158	0.00241048	0.0064685	0.000315002	0.00235435
25	0.475267	0.0534473	0.0248995	0.0025273	0.00522222	0.000803483	0.000606358	0.0171146	0.186281	0.0675241	0.0504058	0.066435
108	0.474992	0.0538568	0.0143138	0.0549904	0.124145	0.105079	0.103872	0.016913	0.000267176	0.000138675	0.000211645	0.00120457
18	0.472821	0.052492	0.0339102	0.00649655	0.00774549	0.00153619	0.000179062	0.000112265	0.0881963	0.0982167	0.161691	0.022245
112	0.467838	0.0557863	0.0151516	0.0516621	0.166997	0.102547	0.0452485	0.0264148	0.00317349	0.00030498	0.000317169	0.000235369
150	0.454657	0.0557585	0.0115851	0.0547124	0.111395	0.0260498	0.166183	0.0102955	0.00512792	0.00916665	0.000668822	0.0037141
106	0.438634	0.0483987	0.0104239	0.0842118	0.134024	0.059667	0.0473035	0.0271842	0.013489	0.00786681	0.00142589	0.00463882
52	0.433895	0.02783	0.000158196	0.00448232	0.00453859	0.00017151	0.0013075	0.0361467	0.131563	0.0775114	0.117847	0.0323394
142	0.428203	0.0396777	0.00837759	0.0970081	0.146807	0.0424024	0.0233191	0.040421	0.0151861	0.00882796	0.00133074	0.00484496
181	0.396237	0.0178268	0.0665642	0.00661191	0.00914421	0.0061163	0.00239437	0.0220658	0.052591	0.0749071	0.0744467	0.0635683
95	0.393104	0.0769463	0.0133647	0.0641432	0.0453103	0.0679998	0.0246708	0.0477496	0.0262717	0.016636	0.000721686	0.00928975
49	0.390258	0.0435661	0.0221226	0.000850253	0.00241767	0.00814305	0.00405203	0.0560639	0.106109	0.0516174	0.0441576	0.0511591
224	0.388092	0.0388817	0.00361945	0.178906	0.0178437	0.0294965	0.0562453	0.0267751	0.0192969	0.00916043	0.00168186	0.00618497
62	0.385315	0.0347338	0.0277935	0.00107135	0.000474918	0.00279687	0.00122172	0.019069	0.0657983	0.0687251	0.12207	0.0415605
19	0.380053	0.0562122	0.0582059	0.004741	0.0129729	0.00997032	0.00336992	0.0551353	0.00359864	0.0325059	0.0580344	0.0853062
16	0.379358	0.0847144	0.0554837	0.00486948	0.0054302	0.00423702	0.0037176	0.0539737	0.0400979	0.00878623	0.0253763	0.0926715
15	0.370496	0.0758627	0.0271384	0.0104654	0.0182174	0.0104288	0.00217882	0.0471179	0.0531156	0.0382024	0.083201	0.00456787
146	0.368917	0.04695	0.0127609	0.0353419	0.176722	0.0194181	0.0586086	0.0159467	0.00145354	0.000266257	0.000831491	0.00061736
228	0.368268	0.035031	0.00782987	0.0273281	0.0910634	0.0479273	0.13437	0.0173507	0.000197864	0.00491957	0.000269036	0.00198126
214	0.364511	0.041628	0.00423638	0.176659	0.0184454	0.0364798	0.0291255	0.0214803	0.0180989	0.0108644	0.00139978	0.00609314
38	0.362789	0.0490986	0.0404048	0.00189808	0.00236687	0.00250377	0.00104129	0.0210194	0.0515369	0.104525	0.00102066	0.0873739
220	0.358871	0.0283158	0.00844261	0.033583	0.141499	0.0108657	0.119052	0.0112626	0.0021624	0.00250034	0.000813512	0.000374632
213	0.357529	0.0302924	0.00878762	0.0371698	0.139505	0.019118	0.113437	0.00602039	0.000681794	0.00156552	0.000868328	8.43506e-05
73	0.354813	0.0220854	0.00323027	0.00373792	0.00449373	0.00133826	0.000448374	0.0215585	0.117683	0.0585046	0.0981357	0.0235976
235	0.350166	0.0177031	0.0620318	0.00332745	0.000471808	0.00591176	0.00413505	0.0522238	0.0539963	0.0441858	0.0457583	0.060421
20	0.344019	0.0601397	0.0347474	0.00657571	0.00281041	0.00805164	0.00615042	0.0923786	0.00181235	0.0654779	0.0418609	0.0240138
131	0.343943	0.0208822	0.0639313	0.00411776	0.00144722	0.00401019	0.00348028	0.0405306	0.0543228	0.0468261	0.0391516	0.0652428
91	0.336905	0.0628809	0.013825	0.0706267	0.0688274	0.0442433	0.0240348	0.0230197	0.0137984	0.00925783	0.00093005	0.00546046
163	0.336502	0.0328063	0.00774663	0.053663	0.0500891	0.108119	0.0683645	0.0050847	0.00242303	0.00467098	0.00124807	0.00228664
120	0.33616	0.0121954	0.0258478	0.00126242	0.00309742	0.00569594	0.00427123	0.0464223	0.066127	0.0708784	0.0747384	0.0256241
65	0.333246	0.0216901	0.0396269	0.000787218	0.00114406	0.00249523	0.000487772	0.0103043	0.0529271	0.0805141	0.0594804	0.0637886
172	0.332973	0.0143905	0.0207163	0.0385628	0.00385508	0.0530231	0.116075	0.000557063	0.0256028	0.0288647	0.0105987	0.0207271
257	0.32894	0.0255361	0.000331364	0.110562	0.0322473	0.00132504	0.0984154	0.0284454	0.0126743	0.00968306	0.00199236	0.00772786
355	0.328909	0.0193026	0.00394494	0.0214399	0.0422761	0.0499609	0.167698	0.0175224	0.00146851	0.00351477	0.00077502	0.00100581
21	0.328669	0.0434473	0.00787552	0.00286522	9.37353e-05	0.00709156	0.0037463	0.0595691	0.0518076	0.0591295	0.056972	0.0360713
102	0.32847	0.0694441	0.0149038	0.00415445	0.0579066	0.0252243	0.116831	0.0107773	0.0113749	0.0117158	0.000213411	0.00592446
107	0.326512	0.0326067	0.018771	0.00444633	0.00566813	0.0040662	0.00832441	0.0599203	0.00634459	0.122445	0.0288662	0.0350529
201	0.326127	0.0339478	0.00852634	0.00556117	0.120239	0.0241092	0.125925	0.00213583	0.00340956	0.000150021	0.00111601	0.00100717
67	0.318878	0.029293	0.0436914	0.00101816	0.00488147	0.00405306	0.0020176	0.0329467	0.0476362	0.079139	0.00265091	0.071551
135	0.31863	0.048033	0.0123804	0.0421599	0.110063	0.0409838	0.0514063	0.00854012	0.00152952	0.00194401	0.000322279	0.0012678
31	0.315737	0.0547536	0.00391595	0.00356372	0.000741608	0.00731614	0.00376438	0.066233	0.0358349	0.0813709	0.0081281	0.0501147
58	0.315705	0.0245884	0.0527524	0.00625014	0.0100567	0.00723148	0.00164402	0.0375349	0.0357929	0.0128067	0.0572792	0.0697684
68	0.311711	0.0738146	0.0165515	0.0418399	0.00358954	0.108331	0.036381	0.00681185	0.0111143	0.00816263	0.000454938	0.00465987
24	0.311557	0.049974	0.0208738	0.00389764	0.000489069	0.00947369	0.00578221	0.0846717	0.0516959	0.00704199	0.0677779	0.00987863
158	0.305391	0.0530509	0.00907893	0.106482	0.0592528	0.00183179	0.0324755	0.012886	0.0136591	0.00958751	0.00131993	0.00576686
221	0.302741	0.0233414	0.00531771	0.0363395	0.0520096	0.0931281	0.0788899	0.00509563	0.00165407	0.00404669	0.00110157	0.00181634
155	0.301342	0.0335892	0.00752716	0.0792542	0.0982492	0.00764312	0.0310604	0.0236833	0.00989539	0.00580019	0.0010887	0.00355142
140	0.300125	0.0428608	0.00925465	0.0420174	0.0456531	0.0155993	0.100399	0.0232009	0.0116801	0.00527091	0.000282418	0.00390647
22	0.298293	0.0541228	0.0249798	0.00600949	0.00518513	0.00339998	0.00368738	0.0500529	0.0199177	0.0358131	0.0915386	0.00358654
45	0.296029	0.0298746	0.018992	0.000355339	0.00167993	0.00559887	0.0025098	0.0377701	0.0637368	0.0579782	0.0236828	0.0538509
81	0.294754	0.0751381	0.0168956	0.010709	0.0758938	0.0819104	0.0118831	0.000240766	0.00926026	0.00785624	0.000239074	0.00472787
441	0.292657	0.0171114	0.0035244	0.0218894	0.0323001	0.0423479	0.154809	0.0141673	0.00120138	0.00408603	0.000175218	0.00104458
260	0.290438	0.0323242	0.00617435	0.0351187	0.0338634	0.000309982	0.165021	0.00222935	0.00441669	0.00769346	0.000116391	0.00317106
151	0.287128	0.0473986	0.00959505	0.0436429	0.0666028	0.0203436	0.0711519	0.00876349	0.00967597	0.00502804	0.000999201	0.00392619
121	0.285094	0.0241137	0.0886088	0.00640278	0.00437219	0.00195754	0.00191154	0.0354474	0.00472493	0.0349112	0.0070737	0.0755704
186	0.280994	0.0398492	0.00809338	0.0582198	0.0912901	0.0411595	0.0264898	0.00305908	0.0055806	0.0037962	0.00104064	0.00241519
209	0.280819	0.0199569	0.00490811	0.0610364	0.0761483	0.0893307	0.019085	0.00266464	0.00289589	0.00209711	0.00117207	0.00152335
35	0.27891	0.0406196	0.0279257	0.00305968	0.00285745	0.00236813	0.00240276	0.0421323	0.0514862	0.053279	0.0286635	0.0241157
42	0.276071	0.0361914	0.00433125	0.0027488	0.00237947	0.00205541	0.00254923	0.0233136	0.0688738	0.0532761	0.0712186	0.00913311
54	0.27257	0.0237917	0.00281898	0.00221352	0.001182	0.0064571	0.00340705	0.0743481	0.113037	0.0227302	0.0107406	0.0118443
53	0.27006	0.0441971	0.0516234	0.0022311	0.00440506	0.000743327	7.32893e-06	0.00721753	0.0109825	0.0426204	0.0332177	0.0728144
28	0.270053	0.0438967	0.0312346	0.00245508	0.00361366	0.00106377	0.00130988	0.0173702	0.0279626	0.0189228	0.0610053	0.0612183
103	0.26815	0.0594869	0.012391	0.0188401	0.0328296	0.0547663	0.0489932	0.0131014	0.0118403	0.00983865	0.000523311	0.00553937
127	0.264095	0.0518964	0.0127429	0.0350241	0.0941256	0.0277128	0.029558	0.00320646	0.00391831	0.00378417	0.000299457	0.00182689
310	0.260413	0.022852	0.00337351	0.0202206	0.0372085	0.0903345	0.0314223	0.031823	0.0127537	0.00628572	0.000462421	0.0036768
487	0.258903	0.0157575	0.0030004	0.0230977	0.017565	0.137949	0.0168825	0.0279333	0.00868375	0.00531181	0.000190903	0.00253131
528	0.257851	0.0142948	0.00289475	0.0299099	0.015242	0.137237	0.0165717	0.0264923	0.00782297	0.0048439	0.00013586	0.00240567
148	0.256149	0.0464329	0.00776489	0.0378421	0.0646441	0.00426427	0.0301753	0.0319144	0.0174118	0.00967556	0.000224648	0.00579921
217	0.253955	0.0207092	0.00492445	0.0636942	0.0765168	0.0389554	0.0267365	0.0113196	0.00507655	0.00296058	0.000992335	0.00206999
306	0.252696	0.0210769	0.00552529	0.0316809	0.0589271	0.0736156	0.0459507	0.00960979	0.00335697	0.00153688	0.000475323	0.00094047
226	0.250985	0.0281664	0.00594309	0.0220056	0.045593	0.0271807	0.107365	0.00538103	0.00571012	0.00136586	0.00071868	0.0015557
531	0.250235	0.014004	0.00283916	0.0291553	0.0150013	0.13247	0.0167065	0.025631	0.00758952	0.00472243	0.000125582	0.00198966
293	0.246833	0.0190852	0.00571864	0.0216183	0.0996881	0.00661011	0.0816682	0.00806096	0.00161459	0.00179859	0.000586924	0.00038377
118	0.245004	0.00476954	0.0131653	0.0106262	0.0368715	0.0215269	0.0430337	0.0168592	0.0336604	0.0270316	0.0128944	0.0245651
40	0.244495	0.0460447	0.00311078	0.00538645	0.00622878	0.000191474	0.00211588	0.0353432	0.0643663	0.0756408	0.0013901	0.00467691
268	0.243705	0.0301136	0.0035282	0.118727	0.0047636	0.0293013	0.0197603	0.0138189	0.0121074	0.00640196	0.00113051	0.00405198
101	0.241218	0.0186779	0.0237987	0.00213416	0.000477033	0.00327374	0.00278611	0.0299768	0.04886	0.050911	0.0349653	0.0253576
312	0.239871	0.0201884	0.00354509	0.0506953	0.0422673	0.0158823	0.0917857	0.00597637	0.00573358	0.00128551	0.000937114	0.00157456
333	0.235781	0.0154393	0.00475922	0.0170504	0.0863043	0.0232475	0.0736982	0.00986484	0.00220296	0.00206301	0.000465408	0.000685817
61	0.23474	0.00255538	0.0208949	0.011725	0.0507266	0.00570267	0.0411152	0.00376095	0.0210662	0.0185769	0.0492044	0.00941171
137	0.23384	0.0420608	0.0101269	0.0705905	0.028238	0.0561176	0.00644279	0.00601602	0.0057089	0.00484279	0.000862854	0.00283249
74	0.233348	0.0260147	0.0358701	0.000441177	0.000848159	0.0012777	0.000330971	0.0106872	0.0151548	0.058751	0.0253609	0.0586116
100	0.230725	0.0587178	0.0139289	0.0815624	0.00981505	0.0321912	0.00263253	0.0111572	0.0086738	0.00731284	0.000760106	0.0039731
297	0.230527	0.0226205	0.00484382	0.0259346	0.0528782	0.0448263	0.0640153	0.0105156	0.000513159	0.00289674	0.000231469	0.00125112
168	0.229086	0.0372022	0.00791685	0.0455414	0.0497783	0.0339307	0.00841193	0.0241801	0.0107925	0.00685019	0.00043106	0.00405044
99	0.228392	0.0173538	0.0315194	0.00403882	0.00615418	0.00367161	0.00152497	0.014034	0.0270532	0.0682561	0.0480974	0.00668816
76	0.22538	0.0239333	0.0144174	0.000439519	0.00135615	0.00452648	0.00294499	0.0329476	0.0674148	0.0350097	0.030173	0.0122166
332	0.22521	0.0111471	0.026591	0.00100765	0.00114156	0.00147621	0.00013431	0.00139392	0.0507354	0.0579776	0.0293442	0.0442609
133	0.220932	0.0467225	0.0106046	0.0253465	0.0201828	0.0487508	0.0485706	0.00602163	0.00722806	0.00460874	3.9431e-05	0.00285642
36	0.218823	0.0348071	0.0212468	0.00157542	8.89733e-05	0.00433396	0.00259033	0.0398567	0.0256798	0.0049378	0.0543042	0.0294025
147	0.218438	0.0456266	0.0103614	0.0385753	0.0219949	0.0407171	0.0245909	0.0173452	0.00928869	0.00612396	0.000103411	0.00371025
164	0.215772	0.0399893	0.00774574	0.0101563	0.0539711	0.00728462	0.0544825	0.0178489	0.0108285	0.00848997	0.000451373	0.00452338
139	0.215314	0.0207394	0.0313407	0.00421669	0.00662316	0.00415732	0.000456449	0.0199067	0.0373303	0.0298945	0.0174217	0.0432274
210	0.214602	0.0356511	0.00581603	0.080976	0.0219979	0.0418586	0.00101085	0.00717787	0.00954955	0.0060425	0.000795666	0.00372604
44	0.213548	0.0306897	0.0169324	0.00353915	0.00133237	0.00426038	0.0031015	0.0516243	0.0226068	0.0307685	0.0302226	0.0184701
463	0.209384	0.0163326	0.00344327	0.0183012	0.00310661	0.0911729	0.049811	0.0154873	0.00538966	0.00460738	8.30723e-05	0.00164898
195	0.208685	0.0362027	0.00841378	0.0316605	0.0376804	0.0532962	0.0153781	0.0115277	0.00630578	0.00521641	0.000156946	0.00284677
659	0.207053	0.0107272	0.000167435	0.0809782	0.0355513	0.0010526	0.0439861	0.0178472	0.00970126	0.00379873	0.000702362	0.00254115
184	0.20556	0.0145713	0.0510614	0.00332522	0.00137414	0.00264217	0.00218499	0.0294839	0.0224508	0.0144595	0.0146292	0.049377
174	0.204494	0.0368374	0.00650997	0.0282636	0.0403015	0.0402415	0.0147171	0.015809	0.0111691	0.00667807	3.64923e-05	0.00393019
366	0.20307	0.00524959	0.0182532	0.000946414	0.00106468	0.00324505	0.000967721	0.0296846	0.0351276	0.0589141	0.0417737	0.00784311
289	0.198299	0.0122317	0.00307681	0.0427315	0.0519696	0.0566807	0.0242452	0.00262362	0.001961	0.00107715	0.000766208	0.000935567
679	0.198262	0.0102839	0.000160516	0.077632	0.0340822	0.0010091	0.0421685	0.0171098	0.00930038	0.00364176	0.000673339	0.00220089
609	0.196402	0.0114522	0.000468268	0.0578548	0.0319727	0.0270877	0.0318555	0.0194071	0.0092605	0.00398123	0.000573566	0.00248875
261	0.19553	0.0258338	0.00519141	0.0190155	0.0227968	0.06238	0.0226406	0.0201271	0.0084755	0.00587664	6.27132e-05	0.00312987
353	0.192826	0.0177015	0.00209989	0.0618606	0.0103347	0.0162219	0.0570466	0.0127012	0.00833048	0.00322894	0.00065492	0.00264478
153	0.19271	0.0135076	0.0332597	0.0019791	0.000842689	0.00478767	0.00257342	0.0426654	0.0049342	0.0130477	0.0612692	0.013843
156	0.190554	0.0410452	0.00862425	0.02662	0.0244514	0.0225519	0.024363	0.0215562	0.0109588	0.00667141	0.000111898	0.00360033
325	0.190379	0.020207	0.00302929	0.040517	0.0188833	0.0278064	0.0617204	0.00470128	0.0058017	0.00517922	4.64125e-05	0.00248703
400	0.187537	0.0196433	0.00276158	0.0571342	0.00412001	0.0151187	0.072103	0.00309161	0.00545804	0.00519328	0.000333659	0.00257966
264	0.186168	0.0172754	0.00396509	0.0230061	0.0262187	0.0544362	0.0520635	0.00327597	0.00316646	0.00114552	0.000351637	0.00126309
162	0.184315	0.0179852	0.0391943	7.44195e-05	0.00181753	0.00132644	0.000709472	0.0114368	0.0198677	0.0332411	0.00364819	0.0550136
128	0.183311	0.00400621	0.0118141	0.00616831	0.0344072	0.0573335	0.034844	0.00205256	0.0129416	0.00942581	0.00131178	0.00900632
51	0.182061	0.0273451	0.0134073	0.00266454	0.00563598	0.00377593	0.00115529	0.0207688	0.0222738	0.0252696	0.0414934	0.0182716
308	0.180321	0.0192675	0.00414099	0.0306082	0.0240392	0.0540138	0.0191137	0.0161954	0.00614852	0.00440007	0.000212009	0.00218199
736	0.179892	0.0093087	0.000145295	0.0702703	0.0308503	0.00091341	0.0381697	0.0154873	0.00841845	0.00329642	0.000609488	0.00242251
41	0.1795	0.0314499	0.00468944	0.00216523	0.00102147	0.00355551	0.0020888	0.0355095	0.0104269	0.0267239	0.0322951	0.0295747
219	0.179379	0.0271595	0.00673559	0.020974	0.0430927	0.0343311	0.0400048	0.00251234	0.00193064	0.00132941	9.75845e-05	0.00121135
356	0.176726	0.0204393	0.00330874	0.0499665	0.0196797	0.0186262	0.0524789	0.000847954	0.0045214	0.00432139	0.000395541	0.00214049
247	0.175355	0.0104118	0.0245351	0.00074732	0.000929557	0.00141344	0.000293386	0.00479702	0.0316918	0.0381172	0.0254839	0.0369344
252	0.174057	0.0295565	0.00605134	0.00406677	0.00721655	0.0423441	0.0569638	0.0120291	0.00690669	0.00613751	7.19109e-05	0.00271314
171	0.17316	0.0404003	0.00821045	0.00554218	0.00163584	0.0199719	0.0722053	0.00646409	0.00754622	0.00735607	0.000110202	0.00371745
191	0.17178	0.0379781	0.00796456	0.0116429	0.0377399	0.00251068	0.0547621	0.00371022	0.00609257	0.00608686	0.000241646	0.00305052
313	0.169919	0.0232238	0.00407459	0.0423335	0.0242	0.00818912	0.0532054	0.00215682	0.00489392	0.00466971	0.000393273	0.0025783
241	0.169671	0.0253203	0.00487415	0.0156182	0.00172123	0.0189847	0.0787161	0.0116542	0.00742593	0.00276822	0.000352384	0.00223526
134	0.169542	0.0177293	0.00788419	0.000619541	0.000317234	0.00253831	0.00102188	0.0183697	0.0280404	0.046762	0.0209512	0.0253078
432	0.168654	0.0157641	0.00177837	0.0607536	0.000140717	0.00453998	0.0578026	0.0135908	0.00803352	0.00296711	0.000770833	0.0025123
116	0.166931	0.0163623	0.00484496	0.00997945	0.00944036	0.0354308	0.0760476	0.0104231	0.00180345	0.000524517	0.00141385	0.000660348
189	0.166834	0.0106916	0.037624	0.00221847	5.80483e-05	0.00328363	0.00187312	0.0316267	0.00338828	0.0146262	0.0373514	0.0240926
115	0.166556	0.0125066	0.0364049	0.00347421	0.00409775	0.00160217	0.000479536	0.000519635	0.0251026	0.0418288	0.0174867	0.0230526
175	0.166146	0.0149527	0.0241602	0.00297921	0.00424574	0.00239546	0.000595672	0.0109949	0.0195272	0.0239278	0.0387688	0.0235983
738	0.166026	0.00364692	0.0101129	6.34978e-05	0.00149544	0.00281046	0.00196278	0.0190789	0.0412115	0.0461761	0.0235368	0.0159311
668	0.165853	0.00955419	0.00196207	0.0127284	0.0181822	0.0247652	0.0868522	0.00810584	0.000704711	0.00227477	9.76837e-05	0.000626153
208	0.164881	0.0118305	0.0113245	0.00123377	0.000307875	0.00190104	0.00190997	0.0178508	0.035747	0.0546645	0.00735855	0.020752
373	0.164874	0.0199876	0.00392501	0.00503709	0.0148072	0.0564085	0.0410955	0.0112423	0.00552486	0.00458377	0.000264849	0.00199727
198	0.164069	0.0349732	0.00715461	0.0074832	0.00994427	0.0181306	0.0672229	0.00390402	0.00603793	0.00624356	4.236e-05	0.00293259
109	0.161814	0.0163443	0.0133925	0.000214013	9.25383e-05	0.00192406	0.00136161	0.012026	0.0492465	0.00906536	0.034475	0.0236725
104	0.161295	0.0138978	0.0300698	0.00324397	0.00529962	0.00282959	0.00276992	0.00250788	0.0299509	0.0481744	0.00609583	0.0164557
113	0.161288	0.012181	0.0126268	0.00875769	0.00121016	0.0113171	0.00240493	0.0207646	0.0180385	0.0198765	0.041689	0.0124218
781	0.160961	0.00833351	0.000130074	0.0629087	0.0276183	0.00081772	0.034171	0.0138648	0.00753652	0.00295108	0.000545637	0.0020838
47	0.160872	0.0379764	0.000840862	0.00379287	0.00220237	0.00217327	0.00282757	0.0353937	0.0178435	0.0356373	0.0170487	0.00513567
177	0.160467	0.00875319	0.0209222	0.00119976	0.000277397	0.00250767	0.0018849	0.0207961	0.034888	0.0297821	0.0166558	0.0227997
160	0.15969	0.0134756	0.0226742	0.000290019	0.00100571	0.00227365	0.000900801	0.0160084	0.0148895	0.0219987	0.0355649	0.0306081
85	0.158518	0.00723451	0.0159238	0.0351487	0.00303341	0.00959238	0.0306279	0.00648849	0.00249242	0.0159137	0.00998639	0.022076
89	0.156892	0.0179039	0.00760871	0.000571265	9.04268e-05	0.00228984	0.0011207	0.0151435	0.0418284	0.0328641	0.0115275	0.0259435
63	0.156348	0.0264481	0.0116418	0.0027912	0.00265784	0.00135518	0.00153089	0.0193718	0.0223103	0.00228163	0.0610412	0.00491822
138	0.156195	0.0116362	0.0185499	0.00120282	0.00052764	0.00313372	0.00213244	0.0250953	0.0397904	0.0222741	0.0146951	0.017157
561	0.155483	0.0118022	0.00262173	0.0224052	0.00242045	0.0895774	0.000707954	0.016444	0.0049515	0.00296606	0.000162862	0.00142365
328	0.155357	0.0176156	0.00444458	0.0301131	0.0235582	0.043588	0.0215108	0.00829842	0.0031807	0.00190262	0.000116176	0.00102869
417	0.15501	0.016644	0.00280578	0.0019536	0.020595	0.0735862	0.0028551	0.0209449	0.00808588	0.00468181	0.000211023	0.00264716
212	0.154983	0.010467	0.0340298	0.0020535	2.07448e-05	0.00316352	0.00185185	0.0304435	0.00375415	0.00868198	0.0385258	0.0219909
231	0.151162	0.0117676	0.0246336	0.000292394	0.000422879	2.59814e-05	0.000232697	0.00385946	0.0257468	0.0346566	0.0125057	0.0370185
33	0.151113	0.0182088	0.016261	0.00280008	0.00228468	0.000920043	0.00123225	0.0215567	0.0224203	0.0204567	0.0240551	0.0209178
512	0.150551	0.014253	0.00210135	0.015977	0.0131991	0.0679865	0.00365222	0.0188434	0.00757714	0.00430543	0.000348382	0.00230691
730	0.150377	0.0084953	0.0017801	0.010319	0.0170051	0.0224526	0.0793453	0.00761101	0.000783732	0.00200402	9.90176e-05	0.000482115
50	0.150184	0.0354047	0.0206422	0.00412735	0.00270612	0.00313461	0.00241633	0.0411899	0.0033323	0.00767028	0.0194883	0.0100718
59	0.149332	0.0295242	0.0306824	0.00191487	0.00430589	0.0019418	8.72318e-05	0.00457447	0.00191712	0.0108226	0.0239913	0.0395704
284	0.148438	0.0163627	0.00327942	0.0148394	0.0444297	0.0370975	0.0158808	0.00722392	0.00454902	0.00262616	0.00041539	0.00173379
685	0.147937	0.00945268	0.000469597	0.0506573	0.0183435	0.0100558	0.0336231	0.0133072	0.00694605	0.00277029	0.00051838	0.00179324
314	0.147786	0.0136385	0.00276763	0.0168118	0.043126	0.0320289	0.0242471	0.00724495	0.00407799	0.00206368	0.000391668	0.00138726
82	0.14657	0.0266433	0.00904706	0.00352251	0.00574778	0.00308825	0.000678595	0.013646	0.0249021	0.0251647	0.0304974	0.00363212
301	0.146403	0.0146867	0.00322939	0.0355836	0.0507294	0.00707227	0.0146013	0.0110826	0.0046222	0.00265534	0.000536107	0.00160388
397	0.146373	0.0172279	0.00372996	0.00389444	0.0262878	0.0563263	0.0183403	0.0112721	0.00474319	0.00262209	0.000404377	0.00152404
66	0.146317	0.0189691	0.0140801	0.0024018	0.00219447	0.0033152	0.0027043	0.0367835	0.0289332	0.0256787	0.0084339	0.00282292
187	0.145594	0.0332053	0.00681386	0.0148306	0.0300834	0.0157963	0.0156845	0.0120886	0.00788622	0.00581208	0.000306999	0.0030861
43	0.145087	0.0349744	0.0289983	0.00568894	0.0074992	0.00271849	9.84356e-05	0.00221573	0.0122233	0.00121706	0.0221862	0.0272665
311	0.143555	0.0103491	0.012538	0.00217422	0.0038205	0.00301355	0.000884101	0.0169655	0.0138877	0.00376989	0.0548895	0.0212633
657	0.142939	0.0106354	0.00167029	0.000884591	0.0163222	0.081044	0.000671981	0.0192903	0.00661179	0.00363771	0.000225132	0.00194523
233	0.142693	0.0269673	0.00659677	0.0202273	0.0369585	0.0356988	0.0068712	0.00448945	0.00143226	0.00225026	6.55539e-05	0.00113609
117	0.1411	0.0220217	0.0124522	0.00230578	0.00343184	0.0010274	0.000164015	0.0078313	0.0398692	0.0132496	0.0286692	0.0100776
105	0.141088	0.0176208	0.0101163	0.00146025	0.000186074	0.0034692	0.00232227	0.0309341	0.025649	0.0196924	0.0259517	0.00368626
330	0.13959	0.01935	0.00456888	0.0028455	0.0411648	0.00901437	0.053327	0.00517318	0.00056141	0.00255783	5.97661e-05	0.000967277
170	0.139338	0.0113968	0.013251	0.00122753	6.63042e-05	0.00219584	0.00183185	0.019789	0.0311844	0.0371093	0.00284496	0.018441
542	0.138042	0.0115761	0.00111992	0.0502637	0.00497378	0.00116433	0.0466412	0.0110841	0.00647873	0.00233397	0.00059552	0.00181111
285	0.137952	0.0184774	0.00414736	0.0334654	0.0307902	0.00611631	0.0259245	0.00882412	0.00421718	0.00364668	0.00046809	0.00187443
447	0.137663	0.014532	0.00310009	0.0142967	0.0317706	0.0189067	0.0460084	0.00524508	0.000646134	0.00213468	0.000137676	0.000885071
253	0.136422	0.0211118	0.00504197	0.0434059	0.0274821	0.0122967	0.0103761	0.00772524	0.0040106	0.00281105	0.000498118	0.00166248
538	0.135298	0.01088	0.00268043	0.00426392	0.0373036	0.0238335	0.044995	0.00882835	0.0012423	0.00106566	5.13436e-05	0.00015391
87	0.134307	0.0220821	0.0100548	0.00282516	0.00678444	0.00553471	0.00145881	0.0305712	0.00639207	0.0243959	0.0169877	0.00722003
234	0.133469	0.0281496	0.00643001	0.00754227	0.0383497	0.00109773	0.0381803	0.00472362	0.00443337	0.00255564	0.000311985	0.00169512
200	0.132148	0.00832847	0.00977714	0.00265998	0.00353534	0.00489441	0.000795636	0.0248354	0.014768	0.022021	0.0262942	0.014238
93	0.130943	0.0141322	0.0306702	0.00326027	0.00412891	0.00165712	0.000176972	0.00135046	0.00693641	0.0157157	0.031482	0.021433
60	0.130517	0.0283686	0.00465049	0.00291992	0.00399919	0.000750951	0.000131359	0.00117144	0.030326	0.0428527	0.00225484	0.0130911
385	0.130098	0.0156683	0.00321279	0.014005	0.0100634	0.0498662	0.0116542	0.0148364	0.00569708	0.00319681	7.44698e-05	0.00182342
69	0.129849	0.0210842	0.0174463	0.00263368	0.00159474	0.00213193	0.00122981	0.026581	0.0110312	0.036881	0.008466	0.000769133
790	0.128123	0.00738083	0.00154596	0.00867531	0.0145052	0.0184334	0.0682188	0.00637145	0.000624833	0.00175015	8.41721e-05	0.000532798
84	0.128085	0.0250803	0.027013	0.00401178	0.00489004	0.00116126	0.000233497	0.0045207	0.00442568	0.0243362	0.0186963	0.0137161
747	0.127378	0.008759	0.000240225	0.0556414	0.0198009	0.00319989	0.0177676	0.0105833	0.00633576	0.00283407	0.000461414	0.00175455
305	0.126811	0.00870189	0.0108988	8.63802e-05	0.000297322	0.000959639	0.000276444	0.00412557	0.0256711	0.0279389	0.0299484	0.0179066
279	0.126313	0.0217662	0.00102512	0.055454	0.00773441	0.0157423	0.00272908	0.00285243	0.00512309	0.00463158	0.00569439	0.00356068
307	0.125992	0.0181777	0.00368526	0.0111157	0.0130129	0.0146131	0.0520838	0.00551174	0.00434173	0.00162912	0.000311305	0.00151001
329	0.125609	0.0128411	0.00292261	0.0283508	0.0382294	0.0291473	0.00347393	0.00419078	0.00262377	0.00205733	0.00054019	0.0012313
565	0.125357	0.0120643	0.00203815	0.006096	0.00723762	0.0475513	0.0282074	0.0116997	0.00495509	0.00360465	0.000141415	0.00176146
205	0.124945	0.0164437	0.0230284	0.000576323	0.000755656	0.000771544	0.000537159	0.0116483	0.0115278	0.00184208	0.0325538	0.0252608
229	0.122954	0.00221339	0.00430607	0.00353357	0.0401461	0.0111952	0.0276479	0.0111915	0.00689354	0.0053435	0.003541	0.00694211
853	0.122765	0.00702054	0.000128013	0.0446881	0.0186105	0.00512054	0.0263062	0.0109015	0.00576272	0.00229153	0.000417978	0.00151701
188	0.122402	0.0321346	0.00717229	0.021216	0.000100471	0.0251761	0.0176367	0.00663917	0.0056702	0.00390102	0.000148386	0.00260666
410	0.122119	0.0136448	0.00202034	0.0257943	0.0158092	0.00881639	0.0359966	0.00980313	0.0057623	0.00243622	0.000255865	0.00177942
735	0.121931	0.00466821	0.00868028	0.000587781	0.000232465	0.000753365	0.00100445	0.00627374	0.0280595	0.0376885	0.0194902	0.0144924
83	0.120997	0.0168589	0.0179952	0.00300124	0.00471112	0.00279321	0.000960901	0.0128064	0.00528292	0.0410071	0.00791838	0.00766128
130	0.120957	0.0192113	0.00723478	0.00948391	0.0373298	0.00130033	0.014764	0.0169037	0.00309981	0.00511671	0.00349236	0.00302022
123	0.119996	0.0219035	0.0125431	0.00126318	0.000401131	0.00271097	0.00166666	0.029358	0.012523	0.00277757	0.0117747	0.0230738
643	0.119747	0.00955202	0.0018186	0.0140746	0.0121125	0.0146472	0.0600345	0.0037717	0.00059982	0.00221628	5.38083e-06	0.000914095
684	0.118596	0.00901203	0.00184799	0.00969266	0.0157792	0.0121416	0.0625749	0.0046204	7.64403e-05	0.00201619	2.52594e-05	0.000809256
440	0.118302	0.00801057	0.00184197	0.0203989	0.0325413	0.0338925	0.0153529	0.00244725	0.00170823	0.000896222	0.000414943	0.00079691
536	0.118265	0.0101448	0.0022865	0.022688	0.00911165	0.0530861	0.00139205	0.0121125	0.00384953	0.00232841	3.10506e-05	0.00123498
399	0.11805	0.0150045	0.00316826	0.0167056	0.00880622	0.0466086	0.00472595	0.0132841	0.00507605	0.00305167	2.35736e-05	0.00159522
586	0.117965	0.00759791	0.00235545	0.00782766	0.0447903	0.0107032	0.0369258	0.00505576	0.00115552	0.00106748	0.000250901	0.000235192
636	0.11761	0.00837757	0.000595842	0.0361262	0.0222479	0.00361602	0.027034	0.0100706	0.00552001	0.00225379	0.000295188	0.00147266
502	0.117322	0.0121061	0.00135985	0.0315675	0.0251794	0.0129727	0.00876049	0.0131157	0.00666593	0.00344072	0.000256749	0.00189639
236	0.116816	0.00832879	0.0235405	0.00170541	0.00110829	0.000877784	0.000951942	0.0111567	0.0150582	0.00865952	0.0249223	0.0205063
359	0.116297	0.0146679	0.00333906	0.00414646	0.0280921	0.018914	0.0436907	9.27573e-05	0.00192615	0.000542356	0.000279286	0.000606447
309	0.115655	0.0169702	0.00402827	0.0330458	0.0110648	0.0211974	0.0117504	0.00962415	0.00393471	0.00249123	0.000203416	0.00134433
401	0.115047	0.0172191	0.00290698	0.0226859	0.00353914	0.00565957	0.0455978	0.00619774	0.00484003	0.00420942	0.000124394	0.00206702
244	0.114596	0.00757767	0.0080846	0.000609491	0.000133912	0.0010968	0.000758073	0.0170275	0.0377065	0.0206795	0.0175775	0.00334466
303	0.114393	0.0155994	0.00339556	0.0179353	0.0272378	0.0326812	0.00655326	0.00398027	0.00317408	0.0021757	0.000364995	0.00129557
869	0.113647	0.00641154	0.00134348	0.00778796	0.0128341	0.0169453	0.0598832	0.00574416	0.000591496	0.00151246	7.47302e-05	0.000518366
521	0.113488	0.0132608	0.00234497	0.00735959	0.000128103	0.0483039	0.0200669	0.0115425	0.0050212	0.00348788	0.000220574	0.00175127
215	0.112485	0.0312447	0.0064438	0.00436994	0.00912191	0.0131222	0.0289352	0.005637	0.00591968	0.00505677	4.12252e-05	0.00259225
465	0.112265	0.00608047	0.0212274	0.00220434	0.0034349	0.00264908	0.000738011	0.0129138	0.000129122	0.00123485	0.0324349	0.0292179
274	0.111798	0.019146	0.00434033	0.0347105	0.0300384	0.00303452	0.000509539	0.00992247	0.00459834	0.00320665	0.000410318	0.00188151
949	0.111273	0.00586382	6.53336e-05	0.0431103	0.0196786	4.82356e-05	0.023787	0.00962214	0.0052323	0.00205295	0.000369538	0.00144249
361	0.110801	0.0133679	0.00296234	0.0287759	0.0306268	0.0156013	0.000521435	0.0103779	0.00407905	0.00267912	0.000332321	0.00147688
454	0.110441	0.0102436	0.00230873	0.0105412	0.0123704	0.0332802	0.0356137	0.00250783	0.000653766	0.00174716	0.000354564	0.000819916
197	0.110438	0.010464	0.0128486	0.00225221	0.00395476	0.00300089	0.000770066	0.01554	0.00756752	0.00536277	0.0287109	0.0199658
90	0.110406	0.0150753	0.0189004	0.00129337	0.00309311	0.00204047	0.000455533	0.00569623	0.0253827	0.0149796	0.00460259	0.0188867
626	0.11025	0.004797	0.00463696	0.000192066	0.000907278	0.00210314	0.00148404	0.0159596	0.0232738	0.03424	0.0140093	0.00864704
183	0.110026	0.0143664	0.0031226	0.0023369	0.00477599	0.00378698	0.00116553	0.0164088	0.0258581	0.0071389	0.0279067	0.00315966
546	0.109515	0.00844918	0.00184355	0.023449	0.0242975	0.0329516	0.000887255	0.0107138	0.00350653	0.00215135	0.000201861	0.00106329
594	0.109429	0.00739154	0.00222694	0.00637994	0.0407629	0.0105198	0.0354539	0.00440328	0.000900538	0.000924244	0.000238731	0.000226908
720	0.109258	0.00855628	0.00129952	0.0235763	0.00403943	0.0169544	0.0482861	0.00178334	0.00146987	0.00226113	6.02482e-05	0.000971039
173	0.109091	0.0102483	0.00302498	0.00159049	0.00191022	0.000406427	0.000496084	0.0072334	0.0208166	0.0346873	0.0159004	0.0127764
327	0.108712	0.0171168	0.00394632	0.0251705	0.00482363	0.0207645	0.0216692	0.00707258	0.00340356	0.00305689	0.000194407	0.00149396
263	0.108587	0.00596585	0.0199754	0.00162719	0.00117295	0.00040775	0.000136905	0.0098131	0.0218183	0.0313499	0.0066228	0.00969735
211	0.108187	0.0306669	0.00591678	8.99329e-05	0.0269053	0.00134819	0.0105863	0.0147011	0.00864775	0.0058703	8.52836e-05	0.00336952
167	0.107619	0.00750831	0.0237921	0.00223857	0.00814487	0.00193305	0.000362812	0.00401733	0.0146235	0.00574956	0.0167732	0.0224762
119	0.107274	0.0120326	0.0168273	0.000198075	0.000423143	0.00051783	0.00019754	0.00426612	0.0104688	0.0205698	0.0170377	0.024735
522	0.107098	0.0036433	0.0147817	0.00094	6.96818e-05	0.00123473	0.000328908	0.0133923	0.0200392	0.0354682	0.0157612	0.00143888
390	0.106745	0.00441034	0.00992031	0.000559008	0.00150592	0.00201053	0.000638206	0.0119119	0.0132617	0.0225351	0.0236863	0.0163055
375	0.106686	0.010912	0.00266095	0.0282687	0.0270937	0.02704	0.00393392	0.00241388	0.00171208	0.00134432	0.000457245	0.00084935
203	0.106176	0.00652232	0.0110421	0.000271371	0.000680306	0.00121562	0.000357525	0.00664067	0.0157894	0.0231107	0.0229468	0.0175987
64	0.105829	0.0207639	0.00959049	0.00300843	0.00404106	0.00115731	0.00032031	0.00553713	0.0180771	0.0118944	0.0267061	0.00473319
287	0.10546	0.00713614	0.00470312	0.00134117	0.00154368	0.00041146	0.000318311	0.00572095	0.0215236	0.0260706	0.0225478	0.0141433
185	0.105087	0.00922913	0.00911248	0.00134047	0.00128272	0.000284609	5.73061e-05	0.00713105	0.0122263	0.0359592	0.0221373	0.00632685
331	0.104461	0.0115644	0.00136182	0.0222857	0.016665	0.0405512	0.00319956	0.00275215	4.52528e-05	0.00167284	0.0025603	0.00180279
320	0.103623	0.00867715	0.0156835	0.000170804	0.000508682	0.00234988	0.00199355	0.0198389	0.00534328	0.0020702	0.0304693	0.0165179
796	0.103287	0.00369308	0.0075947	0.000197424	0.0012548	0.00256122	0.00156934	0.0200723	0.0141039	0.0266563	0.0164754	0.00910871
126	0.102324	0.0122437	0.017193	9.02214e-05	8.70549e-05	0.00101688	0.000366954	0.00770305	0.00912567	0.0247944	0.000232419	0.0294703
157	0.10131	0.00757517	0.00521054	0.0106527	0.0131174	0.0122346	0.0036355	0.0005366	0.00105047	0.0247207	0.0102191	0.012357
281	0.101069	0.00514682	0.0129267	0.000520155	0.00130227	0.00179856	0.000629211	0.0115016	0.00874384	0.0140067	0.0280199	0.0164733
990	0.10065	0.00550442	3.59163e-05	0.0361696	0.0175019	0.00417966	0.0200069	0.00910731	0.00475068	0.00191899	0.000321464	0.00115307
237	0.100462	0.0145701	0.0257519	0.000269384	0.0011645	0.000303753	7.46733e-06	3.31176e-05	0.00468612	0.00683561	0.0165518	0.0302885
972	0.0999655	0.00572045	0.00117	0.0118548	0.00534927	0.0537325	0.00598291	0.0103302	0.00305521	0.00188676	5.69026e-05	0.000826487
362	0.0996888	0.0120253	0.00298584	0.0261704	0.0112779	0.0121097	0.0270861	0.00400226	0.00210752	0.000996222	0.000232543	0.000695047
480	0.098733	0.00569692	0.000842566	0.0215179	0.0295199	0.0263025	0.00952366	0.00196433	0.00186924	0.00040358	0.000178816	0.000913584
637	0.0983185	0.0063777	0.00756044	0.000897332	0.0027577	0.00262411	0.000797887	0.0144994	0.0109684	0.0163321	0.0283864	0.00711704
80	0.0980445	0.0282458	0.000296907	0.00292588	0.00401628	0.00079733	0.000337698	0.00393284	0.0159818	0.0157366	0.0176849	0.00808849
78	0.0980252	0.00960497	0.00984309	3.25627e-05	0.000284335	0.0012725	0.000460109	0.007742	0.0191467	0.0264933	0.00179658	0.0213491
540	0.0979035	0.00533452	0.00129618	0.0205608	0.0305909	0.0272397	0.00832528	0.00183173	0.00109933	0.000648351	0.000408906	0.000567859
437	0.0978497	0.0111958	0.00184904	0.00963435	0.0223401	0.0172997	0.0213482	0.00678593	0.00415685	0.00197015	3.52092e-06	0.001266
468	0.0976884	0.00667767	0.00079537	0.0148589	0.00395199	0.0480931	0.00173543	0.00857349	0.00872141	0.00108495	0.00267933	0.000516722
861	0.0966083	0.00708051	0.000530085	0.0277431	0.0147031	0.0195511	0.00780697	0.0103494	0.00490156	0.00238862	0.000285249	0.00126866
204	0.0962483	0.0125836	0.0204547	6.94436e-05	0.000637707	0.000185163	0.000165163	0.000795731	0.0184137	0.0116757	0.00223965	0.0290277
357	0.0962412	0.0131837	0.0032616	0.0311699	0.0108641	0.00892505	0.0166692	0.00674422	0.00274045	0.00161692	0.000225878	0.000840049
352	0.0956191	0.00751636	0.0154543	0.000246897	0.0001577	0.000579868	8.39191e-05	0.00240054	0.0123341	0.0230047	0.0100556	0.0237852
851	0.0954377	0.00718811	0.000248692	0.0441092	0.0153016	0.00368829	0.00793104	0.00785633	0.0049032	0.00235597	0.00034701	0.00150825
1014	0.0952687	0.00516006	1.91711e-05	0.0371808	0.0156941	8.70218e-05	0.0211955	0.0081639	0.00447221	0.00173948	0.00032781	0.00122853
1053	0.0941654	0.00487599	7.61069e-05	0.0368083	0.0161597	0.000478453	0.0199937	0.00811238	0.00440966	0.0017267	0.000319255	0.00120528
683	0.0938826	0.00275807	0.00529604	7.44204e-05	0.000719108	0.00149325	0.00107467	0.00984816	0.0261216	0.0245605	0.0141269	0.00780976
519	0.0938253	0.00980391	0.00209545	0.00501001	0.00624951	0.0159729	0.0489805	0.00136574	0.00091932	0.00216023	0.000248318	0.00101949
386	0.0936335	0.0124088	0.00278861	0.0125558	0.0124137	0.0299295	0.0186766	0.00034719	0.00148066	0.00182775	0.000307503	0.000897466
708	0.093287	0.00798967	0.001401	0.0151343	0.00542137	0.0166435	0.040874	0.00227796	0.000953171	0.00182763	1.15327e-05	0.000752875
143	0.0928453	0.00351733	0.0074138	0.00346921	0.0068212	0.0136366	0.00411117	0.00979567	0.0152569	0.0011214	0.0175232	0.0101788
593	0.0924353	0.00499539	0.00864599	0.000324234	0.000631143	0.000976094	0.000269732	0.00376066	0.0214821	0.0212247	0.0151643	0.014961
383	0.0921338	0.0083019	9.07329e-05	0.00859596	0.0199106	0.0264843	0.00639201	0.00318717	0.00218953	0.00874017	0.00264883	0.0055926
455	0.0918655	0.0119472	0.00236988	0.0111232	0.0182103	0.0266119	0.00220294	0.0108574	0.00439671	0.002636	6.29879e-05	0.00144696
154	0.0917526	0.0117448	0.00610706	0.000848407	0.00178288	0.000753768	5.40412e-05	0.0041736	0.0179974	0.00655437	0.0267779	0.0149584
768	0.0917327	0.0081188	0.000865135	0.0331047	0.00406433	0.0114175	0.0250479	0.00234079	0.00298204	0.00234769	0.000188176	0.00125557
194	0.0914613	0.00844401	0.0164321	0.00137711	0.000771978	0.00105973	0.000929737	0.0121461	0.0103569	0.00616098	0.0212564	0.0125262
574	0.0910707	0.00496313	0.00120594	0.0191293	0.0284611	0.0253432	0.00774567	0.0017042	0.00102279	0.000603213	0.000380438	0.000511618
494	0.0910646	0.00689142	0.00163352	0.018638	0.0260693	0.0297485	0.00467523	0.000547879	0.00096182	0.000979247	0.000409196	0.000510427
426	0.0893652	0.00953561	0.00219408	0.0189373	0.0232976	0.0235942	0.00512705	0.00253002	0.00180521	0.00126266	0.00034042	0.000741012
429	0.0884414	0.00730198	0.0135192	6.09429e-05	0.000326531	0.00120437	0.000688111	0.0130739	0.0155146	0.0116308	0.0125515	0.0125696
501	0.0872988	0.00935905	0.00207928	0.019274	0.0176052	0.0162565	0.00984989	0.00695805	0.00271367	0.00203951	0.000211921	0.000951877
190	0.0868514	0.00995566	0.0100477	0.00103233	0.000112994	0.00209544	0.00140414	0.0191475	0.0149416	0.0117139	0.00642238	0.00997772
631	0.0860563	0.00870203	0.00173567	0.00695775	0.00679625	0.0300094	0.0180615	0.00741101	0.00294664	0.00228023	1.83249e-05	0.00113752
552	0.0860559	0.00750893	0.00159083	0.0187171	0.0258259	0.015093	0.00307811	0.00834324	0.00299189	0.00175744	0.000222947	0.000926547
199	0.0860382	0.00980714	0.00640015	0.00220485	0.00472265	0.00413848	0.0015043	0.0225571	0.0142615	0.00925248	0.00621735	0.00497227
740	0.0859429	0.00291686	0.00951478	0.000258968	0.000936372	0.00206556	0.00118695	0.0156365	0.0137543	0.0111072	0.021667	0.00689831
193	0.0853699	0.00484223	0.00252471	0.000550502	0.000237158	0.00145584	0.000606391	0.0161463	0.0265635	0.0110214	0.0158808	0.00554109
245	0.08534	0.010211	0.00415346	0.00200915	0.00427734	0.00374203	0.00129931	0.0210029	0.00384494	0.0053559	0.0219844	0.00745955
421	0.0849819	0.011987	0.00227039	0.0100484	0.0304729	0.00753	0.00408694	0.0096067	0.00434715	0.00277748	0.000204634	0.00165038
394	0.0849458	0.0131648	0.00240079	0.00513414	0.0298469	0.008559	0.00516717	0.010942	0.005041	0.00291917	0.000123881	0.00164688
556	0.0846947	0.00929578	0.00199751	0.0143096	0.00845955	0.0340901	0.00100774	0.00920097	0.00329351	0.00201782	2.36984e-05	0.000998406
230	0.0844825	0.0113927	0.00434526	0.000488721	0.000117063	0.00161896	0.00109413	0.0130389	0.0237151	0.00839795	0.0155275	0.0047462
182	0.0842329	0.0202666	0.00490025	0.00860128	0.0183383	0.0012681	0.00784486	0.0101754	0.00377296	0.00100473	0.00708516	0.000975299
646	0.0839196	0.0100136	0.00147627	0.020572	0.00138239	0.0160133	0.0200613	0.00639206	0.00377372	0.00271451	0.000207007	0.00131337
981	0.0839159	0.00288147	0.00585186	0.00037442	0.000181783	0.000408698	0.000658989	0.00318519	0.0214383	0.0279162	0.00989135	0.0111277
242	0.0837843	0.00971626	0.00667493	0.000899902	0.00234947	0.00180065	0.000652793	0.0112562	0.00718893	0.0132886	0.0159716	0.0139851
334	0.0836357	0.0162845	0.0032048	0.00729193	0.0196784	0.0119894	0.00430874	0.0106354	0.00515439	0.00315202	7.15287e-05	0.00186469
698	0.0834274	0.00244419	0.00823237	0.00119245	0.00245837	0.00248922	0.000900476	0.0146556	0.00363108	0.00104498	0.030615	0.0157636
885	0.0830439	0.00620471	0.00104084	0.00343947	0.0108986	0.0435005	0.000495453	0.0106857	0.00363726	0.0020307	8.36084e-05	0.00102705
322	0.0829952	0.0160472	0.00318383	0.00973867	0.0270675	0.00467298	0.00422625	0.00848087	0.00461574	0.00311279	0.000217668	0.00163172
179	0.0825191	0.00857802	0.00283623	0.000787324	0.00088528	0.00023392	8.97559e-05	0.00258239	0.0111386	0.0279717	0.0175504	0.00986535
340	0.0822109	0.000549124	0.00171775	0.00454614	0.00525282	0.00119582	0.0204933	0.00130012	0.0111267	0.0126505	0.0211645	0.00221409
425	0.0821579	0.0141015	0.00250374	0.00812736	0.0085022	0.0204492	0.00797098	0.0105658	0.0051691	0.00291208	0.000162414	0.00169356
300	0.0816396	0.0068904	0.00966083	0.000543494	0.00216669	0.00210077	0.000767717	0.014466	0.00672354	0.00276429	0.0214177	0.0141381
557	0.0815179	0.00429095	0.00942159	0.000397169	0.00115638	0.00165925	0.000588249	0.0109322	0.00648508	0.0130212	0.0202068	0.0133592
232	0.08109	0.00678259	0.00995691	0.000566326	0.00209324	0.00194567	0.000733145	0.0121524	0.00242291	0.00363487	0.0253632	0.0154387
161	0.0810177	0.0115537	0.000535122	0.00124648	0.00205579	0.000818429	0.000316445	0.00208196	0.00187231	0.0281873	0.0189356	0.0134146
794	0.0809662	0.00678266	0.00144868	0.0107497	0.00220246	0.0415976	0.00448073	0.00838031	0.00271497	0.00174288	4.66737e-05	0.000819589
689	0.0807581	0.00299039	0.0114469	0.000394741	0.00100396	0.00232487	0.00101814	0.0189206	0.00269235	0.0130601	0.0254331	0.00147294
549	0.0805069	0.00907722	0.00189168	0.0120688	0.0134655	0.019305	0.0115462	0.00701618	0.00286347	0.00211679	0.000119245	0.00103678
367	0.0798345	0.0158866	0.00359827	0.003053	0.0194228	0.00954066	0.0226583	0.000931131	0.00158158	0.00210826	1.84467e-05	0.00103547
491	0.0794021	0.00790794	0.00167809	0.0164568	0.0281675	0.00741983	0.00688365	0.00565476	0.00252251	0.00146413	0.000284485	0.000962421
395	0.0792103	0.00493409	0.0100201	0.000306394	0.000628566	0.00100772	0.000326101	0.00543333	0.0127322	0.0146965	0.014274	0.0148512
271	0.0788819	0.00847599	0.0121689	7.55378e-05	1.26177e-05	0.00072343	0.000325529	0.00579607	0.00714283	0.0106162	0.0173458	0.0161989
530	0.0788004	0.00641204	0.00147662	0.0167424	0.025383	0.0236932	0.000446935	0.00161056	0.00122006	0.000964407	0.000355837	0.000495336
71	0.0787737	0.0209308	0.00550715	0.0027658	0.00401492	0.0014821	0.000200863	0.000238131	0.0117979	0.0201869	0.00666067	0.00498841
472	0.0781676	0.00238851	0.00602902	0.000103154	0.000963861	0.00187917	0.00113202	0.014152	0.0128656	0.0177755	0.0144517	0.00642715
517	0.0779471	0.0067714	0.0120314	6.5095e-05	0.000439875	0.00110723	0.00046123	0.00938227	0.00166924	0.00662977	0.0257801	0.0136095
216	0.0778469	0.00943926	0.00535441	0.00058813	0.00113516	0.000411934	6.60584e-05	0.00309024	0.0203295	0.0135907	0.0146315	0.00920988
873	0.077784	0.00597146	0.000483336	0.0283666	0.00518847	0.00147008	0.0237008	0.00644263	0.00365755	0.00135514	0.000317584	0.000830424
363	0.0776063	0.00823593	0.0125617	0.000248498	0.00110579	0.000733965	0.000341606	0.00546774	0.00896101	0.0163698	0.00362171	0.0199586
660	0.0775176	0.00824612	0.00175284	0.00818881	0.00252709	0.0227826	0.0239888	0.00493831	0.00212774	0.00202423	5.09865e-05	0.000890063
960	0.0775123	0.00526359	0.000303864	0.0295638	0.00652679	0.00126984	0.0224835	0.00599606	0.00350779	0.00127759	0.000306161	0.00101338
342	0.0774842	0.0183569	0.00405698	0.00848231	0.0400295	0.000594411	0.000148942	0.000139819	0.00229862	0.00196315	0.000339251	0.00107441
136	0.0774685	0.0119775	0.000396644	0.00091067	0.00102975	0.000408745	0.000400651	0.00380011	0.024179	0.0152503	0.0101747	0.00894042
444	0.0773684	0.00275324	0.00637068	0.000162704	0.000791793	0.00167928	0.00107047	0.0123581	0.017092	0.018033	0.00926571	0.00779141
539	0.0773308	0.00633769	0.00147763	0.0188196	0.0260495	0.0174903	0.00123063	0.00250714	0.00136617	0.00105251	0.000358152	0.000641454
266	0.0771409	0.00947855	0.0111596	0.00178013	0.00248365	0.0012501	5.63548e-05	0.00298216	0.00302894	0.0083707	0.0203618	0.0161888
238	0.0765928	0.00377387	0.000324179	0.00457594	0.0190228	0.0136803	0.00337505	0.0078265	0.0115086	0.00946355	0.000178087	0.00286387
1066	0.0765801	0.00432779	0.000906846	0.00525687	0.008663	0.0114381	0.0404212	0.00387731	0.00039926	0.00102091	5.04429e-05	0.00021842
349	0.0764985	0.00278906	0.00425547	0.000111021	0.000631849	0.00138059	0.000973844	0.0098637	0.0191576	0.021817	0.00857885	0.00693954
149	0.0762415	0.0143744	0.0130663	0.00239438	0.00304174	0.00040169	0.000758832	7.01499e-05	0.0056716	0.00168067	0.0208362	0.0139455
1180	0.0753548	0.00390079	6.08856e-05	0.0294466	0.0129277	0.000382762	0.0159949	0.00648991	0.00352773	0.00138136	0.000255404	0.000986635
940	0.0751542	0.00530713	0.000961405	0.00956975	0.0047636	0.0127477	0.0370915	0.00260458	0.000297808	0.0013049	2.47098e-05	0.000481099
572	0.0750695	0.0102002	0.00147795	0.0258072	0.00305823	0.0113686	0.0130737	0.00312354	0.00323275	0.00229135	0.000166742	0.00126932
277	0.0747923	0.00561196	0.00500587	5.84878e-05	0.000548381	0.00121604	0.000419341	0.00744172	0.013451	0.0202665	0.00844346	0.0123294
700	0.0747299	0.00830056	0.00145032	0.0169672	0.00998496	0.0084535	0.024847	0.000566171	0.00144441	0.00166721	0.000127843	0.000920779
178	0.0746415	0.014912	0.015497	0.00226408	0.00239817	0.000102993	0.000491505	0.00694322	0.00634905	0.00399595	0.00879656	0.0128911
605	0.0745859	0.00722781	0.00138075	0.00194974	0.0105669	0.0227505	0.0264296	0.000799331	0.00107061	0.00152687	0.000175808	0.000708012
192	0.0745197	0.012343	0.00580604	0.000613641	0.000298253	0.00127645	0.000763869	0.0114451	0.0123495	0.00894747	0.00637342	0.0143029
757	0.0741876	0.00775349	0.00162214	0.00148745	0.00549749	0.0153601	0.0365279	0.00191021	0.00136376	0.00193453	1.13467e-05	0.000719097
202	0.0739322	0.00980811	0.0130245	0.00137387	0.00119643	0.00283656	0.00155872	0.00505721	0.0117193	0.00292476	0.00875718	0.0156755
894	0.0738862	0.00562514	0.000473684	0.0276701	0.00276255	0.00204633	0.0243753	0.0053425	0.00326549	0.00113909	0.000312346	0.000873705
581	0.0732593	0.00738831	0.00111067	0.00860998	0.0203626	0.0154531	0.0100935	0.00470103	0.00297491	0.0015051	3.74392e-05	0.00102259
537	0.0729367	0.010025	0.00230246	0.00914091	0.0100061	0.0232804	0.00826266	0.00534744	0.00230637	0.00139507	0.000103915	0.000766422
176	0.0727181	0.00985577	0.000740319	0.00112064	0.000679251	0.000950318	0.000604364	0.0150038	0.025064	0.00289702	0.0144193	0.00138331
256	0.0723407	0.000725395	0.00736216	0.00606707	0.00588994	0.0157497	0.00907953	0.00462026	0.00595252	0.00997162	0.00171616	0.00520633
415	0.0722734	0.0118402	0.00231392	0.00528046	0.0200151	0.00525293	0.0133044	0.00707798	0.00372137	0.00203263	0.000103827	0.0013305
867	0.0713582	0.00294838	0.0107019	0.00112262	0.00167384	0.00124709	0.000502144	0.00540603	0.00839575	0.0127831	0.0156889	0.0108884
152	0.0712662	0.008313	0.0132031	0.00110267	0.000372463	0.0013106	0.000942757	0.0123097	0.0165301	0.000483698	0.00716503	0.00953306
254	0.0711645	0.00802212	0.0117428	7.81907e-05	0.000234621	0.00036293	0.000184576	0.00252964	0.0108328	0.00981366	0.0114117	0.0159515
553	0.0708285	0.00654913	0.00130158	0.000875459	0.0017406	0.00133463	0.000304509	0.00853889	0.0166482	0.00276921	0.0250537	0.00571262
760	0.0705279	0.00667675	0.00168341	0.00961836	0.014644	0.0244828	0.00742092	0.00351887	0.00125275	0.000752694	0.00011722	0.00036017
424	0.0702756	0.0109092	0.00280311	0.016603	0.00843702	0.0184248	0.0101501	0.00112788	0.000603108	0.000625503	0.000115223	0.00047669
603	0.0701167	0.00178784	0.00552879	0.00143851	0.00291126	0.000908844	0.00121648	0.00751438	0.0135878	0.0182966	0.00905142	0.00787472
276	0.0700812	0.00612992	0.00837431	8.5813e-05	0.000231839	0.000301757	6.17024e-06	0.00229825	0.00173802	0.0208655	0.0116118	0.0184379
439	0.0699611	0.0131284	0.00264286	0.00316561	0.00672429	0.00629113	0.0258392	0.00491265	0.00309849	0.00276415	7.96019e-05	0.00131472
227	0.0697168	0.00633836	0.00418263	0.00124	0.00183918	0.00160695	0.00126144	0.00394655	0.0108514	0.0196196	0.00677176	0.0120588
258	0.0697016	0.00586071	0.018916	0.00145965	0.00106958	0.000390972	0.000404126	0.00796818	0.00346666	0.00850317	0.00689687	0.0147657
358	0.0694229	0.0145188	0.00287351	0.00855868	0.0226624	0.00211676	0.00118516	0.00854959	0.00437423	0.00284069	0.000154617	0.0015885
984	0.0692981	0.00469961	0.000897573	0.0074256	0.00848757	0.0333075	0.00202183	0.00777584	0.00250271	0.00147318	1.50627e-05	0.000691653
431	0.0692666	0.0105653	0.00256646	0.0184495	0.00747312	0.0173396	0.00910643	0.000372571	0.00110562	0.00133162	0.000267201	0.000689281
930	0.0692402	0.00591554	0.00119242	0.00307513	0.00130393	0.0258526	0.0233098	0.00435309	0.0017525	0.00169869	2.24649e-05	0.000763977
471	0.069235	0.0125097	0.00235969	0.00178942	0.00516242	0.0223946	0.00825554	0.00837997	0.00405933	0.00272918	7.97191e-05	0.0015154
273	0.0690879	0.00983661	0.00923557	0.000615303	0.0013778	0.000565955	0.000138961	0.00177723	0.00154696	0.0106126	0.0160536	0.0173272
1003	0.0686839	0.00495019	0.000191153	0.0290119	0.0117133	0.00306625	0.00797551	0.00558629	0.00339978	0.00157498	0.000225576	0.000989014
550	0.0686539	0.00745457	0.0016287	0.0128659	0.0183845	0.00941931	0.0121791	0.00261515	0.00159887	0.00146948	0.000262415	0.000775912
249	0.0684048	0.0031803	0.00714427	6.7022e-05	0.0143314	0.0109661	0.014698	0.00087472	0.00335228	0.0051019	2.54439e-05	0.00866331
854	0.0677917	0.00640569	0.00138973	0.00329374	0.00620775	0.0180611	0.0269528	0.00220898	0.0011852	0.00154892	9.22054e-06	0.000528602
418	0.067705	0.00479542	0.00704394	0.000268798	0.000172958	0.000402023	0.000354262	0.00711402	0.0147823	0.0130476	0.0166918	0.00303189
709	0.0675689	0.00382369	0.000883226	0.0127157	0.0214979	0.0186021	0.00641774	0.00154706	0.000911792	0.000505966	0.000267896	0.000395817
648	0.0668329	0.00454981	0.00114399	0.0139383	0.015223	0.0193841	0.0103482	0.000755225	0.000671425	0.000333557	0.000235686	0.000249647
658	0.0668255	0.00602615	0.00137599	0.01691	0.0160336	0.0133846	0.0029554	0.00600408	0.00207485	0.00124838	0.0001653	0.00064715
515	0.066574	0.00803769	0.00182978	0.0178882	0.0177146	0.00318138	0.00781767	0.00557435	0.0022754	0.00132892	0.000200946	0.000725083
872	0.0664278	0.00542668	0.0013712	0.00866459	0.0118443	0.0242164	0.00895359	0.00367822	0.00119862	0.00062484	0.000111139	0.000338248
206	0.0664117	0.00386034	0.00719612	0.000923424	0.00129691	0.000650367	0.00033414	0.00112921	0.0133256	0.020186	0.016708	0.000801576
240	0.0663864	0.00595158	0.0071408	0.000649907	0.00110451	0.00658567	0.00648074	0.00676183	0.00627577	0.00345308	0.0165766	0.00540591
389	0.0663694	0.00578729	0.0056777	0.000686064	0.000419705	0.000588102	0.000715977	0.00643431	0.0145059	0.0203113	0.0021993	0.00904377
783	0.0661532	0.00162341	0.00505255	0.000115601	0.000473496	0.00103176	0.000758409	0.00727364	0.0159667	0.0184458	0.0077042	0.0077076
323	0.0656979	0.00715015	0.0044636	0.0004946	0.00122095	0.000701055	0.000170683	0.00490431	0.0134754	0.00710891	0.0156467	0.0103615
396	0.0656571	0.00345708	0.0121383	0.000750228	5.45107e-05	0.00103668	0.000470415	0.0104273	0.0051073	0.0149548	0.0122222	0.00503821
474	0.065638	0.00599992	0.00963028	0.000158188	7.02576e-06	0.000627552	0.000366516	0.0077007	0.00989467	0.00392728	0.0188183	0.00850755
640	0.065638	0.006005	0.00124507	0.0137638	0.0218997	0.00775684	0.00381857	0.00635489	0.00238482	0.00136657	0.000185736	0.000856953
321	0.0655941	0.00740968	0.0084387	0.000767361	0.00243405	0.00226663	0.00084096	0.0140583	0.00112779	0.0038453	0.0127318	0.0116736
925	0.0654046	0.00540996	0.000575185	0.0160071	0.00865841	0.0113882	0.0107029	0.00684154	0.00325859	0.00149289	0.000185005	0.000884802
606	0.0653744	0.0010512	0.00565717	0.00366991	0.000475468	0.0108352	0.00223134	0.0127272	0.00643662	0.00560381	0.00916833	0.0075182
902	0.0653297	0.00595081	0.000418757	0.0292733	0.0102324	0.00626986	0.00222285	0.004576	0.00325255	0.00180924	0.000198084	0.00112581
451	0.0649655	0.0042	0.00185154	0.000408288	0.000824298	0.000386876	0.0002193	0.00115697	0.00624069	0.0148183	0.0243105	0.0105487
618	0.0649515	0.00636153	0.00120125	0.00938133	0.0234756	0.00612515	0.00620303	0.00691482	0.00276988	0.00149551	0.000152575	0.000870844
169	0.0649367	0.0108782	0.0067326	0.000774709	0.00109323	2.97587e-05	0.000156538	0.00293955	0.00390588	0.00754634	0.0221088	0.0087711
427	0.0648454	0.00584218	0.00805569	0.000990495	0.000685015	0.000462323	0.000598116	0.00831191	0.00271459	0.0156329	0.00929035	0.0122617
523	0.064735	0.00349733	0.00116648	0.00394188	0.0209863	0.0152605	0.00966171	0.000435838	0.000585132	0.00379657	0.00310441	0.00229889
246	0.0644541	0.00860545	0.0177435	0.000145199	0.000347027	0.000252601	2.96457e-05	0.000270053	0.001813	0.00753041	0.0053125	0.0224047
901	0.0641911	0.00613263	0.00107977	0.00970335	0.00434224	0.00205032	0.0371031	0.00053111	0.000944779	0.00164695	1.51181e-05	0.000641741
250	0.0641842	0.00823705	0.00137787	0.00039086	0.000753508	0.00233415	0.00116147	0.0189791	0.00691147	0.00705588	0.0102548	0.00672804
1068	0.0641319	0.00185336	0.00592835	0.000210234	0.000326473	0.000915885	0.000710263	0.00674879	0.0151218	0.0173397	0.00636916	0.00860791
547	0.0639667	0.0072248	0.0013339	0.00278387	0.0228745	0.0208247	0.00147637	0.00295271	0.00213269	0.00134772	0.000198123	0.000817372
803	0.0638442	0.0063245	0.000767715	0.0206596	0.0021038	0.00355209	0.0193007	0.00560267	0.00315453	0.00126466	0.000260076	0.000853867
627	0.0636459	0.00593958	0.00132542	0.0168448	0.0205096	0.0068412	0.00229778	0.00565616	0.0020612	0.00125707	0.000214094	0.000699007
348	0.0633273	0.00851666	0.000527674	0.00115432	0.00236143	0.00178534	0.000398715	0.00967314	0.00877249	0.00843405	0.0176994	0.00400414
625	0.0628724	0.00341265	0.0013626	1.14546e-05	0.000672595	0.00135674	0.000880237	0.00867773	0.0226048	0.0144526	0.0076106	0.0018303
821	0.0628695	0.00245493	0.00668041	0.000435185	0.000354174	0.000524566	0.000837811	0.00503187	0.0134494	0.0148336	0.00987726	0.00839023
145	0.0625271	0.011871	0.00216814	0.000867411	0.000329425	0.00239522	0.00136838	0.0221272	0.00447541	0.000650908	0.0155129	0.000761053
563	0.0622713	0.00687418	0.00148128	0.0132856	0.0201327	0.00418397	0.00746256	0.00469107	0.00209583	0.00118586	0.000202706	0.000675568
408	0.0620881	0.0121214	0.00239182	0.000659279	0.0147355	0.021886	0.00107826	0.0031925	0.00283764	0.00192684	0.000127931	0.00113096
526	0.0615524	0.00658913	0.00125465	0.00389857	0.0109524	0.0074402	0.0189413	0.00520004	0.00256245	0.000510595	0.00370328	0.000499712
654	0.0615119	0.00330478	0.00137478	0.00501571	0.018476	0.00343751	0.0155587	0.0043056	0.00468904	0.00281007	0.000969655	0.00157001
338	0.0610976	0.0150258	0.0034373	0.0200453	0.00875538	0.00102294	0.00123625	0.00509347	0.00291871	0.00221104	0.000195473	0.00115584
1038	0.061096	0.00466887	0.000472504	0.0123027	0.00992248	0.0168585	0.00417335	0.00704544	0.00307243	0.00153888	0.000144188	0.000896598
402	0.0610253	0.00566133	0.00539316	4.68204e-05	0.000205367	0.000699791	0.000424052	0.00274112	0.0265525	0.00238236	0.00974521	0.00717358
748	0.0609803	0.00194866	0.0078525	0.000406593	0.000276772	0.00106606	0.000365683	0.00981381	0.00891594	0.0175099	0.0127785	4.59491e-05
518	0.0607737	0.00431908	0.00662366	0.000122445	0.000314228	0.000674995	0.000218912	0.0036292	0.0106837	0.0128314	0.0105598	0.0107963
377	0.0606946	0.00526954	0.00743148	0.000358569	0.00157787	0.000902941	0.00121922	0.0107794	0.0049437	0.0016682	0.0191898	0.00735393
524	0.0605541	0.00983199	0.00184624	0.00736913	0.00337686	0.014646	0.017638	0.00104384	0.00199383	0.00185398	2.77621e-05	0.000926479
393	0.0605246	0.00540985	0.00412102	0.000562186	0.000852296	0.000364779	2.89603e-05	0.00121452	0.00845646	0.00807415	0.0300188	0.0014216
516	0.0604792	0.0105109	0.00239525	0.00362866	0.0121255	0.00316038	0.0246123	0.000666356	0.000964168	0.0015987	2.19098e-05	0.000795006
299	0.059956	0.00607316	0.000641472	0.000130744	0.000704263	0.00170699	0.000788441	0.0121634	0.0140873	0.0102529	0.0077664	0.00564088
1032	0.0596498	0.00137305	0.00423454	6.87327e-05	0.000487257	0.000981929	0.000698967	0.00683556	0.0143665	0.0165328	0.00761336	0.00645723
1209	0.0593775	0.00363577	0.000759431	0.00737841	0.00237622	0.0325321	0.00291747	0.00619522	0.00183897	0.00112869	3.96241e-05	0.000575537
964	0.0592623	0.00489995	0.000402584	0.0222831	0.00642844	0.0016558	0.0137524	0.00479501	0.00286988	0.00119586	0.000213731	0.000765491
461	0.0591969	0.00995611	0.00230434	0.0149064	0.0080176	0.00425691	0.0117677	0.00382191	0.002061	0.00121806	0.000133433	0.000753356
489	0.0590647	0.00839779	0.00234001	0.000254548	0.010232	0.000718486	0.0112179	0.00856077	2.15572e-05	0.00556314	0.0116305	0.000127856
351	0.0588732	0.00618169	0.0030207	0.000714036	0.00173599	0.00129948	0.000265021	0.00692065	0.00266182	0.00965451	0.0220807	0.00433864
602	0.0588419	0.0077324	0.00144232	0.00476191	0.0164338	0.0104524	0.00566659	0.00647515	0.00286605	0.00188881	8.76903e-05	0.0010347
335	0.0587817	0.003757	0.00732466	0.00010646	9.12237e-05	0.000586277	0.000349345	0.00786837	0.0165004	0.00853862	0.00776452	0.00589487
405	0.0586949	0.00490371	0.0102914	0.000794597	0.000487603	0.000567582	0.000485449	0.00601413	0.00937769	0.000965117	0.0189315	0.00587609
270	0.0586922	0.00862994	0.00704088	0.0015985	0.00292494	0.00215695	0.000678841	0.0113997	0.00306498	0.00881348	0.00633084	0.00605317
272	0.0584547	0.0108285	0.007285	0.000828036	0.00110231	4.14204e-05	0.000279754	0.00509312	0.00419921	0.00263885	0.0191771	0.00698136
898	0.0584161	0.00616838	0.000924899	0.0115768	0.00203123	0.00822271	0.0214291	0.00326473	0.00211714	0.00180374	7.98615e-05	0.000797481
745	0.0584048	0.00533716	0.00122651	0.0141069	0.0110213	0.0149211	0.00289056	0.00533958	0.00181512	0.00108416	0.000109868	0.000552579
114	0.0583514	0.0172944	0.00434539	0.00230307	0.00323492	0.00109274	0.000208749	0.00213753	0.00581307	0.0120969	0.0046271	0.00519764
1028	0.0582127	0.00129134	0.00406005	0.000122581	0.000588318	0.0011943	0.00037288	0.0098077	0.00795753	0.0170243	0.0120194	0.00377436
834	0.0581811	0.0015883	0.00447599	0.000352877	0.000771414	0.000889832	0.000244843	0.00400302	0.0120905	0.0132458	0.0127712	0.00774732
933	0.0580481	0.00251899	0.00295874	0.000164812	0.000395882	0.00102955	0.000787014	0.00829739	0.0111937	0.0214394	0.00238815	0.00687448
364	0.0580013	0.0042161	0.00684434	2.76765e-05	0.000455668	0.000301879	0.000199005	0.00340834	0.0095461	0.013971	0.006086	0.0129453
442	0.0576822	0.00760971	0.00148116	0.00123027	0.00220849	0.00154379	0.000341608	0.0062066	0.00403374	0.00743376	0.0193992	0.00619389
922	0.0574471	0.00263197	0.00389083	0.000423793	0.00173426	0.00190726	0.000730454	0.0128959	0.000952774	0.000958522	0.0248282	0.0064932
288	0.0573841	0.00570907	0.00772579	5.0529e-05	3.87961e-05	0.000424574	0.000200957	0.00292182	0.00883545	0.00737663	0.0140209	0.0100796
614	0.0573697	0.00637368	0.00103331	0.000713445	0.0244562	0.00576149	0.00785492	0.0058538	0.00284493	0.00147146	0.000117493	0.000888937
466	0.0573609	0.00397122	0.00603753	0.00092598	0.0016659	0.00135952	0.000452008	0.00788636	0.0045196	0.0050039	0.017406	0.00813287
619	0.0572899	0.00380179	0.00592575	0.00118295	0.00253947	0.00240689	0.000795065	0.0138664	0.00280691	0.00467409	0.00884061	0.0104499
475	0.0568648	0.0109462	0.00241196	0.00293378	0.014062	0.0170456	0.00505292	0.00147257	0.00108122	0.00117613	5.38271e-05	0.000628497
507	0.0566688	0.00624747	0.00239893	0.00159165	0.0119941	0.00763118	0.0164505	0.00563037	0.00039297	0.00104755	0.00200198	0.00128213
674	0.0565932	0.00460722	0.00107217	0.0117694	0.0166561	0.0161545	0.00292777	0.00123691	0.000884467	0.000614522	0.000232664	0.000437475
650	0.056557	0.00294455	0.00736864	0.000426733	0.000214813	0.00107783	0.00041126	0.00935942	0.00272366	0.0171183	0.0140037	0.000908059
510	0.0563986	0.0098966	0.00166088	0.00892016	0.0142801	0.00783395	0.00228354	0.00502797	0.00329	0.00208151	3.20182e-06	0.00112075
508	0.0563971	0.00298032	0.00452962	0.000735102	0.00123479	0.000234501	0.000785357	0.00980287	0.00249491	0.00328832	0.0218242	0.0084871
269	0.0563734	0.0065768	0.00835107	0.00111498	0.00103875	9.12866e-05	0.000112786	0.0051868	0.0083129	0.0155678	0.0062643	0.00375586
326	0.0562935	0.00434221	0.00419953	0.000613416	0.000967104	0.00361513	0.000751223	0.0150567	0.00422572	0.00297916	0.0173041	0.00223912
568	0.0562244	0.00763066	0.0017594	0.00255895	0.00784541	0.00893514	0.024267	0.0011277	0.00123053	0.000365314	7.4407e-05	0.00042984
1039	0.0561595	0.00463275	0.00063142	0.0151737	0.00126181	0.00811296	0.0230132	0.000292814	0.00107463	0.00127103	6.2248e-05	0.000632878
430	0.0560383	0.00498197	0.00243429	0.000355891	0.000191402	0.00100492	0.000480597	0.00790644	0.00933933	0.0100455	0.0188403	0.000457673
350	0.0559067	0.00535019	0.00702445	0.000314441	0.000322207	0.000347744	0.000326634	0.00678685	0.0154327	0.0103886	0.00272594	0.00688694
776	0.0558395	0.00590545	0.000791697	0.0101508	0.0125569	0.00463045	0.0101789	0.0061793	0.00302932	0.00144169	8.67208e-05	0.000888305
290	0.0557803	7.26754e-06	0.000685585	0.00203617	0.00982258	0.0088032	0.0109208	0.00502778	0.000722294	0.00834716	0.00926438	0.000143102
837	0.0553935	0.00501326	0.00141354	0.00524897	0.0217097	0.0035928	0.0173524	0.000718147	1.066e-05	0.000167907	0.000142159	2.40469e-05
360	0.05535	0.00597007	0.00363425	0.0011724	0.0025863	0.00231943	0.000785298	0.0144154	0.00665831	0.00306434	0.00942165	0.00532253
1330	0.0553216	0.00306944	0.000621573	0.00642236	0.00327283	0.029468	0.00355834	0.00568853	0.00167978	0.0010401	2.91724e-05	0.000471424
207	0.0550968	0.00726753	0.00642329	0.00123148	0.0020933	0.00132014	0.000486561	0.00673103	0.00251283	0.0192899	0.00759054	0.000150184
575	0.0550078	0.00803078	0.00137749	0.00279639	0.0182107	0.00881705	0.00591717	0.00428164	0.00267364	0.00180619	9.81818e-05	0.000998645
255	0.0549632	0.00703646	0.00778991	0.00136089	0.00204945	0.00110053	0.000300648	0.00287334	0.00890165	0.00955702	0.0107387	0.00325459
1143	0.0548036	0.0038175	0.000825198	0.00747249	0.000694397	0.0313107	0.00150638	0.00585341	0.00175	0.00106112	4.76878e-05	0.000464797
678	0.0547603	0.00204853	0.00407121	8.4612e-05	0.000694271	0.00138096	0.000833558	0.010382	0.0101602	0.0127444	0.00772367	0.00463686
343	0.0545554	0.0051422	0.00836685	0.000121364	0.000648522	0.00128833	0.000651605	0.0101516	0.00321514	0.00370167	0.0126074	0.00866076
1104	0.0543034	0.00410934	0.000621546	0.0117302	0.00257044	0.00794464	0.0240823	0.000958501	0.000681148	0.00109515	3.41589e-05	0.000475983
664	0.0540784	0.00525939	0.00105185	0.00769988	0.0199909	0.0123579	0.00152846	0.00282037	0.00157796	0.000996787	0.000201871	0.000593041
282	0.0540598	0.00596912	0.00473956	0.000685853	0.000245913	0.000877179	0.000786804	0.00972515	0.00512798	0.0177059	0.000958251	0.00723812
380	0.0537662	0.00547739	0.0139621	0.00154243	0.00241391	0.00166249	0.000383312	0.00776358	0.00247124	0.00177556	0.000763972	0.0155503
248	0.0537628	0.000256005	0.00070329	0.00408274	0.0021554	0.00714097	0.00797014	0.00255806	0.0112692	0.00245135	0.0112569	0.00391875
482	0.0536014	0.00381488	0.0132074	0.000998454	0.000688416	0.000310749	0.000236072	0.00589935	0.00518623	0.0102803	0.00364328	0.00933623
806	0.0535353	0.00306526	0.000755629	0.0113578	0.0156978	0.0150544	0.00531713	0.000889447	0.000573784	0.000330188	0.000217231	0.000276681
823	0.0534935	0.0051094	0.000903931	0.00429019	0.0140416	0.0163216	0.00156092	0.00656642	0.00249189	0.00139821	3.61109e-05	0.000773202
694	0.0533475	0.00284759	0.00643279	0.000550366	0.000360322	0.000296984	4.30239e-05	0.00413144	0.00664732	0.0192897	0.0115055	0.00124249
346	0.0532866	0.00564358	0.00310767	0.000746734	0.00207362	0.00186436	0.00064747	0.0115536	0.00119081	0.00175733	0.0184266	0.00627486
371	0.0532058	0.00444686	0.000449314	0.000171065	0.000186277	0.000855573	0.000322072	0.0055532	0.0107824	0.0170522	0.00619382	0.00719305
478	0.0531651	0.00382838	0.00454042	0.000177188	0.000676502	0.00117618	0.000435251	0.0071642	0.0107537	0.0129282	0.00104658	0.0104385
295	0.0531169	0.0068829	0.00971721	0.00052822	0.00121671	0.000726218	0.000195456	0.000938943	0.0152191	0.00206395	0.00555966	0.0100685
469	0.0530246	0.00396848	0.00236288	8.75916e-05	5.24994e-05	0.000571458	0.000528286	0.00412141	0.0141375	0.0149428	0.0104773	0.00177435
433	0.0525338	0.00512719	0.00520378	0.000394969	0.00130256	0.00113681	0.000428634	0.00803333	0.00748838	0.00682046	0.00775342	0.00884425
473	0.0524734	0.00504142	0.010032	0.000136667	0.000391512	0.000870527	0.000349624	0.00681986	0.000250807	0.00589686	0.0096488	0.0130353
562	0.052428	0.00829404	0.00143492	0.000835108	0.0199785	0.00367935	0.00682242	0.00531187	0.00292732	0.00196511	0.000108566	0.00107078
584	0.0523914	0.00678166	0.000744803	0.00151122	0.00405059	0.00412501	0.00153996	0.0262494	0.000318108	0.00241289	0.00182973	0.002828
532	0.0523789	0.0078265	0.00166714	0.00367241	0.00753516	0.0191028	0.00830276	0.00116796	0.00147728	0.000897989	9.81367e-05	0.000630722
673	0.0523406	0.00158449	0.00485661	0.000262914	0.00029109	0.000909819	0.000310428	0.00835111	0.00879062	0.0132664	0.0120393	0.00167789
94	0.052082	0.0122963	0.000305545	0.00140331	0.00233745	0.00112739	0.000269699	0.00388018	0.00412222	0.0143931	0.00666035	0.0052865
870	0.05199	0.00283832	0.00661026	0.000236619	0.00045817	0.000658739	0.000187023	0.00346655	0.00729699	0.0107222	0.0096161	0.00989905
787	0.0517974	0.00222609	0.00398906	0.000324464	0.000324589	8.05733e-05	0.000319357	0.000967528	0.012091	0.0142628	0.011597	0.00561501
849	0.0517473	0.00206024	0.00168318	0.00015694	0.000622552	0.00092655	0.000232027	0.00514622	0.00784574	0.0188202	0.00689647	0.00735721
278	0.0511315	0.00818599	0.00948893	0.00113625	0.000925734	0.000433649	0.000495075	0.00641206	0.0102141	0.00216994	0.00412408	0.0075457
725	0.0510269	0.00496588	0.000866855	0.00389174	0.020564	0.00497439	0.00717962	0.00458414	0.00213336	0.00109041	0.000128522	0.000648008
868	0.0509643	0.00555872	0.00095067	0.00803562	0.00141798	0.00701299	0.024821	8.06723e-05	0.00109224	0.00138987	1.52772e-05	0.000589273
1112	0.0508989	0.00431042	0.000705051	0.00158913	0.0036849	0.0230066	0.00801226	0.00541354	0.00208006	0.00138203	6.69713e-05	0.000647905
345	0.0506566	0.00571716	0.00650288	0.000351084	0.000802986	0.000333142	0.000137283	0.000456973	0.00524943	0.00921424	0.00969705	0.0121943
413	0.0505733	0.00128631	0.00463637	0.000162155	0.000463823	0.00105631	0.000385308	0.00875793	0.00525631	0.0117431	0.0148281	0.00199761
1036	0.050559	0.00348861	0.000744719	0.00896507	0.00813294	0.0195891	0.00147297	0.00503796	0.00158663	0.000976696	4.82929e-05	0.000516057
899	0.0505281	0.00570056	0.00102905	0.00700588	0.00227863	0.00168371	0.0297844	1.13572e-05	0.000970419	0.00146308	5.7542e-07	0.000600362
403	0.0505242	0.00376575	0.00850236	0.000164958	4.34843e-05	0.000191149	5.08126e-06	2.24947e-05	0.00852313	0.011831	0.00471113	0.0127637
196	0.050306	0.0102861	0.00429164	0.00133501	0.00301589	0.00240607	0.00068945	0.0126759	0.000421178	0.00495114	0.00805837	0.00217518
1078	0.0502618	0.00417774	0.000878195	0.00300117	0.00705697	0.00294991	0.0289803	0.00176616	7.94076e-05	0.000957793	1.68288e-05	0.000397319
612	0.0502466	0.00736338	0.00176812	0.000793089	0.0139961	0.0173558	0.00515702	0.00299169	4.29641e-05	0.000521218	8.82805e-06	0.000248365
180	0.0501196	0.00851174	0.00326521	0.0010846	0.00162233	0.00062468	0.000184447	0.00150368	0.00167057	0.0187518	0.00834366	0.00455684
369	0.0499955	0.000326882	0.00734139	0.000769706	0.00416746	0.00344701	0.00124371	0.00140287	0.012069	0.00694624	0.00715597	0.00512523
1029	0.0499019	0.00145685	0.00262902	0.000287594	0.00075568	0.000942475	0.000285021	0.00460134	0.0117382	0.0128925	0.00784312	0.00647013
682	0.0498296	0.00447593	0.00102642	0.0125367	0.017919	0.0059595	0.00356267	0.00247958	0.00105192	0.000584636	0.000230574	2.62034e-06
1021	0.0497802	0.0031199	0.00507652	8.23782e-05	0.000198541	0.000676513	0.000476855	0.00778254	0.00924198	0.0152619	0.00603699	0.0018261
341	0.0494534	0.00190231	0.00571509	0.000316657	3.81033e-05	0.000455167	0.000463683	0.00381716	0.0114008	0.0131277	0.00415514	0.00806167
218	0.0494452	0.00568152	0.0125907	0.00116127	0.00101349	0.000160001	0.000285531	0.0052008	0.00112044	0.00540817	0.00778667	0.00903666
558	0.0493478	0.00402074	0.0115794	0.000920988	0.000659336	0.000322627	0.000292013	0.00568816	0.00269042	0.0055828	0.00964334	0.007948
718	0.0489572	0.00473344	0.00105477	0.0131388	0.017875	0.000723945	0.00431584	0.00394744	0.00155003	0.000898169	0.000191452	0.000528328
496	0.0489465	0.00284672	0.00492062	0.000409487	0.000317426	0.000273782	0.000327274	0.00295447	0.00714191	0.00572939	0.0216716	0.00235382
928	0.0486863	0.00406259	0.00119345	0.00483745	0.0196758	0.00103542	0.016049	0.00115711	0.000188535	0.00027651	0.000119719	9.07504e-05
251	0.0486822	0.00599571	0.00288642	0.000580663	0.000162768	0.000877894	0.000362874	0.00888061	0.00356551	0.017765	0.0028832	0.00472147
222	0.048654	0.00911103	0.00240159	0.00138512	0.00290645	0.00228162	0.000705087	0.0135754	0.00981064	0.00541154	5.18571e-05	0.00101365
840	0.0486376	0.00311505	0.000695404	0.00836244	0.0149302	0.0126347	0.00583181	0.00139013	0.000799684	0.000417157	0.000175691	0.00028531
848	0.0481783	0.00552265	0.00109569	0.00815657	0.00955246	0.0103667	0.0102498	0.0014631	0.000541474	0.000765051	7.25683e-05	0.000392114
793	0.0480611	0.00491656	0.00103815	0.00836058	0.00977562	0.0105467	0.0052075	0.00479917	0.00180923	0.000988613	6.16081e-05	0.00055743
125	0.047926	0.0157661	0.0075577	0.00287925	0.00220897	0.00212665	0.000694377	0.00215236	0.00119863	0.00531166	0.00170596	0.00632435
336	0.0478481	0.00504899	0.00887815	0.000269927	0.000874947	0.000573509	0.000166395	0.00172222	0.00850834	0.00137145	0.00914149	0.0112927
488	0.0477939	0.00263076	0.00503389	0.000184009	0.00103755	0.00113552	0.000477354	0.00838479	0.00318329	0.00439529	0.0131578	0.00817367
1033	0.0477328	0.0030715	0.000952203	0.00316437	0.0181067	0.00432682	0.0149274	0.00204382	0.000467125	0.000431535	0.000101428	0.00013987
690	0.0476483	0.00492196	0.00120425	0.00812854	0.00377318	0.0130735	0.0147305	0.00058324	0.000688884	0.000231103	8.64107e-05	0.000226659
1119	0.0475199	0.00335293	0.000722653	0.00767891	0.00443883	0.0223686	0.00121209	0.00490635	0.0015114	0.000922784	6.69751e-06	0.000398652
1158	0.0474129	0.00316579	0.000162454	0.0157076	0.0100952	0.00337954	0.00730046	0.00373323	0.00216632	0.000957536	0.000105776	0.000639031
416	0.0473664	0.00400707	0.00474938	0.00016474	0.0007414	0.00129283	0.000643523	0.00853959	0.0127963	0.00110131	0.00731265	0.00601757
703	0.047347	0.00588575	0.00144873	0.00456469	0.00615932	0.0158035	0.0101179	0.00245806	4.48259e-05	0.000540734	7.89991e-05	0.000244464
662	0.0472893	0.0079676	0.00143727	0.00368712	0.00350985	0.0153811	0.00340292	0.00623623	0.00292648	0.0016763	0.000101138	0.000963257
570	0.0471883	0.00887197	0.00204316	0.00840977	0.00533102	0.00893604	0.00747849	0.00256729	0.00152203	0.00136365	1.34204e-05	0.000651411
484	0.0468565	0.00180141	0.00353814	8.9564e-05	0.0130911	0.00249647	0.0110579	0.00274345	0.00303369	0.00655304	2.02666e-05	0.00243149
223	0.046852	0.0086978	0.000365562	0.000507125	0.00010179	0.00110938	0.000717271	0.00892198	0.0180286	0.00226091	0.00194599	0.00419567
543	0.0468496	0.00331042	0.00551315	0.00123554	0.00067433	0.000531298	0.000986346	0.0057971	0.00973633	0.00154668	0.012551	0.00496739
407	0.0466785	0.00445463	0.00281541	0.000853367	0.00154708	0.000217478	0.00269735	0.010467	0.00205452	0.0165423	0.00500907	2.03564e-05
267	0.0466022	0.00739649	0.00128796	0.000713387	0.000765414	0.000103176	0.000274643	0.00408949	0.00115191	0.00346833	0.0258521	0.00149932
716	0.0464308	0.00307424	0.00665265	2.47231e-05	0.000436664	0.000431797	0.000239005	0.00427227	0.00765618	0.00945548	0.00353474	0.010653
706	0.0463751	0.00503601	0.00102265	0.00375747	0.0128555	0.0174707	0.00307264	0.00069602	0.0010154	0.000824829	0.000160506	0.000463391
798	0.0463093	0.00621747	0.00119918	0.00566248	0.0037568	0.00483826	0.0215961	0.000191704	0.000947658	0.00127903	9.22434e-06	0.000611366
1519	0.0462884	0.00239367	3.73616e-05	0.0180695	0.00793293	0.000234877	0.00981508	0.00398244	0.00216474	0.000847651	0.000156725	0.000653463
1002	0.0462334	0.00432665	0.000812211	0.00272899	0.00565384	0.0161166	0.00880707	0.0043219	0.00169219	0.00123445	9.68762e-06	0.00052986
265	0.0462319	0.00984974	0.00349615	0.00131593	0.00186314	0.000665804	0.000184347	5.79754e-05	0.00550408	0.0193861	0.000317025	0.00359164
1446	0.0458369	0.00254325	0.000515017	0.00532139	0.00271177	0.0244164	0.00294834	0.00471335	0.00139182	0.000861798	2.41714e-05	0.000389637
635	0.0458341	0.00111425	0.00196579	0.00475652	0.00399539	0.00470373	0.00865243	0.0012081	0.00691648	0.00491043	0.00520408	0.00240692
639	0.0457931	0.00708421	0.00144428	0.00621551	0.00999264	0.00570558	0.00669773	0.00423928	0.0020412	0.00149796	8.86431e-05	0.000786056
1106	0.04563	0.00411486	0.000286764	0.0207699	0.00621372	0.00407763	0.00277353	0.00301978	0.00221288	0.00126306	0.000143756	0.000754073
774	0.0455758	0.000929	0.000750908	0.000251168	0.00399099	0.00166053	0.0061187	0.00543468	0.00482443	0.0162457	0.000700498	0.00466918
436	0.045355	0.00155112	0.00403078	0.000246948	0.000385848	0.000426314	6.74823e-05	0.000848101	0.0114728	0.0122871	0.00655428	0.00748418
243	0.0452983	0.00810284	0.000276219	0.000596571	0.000340267	0.000776295	0.000464255	0.00722518	0.00960007	0.0101319	0.00280111	0.00498365
1930	0.0452559	0.00119984	0.00430119	0.00063473	0.00135098	0.00140209	0.000525862	0.00841819	0.00215923	0.000366392	0.016655	0.00824242
1064	0.0452311	0.00290984	0.000902087	0.00299783	0.0171537	0.00409909	0.0141418	0.00193625	0.000442539	0.000408822	9.60898e-05	0.000143041
1249	0.0451536	0.00315498	0.000295713	0.00951293	0.00681313	0.0100208	0.00663435	0.00486574	0.00215746	0.000980624	0.000113522	0.000604366
448	0.0449428	0.001689	0.00284171	0.00021349	0.000555922	0.000745826	0.000184734	0.00368102	0.00830303	0.0145789	0.00468076	0.00746836
505	0.0447527	0.00313516	0.000501486	0.000311062	0.000533992	0.000171334	0.000131892	0.000199892	0.00343746	0.0133911	0.015648	0.00729131
368	0.0447136	0.00538457	0.0096559	0.00112818	0.00125918	0.000351244	0.000102642	0.00164225	0.00179825	0.00131274	0.0107613	0.0113174
291	0.0447034	0.00678711	0.00340395	0.000575458	0.00056166	0.000301585	0.000350333	0.00621192	0.00687825	0.00678319	0.0106266	0.00222338
165	0.0446335	0.00888329	0.000166082	0.00119564	0.00211119	0.0013342	0.00034633	0.0054713	0.00034525	0.00369671	0.0198722	0.00121127
1461	0.0445901	0.00255396	3.77471e-06	0.0182642	0.00761207	0.000188756	0.008318	0.00383884	0.00214996	0.000885463	0.000154857	0.000620195
129	0.0444605	0.000542679	0.0050556	0.000519282	0.00335674	0.00395348	0.00850804	0.00777314	0.00726368	0.00247074	2.6468e-05	0.00499063
844	0.0444163	0.00328353	0.00699568	1.98367e-05	0.00054145	0.000520791	0.000256281	0.00445533	0.00557987	0.00765664	0.00447396	0.010633
438	0.044219	0.00326553	0.00903762	0.000621635	0.00030313	0.00048758	0.000422135	0.00515946	0.0070766	0.00248676	0.00758629	0.00777231
280	0.0441847	0.00235671	0.00139082	3.27029e-05	0.000717074	0.00128497	0.000487948	0.00859884	0.00702164	0.0128112	0.00479974	0.00468307
239	0.0441262	0.00708417	0.00334811	0.000420762	0.000326465	0.000512456	0.000450111	0.00540475	0.00857234	0.00454253	0.0103345	0.00313
642	0.044064	0.00604303	0.00116634	0.000452302	0.0119373	0.0185181	0.00192935	0.00100296	0.00134493	0.000993094	0.000123608	0.000552961
923	0.0439508	0.00498676	0.00098629	0.000325853	0.00301607	0.0167423	0.010046	0.00449278	0.00182844	0.000852582	0.000120902	0.000552797
1175	0.0439107	0.00348671	0.000760005	0.00205931	0.00689291	0.00344751	0.0243874	0.00184376	6.05884e-05	0.000745959	1.69162e-05	0.000209687
712	0.04389	0.00607929	0.00156511	0.00535891	0.0149536	0.000874088	0.0140789	0.000117024	0.000431614	0.000168181	8.29217e-05	0.000180258
1047	0.0438012	0.0027796	0.00418556	0.000255525	0.000376601	9.02241e-05	7.59747e-05	0.00253403	0.0128591	0.00884042	0.0107498	0.00105441
836	0.0436678	0.00528227	0.00117987	0.00532628	0.0152029	0.00817857	0.00616545	0.00136878	0.000364078	0.000267098	0.000130275	0.000202241
503	0.0435887	0.00469039	0.00800492	5.68455e-05	4.00895e-05	0.000288215	0.000127313	0.00141152	0.00861481	0.00664811	0.00153386	0.0121727
1082	0.0435346	0.00280207	0.000868676	0.0028868	0.0165184	0.00394727	0.013618	0.00186454	0.000426149	0.000393681	9.25309e-05	0.000116471
752	0.0432432	0.00189287	0.00276292	0.000108168	0.000191875	0.000571653	0.000338921	0.00704967	0.0131133	0.00883295	0.00797331	0.000407603
676	0.0432106	0.00637268	0.00114559	0.00355535	0.0092836	0.011778	0.00560431	0.00178648	0.00167185	0.00124109	5.83705e-05	0.000713316
1351	0.0431311	0.00262606	0.000555061	0.00277882	0.00519736	0.00580028	0.0230445	0.00209919	0.000189406	0.000608226	2.6345e-05	0.000205783
318	0.0431131	0.00695631	0.00347406	0.000861287	0.00130504	0.000490348	2.28009e-05	0.00184515	0.0100212	0.00675124	0.0102868	0.00109887
592	0.0427688	0.00676718	0.001547	0.00610899	0.00210255	0.0112273	0.0115739	0.00117206	0.00114	0.000607621	5.66296e-05	0.000465613
347	0.0427366	0.00584824	0.00187015	0.00043514	0.000439663	0.000193281	0.000201673	0.00277542	0.00638487	0.00305138	0.0200864	0.00145047
807	0.0424245	0.00515265	0.00105558	0.00545485	0.00787375	0.00735367	0.0134211	0.0004074	0.000945898	0.000355114	0.000115826	0.000288676
880	0.0423605	0.00365827	0.00082144	0.0111642	0.0131999	0.00582515	0.00117714	0.00377206	0.00132239	0.000806732	0.000136856	0.000476447
687	0.0421811	0.00184829	0.00335887	0.000241704	0.000747718	0.00101849	0.00039499	0.00617227	0.00808824	0.00561304	0.00953888	0.00515859
865	0.041916	0.00469367	0.00102665	0.00672559	0.00548375	0.00488506	0.0143237	0.00203244	0.00101897	0.00108764	0.00010022	0.000538277
767	0.0417941	0.00405159	0.00108478	0.00983195	0.00257373	0.0141189	0.00903588	0.000537541	0.000184219	9.63206e-05	0.00011764	0.000161502
656	0.0416229	0.00204421	0.00455437	0.000231722	0.000222412	0.000804048	0.000528904	0.00656204	0.0066115	0.00705507	0.00903415	0.00397452
500	0.0415821	0.00420962	0.00507307	0.000667296	0.000911728	0.000348986	0.000148413	0.00115288	0.0115835	0.00943224	0.0010369	0.00701744
742	0.0415513	0.00553289	0.00113295	0.00678454	0.0116968	0.00211886	0.00734233	0.00334814	0.00160169	0.00123279	0.000121683	0.00063871
903	0.0414895	0.00412371	0.000581155	0.00692422	0.00959555	0.00563896	0.00828157	0.00309641	0.00182715	0.000845598	2.59142e-05	0.000549276
715	0.0414473	0.00529403	0.00140601	0.00705677	0.00776177	0.0149079	0.00228468	0.00221749	0.000160066	0.000154672	5.65077e-05	0.00014743
1321	0.0413765	0.00120408	0.00410985	6.65153e-05	0.000546739	0.00106436	0.000596754	0.00785265	0.00695033	0.00586913	0.0101455	0.00297049
1589	0.0411226	0.0021277	3.32103e-05	0.0160618	0.00705149	0.000208779	0.00872451	0.00353995	0.00192422	0.000753468	0.000139311	0.000558176
498	0.0410707	0.00314188	0.00192681	0.000112433	0.000598722	0.00106889	0.000457859	0.00632114	0.0133948	0.00765471	0.000260759	0.00613277
419	0.0409944	0.00428774	0.00925873	0.000969507	0.00127971	0.000570546	0.000104135	0.00141137	0.000453882	0.00715161	0.00963329	0.00587391
404	0.0409831	0.00512439	0.00363838	0.000233916	0.000286951	0.000312566	0.000266099	0.00318559	0.00498721	0.000311289	0.0148195	0.00781723
859	0.0409826	0.00214453	0.00367285	0.000175057	0.000921196	0.00102387	0.000438476	0.00773235	0.0038925	0.00486298	0.00980092	0.00631783
919	0.0409323	0.00490685	0.000750508	0.0091947	0.0011927	0.00568399	0.0113477	0.00407511	0.00211605	0.00093258	0.000142527	0.000589508
379	0.0409198	0.00633398	0.000207419	0.0004553	0.000410467	0.000424401	0.000424728	0.00384863	0.0141312	0.00292493	0.00920273	0.00255598
680	0.0408367	0.00548653	0.00118811	0.00281571	0.00493652	0.0156476	0.00828524	0.000529812	0.00095553	0.000531907	7.03742e-05	0.000389305
764	0.040786	0.00337294	0.00339352	0.000290968	0.00029049	0.000165459	0.000272273	0.00457524	0.0103607	0.0140482	0.00375923	0.000257011
296	0.0407674	0.00600657	0.000813867	0.000675148	0.00112501	0.000487443	0.00012937	0.00195636	0.00423715	0.010881	0.00975086	0.00470458
1222	0.0407483	0.00314971	0.000535474	0.00205676	0.00613025	0.0202187	6.47071e-05	0.00522668	0.00179847	0.00100205	3.06187e-05	0.000534867
1179	0.0407344	0.00161856	0.00322547	0.000186476	3.7839e-05	0.00043438	0.000389999	0.00350524	0.00818254	0.0103276	0.00880914	0.00401714
1382	0.0407325	0.00281782	0.000338579	0.00436097	0.00539593	0.0169433	0.00232892	0.00502056	0.00192198	0.000971077	8.63257e-05	0.000547044
456	0.0407286	0.00343462	0.00331985	4.76308e-05	0.000279846	0.000661522	0.000256479	0.00375598	0.0102269	0.00959002	0.00162273	0.00753304
470	0.0407076	0.00255872	0.000695009	0.000324675	0.000628983	0.00031546	9.9656e-05	0.00134956	0.000786707	0.00532042	0.0238047	0.00482363
1305	0.0406995	0.00139729	0.00352752	0.000242729	0.000595654	0.00073864	0.000244297	0.00396356	0.00747571	0.00727153	0.00991296	0.00532963
533	0.0406471	0.00314304	0.00345132	0.00119311	0.000928978	0.00331829	0.000666879	0.00653345	0.0075624	0.000936587	0.00880677	0.00410631
1013	0.0405534	0.00474524	0.000817872	0.00753215	0.00262192	0.000792122	0.0206685	0.000574711	0.00101064	0.00120536	3.92764e-05	0.000545649
583	0.0403966	0.00773926	0.00176587	0.00441455	0.00584351	0.000669913	0.0151127	0.00216127	0.00144853	0.000703446	5.14106e-05	0.000486178
864	0.0403889	0.00313886	0.000661189	0.00587087	0.0134148	0.012996	0.00160899	0.000995057	0.000755626	0.000495677	0.000158245	0.000293626
1171	0.0403824	0.00326999	0.000347379	0.0105254	0.00429171	0.00504011	0.00965398	0.00392533	0.00193906	0.000806969	0.000126807	0.000455679
1165	0.0403115	0.00325931	0.000317601	0.014896	0.00038059	0.00138531	0.0142241	0.00278696	0.00175212	0.000594481	0.00017668	0.000538348
980	0.0402188	0.00219458	0.000533237	0.00845854	0.0125849	0.0112062	0.00342496	0.000753559	0.000452256	0.000266727	0.000168221	0.000175693
843	0.040215	0.00122473	0.00221688	0.000171973	0.00037992	0.000453427	0.000111415	0.00153827	0.00999344	0.00953929	0.010434	0.00415165
544	0.0400419	0.00419477	0.00688288	3.56256e-06	0.000215336	0.000663806	0.000305823	0.00589448	0.00169447	0.0020789	0.00998301	0.00812491
577	0.0399941	0.00225249	0.0017194	0.000290162	0.000274755	7.03193e-05	0.000159962	0.00379763	0.0129049	0.00966343	0.007567	0.00129403
392	0.0399608	0.00347747	0.00585903	0.000675654	0.0002271	0.000766988	0.000529229	0.0101541	0.0092297	0.00473745	0.00145339	0.00285072
1233	0.0399159	0.000833705	0.00295389	0.000123853	0.000255406	0.000636245	0.000188519	0.00550002	0.00578698	0.0109196	0.0103729	0.00234487
663	0.0398159	0.00584945	0.00122211	0.00500295	0.0102372	0.00964032	0.00283752	0.00205038	0.00139156	0.000895636	0.000110849	0.000577986
1480	0.0397416	0.00224404	0.000470216	0.00272579	0.00449193	0.00593087	0.0209591	0.00201046	0.000207024	0.000529363	2.61556e-05	0.000146608
974	0.0394989	0.00414722	0.000580316	0.0109303	0.00154662	0.00197838	0.0142814	0.00293823	0.00179994	0.000671019	0.000134934	0.000490465
337	0.0392906	0.00614352	0.00746548	8.7747e-05	0.000263184	0.00103674	0.00055386	0.00923822	0.000198071	0.00112626	0.00332845	0.00984904
319	0.0392877	0.00545571	0.00686304	0.00105937	0.00148345	0.000709126	0.000186636	0.00130787	0.00588155	0.00924347	0.00356779	0.00352973
317	0.0391306	0.00356852	0.00832682	0.000975442	0.000211795	0.000213415	0.000421002	0.00299587	0.00665457	0.00622173	5.63627e-05	0.00948512
387	0.0390902	0.00568515	0.00135672	0.000439858	0.000248691	0.000531643	0.000454746	0.00455991	0.0144278	0.00304345	0.00702623	0.00131597
449	0.03902	0.00208872	0.00500851	0.000352212	0.000218501	0.000234272	0.000309916	0.00235692	0.00866559	0.00799272	0.00600307	0.00578957
434	0.0389187	0.00637096	0.00246568	0.000596312	0.000278811	0.00079211	0.0006105	0.00837338	0.00448974	0.00552907	0.00925241	0.000159725
384	0.038664	0.00365416	0.00374794	0.000762319	0.00155111	0.00121726	0.000364356	0.00677555	0.000615402	0.000676117	0.0180369	0.00126286
763	0.038648	0.00284372	0.00296116	0.000451281	0.000664189	0.000380248	2.77521e-05	0.00214274	0.00853563	0.00115661	0.0141453	0.00533935
460	0.0385703	0.00530851	0.00547879	0.000224131	0.000417132	4.10929e-05	1.97783e-05	0.000959337	0.0018361	0.0131083	0.000352832	0.0108243
871	0.0384851	0.00372466	0.00771823	5.72703e-05	2.93195e-06	0.000240224	7.18074e-05	0.00184086	0.00153569	0.00602786	0.0072551	0.0100105
1076	0.0384484	0.00263292	0.000299484	0.00516824	0.0112532	0.00632433	0.0076643	0.00260556	0.00145188	0.000615176	6.90729e-06	0.000426372
1012	0.0383376	0.00439762	0.000906531	0.000540424	0.00222966	0.000590186	0.0272243	0.000359495	0.000466462	0.00111375	4.62901e-05	0.000462896
973	0.0382815	0.00367085	0.000690071	0.0016671	0.00488273	0.0112379	0.0138869	0.000420905	0.000554086	0.000789832	8.07596e-05	0.000400304
445	0.0381631	0.0040083	0.00408563	0.00070688	0.00118854	0.000803157	0.000220033	0.00445178	0.00617772	0.00415285	0.00809948	0.00426876
1084	0.038149	0.000875211	0.00275709	2.60971e-05	0.000392554	0.00074023	0.000479819	0.00519566	0.00853519	0.009335	0.00630104	0.00351113
1128	0.03796	0.0035928	0.000455358	0.00597449	0.00732446	0.011488	0.00056139	0.00474398	0.0020581	0.00111578	6.81004e-05	0.00057751
428	0.0379389	0.00305546	0.00237729	0.000357569	0.000954203	0.00077675	0.000287733	0.00417087	0.0037314	0.00290992	0.0138024	0.00551522
831	0.0379321	0.00387343	0.000747282	0.00146835	0.00965032	0.0106927	0.00774854	0.00162837	0.00112458	0.000539962	7.08943e-05	0.000387651
411	0.0378368	0.00125838	0.00435387	0.000111759	0.000445954	0.000954706	0.000539961	0.00722393	0.00597742	0.00472897	0.00902844	0.00321345
1671	0.0378366	0.000758604	0.00225323	9.42532e-06	0.000337375	0.000621788	0.000443204	0.0041997	0.00946358	0.0110972	0.00482499	0.00382757
409	0.0378311	0.00443231	0.00291923	0.000813085	0.00133768	0.000875265	0.000306519	0.00324004	0.00622227	0.00741181	0.00817413	0.00209878
467	0.0378058	0.00337309	0.00152722	0.00044334	0.000796427	0.000389972	6.2008e-05	0.00172968	0.00255057	0.00238381	0.0216447	0.00290491
1008	0.037776	0.00205953	0.000500422	0.00793801	0.0118104	0.0105166	0.00321419	0.000707186	0.000424425	0.000250313	0.000157869	0.000197084
597	0.0377577	0.0030963	0.007178	0.000793605	0.00112434	0.000656399	3.60106e-05	0.00228797	0.00256305	0.00719012	0.00289874	0.00993315
989	0.0377494	0.00323197	0.000715179	0.00911486	0.0101352	0.00819938	0.000361778	0.00352636	0.00121063	0.000764086	9.89702e-05	0.000390944
878	0.0377337	0.00420634	0.00115278	0.00736044	0.00983563	0.00207319	0.0122968	0.000346026	0.000288871	5.72352e-05	3.84539e-05	7.79767e-05
1169	0.0376639	0.00242487	0.000751739	0.00249819	0.0142948	0.00341591	0.0117848	0.00161354	0.000368783	0.000340685	8.00748e-05	9.05172e-05
391	0.03752	0.00385544	0.00232418	7.39344e-05	4.29336e-05	0.000493881	0.000270441	0.00298438	0.0110514	0.00441021	0.00584475	0.00616845
601	0.0375034	0.0028571	0.000910345	0.000343268	0.000689499	0.000400912	0.000119864	0.00250818	0.00429892	0.00539979	0.0165345	0.003441
647	0.037454	0.00584825	0.00141681	0.0129649	0.0080357	0.00435813	0.000546432	0.00185961	0.00100962	0.000791798	0.000158747	0.000464015
731	0.0372342	0.00151002	0.00486493	0.000372996	0.000204686	0.000229104	4.04116e-05	0.00328172	0.00682279	0.0120347	0.00782061	5.21581e-05
1261	0.0371918	0.00327853	0.000408667	0.011673	0.000296334	0.00534603	0.0135715	0.000281514	0.000944575	0.000916272	5.53238e-05	0.000420041
464	0.0371687	0.0044382	0.0068924	0.000732944	0.00060654	0.000189354	8.39248e-05	0.00362565	0.0015461	0.0163897	0.00101401	0.00164993
1081	0.0368906	0.00406702	0.000809503	0.00331837	0.00524373	0.00149246	0.0199237	0.000225626	0.000513267	0.000929358	1.77652e-05	0.000349803
1177	0.0368127	0.00196593	0.000305963	0.000435822	0.000721482	0.000533441	0.000133579	0.00106003	0.0096579	0.00470181	0.0135526	0.00374407
1092	0.0367585	0.003174	0.000880269	0.00429459	0.0119955	0.0061491	0.00961895	0.000317708	0.000191928	1.64867e-05	8.21255e-05	3.78553e-05
863	0.0367277	0.00233145	0.00412904	5.77102e-05	0.000477403	0.000454037	0.000213524	0.00382684	0.0047094	0.00608543	0.00710327	0.00733956
1255	0.0366535	0.00329172	0.000272837	0.0154487	0.00383004	0.00376301	0.00498586	0.00190001	0.00157191	0.00098889	0.000100841	0.000499609
695	0.036509	0.00241226	0.00378104	1.99958e-06	0.000226582	0.000163595	0.000147436	0.00232061	0.00741383	0.0115925	0.000906556	0.00754257
649	0.0364191	0.00335037	0.000627206	0.000118394	5.8278e-05	0.00046556	0.000192553	0.00275457	0.00991698	0.0097356	0.00533396	0.00386562
1069	0.0363818	0.000198809	0.00224622	0.00134094	0.00366152	0.00401094	0.0116458	0.00197511	7.1427e-05	0.00131821	0.00659843	0.00331435
908	0.0362894	0.00257583	0.00342898	0.000141794	0.000635509	0.000582202	0.0002318	0.00448995	0.00499285	0.0042463	0.00868116	0.006283
298	0.0362738	0.00598229	0.000657772	0.000635353	0.00109558	0.000487265	0.000149061	0.00161647	0.000718372	0.0107775	0.00809008	0.00606403
545	0.0362027	0.00314163	0.00121174	0.00476889	0.000693998	0.00212716	0.015335	0.000783379	0.000196902	0.00148568	0.00539038	0.00106798
452	0.0361122	0.00475305	0.00157337	0.000312077	0.000147549	0.000508743	0.000438927	0.00336589	0.0184538	0.00368994	0.00230534	0.00056345
638	0.0360976	0.00243241	0.00367831	0.000242097	0.000855055	0.000800998	0.00030599	0.00466008	0.00385623	0.000890443	0.0124038	0.00597217
560	0.0360892	0.00336747	0.00655164	3.12821e-05	0.00015995	0.000497296	0.000201028	0.00460125	0.00380234	0.00324981	0.00512282	0.00850426
665	0.0360727	0.00315696	0.0114883	0.000901548	0.000831646	9.69944e-05	0.000126827	0.00213303	0.00027434	0.00232401	0.00334581	0.0113933
304	0.0358816	0.00482909	0.00320948	0.000458232	0.000228115	0.00123403	0.00070131	0.0118365	0.00192036	0.00231939	0.00666255	0.00248256
580	0.0358444	0.00429527	0.00839449	0.00020319	0.000666396	0.000422233	9.94651e-05	0.000729587	0.00848358	0.00370532	0.000123593	0.00872131
382	0.0358299	0.00539827	0.00227688	0.000643596	0.00136671	0.00092892	0.000277348	0.00407308	0.00404257	0.00225461	0.00951699	0.00505091
1244	0.0358192	0.00189844	0.00365076	7.29505e-07	0.000290009	0.000606085	0.000314423	0.00619885	0.00795457	0.00516953	0.00722805	0.0025078
924	0.0357	0.00341143	0.000769219	0.00678576	0.00863692	0.00582497	0.00770273	0.000807127	0.000601642	0.000667177	0.000140886	0.000352193
651	0.0356886	0.00394705	0.00330938	0.000132864	0.000139344	0.000284969	0.000123796	0.0023236	0.00367131	0.0080462	0.00572799	0.00798214
897	0.0356501	0.00342369	0.000794044	0.00502596	0.00573168	0.0126649	0.00629143	0.00057768	0.000273709	0.000475368	0.000130328	0.000261333
992	0.0356042	0.00244623	0.000547281	0.00548259	0.00962419	0.00991152	0.00555991	0.000864982	0.000574034	0.000274451	0.00011425	0.000204727
939	0.0355711	0.00327573	0.00090491	0.00501945	0.00648341	0.00829917	0.0103461	0.00102245	4.42526e-05	9.94826e-05	3.49718e-06	7.26808e-05
978	0.0353953	0.00408774	0.000934863	0.00486072	0.00270668	0.0129719	0.00474329	0.0029779	0.00112614	0.000624235	4.1303e-05	0.000320508
1257	0.0353832	0.00147511	0.00198055	0.000460773	0.000794201	0.000667999	0.000211441	0.00253534	0.00709206	0.0022291	0.0128969	0.00503972
1135	0.0352109	0.00351693	0.000571977	0.00258112	0.00251558	0.0140114	0.00451541	0.00431387	0.00173802	0.000870214	8.27992e-05	0.000493573
339	0.0352008	0.00300719	0.000362998	0.000187829	0.000275766	8.57311e-05	9.40942e-05	0.000554397	0.00680049	0.00406656	0.0149945	0.00477127
378	0.0350433	0.0013318	0.00193848	0.000697045	0.00396488	0.000678628	0.00425315	0.00170085	0.00188066	0.00973442	0.00330716	0.00555619
788	0.0349855	0.0018051	0.00310842	0.000119234	0.000349659	0.00053577	0.000152656	0.00314712	0.00416854	0.00892394	0.00696852	0.00570653
677	0.0349022	0.00148966	0.00329645	0.000106283	0.000576926	0.00117544	0.000510679	0.00970348	0.00360181	0.00439932	0.00929329	0.000748815
481	0.0348948	0.00204344	0.00449711	0.000646093	0.00115105	0.000951991	0.000395027	0.00476581	0.00580932	0.00779982	0.00323174	0.00360335
982	0.0348534	0.00301718	0.00070468	0.00452038	0.00487513	0.0114508	0.00855798	0.000770563	0.00016202	0.000456867	0.000124289	0.000213515
1655	0.0347938	0.00192936	0.000390703	0.00403691	0.0020572	0.0185228	0.00223667	0.00357565	0.00105586	0.000653778	1.83369e-05	0.000316564
951	0.0347488	0.000999466	0.00330343	8.13438e-05	0.000324876	0.000701638	0.000444995	0.00516451	0.00700524	0.00713754	0.00606956	0.00351619
762	0.0345366	0.00490185	0.000995663	0.00282611	0.00918193	0.0112245	0.00177776	0.00116082	0.00107806	0.000809947	0.000106777	0.000473213
756	0.0345332	0.00173283	0.00306804	0.000593805	0.00122653	0.00116775	0.000401688	0.00645192	0.00338063	0.00150535	0.00914984	0.00585478
737	0.0341443	0.00456742	0.00997817	1.35304e-05	0.000318078	8.13177e-05	2.17957e-05	0.000257794	0.00161084	0.00249594	0.00275295	0.0120465
995	0.0341433	0.00254491	0.00265726	0.000245923	0.000712356	0.000557858	7.62787e-05	0.00284102	0.000262909	0.00889425	0.0128327	0.00251784
733	0.0340783	0.00203629	9.50577e-05	3.04193e-05	0.000433319	0.000767892	0.000331837	0.0045673	0.0104921	0.00562385	0.00816599	0.00153424
495	0.0338216	0.00250291	0.00526517	6.44328e-05	0.000320888	0.000626407	0.000291099	0.00560747	0.00397558	0.00143206	0.00848666	0.00524894
462	0.0338211	0.00280969	0.000768694	0.000202945	0.000246526	8.93572e-05	4.81506e-05	0.00115462	0.00124486	0.0144906	0.00617114	0.00659453
1599	0.0337752	0.00198863	3.9146e-05	0.0131628	0.00460559	0.000129654	0.00831797	0.00280653	0.00157073	0.000597607	0.000123211	0.000433354
852	0.0337247	0.00543266	0.000999142	0.0092	0.00616552	0.00725891	0.00210415	0.000132948	0.00104558	0.000792221	9.8097e-05	0.00049548
450	0.0336939	0.00242876	0.00165884	0.000169608	9.66613e-05	0.000490299	0.000171383	0.00344017	0.00541442	0.0111744	0.00736658	0.00128278
1455	0.0336284	0.00148985	0.00381845	0.000181441	0.000433226	0.00056974	0.000187797	0.0033542	0.00411357	0.00555242	0.00870804	0.00521967
567	0.0334692	0.00258855	0.002868	0.000222134	5.5815e-05	0.000546541	0.00021722	0.00400049	0.0053434	0.0110488	0.00463389	0.00194437
1246	0.0334251	0.00338247	0.000482412	0.00709549	0.00137287	0.00554437	0.0105933	0.00211786	0.00127678	0.00101253	5.62053e-05	0.000490755
1103	0.0332996	0.00314437	0.000638393	0.00494059	0.00833454	0.00102906	0.0134851	0.000620845	0.000674699	0.000124655	0.000131357	0.000175949
801	0.0329519	0.00275371	0.00333185	3.93236e-05	5.85905e-05	0.000146327	3.45078e-05	0.000743639	0.00499833	0.00735849	0.00831188	0.00517528
634	0.0329211	0.00311757	0.00685412	3.46896e-05	0.000263543	0.000177372	0.000109414	0.00177921	0.00426992	0.00656458	3.99381e-05	0.00971071
958	0.0328464	0.00203314	0.00381401	0.000629873	0.00130895	0.00121371	0.000364767	0.00711964	0.0011767	0.00422402	0.00434737	0.00661422
862	0.032809	0.00443013	0.00110608	0.0020082	0.0087383	0.010974	0.00301196	0.00203439	9.30154e-05	0.000259609	8.55899e-06	0.000144732
630	0.0327651	0.00146436	0.0038391	0.000549926	0.00102279	0.000915557	0.000359053	0.00480712	0.0045749	0.00393153	0.00665333	0.0046474
890	0.0327489	0.00378176	0.000803712	0.00674532	0.00946332	0.00238277	0.00401187	0.00308641	0.00126755	0.000705132	8.12116e-05	0.000419868
1072	0.0327287	0.0039929	0.000622548	0.00933789	0.00142347	0.00289962	0.01134	0.000603863	0.00101908	0.000936584	6.02588e-05	0.000492457
1878	0.0327226	0.000637245	0.00186546	5.27884e-06	0.000282828	0.000518353	0.000377763	0.00346711	0.00836269	0.00992297	0.00392581	0.00335714
259	0.032696	0.00451563	0.00495011	0.000581602	0.000641506	1.01838e-05	0.000129721	0.000442331	0.0123696	0.00576758	0.000960851	0.00232692
1269	0.0326585	0.00210155	0.000651507	0.0021651	0.0123888	0.00296046	0.0102135	0.0013984	0.000319612	0.000295261	6.93982e-05	9.48579e-05
459	0.032633	0.00222343	0.00162508	0.000210035	0.000671287	0.000562811	0.000164278	0.00381438	0.0033558	0.000557525	0.0154141	0.00403426
856	0.0325667	0.00170767	0.00227178	3.34448e-05	0.000271631	0.000218767	0.000136153	0.00230174	0.00487871	0.00780957	0.00703014	0.00590713
1022	0.0324775	0.00236099	0.00564413	0.000133316	0.000358016	0.000585555	0.000230814	0.00444403	0.000215669	0.00234132	0.00980739	0.00635623
1431	0.0324378	0.00239426	0.000525399	0.00460902	7.29187e-05	0.0188333	0.000505143	0.00348718	0.00104649	0.0006305	3.16265e-05	0.000301907
443	0.0324287	0.00383012	0.000122607	9.61515e-05	0.00066866	0.00145167	0.000663934	0.0115447	0.00175916	0.00460011	0.00445004	0.00324149
914	0.0324163	0.00190863	0.0037835	0.000290906	9.21883e-05	0.000310916	0.000304896	0.00305399	0.00615061	0.00695685	0.00386544	0.00569838
1172	0.0323755	0.00334301	0.000640283	0.0007253	0.0016468	0.00939844	0.0121402	0.002161	0.00100074	0.0009388	6.65477e-06	0.000374289
746	0.0323727	0.00158046	0.00491351	0.000353749	0.000291765	3.99876e-05	0.000195112	0.000997239	0.0070115	0.00698784	0.00286087	0.00714066
970	0.0323366	0.00267695	0.000603469	0.00681199	0.0108082	0.00835152	0.000680758	0.000936889	0.000583782	0.000448974	0.000143882	0.000290177
795	0.0322045	0.00226181	0.0023616	0.000128376	0.000520941	0.000840628	0.00042232	0.00514389	0.0108284	0.00102599	0.00584964	0.00282094
398	0.0321391	0.0051439	0.00068859	0.000466912	0.000470318	0.000209203	0.000121962	0.00280857	0.00290849	0.0114864	0.00331928	0.00451548
283	0.0321388	0.00617062	0.00302518	0.000498429	0.000827906	0.000238206	6.78601e-05	9.35541e-05	0.00120052	0.0110477	0.00156116	0.00740762
1383	0.0321298	0.000937579	0.00142762	3.6039e-05	0.000224964	0.000493081	0.000377975	0.00364284	0.00674324	0.0106858	0.00459255	0.00296813
1184	0.0321213	0.000993298	0.00221483	0.000175117	0.000377041	0.000453369	0.000105452	0.00183787	0.00712246	0.00925449	0.00470525	0.00488213
1005	0.0320954	0.00239746	0.000522846	0.00478647	0.00935783	0.00966612	0.00338099	0.000758311	0.000554764	0.000315093	0.000111913	0.000243589
909	0.0319224	0.00336059	0.000799305	0.00972654	0.00893583	0.00120063	0.00356607	0.00244047	0.000927119	0.000543242	0.000112094	0.000310525
1046	0.0318892	0.0037496	0.000682548	0.00310319	0.00163789	0.00350663	0.0169425	0.00020199	0.00070202	0.000932084	3.10427e-05	0.00039975
576	0.0317414	0.00331325	0.00362285	1.88073e-05	0.000360646	0.000830555	0.000385713	0.00689684	4.81585e-05	0.00169651	0.0100939	0.00447421
610	0.0316765	0.00292967	0.00209765	0.00036749	0.00108509	0.000989244	0.000325581	0.00617695	0.000942746	0.00106557	0.0120862	0.00361036
564	0.0316411	0.0024589	0.00480118	9.91045e-05	0.000399064	0.000703837	0.000286323	0.00554709	0.00114331	0.00265658	0.00746167	0.00608406
887	0.0315858	0.00459829	0.000919957	0.00451143	0.00558506	0.00356894	0.00961214	0.000923777	0.000990606	0.000444874	9.66866e-05	0.000334056
1783	0.0315741	0.00134233	0.00294564	5.19187e-05	7.37987e-05	0.000285879	0.000191352	0.00404475	0.00920815	0.00708839	0.00529509	0.00104677
875	0.0313963	0.00148935	0.00263008	0.000352356	0.000628899	0.00103051	0.000253795	0.00513197	0.00382357	0.00283573	0.0100916	0.00312841
1470	0.0313003	0.00182362	7.63035e-05	0.00914628	0.00702435	0.00192965	0.00644864	0.00249908	0.0013663	0.000551554	6.18182e-05	0.000372647
1364	0.0312776	0.00274688	0.000336057	0.0100752	0.0001568	0.00434376	0.0113571	0.000262133	0.000806841	0.000773756	5.00391e-05	0.000369032
365	0.0311995	0.00512175	0.00720574	0.000248127	0.000603002	0.000243156	1.8449e-05	6.74575e-05	0.000612082	0.00352543	0.00670839	0.00684594
817	0.0311953	0.00606651	0.000910099	0.0138406	0.000159119	0.00030343	0.00236538	0.00320814	0.00219745	0.00124126	0.000148388	0.000754915
1658	0.0310968	0.000795998	0.00157505	2.56548e-05	0.000365636	0.000622108	0.000405416	0.0039855	0.00946209	0.00820337	0.00308564	0.00257029
946	0.031085	0.00275664	0.000702431	0.00717375	0.00580786	0.0108955	0.00294111	0.000103045	0.000240845	0.000202259	0.000119548	0.00014199
1098	0.0310548	0.00174203	0.000426888	0.00656208	0.009363	0.00869605	0.00289647	0.000543804	0.000339694	0.000197604	0.000127621	0.000159578
957	0.0309289	0.00140727	0.00167832	0.000212381	0.000863285	0.000935574	0.000347834	0.00653166	0.0014029	0.000554385	0.0137664	0.00322886
490	0.0309207	0.00310548	0.00205819	0.00160887	0.00149976	0.00179378	0.000500772	0.00110967	0.00501221	0.00615564	0.00410954	0.00396684
1083	0.0308618	0.00344729	0.000408192	0.0109522	0.00471258	0.00573502	0.00103515	0.00172774	0.00141739	0.000838678	5.9829e-05	0.00052768
316	0.0308058	0.00455295	0.000727506	0.000201513	0.000117819	0.000776352	0.000498505	0.00599301	0.0109212	0.00282815	0.0025733	0.00161551
723	0.0307262	0.0067075	0.00139669	0.000491893	0.00261779	0.00179992	0.0140631	0.000764224	0.00111131	0.00120636	1.01531e-05	0.000557259
819	0.0307012	0.00152916	0.00286269	0.000122679	0.000678685	0.000756214	0.000318429	0.00562525	0.00220171	0.0028052	0.00895023	0.00485098
286	0.0306827	0.00506462	0.00155952	0.000521082	0.000543178	0.000169056	0.000255203	0.00501353	0.00944567	0.00614948	0.00036139	0.00159997
1236	0.0306793	0.00259177	0.000485938	0.00569619	0.00629792	0.00218158	0.0118553	0.000546782	0.000636078	0.000118216	0.000117234	0.000152294
571	0.0306617	0.00287046	0.00274006	9.07081e-05	0.000218813	0.000677044	0.000401457	0.0066024	0.00325978	0.00625163	0.0057163	0.00183309
525	0.0306565	0.00161705	0.00407326	0.000151139	0.000367388	0.000897068	0.000417517	0.00692583	0.00284261	0.00432881	0.00858337	0.00045242
2133	0.0305873	0.00108074	0.00239572	4.50957e-05	0.000115713	0.000319374	0.000203991	0.00423433	0.00911832	0.00721145	0.00552385	0.000338682
1506	0.0305542	0.00206796	0.000427858	0.00356419	0.00200953	0.0134457	0.00456071	0.00269629	0.0008691	0.00063105	1.67363e-06	0.000280162
1001	0.0305234	0.00217731	0.000719753	0.00597704	0.00797411	0.00837571	0.00267178	0.000229491	0.00111475	0.000816867	0.000311766	0.000154842
999	0.0305168	0.00254523	0.000541748	0.00494508	0.0100197	0.00804224	0.00190534	0.00108328	0.000659748	0.000408575	0.000114739	0.000251103
1045	0.0305129	0.00403966	0.000839378	0.000166452	0.00290619	0.00624118	0.0131661	0.00109518	0.000771917	0.00088998	9.97802e-06	0.000386906
810	0.0305119	0.00545214	0.00123328	0.0043348	0.00336396	0.00638674	0.00575457	0.00169174	0.000988822	0.000889423	2.56056e-07	0.000416173
1861	0.0304776	0.00123708	5.13074e-05	0.000124867	0.000271593	0.000253974	0.000143754	0.00233249	0.00541773	0.00700681	0.0134492	0.000188832
1254	0.0304006	0.00327002	0.000561441	0.00207768	0.000547284	0.0127182	0.00546133	0.00306071	0.0013102	0.000905875	5.51914e-05	0.000432718
1512	0.0303656	0.00138916	0.00502266	0.000542752	0.000883399	0.000725291	0.000231224	0.00367584	0.00101103	0.000764199	0.00916395	0.00695615
554	0.0303346	0.00416229	0.00358635	0.000113886	0.000148447	0.000238828	0.000165675	0.00142976	0.00977189	0.00357408	0.00116125	0.0059821
374	0.0303066	0.00430378	0.00289788	8.22874e-05	0.0002266	0.000807723	0.00042401	0.00608606	0.00721781	0.00215389	0.000530244	0.00557631
535	0.0302201	0.00265517	9.36564e-05	4.50795e-05	0.000201153	0.000565479	0.000259742	0.00303176	0.012256	0.00672207	0.00163852	0.00275144
590	0.0301405	0.00425297	0.00750633	0.000905542	0.00114695	0.000475958	7.06817e-05	0.000393738	0.00226359	0.00525744	0.00166868	0.00619859
697	0.0301179	0.00232381	0.00654079	0.000525083	0.000490529	7.39678e-06	0.00017331	0.0015063	0.00399025	0.00314124	0.0049907	0.00642845
779	0.0300213	0.00273219	0.0064202	0.000737343	0.000939868	0.00047077	7.37896e-05	0.000464799	0.00507992	0.000261059	0.00543036	0.00741102
778	0.0299814	0.00197979	0.00175387	8.74334e-05	0.000429594	0.000708407	0.000327371	0.00437054	0.00847304	0.00187015	0.00750426	0.00247691
596	0.0298922	0.00468138	0.00827944	9.76167e-05	0.000448023	0.000172246	3.61189e-05	0.0005182	0.000863086	0.00261497	0.00128729	0.0108938
453	0.0298706	0.00402308	0.00494671	9.51696e-05	0.000125963	0.000656167	0.000356821	0.00649273	0.00391951	0.00167343	0.00114307	0.00643795
506	0.0298229	0.00324001	0.00220593	0.000262517	0.000807813	0.000275832	0.000848275	0.00559416	0.000772411	0.00445551	0.0102898	0.00107067
1688	0.0298002	0.00168303	0.000352662	0.00204434	0.00336894	0.00444815	0.0157193	0.00150784	0.000155268	0.000397022	1.96167e-05	0.000103952
1707	0.0298002	0.00168303	0.000352662	0.00204434	0.00336894	0.00444815	0.0157193	0.00150784	0.000155268	0.000397022	1.96167e-05	0.000103952
1335	0.029775	0.00171784	0.00124378	0.000262408	0.000374123	0.000163455	3.04767e-05	0.00130477	0.0094841	0.00718379	0.00663006	0.00138024
784	0.0297384	0.00244225	0.00532741	0.000638859	0.00114975	0.000166341	0.00102809	0.00493927	0.00194691	0.00357841	0.004225	0.00429607
344	0.029606	0.00406672	0.00307397	0.000383522	0.000102407	0.000907614	0.000412272	0.00829201	0.000871942	0.00984685	0.000194593	0.00145406
302	0.0295208	0.00562998	0.0073682	0.000979737	0.00114729	0.000281704	0.00011811	0.00120892	0.00229738	0.000296328	0.00300114	0.00719202
1101	0.0295206	0.0025913	0.000587224	0.00721332	0.00683889	0.00671212	0.000999476	0.00271295	0.000924926	0.00055846	6.75636e-05	0.000314325
446	0.0292606	0.00216119	0.00471774	0.000476575	0.000314548	0.000185138	0.000131813	0.00377465	0.00665835	0.00327416	0.00362954	0.00393689
950	0.0290572	0.0033124	0.000723535	0.00448878	0.00657201	0.00637645	0.00534511	0.000624288	0.000591915	0.000592618	0.000104775	0.000325348
1027	0.0288889	0.00268048	0.000589393	0.00731401	0.00961725	0.00245038	0.00172384	0.0025721	0.000954047	0.000560983	9.62864e-05	0.000330136
1367	0.0288756	0.00231923	0.000568138	0.0038797	0.0039041	0.0121806	0.00282537	0.00199091	0.000628581	0.000346771	4.35864e-05	0.000188541
792	0.0288549	0.00461707	0.00104522	0.00669914	0.00392754	0.00138467	0.00729581	0.0016009	0.000891255	0.000849807	8.48274e-05	0.000458638
1142	0.0286847	0.00268034	0.000570296	0.00492357	0.00463091	0.00906777	0.00188359	0.00294697	0.00103911	0.000587219	2.39024e-05	0.000331062
354	0.0286824	0.00613846	0.00117219	0.00059699	0.000591343	0.000264742	0.000339036	0.0056357	0.00545304	0.00633942	0.000578551	0.00157296
675	0.0285591	0.00204633	0.00277033	1.08078e-05	0.000149533	4.49104e-05	7.08385e-05	0.00105782	0.00529052	0.00878109	0.00214557	0.00619139
882	0.0284957	0.00105193	0.00345773	0.000420718	0.000476291	0.000697972	0.0016344	0.00565082	0.00239251	0.00553724	0.0034594	0.00371667
1349	0.0284662	0.00183212	0.00056798	0.00188752	0.0108005	0.00258091	0.00890409	0.00121912	0.000278636	0.000257407	6.0501e-05	7.74628e-05
1331	0.0284652	0.00204466	0.000440017	0.00540843	0.0051748	0.0101954	0.000625528	0.00282074	0.000900097	0.000553441	3.58363e-05	0.000266244
670	0.0283747	0.00169951	0.00545796	0.000284328	0.000159359	0.000705904	0.000333585	0.00608836	0.000598862	0.0055449	0.00518235	0.00231963
1839	0.0283663	0.00150617	4.38098e-06	0.0105244	0.0047945	0.000981129	0.00571468	0.0025225	0.00133081	0.000532029	9.37078e-05	0.000362068
827	0.0283133	0.00122712	0.00209492	0.000101174	0.000130676	0.000442925	0.000321099	0.00336825	0.00596925	0.00619853	0.00632529	0.00213411
1654	0.028288	0.00182792	0.000387541	0.00365297	0.000823691	0.0157692	0.00114601	0.00298049	0.000887294	0.000541914	2.11748e-05	0.000249824
1043	0.028252	0.00334107	0.00076796	0.00613688	0.00180349	0.00933212	0.00254318	0.0023912	0.000890643	0.000662913	2.97437e-05	0.000352826
617	0.028184	0.00286529	0.000580383	0.000210205	0.000235141	0.000158552	0.000215738	0.00203344	0.00337153	0.00542343	0.0112354	0.00185485
608	0.0281555	0.00275538	0.00249704	0.000415869	0.000573425	0.000215054	0.000126004	0.000401537	0.00629192	0.00920788	0.000870136	0.00480124
755	0.028125	0.00253677	0.00274698	0.000212883	0.000563656	0.000373371	8.24284e-05	0.00151939	0.00229394	0.00200105	0.0113345	0.00446001
1107	0.0281221	0.0025036	0.000569465	0.00702983	0.00674538	0.00587018	0.00110114	0.00255042	0.000876933	0.000528743	6.83971e-05	0.000278014
644	0.0281158	0.00273305	0.000287455	0.000317655	0.000676692	0.000427165	6.7941e-05	0.00260076	0.00524219	0.00108593	0.0129781	0.00169889
1188	0.028054	0.00337575	0.000589028	0.00600388	0.00305901	0.00116033	0.0119203	0.000137728	0.000660109	0.000759207	4.17013e-05	0.000347018
225	0.0280346	0.00435862	0.00236043	0.000205569	0.000127947	0.000404746	0.000239794	0.00359431	0.00458468	0.00393818	0.00264408	0.00557627
1137	0.0278666	0.00126362	0.00170909	9.79741e-05	0.000117506	0.000420116	0.000322144	0.00329558	0.00563919	0.00745812	0.00530996	0.00223325
710	0.0278637	0.00339315	0.0045726	0.000280403	0.000705471	0.000517812	0.000148334	0.00193248	0.00463652	0.00182601	0.00601279	0.00383813
548	0.0278515	0.00160081	0.00483371	0.00022545	0.000295608	0.000863095	0.000465314	0.00734717	0.00105711	0.00103264	0.00711847	0.00301216
846	0.0278302	0.00262814	0.00549628	6.46456e-05	0.000487761	0.000442139	0.000186094	0.00306252	0.00111611	0.00301781	0.00379109	0.00753761
672	0.0278274	0.00177138	0.000567868	3.58099e-05	0.000540113	0.000947218	0.000372969	0.00639615	0.00517947	0.00786136	0.00100524	0.00314984
842	0.0277595	0.0019537	0.00232378	0.000159216	0.000636623	0.000618089	0.000225808	0.00450266	0.00355738	0.00137343	0.00834368	0.00406512
1245	0.02758	0.0014431	0.00291378	4.74352e-05	0.000433509	0.000479958	0.000221111	0.00395625	0.00354869	0.00418396	0.00537215	0.00498007
727	0.0274019	0.00557552	0.00128711	0.00675709	0.00249212	0.00515726	0.00313572	0.00088282	0.00083739	0.000771026	8.71891e-05	0.00041869
579	0.0273589	0.00378726	0.00788854	1.3936e-05	0.000195429	4.26937e-05	4.23357e-05	0.00113282	0.00152628	0.00103231	0.00227435	0.0094229
534	0.0273406	0.00334951	0.00166992	0.000318655	0.000559965	0.000219919	8.78894e-05	0.000108737	0.00384221	0.00672143	0.00534704	0.00511532
1085	0.0273396	0.00223459	0.000514419	0.00505371	0.00703537	0.00725157	0.00397861	0.000237558	0.000329065	0.000383027	0.000114502	0.000207227
514	0.027326	0.00315659	0.00806902	0.000672333	0.000516918	0.000168912	0.000199593	0.00338936	0.000913107	0.00324847	0.000310875	0.00668084
1178	0.027318	0.00162911	0.000349989	0.00425717	0.00891299	0.00739593	0.00299278	0.000793504	0.000459536	0.000239239	9.96752e-05	0.000188106
932	0.0272339	0.00421001	0.000627549	0.00469502	0.00978565	0.000596111	0.000579608	0.00329126	0.00178777	0.00105591	1.79164e-06	0.000603255
1146	0.0271895	0.0029009	0.000612663	0.00363987	0.00323562	0.00607786	0.00696762	0.00186504	0.000800915	0.000703421	4.0069e-05	0.00034548
1450	0.0271298	0.00083426	0.00258667	0.000370373	0.000752628	0.000753841	0.000290706	0.00449293	0.00102436	0.00160828	0.00997026	0.00444549
751	0.0270884	0.00171531	0.00159944	0.000212275	0.000802401	0.000859509	0.000354252	0.00633421	0.00360237	0.00371171	0.0048523	0.00304461
1155	0.0270829	0.00290594	0.000642438	0.00358964	0.00923148	0.00385091	0.00568518	0.000617536	0.000247229	0.000109837	9.10357e-05	0.000111705
1073	0.0270777	0.00190555	0.00398648	0.000109318	0.000285566	0.000469902	0.000175731	0.00316133	0.00227823	0.00368934	0.00565505	0.0053612
1111	0.0269943	0.00142184	0.00339585	0.000116718	0.000101631	0.000137154	6.17562e-07	0.000132956	0.0061838	0.00707035	0.00277663	0.00565673
641	0.0269826	0.00224582	0.00281372	0.000600283	0.00132448	0.00122803	0.000477561	0.00737002	0.00171499	0.00497246	0.00226908	0.00196613
1855	0.0268876	0.00149087	0.000301907	0.00311943	0.00158966	0.014313	0.00172834	0.002763	0.000815893	0.000505192	1.41694e-05	0.000246073
961	0.0268721	0.00132186	0.0026555	0.000119454	0.000264924	0.000665842	0.000416383	0.00540584	0.00392736	0.00621467	0.00280805	0.00307221
1355	0.0267069	0.00182681	0.000165227	0.00524477	0.00749152	0.00250173	0.00531442	0.00216437	0.00114926	0.000488521	1.8729e-05	0.000341519
1371	0.0266809	0.00273359	0.000449949	0.00523966	0.00129895	0.000398056	0.0147951	0.00011799	0.000558361	0.000752881	1.84445e-05	0.000317928
294	0.0266011	0.00744352	8.9371e-05	0.00099128	0.00191628	0.00127758	0.000259632	0.00596412	0.00297024	0.00453221	0.000880173	0.000276691
661	0.026564	0.00127546	0.0038074	0.0002313	6.44971e-05	0.000267068	0.000250534	0.00247176	0.00507019	0.00519102	0.00365116	0.00428361
753	0.0265536	0.00224225	0.00427973	0.000368134	0.000144971	0.000337293	0.000116667	0.00368616	0.00191303	0.0110538	0.00155778	0.000853753
1079	0.0264831	0.00210579	0.000515524	0.00673734	0.00730471	0.0045975	0.00322119	0.000980937	0.000457141	0.000261568	0.000101641	0.000199722
782	0.0264623	0.00576299	0.00136223	0.000393035	0.0131712	0.00193198	0.00205829	0.000479138	0.000476192	0.000459597	7.99976e-05	0.000287574
860	0.0263854	0.00409197	0.00106624	0.00262965	0.00190976	0.000210788	0.0105589	0.00296526	0.00118971	0.000505012	0.00121349	4.45955e-05
814	0.0263157	0.00136619	0.00383787	0.000250061	9.20701e-07	0.000390977	0.000133826	0.0037769	0.00259081	0.00903722	0.0048165	0.000114398
1132	0.0262504	0.00150155	0.00287693	0.00010566	0.000583082	0.000633552	0.000264243	0.00462463	0.00153125	0.00225627	0.00730397	0.0045693
1164	0.0262363	0.00164421	0.00291612	9.48541e-06	0.00022199	0.000182476	0.000117303	0.00183968	0.0034206	0.00641193	0.00377135	0.00570112
1113	0.0262029	0.00186925	0.000486697	0.00583502	0.00507919	0.0077517	0.00451732	0.000152614	0.000211512	0.000100106	9.00935e-05	0.000109436
485	0.0261827	0.00321812	0.00315111	0.000535266	6.03861e-05	0.000140284	0.000378515	0.0036902	0.004799	0.00583504	0.000524803	0.00384998
835	0.0261443	0.00113059	0.00227573	0.000127108	0.000343007	0.000470693	0.00013952	0.00269501	0.00354747	0.00657557	0.0045494	0.00429016
1264	0.0261248	0.00298487	0.000403552	0.00849431	0.000438395	0.00319624	0.00577693	0.00236259	0.0013381	0.000611282	0.000115026	0.00040348
629	0.0261068	0.0019522	0.00410247	0.000406566	0.000468538	0.000120531	0.000128814	0.000356471	0.0038169	0.0070021	0.00221504	0.00553715
623	0.0260889	0.00294835	0.00560876	3.70522e-06	0.000218916	7.2254e-05	2.86503e-05	0.000651327	0.00328848	0.00369788	0.00163615	0.00793437
1494	0.0259224	0.000985124	0.00133682	1.08274e-05	0.000288466	0.000563587	0.000353788	0.00389968	0.00670044	0.00582757	0.00445896	0.00149713
1905	0.025916	0.00141656	1.61458e-05	0.00900239	0.00430039	0.00180567	0.00488597	0.00239003	0.00121845	0.000498957	8.2932e-05	0.0002985
588	0.0258895	0.00248167	0.00119749	0.000222804	0.000117105	0.00029271	0.000132194	0.00274212	0.00117937	0.00703789	0.00764557	0.00284053
476	0.0258473	0.0034431	0.000717259	0.000339851	0.000279132	0.000180162	8.7257e-05	0.00244655	0.000639523	0.00822992	0.00817744	0.00130709
420	0.0258256	0.00399324	0.000127405	0.000305338	3.6682e-05	0.000561924	0.000352111	0.00551388	0.00259406	0.000196315	0.0117552	0.000389406
599	0.0257793	0.00186852	0.000248609	0.000343558	0.00100989	0.00101286	0.000392625	0.00678646	0.00121475	0.00267844	0.00844442	0.00177913
628	0.0257002	0.00347152	0.00147394	0.000510167	0.00124904	0.00111039	0.000426975	0.00637321	0.00249232	0.00427905	0.00210765	0.00220595
2004	0.0256931	0.00132981	2.07564e-05	0.0100386	0.00440718	0.000130487	0.00545282	0.00221247	0.00120264	0.000470917	8.70697e-05	0.000340355
830	0.0256894	0.00231645	0.00367965	3.76596e-05	0.000139053	0.000461175	0.000224501	0.00483788	0.00628794	0.000948149	0.00237347	0.00438351
1448	0.0256415	6.40743e-05	0.00134374	0.00111423	0.000768211	0.00544171	0.000355562	0.001756	0.00430127	0.00522745	0.00329651	0.00197278
1379	0.0255705	0.00267706	0.000240862	0.0111954	0.00325002	4.9187e-05	0.00341845	0.00199752	0.00134503	0.000822437	8.15773e-05	0.000492889
1744	0.0255483	0.000630116	0.0020396	2.40667e-05	0.000283774	0.000540863	0.000334525	0.00386215	0.00531877	0.00551847	0.00479111	0.00220484
721	0.0254726	0.00580258	0.00134196	0.00409629	0.00336015	0.00402324	0.00429396	0.000761433	0.000846119	0.000592962	6.53641e-06	0.000347414
1314	0.0254631	0.00205527	0.000256797	0.00557929	0.00357099	0.00316484	0.0075096	0.00162116	0.000992719	0.000370149	4.68505e-05	0.000295433
582	0.0254458	0.00329176	0.00629506	8.03425e-05	0.000264537	3.92893e-05	2.79165e-05	0.000957288	0.00347706	0.00111127	0.00313174	0.0067695
600	0.0254085	0.00271943	0.000295428	0.000415676	0.000598584	0.000218857	5.96716e-06	0.00145155	0.0111375	0.00345293	0.00450885	0.000603722
1115	0.0253855	0.00201175	0.000467516	0.00682676	0.00908004	0.00253407	0.00170843	0.00148528	0.000594104	0.000358857	0.000108872	0.000209818
585	0.0253839	0.00267926	0.00227687	0.000327971	0.000480257	0.000138242	6.53545e-05	0.000792659	0.00846534	0.000459271	0.00916704	0.000531657
1295	0.0253461	0.00212903	0.000622312	0.00256599	0.0101088	0.000862772	0.00823554	0.000533146	7.8466e-05	0.000130967	6.20555e-05	1.69906e-05
666	0.0252929	0.00212389	0.00127051	0.000222128	0.00013824	0.000645946	0.000410479	0.00677213	0.00453138	0.00693422	0.000205334	0.00203869
1901	0.0252781	0.00140317	0.000284148	0.00293594	0.00149615	0.0134711	0.00162667	0.00260047	0.000767899	0.000475475	1.33359e-05	0.000203758
1923	0.0252781	0.00140317	0.000284148	0.00293594	0.00149615	0.0134711	0.00162667	0.00260047	0.000767899	0.000475475	1.33359e-05	0.000203758
1929	0.0252781	0.00140317	0.000284148	0.00293594	0.00149615	0.0134711	0.00162667	0.00260047	0.000767899	0.000475475	1.33359e-05	0.000203758
826	0.025273	0.00473899	0.000923655	0.00218168	0.00702622	0.00198264	0.00227882	0.00313265	0.00153438	0.000908961	3.07799e-05	0.00053427
1097	0.0252388	0.00278961	0.000983559	0.000274418	0.00415839	0.00398122	0.00634614	0.00277454	0.000812145	0.000352256	0.00237766	0.00038884
962	0.0252202	0.00359077	0.000840643	0.00529826	0.000212006	0.00439817	0.00726761	0.00205529	0.000870774	0.000421276	3.28779e-06	0.00026213
813	0.0251841	0.00129542	0.00105568	5.06174e-05	0.000284962	0.000630154	0.000236013	0.00492315	0.000863974	0.00672441	0.00642752	0.00269224
1615	0.025152	0.000689929	0.00175455	2.42013e-05	0.000281639	0.000541742	0.000342894	0.00398868	0.00480304	0.00642563	0.00407099	0.00222868
1436	0.0251073	0.00219534	0.000448398	0.00239092	0.00126025	0.0101807	0.0048128	0.00215247	0.000781075	0.000600066	7.33137e-07	0.000284558
1360	0.0250374	0.00252784	0.000459603	0.000468842	0.000235259	0.0126883	0.00343519	0.00309104	0.00115881	0.000580563	6.77377e-05	0.000324245
969	0.0250366	0.00173085	0.00242374	0.000199047	0.000126878	0.000186355	0.000200602	0.00148709	0.00704888	0.00318209	0.00672251	0.00172857
1325	0.0249853	0.00267508	0.000574771	0.001224	0.00473771	8.08445e-05	0.0141326	0.000636163	0.000155504	0.000553724	3.64502e-06	0.000211226
805	0.024894	0.00423598	0.00104125	0.00713278	0.00204282	0.0083623	0.000818524	4.45365e-05	0.00042076	0.000411759	9.221e-05	0.000291111
714	0.0248912	0.00172217	0.00383369	8.5958e-05	4.37667e-05	0.000111882	4.05844e-07	4.27736e-05	0.00456435	0.00630753	0.00210988	0.00606875
1130	0.0248158	0.00186291	0.000456448	0.00610794	0.00694802	0.00484633	0.0029029	0.000819484	0.000396469	0.000227111	9.64902e-05	0.000151715
994	0.0247771	0.00287473	0.000669845	0.00705478	0.00695266	0.00081863	0.00311349	0.00176171	0.000745306	0.000437742	8.7265e-05	0.000260913
381	0.0247631	0.00387969	0.00175809	0.000487168	0.00105512	0.00075459	0.000219196	0.00331866	0.00386695	0.000128239	0.00621069	0.00308472
1118	0.0247497	0.0015132	0.000267189	0.0026178	0.00146745	0.00748288	0.00110256	0.00269373	0.00204873	0.000905584	0.0036898	0.000960767
1500	0.0247469	0.00215706	0.000465626	0.00163402	0.00165929	0.00852346	0.00775953	0.00125144	0.0005172	0.000545098	8.61194e-06	0.000225551
1804	0.024665	0.0015778	3.05897e-05	0.0100498	0.00417984	0.000548797	0.00385407	0.00223139	0.00123584	0.000538446	8.60349e-05	0.000332392
1088	0.0246034	0.00132194	0.00463564	0.000414096	0.000537216	0.000309069	1.71399e-05	0.00112459	0.00217963	0.00271473	0.00492022	0.0064291
947	0.0246004	0.00423697	0.000662064	0.00525011	0.00617353	0.000463565	0.00158059	0.00301932	0.00168214	0.000951181	3.23027e-05	0.000548667
1520	0.0245963	0.00162423	0.000116005	0.00602556	0.00632984	0.00146731	0.00499827	0.00209481	0.00110751	0.0004639	3.42571e-05	0.000334584
1203	0.0245777	0.000915764	0.00356601	0.000166279	0.000171752	0.00054107	0.000221873	0.00472496	0.00217104	0.00545397	0.00607232	0.000572658
770	0.0245713	0.00182794	0.00385782	2.35739e-05	0.000335033	0.00032619	0.000153707	0.0026599	0.00272954	0.00388695	0.00296204	0.00580858
566	0.0245265	0.00174347	0.00105083	0.000327212	0.000727837	0.000670418	0.0003047	0.00447856	0.00173692	0.00777674	0.00560935	0.000100495
509	0.0244234	0.00393744	0.00194506	0.000356893	0.00011036	0.000534958	0.000391505	0.0050739	0.00602783	0.00247098	0.00210866	0.0014658
1406	0.024365	0.0020762	0.000340154	0.000784315	0.00510155	0.00976187	0.00102657	0.00315202	0.00115628	0.000622255	9.63604e-06	0.00033417
1623	0.0243485	0.00106492	0.00266458	0.000123426	0.000203261	0.000253277	5.60419e-05	0.000897637	0.00496064	0.00571478	0.00408397	0.00432594
1030	0.0243331	0.00260206	0.000546198	0.00127453	0.00361398	0.00733236	0.00720507	0.0006811	0.000594255	0.000237333	2.9995e-05	0.000216243
1123	0.0243267	0.00104764	0.000576516	0.00020859	0.000466811	0.000374092	0.000170825	0.00202111	0.00274351	0.00457123	0.0100555	0.00209085
1054	0.0243216	0.00365577	0.000761965	0.00405248	0.00865439	8.84739e-05	0.00541724	0.000382448	0.00063196	0.000332547	0.000107658	0.000236648
423	0.0243094	0.00231345	0.000769492	0.00025294	3.50566e-06	0.000479211	0.000229683	0.00560833	0.00813762	0.00272778	0.0023719	0.00141543
704	0.0242959	0.00208109	0.00104987	0.000353819	0.000675491	0.000478493	0.000211833	0.00238836	0.00246804	0.00728687	0.00549304	0.00180895
1151	0.0242797	0.00283494	0.000480613	0.00442171	0.0014868	0.00662987	0.00686329	4.89533e-05	0.000600413	0.000585554	3.60787e-06	0.000323989
559	0.0242395	0.00232351	0.00497191	2.02006e-05	0.000323259	0.000270517	0.000124797	0.00203845	0.00187943	0.00358414	0.00177329	0.00692995
701	0.0241965	0.00230999	0.00167957	1.2517e-05	0.000273348	0.000591505	0.000285201	0.00398363	0.00632446	0.00202997	0.00373793	0.00296844
1486	0.0241793	0.000636803	0.0025467	7.12395e-05	0.000297018	0.000617076	0.00024096	0.00498311	0.00196939	0.00511113	0.00710537	0.000600524
624	0.0241658	0.00301905	0.00175744	8.93175e-05	0.000181504	0.000626049	0.000374441	0.0052158	0.00374415	0.00334611	0.00398261	0.00182936
907	0.0240788	0.00351929	0.000904436	0.00801564	0.00125276	0.00267492	0.00592599	0.000818847	0.0004729	0.000273767	6.29696e-05	0.000157312
1370	0.0240728	0.00271274	0.000386828	0.00672785	0.000417802	0.000302905	0.0106577	0.000859285	0.000835421	0.000775544	3.7007e-05	0.000359773
1489	0.0240074	0.00230638	0.000439657	0.0021845	0.00205984	0.000832724	0.0148538	0.000165868	0.00030044	0.000619208	2.07229e-06	0.000242968
912	0.0239985	0.00429097	0.00109814	0.0031304	0.010558	0.00337567	1.59558e-05	0.0010712	5.75761e-05	0.000248241	2.65264e-05	0.000125788
771	0.0239841	0.000545967	0.00110675	0.00163149	0.000606337	0.00286885	0.000512586	0.00495967	0.000744698	0.00281723	0.0071995	0.000990981
739	0.0239373	0.00190532	0.0040283	7.89999e-05	0.00017425	1.09671e-05	5.21773e-05	0.00149825	0.00670296	0.00450611	0.00168781	0.00329212
874	0.0239213	0.0014073	0.00258733	5.20936e-05	2.16016e-05	2.91793e-05	4.5841e-05	0.000656005	0.00482646	0.00766183	0.00118585	0.00544774
2034	0.0239165	0.00124116	1.93727e-05	0.00936938	0.00411337	0.000121788	0.0050893	0.00206497	0.00112246	0.000439523	8.1265e-05	0.000253894
1268	0.0238581	0.00137164	0.000310355	0.00427575	0.00765112	0.00654261	0.0023658	0.00058804	0.000344571	0.000187327	9.25398e-05	0.000128384
412	0.0237876	0.00414579	0.00157549	0.000637815	0.00122192	0.000877125	0.000318399	0.00479182	0.00126774	0.00814875	4.8376e-05	0.000754403
458	0.0237803	0.00269129	0.00223877	0.000261794	5.67382e-05	0.000414125	0.000325805	0.00367711	0.00662631	0.00396407	0.00103076	0.00249355
370	0.0237719	0.00491371	0.0027712	0.000354607	0.000338983	0.000277336	0.000215719	0.00429769	0.00355608	0.00096825	0.00142914	0.00464916
1284	0.0237397	0.000848408	0.000448575	0.000363779	0.00052413	0.000529807	0.00275195	0.00220652	0.00793961	0.00516381	0.00195552	0.0010076
1953	0.0236887	0.00131547	0.000266388	0.00275244	0.00140264	0.0126291	0.001525	0.00243794	0.000719905	0.000445758	1.25024e-05	0.000181455
1972	0.0236887	0.00131547	0.000266388	0.00275244	0.00140264	0.0126291	0.001525	0.00243794	0.000719905	0.000445758	1.25024e-05	0.000181455
921	0.023651	0.00109282	0.00276888	0.000172946	0.000165663	0.000551209	0.000232566	0.00523622	0.00473287	0.00420066	0.00420039	0.000296778
719	0.0236126	0.00682672	0.00124034	0.00628179	0.00023353	0.000830628	0.0013045	0.00285082	0.00194075	0.00126974	7.30506e-05	0.000760775
1612	0.0235627	0.000960098	0.00317102	0.000225641	0.000199658	2.43634e-06	0.000137269	0.000458519	0.00515606	0.00645363	0.00164618	0.00515218
1049	0.023548	0.00325952	0.000596562	0.000675519	0.00502105	0.00297659	0.00791973	0.00107189	0.000844734	0.000757584	4.48679e-05	0.000379943
504	0.02347	0.00173408	0.00640706	0.000435539	0.000215716	0.000274355	0.000186114	0.00348795	0.000561023	0.00319372	0.0021011	0.00487333
486	0.0234611	0.00329184	0.00458511	4.2532e-05	1.16676e-06	0.000333545	0.000147999	0.00297463	0.000260076	0.00412587	0.000527962	0.00717035
952	0.0234534	0.00189955	0.00272561	0.000260148	0.000121045	0.000299257	0.000187183	0.00322832	0.000512969	0.00194588	0.0119695	0.000303882
388	0.0234473	0.00171223	8.6195e-05	2.54095e-05	0.000351264	0.000678363	0.000317564	0.00442744	0.00656274	0.00246454	0.00423116	0.00259035
1250	0.023387	0.00139689	0.000336736	0.00497777	0.00739049	0.00693553	0.00130643	0.000380333	0.00026396	0.000178942	0.000101867	0.000117999
987	0.0233652	0.0028611	0.000706381	0.00579451	0.0037347	0.00825897	0.00104518	0.00014527	0.000245875	0.000303852	9.75167e-05	0.000171815
529	0.0233551	0.002721	0.00267611	0.000453622	0.000409084	5.68045e-05	0.00011019	0.00275317	0.00495385	0.000418811	0.00592911	0.00287339
1070	0.0233394	0.00217177	0.000596325	0.00547926	0.000547276	0.00730397	0.00676733	0.000287104	8.08562e-05	4.32635e-06	5.4183e-05	4.70426e-05
1110	0.0233343	0.00110647	0.00375345	0.00037181	0.000497342	0.000312547	0.000131391	0.00107554	0.00265094	0.00540215	0.00472021	0.00331248
1114	0.0232636	0.00168666	0.0039374	8.57086e-05	0.000101348	0.00019539	5.1984e-05	0.00101031	0.00273563	0.00416786	0.00390859	0.00538269
1024	0.0231884	0.00198442	0.00222753	0.000256969	0.000909322	0.000947623	0.00036316	0.00639075	0.00101033	0.00100572	0.0050714	0.00302123
669	0.0231386	0.00251552	0.00303476	0.00010598	0.000305095	0.000157275	8.55101e-05	0.00107657	0.00238266	0.0062586	0.00206995	0.00514667
1501	0.0229033	0.00161276	0.000345721	0.00420729	0.00392621	0.00853162	0.000583986	0.00227519	0.000721327	0.000443772	2.53967e-05	0.000230077
691	0.0228904	0.00198255	0.00126179	0.000251957	0.000210244	0.000152978	0.000210026	0.0025147	0.000446438	0.00671239	0.00789903	0.00124834
1799	0.0228851	0.00142728	8.04264e-05	0.00623728	0.00418681	0.00294625	0.00375014	0.00230737	0.00109478	0.000476519	5.9421e-05	0.000318826
900	0.0228693	0.000160486	0.00103117	0.00165269	0.00407464	0.00310313	0.00121538	0.000279734	0.00315577	0.00281493	0.00307035	0.00231102
1515	0.0228336	0.0011707	0.00082314	0.000157992	0.000559352	0.00055404	0.000188646	0.00384189	0.0017677	0.000595432	0.0109948	0.00217998
1265	0.0227831	0.00239618	0.00062685	0.000606451	0.00810603	0.00528563	0.0037061	0.0016643	0.000241623	9.97357e-05	1.4064e-05	3.60888e-05
613	0.0227402	0.000501771	0.0019847	0.0013961	0.000223173	0.000434465	0.000435096	0.000424105	0.00384582	0.00854942	0.000274057	0.00467151
896	0.0227113	0.000761701	0.00207711	0.000116346	0.000170208	0.000469303	0.000171845	0.00434074	0.00461705	0.00520028	0.00424604	0.000540719
1579	0.0227003	0.00192135	0.000397452	0.00148872	9.49208e-05	0.00764035	0.00860002	0.00125552	0.000515903	0.000553871	4.51535e-06	0.000227681
1224	0.0226943	0.000685667	0.00117744	8.0526e-05	5.00905e-05	0.000246546	5.76673e-05	0.00219605	0.00257591	0.00666331	0.0068936	0.00206744
1842	0.0226436	0.00137096	0.000267311	0.00222683	0.002273	0.00338037	0.0116131	0.00100133	3.81235e-05	0.000333887	9.1414e-06	0.000129499
905	0.0226294	0.00365071	0.00092508	0.00564156	0.00155065	0.00645879	0.00347567	0.000208318	0.000264758	0.000237592	4.68912e-05	0.000169342
979	0.0226038	0.00140979	0.00141258	5.94551e-05	0.000271416	0.000227308	0.000107461	0.00216323	0.00471192	0.00465783	0.00402882	0.00355401
839	0.0226036	0.00189056	0.000652976	0.000293658	0.000735401	0.000622368	0.000197874	0.00334039	0.00228518	0.00100913	0.00977186	0.00180416
1499	0.0225934	0.0017794	0.000622054	0.000590143	0.00506943	0.00215198	0.00905878	0.0014004	0.000612734	0.000829611	0.000428582	5.03314e-05
1582	0.0225747	0.00198187	0.000251069	0.00336726	0.00328505	0.00835071	0.000350402	0.00277559	0.00116107	0.000642969	4.76272e-05	0.000361122
1105	0.0225041	0.00113911	0.00295126	0.00014363	0.000119943	0.0004719	0.000273974	0.00387555	0.00242716	0.000865598	0.00906882	0.00116715
1229	0.0224569	0.00290789	0.000450074	0.0059127	0.000645482	0.00349488	0.00474278	0.0021174	0.00116644	0.000559126	9.06813e-05	0.000369485
406	0.0224467	0.0034354	0.00360062	0.000563948	0.000780399	0.000313768	4.78827e-05	0.000590564	0.00371322	0.00349457	0.00202477	0.00388158
645	0.022397	0.00201075	0.00133703	0.000116643	0.000221761	0.000637872	0.000252632	0.00493622	0.00167381	0.00780311	0.00130004	0.00210712
1266	0.0223763	0.00147851	0.000355759	0.00523737	0.00703305	0.00477093	0.00200814	0.000718151	0.00034523	0.000203693	9.231e-05	0.000133124
1260	0.0223428	0.00290148	0.000428709	0.00508769	0.00251743	0.0028856	0.00420488	0.00197057	0.00113545	0.000769762	3.90732e-05	0.000402203
1312	0.0223124	0.00121546	0.000295331	0.00468473	0.00697008	0.0062065	0.0018969	0.000417356	0.00025048	0.000147726	9.31684e-05	0.000134667
2198	0.0222982	0.000541726	0.00156473	0.000137072	0.00028709	0.000320266	8.13181e-05	0.00127679	0.0051403	0.00546866	0.00454149	0.00293877
1187	0.0222784	0.00181752	0.000395957	0.00406328	0.00688524	0.003891	0.0031046	0.00109237	0.000530227	0.000276954	7.37203e-05	0.000147534
1126	0.0222261	0.00163783	0.000540215	0.00346441	0.00682589	0.00493045	0.00109423	0.00152125	0.000507836	0.000301885	0.00129875	0.000103315
1609	0.0222223	0.0014777	0.000312906	0.00368676	0.00315175	0.00922123	0.000794752	0.00222881	0.000693496	0.000427358	1.50447e-05	0.000212446
1019	0.022208	0.00264835	0.00471617	9.19341e-05	0.000224596	2.98813e-06	2.12911e-05	0.0013071	0.00533975	0.000325409	0.00147678	0.00605359
479	0.0221704	0.00206322	0.00029132	0.000258378	0.000504686	0.000367998	0.000159812	0.00241331	0.00304969	0.00648342	0.00588024	0.000698315
743	0.022107	0.00119953	0.00160742	2.86776e-05	0.000115955	0.000220026	5.19174e-05	0.0012138	0.00280272	0.00558841	0.00649759	0.00278091
1035	0.0221046	0.00120737	0.000931269	0.000755542	0.000938249	0.000513788	0.0010353	0.000290568	0.00337812	0.00883517	0.00137696	0.00284225
1225	0.0220702	0.00113832	0.00157458	0.00027953	0.00038679	0.000231128	1.00573e-06	0.000273502	0.00216896	0.00497544	0.00698819	0.00405272
499	0.0220092	0.00289589	0.000278978	0.000328937	0.000243621	0.000222714	0.000193538	0.00421336	0.00784758	0.00311054	0.00265245	2.15806e-05
1341	0.0220024	0.00197313	0.000426984	0.00387407	0.00371151	0.00509904	0.00391259	0.00163749	0.000616202	0.000495281	4.20864e-05	0.000213988
1507	0.0219633	0.000707994	0.0019333	0.000130134	0.000304892	0.0003694	0.000112701	0.00192823	0.00373748	0.00435921	0.00539131	0.00298864
1820	0.0219633	0.000707994	0.0019333	0.000130134	0.000304892	0.0003694	0.000112701	0.00192823	0.00373748	0.00435921	0.00539131	0.00298864
551	0.0218858	0.0020783	6.73545e-05	0.000230577	0.00033278	0.00015499	9.76364e-06	0.000507902	0.00277929	0.000312706	0.0138168	0.00159535
492	0.0218702	0.0012771	0.00317281	0.000309563	0.000416111	0.000246309	3.16747e-05	0.00121555	0.00352166	0.00021909	0.00700255	0.00445781
1168	0.0218256	0.00147408	0.00324398	9.21254e-05	0.000165019	0.000268757	9.36809e-05	0.00146659	0.00346874	0.00328149	0.00383536	0.00443575
965	0.0218154	0.00128083	0.00045911	2.07131e-05	0.000233697	0.000514787	0.000327783	0.00376912	0.00526592	0.00549593	0.00396082	0.000486734
1202	0.021814	0.0021303	0.000474082	0.00544685	0.00626221	0.00261189	0.00168154	0.00175768	0.000666489	0.000476994	7.21077e-05	0.000233821
713	0.0217301	0.00143049	0.0017742	5.65744e-05	0.000289405	0.000489756	0.000191122	0.00335823	0.00245906	0.00363278	0.00504269	0.00300575
655	0.0216802	0.00253493	0.00342807	0.000118186	0.000191167	4.45322e-05	2.15928e-05	0.00144101	0.00389173	0.00288376	0.00231404	0.00481117
1326	0.0216752	0.0011817	0.000287128	0.0045546	0.00677646	0.0060341	0.00184421	0.000405763	0.000243522	0.000143622	9.05804e-05	0.000113499
1328	0.0216752	0.0011817	0.000287128	0.0045546	0.00677646	0.0060341	0.00184421	0.000405763	0.000243522	0.000143622	9.05804e-05	0.000113499
1633	0.0216393	0.00102738	0.00163359	9.24204e-05	0.000477497	0.00052669	0.000209908	0.00397877	0.0023542	0.00124685	0.00714843	0.00294354
998	0.021633	0.000746494	0.0028134	0.000322882	0.00054217	0.000464799	0.000186818	0.00233496	0.00249307	0.00299043	0.00541064	0.00332734
841	0.0215707	0.00201301	0.000360221	0.000290918	0.000536585	0.000404515	0.000132749	0.00177719	0.00135368	0.00102736	0.0124957	0.00117877
1267	0.0215563	0.00109727	0.00386035	0.0003643	0.000512734	0.00034272	5.48459e-05	0.00149516	0.00140837	0.00191741	0.00500428	0.00549887
1145	0.0215346	0.00185287	0.000453937	0.00490779	0.00563857	0.00787462	0.000108352	2.15016e-05	0.000208998	0.000205376	9.75512e-05	0.000165046
595	0.0215324	0.00146867	0.000509805	7.46392e-05	0.000214941	0.000516972	0.000174975	0.00419018	0.00106729	0.00751504	0.0039791	0.00182074
891	0.0215061	0.0013543	0.00160716	0.00040683	0.000961279	0.000936207	0.000375404	0.00562393	0.00272054	0.00328364	0.00332305	0.000913781
435	0.0215051	0.0039356	0.000402035	0.000276419	0.000222113	0.000283911	0.000186587	0.00272452	0.00499217	0.00464808	0.000686022	0.00314765
1563	0.0214856	0.00104002	0.003101	0.000373973	0.000676055	0.000591627	0.000173427	0.00330103	0.000647877	0.00145389	0.00527252	0.00485415
1095	0.0213907	0.00146974	0.00212209	9.37739e-06	0.00021186	0.000427333	0.000167072	0.00368197	0.00240249	0.00248048	0.00549081	0.0029275
877	0.0213813	0.00229042	0.00287066	9.59571e-05	0.000276351	0.00014659	7.18264e-05	0.00095965	0.00214244	0.00487596	0.00331404	0.00433743
956	0.021364	0.00147291	0.00204287	0.000153921	0.000531374	0.000495484	0.000173832	0.00291283	0.00168197	0.000604146	0.00812346	0.00317123
941	0.0212493	0.00124626	0.00307855	0.000380157	0.000529228	0.000341262	8.03013e-05	0.000919726	0.00299707	0.000586811	0.00659455	0.0044954
511	0.0212292	0.00182547	0.00250402	0.000408821	0.000594711	0.000352352	3.58892e-05	0.000857572	0.00170373	0.00366663	0.0049586	0.00432138
954	0.021161	0.00143606	0.00197284	0.000315375	0.000630294	0.000541874	0.000141393	0.00347579	0.00431545	0.00167064	0.00340898	0.00325227
825	0.021146	0.00162228	0.00487439	0.000478959	0.000655394	0.00039822	9.47063e-05	0.00153935	0.000246625	0.00162867	0.00420959	0.00539784
1459	0.0211379	0.00114398	0.00049987	0.000249347	0.000830232	0.000891956	0.000319953	0.00598819	0.000751014	0.00152415	0.00815417	0.000785002
1466	0.0211176	0.000675762	0.00221209	0.000365418	0.000273195	0.000517605	0.000199251	0.00301767	0.000688335	0.00158932	0.00730386	0.00427506
573	0.0211162	0.00171875	0.00113858	0.000136796	0.000251775	7.56569e-05	5.72348e-05	7.97607e-05	0.00233646	0.00577024	0.00551747	0.00403352
1278	0.0210845	0.00230701	0.000309494	0.0051751	0.00422643	0.00343184	0.00235955	0.0014438	0.000970265	0.000501491	2.4915e-05	0.000334633
1456	0.020985	0.00141825	0.000161206	0.00262117	0.00641637	0.00355087	0.0040147	0.00142344	0.000787519	0.000337329	7.91107e-06	0.000246187
1182	0.0209775	0.00190527	0.000406567	0.00424463	0.00719631	0.00195881	0.00258669	0.00144169	0.000627452	0.000339855	7.12447e-05	0.000198954
616	0.0209703	0.00134499	0.00363206	0.000296308	0.00017315	0.000163597	6.76805e-05	0.00238585	0.00315032	0.00606118	0.00237289	0.00132228
1055	0.0209696	0.00118139	0.00288257	0.000242631	0.000137679	0.000165037	7.44901e-05	0.0022754	0.00316456	0.00461808	0.00579218	0.000435604
607	0.0209522	0.00253927	0.00454995	3.54376e-05	0.000238008	0.000114044	5.17986e-05	0.000774365	0.0019795	0.00368477	0.000658595	0.00632643
1917	0.0209493	0.00133555	0.00028204	0.00267998	0.000673807	0.0116354	0.000899566	0.0022037	0.000655521	0.000400899	1.52278e-05	0.000167603
913	0.020938	0.00198553	0.00478746	0.000455641	0.000509137	0.000166463	1.40783e-05	3.73477e-05	0.0017455	0.00161936	0.00457548	0.00504198
824	0.0208759	0.00268688	0.00568644	7.5282e-05	0.000341626	0.00020318	5.09768e-05	0.000403342	0.0036141	0.00111139	0.00035919	0.0063435
1034	0.020858	0.00115455	0.00327949	0.000390533	0.000627287	0.000471482	0.000205223	0.00209122	0.0040404	0.00579828	0.000606246	0.00219329
513	0.0208468	0.00376435	0.00011245	0.000358525	0.000532013	0.000105201	4.03973e-05	4.52995e-05	0.00459115	0.00334275	0.00538641	0.00256826
1374	0.0208419	0.00197732	0.000436663	0.00353626	0.00141555	0.00852616	0.00145466	0.00213691	0.000723263	0.000409861	6.28061e-07	0.00022458
671	0.0208253	0.00139853	0.0017027	0.000163633	0.000460306	0.000381664	0.000136901	0.00174094	0.00419528	1.60589e-05	0.00762852	0.00300076
622	0.0208173	0.00270152	0.00340174	0.00016788	0.000552768	0.000428753	0.000122855	0.00268978	0.00247728	8.8337e-05	0.00370772	0.0044787
633	0.0207618	0.00152483	0.00151172	0.000235255	0.000390185	0.000169385	1.41471e-06	0.000629906	0.00154284	0.000425273	0.013686	0.000645004
693	0.0207564	0.00103188	0.000637774	0.000146695	0.000483055	0.000464626	0.0001863	0.00310283	4.49476e-05	0.00199427	0.0100551	0.00260896
372	0.0206847	0.00421674	0.00321653	0.000292307	0.000606021	0.000257924	1.66067e-05	0.000962014	0.00347828	0.000938576	0.00185098	0.0048487
926	0.0206817	0.00431877	0.000826759	0.00241651	0.0010648	0.00401614	0.00502712	0.000881456	0.000950021	0.000782952	1.01351e-06	0.000396212
2158	0.0205613	0.00106385	1.66052e-05	0.0080309	0.00352574	0.00010439	0.00436226	0.00176997	0.000962109	0.000376734	6.96557e-05	0.000279088
1549	0.0205512	0.00190225	0.000328123	0.00417126	0.00197799	0.00364629	0.00724715	0.000423835	0.000270307	0.000392007	1.96666e-05	0.000172339
2128	0.0205493	0.000711893	0.00169492	0.000108773	7.10281e-05	7.38202e-05	0.000152919	0.000602986	0.0054707	0.0068267	0.00171856	0.00311703
1327	0.0205413	0.00249703	0.000267204	0.00829274	0.00386684	0.00044205	0.000751703	0.00203512	0.00124576	0.000671131	6.18609e-05	0.000409897
2079	0.0205348	0.00114008	0.00023087	0.00238545	0.00121562	0.0109453	0.00132167	0.00211288	0.000623918	0.000386323	1.08355e-05	0.000161864
2102	0.0205348	0.00114008	0.00023087	0.00238545	0.00121562	0.0109453	0.00132167	0.00211288	0.000623918	0.000386323	1.08355e-05	0.000161864
598	0.020518	0.00330499	0.0011435	0.000354456	0.000501109	0.000136512	6.88845e-06	0.000955917	0.0044971	0.00227583	0.0056134	0.00172832
1037	0.0204905	0.000976919	0.00164667	1.02895e-05	0.000196025	0.000395925	0.000190846	0.00404742	0.00577032	0.00221565	0.00377874	0.00126168
1061	0.0204642	0.00103982	0.000665895	9.64661e-05	7.76789e-06	0.000169246	0.000152759	0.00244302	0.00332678	0.0059953	0.00528169	0.00128547
780	0.0204617	0.00186077	0.00117468	0.000351946	0.000779229	0.000641612	0.00018207	0.00376578	0.00130628	0.00122779	0.00880574	0.000365782
1122	0.0204078	0.00246153	0.000447267	0.000690974	0.00536806	0.00742637	0.00213664	0.00049059	0.000605617	0.000463015	4.84693e-05	0.000269233
1241	0.0203536	0.00231935	0.000311125	0.0039165	0.00661569	0.00346529	0.000152545	0.00163587	0.00101341	0.000581194	5.41558e-06	0.000337206
1468	0.0203452	0.000539408	0.00124378	6.02874e-05	0.000194374	0.000428148	0.000148552	0.00383849	0.00437367	0.00452944	0.00387354	0.00111553
855	0.0203009	0.00191895	0.000848574	0.000130726	8.1688e-05	0.000198696	8.54064e-05	0.00233788	0.00279311	0.00384484	0.00464068	0.00342041
1643	0.0202589	0.000438793	0.00134952	9.91721e-06	0.000196119	0.000366363	0.000247116	0.00253199	0.00477491	0.00540158	0.0030063	0.00193627
527	0.0202224	0.00336532	0.00463293	6.47006e-05	0.000111332	0.000196595	0.000149901	0.00194429	0.00244482	0.000615585	0.000690986	0.00600591
2474	0.0202204	0.000415472	0.00124875	6.58286e-06	0.000185084	0.000342675	0.000239793	0.0023328	0.00496059	0.00575401	0.00271109	0.00202358
324	0.0201815	0.00208554	0.00454822	3.08765e-05	2.54002e-05	0.000179219	7.34141e-05	0.00167788	0.000929183	0.001612	0.00352398	0.00549581
1867	0.0201339	0.000392151	0.00114798	3.24852e-06	0.000174048	0.000318986	0.00023247	0.00213361	0.00514627	0.00610644	0.00241588	0.00206285
1086	0.0201331	0.00112981	0.00261098	1.68279e-05	0.000136952	0.000283143	0.000143389	0.00289496	0.00377349	0.00226401	0.00487359	0.00200593
1006	0.0200889	0.00109854	0.00402366	0.000196882	0.000124567	0.000512337	0.000273758	0.00443379	0.00100086	0.00101545	0.00498909	0.00241997
993	0.0200441	0.00102319	0.00039611	2.03854e-05	6.5429e-05	0.000232052	0.000191185	0.0012528	0.00725294	0.00413153	0.0052693	0.0002092
1557	0.0200325	0.00113493	0.000297245	0.000248188	0.000722962	0.000730599	0.00028727	0.00452502	0.0021344	0.00121569	0.00737998	0.00135624
765	0.0199909	0.00193235	5.20378e-05	3.24423e-05	0.000332857	0.000726054	0.000421322	0.00552813	0.0050316	0.00479095	0.00106031	8.28481e-05
789	0.0199692	0.00108479	0.00263043	7.77113e-05	0.000352579	0.000740354	0.000343512	0.00573524	0.00141482	0.00218991	0.00505227	0.00034757
1373	0.019956	0.00243323	0.000328335	0.00486121	0.00293233	0.00428949	0.000567559	0.00230639	0.00115851	0.000667026	4.89199e-05	0.000362991
2496	0.019877	0.000824234	0.00104681	0.000143822	0.000585156	0.00064679	0.000240403	0.00445757	0.000426584	0.000803898	0.00885149	0.00185019
1337	0.0198754	0.00118965	3.18502e-06	0.000205332	0.000283454	0.000151763	8.73481e-06	0.000259051	0.00388693	0.00280467	0.00906422	0.00201841
1376	0.0198131	0.00108041	0.000262517	0.0041642	0.00619562	0.00551689	0.00168613	0.000370983	0.000222649	0.000131312	8.28164e-05	9.95256e-05
1394	0.0198131	0.00108041	0.000262517	0.0041642	0.00619562	0.00551689	0.00168613	0.000370983	0.000222649	0.000131312	8.28164e-05	9.95256e-05
786	0.0197771	0.00135608	0.000926807	7.56572e-05	0.000396226	0.00064677	0.000342541	0.00427716	0.00643608	0.00284121	0.00144579	0.00103282
692	0.0197702	0.0018692	0.000174315	0.000217682	0.000394891	0.000189395	7.05124e-05	0.000768898	0.000192587	0.00462968	0.00854238	0.00272064
1478	0.0197686	0.00157643	0.000469856	0.00181039	0.00807219	0.000289751	0.00660567	0.00060721	0.000117087	0.000137406	4.79324e-05	3.46419e-05
1795	0.019759	0.00152697	6.58902e-05	0.00903402	0.00286019	0.000810087	0.0019935	0.00159441	0.00100451	0.000476181	7.35033e-05	0.000319748
1124	0.0197222	0.00155126	0.00279281	3.33764e-06	0.000162589	0.000107351	5.88692e-05	0.00113035	0.00312226	0.00371125	0.00240433	0.00467779
1536	0.0197213	0.000963419	0.00161481	0.000102165	0.000283774	0.000398429	0.00014697	0.00218512	0.00462173	0.00353166	0.00297557	0.00289762
1776	0.0197204	0.00159828	0.000328733	0.000958816	0.00050874	0.00651308	0.00775353	0.000979076	0.000413393	0.000467324	7.2188e-08	0.000199398
866	0.0197008	0.0017382	0.00193739	0.000192824	0.000485963	0.000369783	0.000108674	0.00142361	0.00427054	0.00153324	0.00510745	0.00253317
833	0.0196739	0.0011416	0.000441823	0.00025561	0.000829916	0.000884452	0.000334366	0.00585651	0.000263626	5.59828e-05	0.0084426	0.00116744
615	0.0196428	0.00289467	0.000247089	0.000299079	0.000498088	0.000245425	4.13564e-05	0.00115974	0.00411304	0.00224465	0.00769151	0.000208194
493	0.0195337	0.00182363	0.00265913	0.000126997	0.000420043	0.00032641	9.30607e-05	0.00167549	0.00115643	0.00110974	0.00644025	0.00370257
1495	0.0195188	0.000255306	0.000295614	0.00311916	0.00144703	0.000267039	0.00186185	0.0015851	0.00129876	0.00182777	0.00724778	0.000313411
1691	0.0194993	0.000474011	0.00136914	0.000119938	0.000251204	0.000280233	7.11534e-05	0.0011172	0.00449776	0.00478508	0.0039738	0.00255973
1018	0.019497	0.00125519	0.00132934	0.00010337	0.000403013	0.000375	0.000121453	0.00272127	0.002568	0.000129625	0.00791791	0.00257283
1988	0.0194784	0.00115367	0.000237722	0.00259235	0.00170295	0.00958611	0.00106193	0.00198513	0.000596797	0.000368917	2.23792e-06	0.000190557
1051	0.019478	0.000803787	0.000328461	0.00116585	0.00142989	0.000367145	0.00113152	0.00417829	0.00483735	0.00225512	0.00125366	0.00172694
555	0.0194652	0.00153748	0.00176743	0.000175634	0.000594454	0.00057349	0.000214416	0.00364016	0.000481972	0.000658591	0.00687035	0.00295126
1256	0.0194442	0.00180212	0.000413092	0.00555756	0.00643242	0.00131515	0.00108199	0.00162377	0.000591445	0.000357375	7.17809e-05	0.00019747
1354	0.0194055	0.000159134	0.00149938	0.00201773	0.000494441	0.00283084	0.00218148	0.00132186	0.002436	0.00270902	0.0014163	0.00233935
1823	0.0193788	0.00140403	0.000279304	0.0020875	0.00126134	0.0104573	0.000328994	0.00221185	0.000701619	0.000410783	1.5023e-05	0.000221066
1802	0.019346	0.000588746	0.00193858	6.22356e-05	0.000139161	0.000343956	0.000234028	0.00256835	0.00407393	0.00431986	0.0027816	0.0022955
749	0.0193455	0.00150826	0.00074965	9.76516e-06	0.000226219	0.000479715	0.000199533	0.00332756	0.00283134	0.00392702	0.00287079	0.00321564
1996	0.0193441	0.00132121	0.00015153	0.00236398	0.00260446	0.00762968	0.00126613	0.00234775	0.000912997	0.000455822	4.23293e-05	0.000248217
1052	0.0193034	0.00115695	0.00128513	6.96571e-05	0.000248538	0.000552308	0.000180288	0.00437834	0.00136263	0.00829019	2.06074e-06	0.00177726
1704	0.0193011	0.000775215	0.00119031	0.000143416	0.000606912	0.000686663	0.000269461	0.00472427	0.0002167	4.05922e-05	0.00854951	0.00209804
1477	0.0191726	0.000640278	0.00173771	0.000113	0.000269006	0.000329367	0.000102537	0.00176863	0.00309494	0.00367563	0.00482363	0.00261786
688	0.0191407	0.00238471	0.000412	9.00961e-05	0.000119648	0.000225776	0.0004964	0.00412977	0.00174483	0.000369885	0.00858696	0.00058059
1040	0.01913	0.00380103	0.000770426	0.00179047	0.00418862	0.00436378	0.000991897	0.00134706	0.000877478	0.000620249	6.13658e-05	0.000317621
1368	0.0191133	0.00123624	0.00103724	0.000176754	0.000578021	0.000571348	0.000175795	0.00367435	0.000808922	0.00273195	0.00692762	0.00119503
1301	0.0191028	0.0019528	0.000457711	0.00148453	4.80585e-06	0.00640882	0.00742046	0.000892437	4.89615e-06	0.000285888	5.24187e-05	0.00013803
1715	0.0190838	0.00170501	0.000117742	0.00880969	0.00224234	0.00159014	0.00162607	0.00119556	0.000902959	0.00052798	6.21827e-05	0.000304109
1399	0.0190813	0.00203513	0.000362497	0.000176525	0.00233421	0.00729779	0.00274481	0.00241451	0.000942258	0.000475368	2.55762e-05	0.000272636
1670	0.0190378	0.00162032	0.00014851	0.00544696	0.00364171	0.00209321	0.00225681	0.0020036	0.00100554	0.000483572	4.83516e-05	0.000289184
696	0.0190324	0.00140848	0.00188786	0.000155628	4.23647e-05	0.000242837	0.000192505	0.00208921	0.00394999	0.00214912	0.0058483	0.00106613
1498	0.0190279	0.000865205	0.00241299	0.000185982	0.000144204	4.07293e-05	0.000129901	0.000812047	0.00331203	0.00550617	0.00156473	0.00405393
1186	0.0190125	0.00200981	0.000454585	0.00569774	0.00701007	0.000450213	0.0005189	0.0015508	0.000605727	0.000415068	8.31927e-05	0.000216413
620	0.0190125	0.00303992	0.0029059	0.00103536	0.000101098	0.000437806	0.000601554	0.00203549	0.00317649	0.000126874	0.00181276	0.00373924
376	0.0189913	0.00219834	0.000211911	0.000342283	0.000593274	0.000408016	0.000123058	0.00154822	0.0021266	0.000984397	0.00922385	0.00123138
2186	0.0189863	0.00105238	0.000213111	0.00220195	0.00112211	0.0101033	0.00122	0.00195035	0.000575924	0.000356606	1.0002e-05	0.000180585
1516	0.0189223	0.00152254	0.000453151	0.00175488	0.00775453	0.000213842	0.00634379	0.000571353	0.000108892	0.000129835	4.6153e-05	2.33583e-05
632	0.0188673	0.00173857	0.00202976	7.1966e-05	0.000147183	0.000142895	0.000490676	0.00285221	0.00639889	0.00249639	0.000588004	0.00191077
1162	0.0188241	0.000750595	0.000291788	1.86356e-05	0.000126253	0.00021173	3.76536e-05	0.000990725	0.00328147	0.00659609	0.00471842	0.00180075
422	0.018802	0.00380401	0.0021573	0.000333887	6.21236e-05	0.000773443	0.000456404	0.00713787	0.00245815	8.67265e-05	0.000909617	0.000622448
520	0.018796	0.00285285	0.000427163	0.000122266	0.000322633	0.000887742	0.000503346	0.00780027	8.96844e-06	0.00495008	0.000120654	0.000800045
1239	0.0187889	0.00207027	0.000476419	0.00299682	0.00256361	0.00413014	0.00568746	4.81707e-05	0.000219403	0.000358084	6.62027e-05	0.000172278
1026	0.0187626	0.00102024	0.000836419	0.00023724	0.000400222	0.000318937	9.0867e-05	0.00127931	0.00192665	0.00111606	0.00889982	0.00263681
1393	0.0187616	0.00105712	0.000618216	0.0001789	0.000310365	0.000247972	9.17559e-05	0.00145195	0.00140378	0.00204414	0.00975305	0.00160434
1141	0.0187443	0.000897283	0.00197409	7.22736e-05	3.80209e-05	4.967e-05	2.68423e-05	0.000548702	0.00486175	0.0058037	0.000582207	0.00388977
975	0.0187315	0.00131826	0.00120859	3.7575e-05	9.94039e-06	0.000134776	2.97098e-05	0.0010179	0.00112915	0.00472696	0.00716994	0.00194875
1474	0.0187055	0.000706938	0.00248805	0.000350813	0.000104105	0.000353148	6.64029e-05	0.000819069	0.00276165	0.00375694	0.00314674	0.00415168
569	0.0186863	0.00372059	2.27424e-05	0.000509109	0.00102391	0.000714434	0.000143395	0.0035317	0.00197043	0.00362986	0.00315113	0.00026896
1274	0.0185967	0.00103255	0.00207216	0.000351468	0.000718339	0.000675117	0.000226613	0.00382159	0.00104143	0.00086466	0.00426492	0.00352783
1324	0.0185942	0.00225322	0.000363571	0.00498122	0.00131024	0.000729316	0.00638842	0.0011407	0.000786623	0.000310576	7.33762e-05	0.00025693
1127	0.0185843	0.00231063	0.000459698	0.00135765	0.00469584	0.00363367	0.00369135	0.00114242	0.000673244	0.000346474	3.37493e-05	0.00023963
1421	0.0185762	0.00101288	0.000246109	0.00390394	0.0058084	0.00517209	0.00158075	0.000347796	0.000208733	0.000123105	7.76403e-05	9.47123e-05
1422	0.0185762	0.00101288	0.000246109	0.00390394	0.0058084	0.00517209	0.00158075	0.000347796	0.000208733	0.000123105	7.76403e-05	9.47123e-05
1423	0.0185762	0.00101288	0.000246109	0.00390394	0.0058084	0.00517209	0.00158075	0.000347796	0.000208733	0.000123105	7.76403e-05	9.47123e-05
1009	0.0185587	0.00035392	1.1157e-05	0.000302142	0.00031675	0.00159052	0.00269167	0.00100947	0.00144499	0.00358248	0.00523855	0.00201703
1134	0.0185514	0.00169001	0.00130411	4.67056e-05	0.000220016	0.000550952	0.000328712	0.00518153	0.00240276	0.00597337	7.37115e-05	0.000779534
1010	0.0185424	0.00180908	0.00228074	0.000362712	0.00037131	3.97613e-05	1.42357e-05	0.00171487	0.00673284	0.00265975	0.00112347	0.00143363
1797	0.0184637	0.00126356	9.00457e-05	0.0046919	0.00408652	0.0015697	0.00328284	0.00188463	0.000907309	0.000396323	3.92142e-05	0.000251642
726	0.0184576	0.0017787	0.00376836	4.76804e-05	5.16384e-07	9.71351e-05	3.23835e-05	0.00044252	0.00270542	0.00271517	0.00181756	0.00505216
1044	0.0184575	0.00128641	0.00183336	0.000249571	0.000337941	0.000190792	2.78328e-05	0.000775087	0.00199011	0.000152363	0.00850411	0.00310993
1400	0.0184223	0.00153206	0.000340313	0.00451436	0.00510108	0.00378462	0.000244214	0.00171782	0.000585014	0.000357731	4.94348e-05	0.000195639
983	0.018396	0.000142775	0.00101264	0.000379214	0.00239362	0.00208237	0.00479064	0.00164372	0.00157422	0.00333362	0.000859439	0.000183727
705	0.0183899	0.00213938	0.000197971	0.00026791	0.000624226	0.000518252	0.000197496	0.00349317	0.00350383	0.00429564	0.00204794	0.00110411
1125	0.0183672	0.00141735	0.00259774	0.000112693	0.000443712	0.000420039	0.000153186	0.0024177	0.00198181	0.000411046	0.0050171	0.00339487
541	0.0182981	0.00298246	6.2257e-05	0.000180695	4.55647e-08	0.000464719	0.000280264	0.00403666	0.00353169	0.000665914	0.00395202	0.00214136
1634	0.0182974	0.000978544	0.00180438	0.000107653	3.56514e-05	0.000292778	0.000183127	0.0024317	0.0019963	0.000778935	0.0096157	7.26449e-05
943	0.0182725	0.00157819	0.00212769	0.000250489	9.8115e-05	0.000254978	0.000228448	0.00335927	0.0017114	0.00546616	0.000106248	0.00309156
1353	0.0182488	0.000938697	0.00214707	0.000102188	0.000317465	0.000442942	0.00017867	0.00301248	0.001634	0.00124814	0.00579638	0.00243081
857	0.0181535	0.000983701	0.00207633	0.000401993	0.000342949	0.000155725	0.000266821	0.00159052	0.00375398	0.00222194	0.00473231	0.00162724
1302	0.0181531	0.00133176	0.00387248	0.000219269	7.89741e-05	0.000475961	0.00027897	0.00422621	0.00181268	0.000299434	0.00259772	0.00295965
818	0.0181218	0.00105768	0.00170126	9.17784e-05	0.000372328	0.00055388	0.000229698	0.00387676	0.00172025	0.00154213	0.00460876	0.00236732
1385	0.0181127	0.00107377	0.00147903	0.000154933	0.000616303	0.000675502	0.000268498	0.00464057	0.000223017	0.000796273	0.00587889	0.00230595
1413	0.0181039	0.00203867	0.00045192	0.000563031	0.00477736	0.00335646	0.00533324	0.000776236	0.000437368	0.000171371	6.28742e-05	0.000135359
1870	0.0180952	0.000479934	0.00172048	0.000253892	0.00054039	0.000560834	0.000210345	0.00336727	0.000863691	0.000146557	0.00666199	0.00328981
2891	0.0180952	0.000479934	0.00172048	0.000253892	0.00054039	0.000560834	0.000210345	0.00336727	0.000863691	0.000146557	0.00666199	0.00328981
1346	0.0180857	0.00102157	0.00266293	0.000138164	0.000155184	0.000489125	0.000288938	0.0042521	0.00104174	0.00258545	0.00318313	0.0022674
1425	0.0180294	0.000824662	0.000986268	0.000264184	0.000573404	0.000569761	0.000207291	0.00323114	0.00165493	0.000285113	0.00685815	0.00257454
1699	0.0180075	0.00149678	0.000263683	0.00269723	0.00074731	0.00349304	0.00816781	0.000480416	0.000164045	0.000348802	3.30233e-06	0.000145045
791	0.0179626	0.00147161	0.00283881	0.000165286	4.65718e-05	0.000371142	0.000240398	0.00277595	0.0061681	0.000577647	0.00107166	0.00223547
497	0.0179462	0.00197856	0.00194827	0.00143423	0.00182943	0.00154361	0.000637113	0.00222783	0.00225411	0.00100575	2.79475e-05	0.00305931
1288	0.017937	0.000824588	0.00163259	3.39042e-05	0.000289963	0.000330341	0.000151813	0.00273608	0.00241536	0.00270534	0.00383604	0.00298096
1725	0.0179191	0.00164821	0.000341664	0.000261916	0.00168491	0.00208623	0.0110896	3.00513e-05	0.00018445	0.000442984	8.07681e-06	0.000141083
1554	0.0179133	0.00101287	0.00110424	3.28255e-05	0.00016696	0.00015362	9.97989e-05	0.00163154	0.00374564	0.0055214	0.00193998	0.00250447
750	0.0179123	0.00185731	0.00137094	0.000203936	0.00048895	0.000361259	0.000132816	0.00171948	0.00228364	0.0020251	0.0045972	0.00287164
1352	0.0178804	0.000980416	0.00215838	6.88047e-05	4.6922e-05	7.42372e-05	1.11507e-05	0.000222984	0.00416034	0.00524897	0.00100712	0.00390107
1621	0.0178751	0.00141008	0.000310798	0.0034308	0.00232941	0.00738553	6.76489e-05	0.00183204	0.000581118	0.000352782	1.31528e-05	0.000161782
2224	0.0178721	0.000436417	0.00140757	1.61798e-05	0.000196435	0.000373867	0.000232703	0.00266367	0.00376027	0.00393341	0.00329474	0.00155684
1283	0.0178372	0.00069121	0.0016227	9.26468e-05	0.000184439	0.000230393	5.56735e-05	0.000967208	0.00357972	0.00457699	0.00288215	0.00295407
414	0.0178271	0.00227504	0.00386835	0.000473109	0.00065338	0.000328419	0.000106744	0.00107068	0.000419126	0.00631319	0.000201335	0.00211774
942	0.0177855	0.00098481	0.000672895	0.000209324	0.00601818	0.0012665	0.00308306	0.00049307	0.00358667	0.000458115	0.000177999	0.000834872
1380	0.0177472	0.000667889	0.00172347	9.59812e-05	0.000173403	0.000206705	4.83505e-05	0.000768017	0.00376539	0.00422456	0.00317736	0.00289604
1096	0.0177354	0.00117359	0.00147489	0.000376339	0.000907684	0.000909177	0.000358879	0.00554661	0.00213255	0.00223215	0.00121606	0.00140751
2396	0.0176322	0.000343132	0.00100448	2.84245e-06	0.000152292	0.000279113	0.000203411	0.00186691	0.00450299	0.00534314	0.0021139	0.00182
1614	0.0176021	0.00137245	0.000228222	0.00246591	0.00150166	0.00867779	0.000984067	0.00130178	0.000648047	8.61081e-05	0.000271806	6.42593e-05
1133	0.0175877	0.00152739	0.00213332	0.000230839	7.13985e-05	0.000251538	0.000200142	0.00300054	0.000295509	0.00310317	0.00374559	0.00302831
1881	0.0175765	0.000751023	0.00190776	9.25123e-05	0.000182304	0.000231272	6.40421e-05	0.00109373	0.00306399	0.00366983	0.00360227	0.00291772
934	0.0175517	0.000977185	0.00363589	0.000192735	7.00197e-05	0.000408902	0.000208318	0.0037012	0.000100028	0.00218963	0.00408991	0.00197792
815	0.0175178	0.00114036	0.00154409	0.000131131	0.000107298	5.45119e-05	0.000109051	0.00025064	0.00673831	0.00257534	0.00248442	0.00238266
847	0.0175133	0.00121578	0.000813017	3.86389e-05	0.000262306	0.000556367	0.000213	0.00420048	0.000593963	0.00567607	0.00205209	0.00189162
611	0.0174485	0.00231814	0.00161476	2.61703e-05	0.00030516	0.000700963	0.000322659	0.00570494	3.59356e-05	0.00193181	0.00103198	0.00345597
1181	0.0174087	0.00284283	0.000569565	0.000517788	0.00015519	0.0012404	0.0104594	0.000215915	0.000467425	0.000621051	2.25797e-05	0.000296598
1723	0.0173896	0.00133311	0.000266153	0.001154	0.000630045	0.00377933	0.00905135	0.000716369	2.58043e-05	0.000301791	2.18671e-05	0.000109791
1542	0.0173561	0.00196255	0.000255503	0.00661169	3.79754e-06	0.00290013	0.00380933	0.000417419	0.000621386	0.000468438	4.39081e-05	0.000261933
621	0.0173037	0.00205317	0.00142792	0.000138557	0.000353451	0.000869167	0.000421056	0.00757082	0.00204101	0.000758856	0.00155062	0.000119071
589	0.017302	0.00211982	0.00048536	0.000343653	0.000631126	0.000406393	0.000121205	0.00143256	0.00368411	0.00129476	0.00588714	0.000895901
702	0.0172918	0.00195011	0.00415704	3.39149e-06	4.63724e-05	9.91526e-05	5.30846e-05	0.00135868	0.00221426	0.000244833	0.00238861	0.00477625
1574	0.0172528	0.00141477	0.000419741	0.00164384	0.0071192	6.20234e-05	0.00582002	0.00049964	9.25016e-05	0.000114694	4.25941e-05	2.38046e-05
1089	0.0172185	0.00244651	0.000643523	0.00510762	0.000754832	0.00315301	0.00449474	0.000138257	0.000209339	0.00012363	3.46012e-05	0.000112406
1210	0.017195	0.00101552	0.00170591	0.000304544	0.000591756	0.000526604	0.000210216	0.00283741	0.00228422	0.00273083	0.0031454	0.00184259
1075	0.0171929	0.0013476	0.00023647	5.84715e-05	2.68452e-05	0.000113792	2.42271e-05	0.000496821	0.00393195	0.00591602	0.00318424	0.00185647
1315	0.0171772	0.00167737	0.00259279	0.000106758	0.00027576	0.000144808	2.17639e-06	3.30542e-05	0.00295419	0.00324361	0.00342018	0.00272652
916	0.0171686	0.000967795	0.000545346	8.65566e-06	5.94876e-05	0.000161891	2.21738e-05	0.000840738	0.00236343	0.00638799	0.00362676	0.00218434
802	0.0171488	0.000820745	0.00220504	0.000149065	6.87914e-05	0.000344639	0.000143877	0.00344866	0.00356068	0.00340411	0.00255206	0.000451095
1386	0.0171193	0.00174294	0.000246944	0.00279629	0.00477278	0.00448566	0.000945452	0.000821944	0.000649066	0.000411163	1.41445e-05	0.000232963
2333	0.0171111	0.000886543	1.38376e-05	0.00669241	0.00293812	8.69914e-05	0.00363521	0.00147498	0.000801757	0.000313945	5.80464e-05	0.000209226
2359	0.0171111	0.000886543	1.38376e-05	0.00669241	0.00293812	8.69914e-05	0.00363521	0.00147498	0.000801757	0.000313945	5.80464e-05	0.000209226
1949	0.0171016	0.000127935	0.0011924	0.000682332	0.00030139	0.00252141	0.000312919	0.00153843	0.00433605	0.00340237	0.00255553	0.000130791
1903	0.017072	0.00139476	0.000148215	0.00359492	0.0023904	0.00553086	0.000335901	0.00202659	0.000882398	0.000465593	4.45987e-05	0.000257805
917	0.0170363	0.00109125	0.00200845	0.000190447	8.2856e-05	0.000188323	9.5947e-05	0.00236557	0.00297931	0.00262921	0.00529676	0.000108225
2175	0.0170268	0.000961732	0.000201521	0.00116819	0.00192511	0.0025418	0.00898249	0.000861624	8.87244e-05	0.00022687	1.12095e-05	5.7543e-05
1514	0.0170104	0.000731287	0.00174498	0.000175622	0.000187997	2.78085e-05	3.72584e-05	0.000515647	0.00313498	0.00532372	0.00465021	0.000480889
828	0.0169327	0.000375517	0.00155431	4.7087e-05	0.000176256	0.000371511	0.000131581	0.00305537	0.00195621	0.00417073	0.00443493	0.000659207
1444	0.0169231	0.00152039	0.000295175	0.00260198	0.00501435	0.00347729	0.000914849	0.0018155	0.000676499	0.000378493	3.08949e-05	0.000197705
1877	0.0169149	0.000452937	0.000972004	9.61354e-05	0.000237389	0.000287576	7.56347e-05	0.00135598	0.00348387	0.00480636	0.0028157	0.00233128
1880	0.0169149	0.000452937	0.000972004	9.61354e-05	0.000237389	0.000287576	7.56347e-05	0.00135598	0.00348387	0.00480636	0.0028157	0.00233128
1641	0.0168415	0.00181415	0.000167682	0.00833742	0.00097488	0.00154606	0.00118044	0.00115988	0.000876771	0.000452315	7.29482e-05	0.000258946
2191	0.0168074	0.00101857	0.000212057	0.00207397	0.000710941	0.00918547	0.00085645	0.00175197	0.000519735	0.000319318	1.09479e-05	0.000147999
2211	0.0168074	0.00101857	0.000212057	0.00207397	0.000710941	0.00918547	0.00085645	0.00175197	0.000519735	0.000319318	1.09479e-05	0.000147999
1174	0.016769	0.00147095	0.00146134	0.000253554	0.000701113	0.000681549	0.000231825	0.00361911	0.00418351	0.00260629	0.000879993	0.000679803
578	0.0167546	0.00153903	0.000333231	0.000122226	6.80614e-05	0.000167064	0.00019116	0.00163244	0.00397373	0.00594916	0.0016442	0.00113435
1601	0.0167317	0.00101855	0.00198096	6.05756e-05	0.00028525	0.000451883	0.000218782	0.00361142	0.00041061	0.00199178	0.00520884	0.00149301
1077	0.016722	0.00114143	0.000482858	0.000193017	0.00033778	0.000224889	1.42027e-05	0.000220005	0.00411706	0.00534802	0.00325869	0.00138405
2121	0.0167165	0.000406295	0.00117355	0.000102804	0.000215318	0.000240199	6.09886e-05	0.000957596	0.00385522	0.0041015	0.00340612	0.00219695
2231	0.0167165	0.000406295	0.00117355	0.000102804	0.000215318	0.000240199	6.09886e-05	0.000957596	0.00385522	0.0041015	0.00340612	0.00219695
2843	0.0167165	0.000406295	0.00117355	0.000102804	0.000215318	0.000240199	6.09886e-05	0.000957596	0.00385522	0.0041015	0.00340612	0.00219695
1190	0.0167134	0.00119322	0.00153623	4.23383e-05	0.000254916	0.000448841	0.000251773	0.00341091	0.00218969	0.00373277	0.00265662	0.000996118
1946	0.0166274	0.0010458	0.00021861	0.00248562	0.00190316	0.00755742	0.00075321	0.00168326	0.000514726	0.000317689	4.60509e-06	0.00014326
1157	0.0165765	0.00117518	0.00169289	4.03797e-05	0.000181096	0.000122731	7.36503e-05	0.000929093	0.000726692	0.00404162	0.00389459	0.00369855
1363	0.0165714	0.00137241	0.00108521	8.21152e-05	3.29944e-05	0.000127533	4.80865e-05	0.00154932	0.00174443	0.00260277	0.00658918	0.00133735
1830	0.0165511	0.000489428	0.00135783	9.93352e-05	0.000224219	0.000264767	7.66802e-05	0.00128331	0.00315381	0.00354677	0.00383103	0.00222389
2054	0.0165487	0.00083864	0.00129937	0.000112598	0.000464387	0.00050028	0.000197788	0.00336487	0.000430293	0.000446494	0.00663076	0.00226319
2159	0.0164918	0.000581935	0.00129	2.42823e-05	6.2307e-05	0.00017197	0.000109841	0.00228002	0.00490986	0.00388309	0.00297438	0.000204072
1724	0.0164823	0.00145882	0.000284016	0.00129243	0.000926419	0.00845793	0.000814322	0.00197417	0.000676375	0.000371705	2.01315e-05	0.000205989
1460	0.0164692	0.00180099	0.000354729	0.00172716	0.000889465	0.00444687	0.00610827	0.000494074	0.000173447	0.000320131	8.1905e-06	0.000145838
1359	0.0164399	0.00143614	0.000406747	0.00310048	0.00179116	0.0041454	0.00508592	0.000376619	1.28405e-05	5.13733e-05	1.55251e-05	1.77175e-05
1020	0.0164389	0.000809354	0.000778676	1.79842e-05	0.000115976	0.000271207	0.000196735	0.00157549	0.0067133	0.00368464	0.00111906	0.00115645
1298	0.0164014	0.000921774	0.00148366	0.000116066	0.000455486	0.000475712	0.000182096	0.00303915	0.0011317	0.000108233	0.00620585	0.00228168
850	0.0163841	0.00222158	0.00166746	5.09759e-05	0.000219901	0.000590583	0.000317788	0.00518139	0.000564552	0.00216311	0.00120038	0.00220638
876	0.0163674	0.00128765	0.000820289	0.00013533	7.3633e-05	0.00015332	0.000131233	0.002749	0.00634605	0.00439174	0.00011659	0.000162593
717	0.0163108	0.00176371	0.0010836	0.00017767	8.79693e-05	0.00049466	0.000260175	0.00504595	0.00410039	4.85592e-05	0.00293601	0.000312108
1194	0.0163059	0.00109279	0.000847723	0.000311829	0.000724736	0.000718574	0.000269634	0.00418255	0.0020882	0.000408151	0.00382501	0.00183673
729	0.0162784	0.00216406	0.00116735	0.000290851	0.000572525	0.000402098	9.84667e-05	0.00128052	0.00407321	0.00228196	0.00375501	0.000192353
799	0.0162672	0.00198926	0.00249408	0.000167222	0.000559373	0.000505232	0.000173184	0.00320282	0.000913513	0.000156145	0.0029187	0.00318768
927	0.0162414	0.00144377	0.001861	6.18145e-05	0.000226421	0.000140201	4.56587e-05	0.000944061	0.00146657	0.00160205	0.00499979	0.0034501
1060	0.0162247	0.00122208	0.00141062	0.000114765	0.000162595	0.000484418	0.000309562	0.0043929	0.000508439	0.0053282	0.000135347	0.00215576
483	0.0162048	0.00149313	0.00174507	0.000204357	0.000484473	0.000393471	0.000112244	0.00133318	0.00578277	0.00302951	0.000509565	0.00111699
967	0.0161833	0.000816249	0.00037622	0.000101902	0.000167771	5.19003e-05	3.42011e-05	8.21835e-05	0.000880467	0.00377382	0.00786704	0.00203157
1247	0.0161729	0.00101497	0.00106179	0.00021047	0.000363851	0.000230623	9.14661e-05	0.000839299	0.00269799	0.00293679	0.00608436	0.000641318
985	0.0161291	0.00154692	0.00227587	5.98169e-05	0.000111653	0.000240988	0.000129873	0.00104747	0.0067712	0.000648345	1.14442e-05	0.00328553
1392	0.0161237	0.000973006	0.000762651	8.17198e-05	2.22307e-06	0.000152342	0.000103761	0.00214188	0.00364076	0.00252551	0.00543801	0.000301834
1176	0.0160889	0.00115514	4.83569e-05	0.000386363	0.00029116	0.000891926	0.000336487	3.84799e-05	0.00423249	0.00134842	0.00639754	0.000962517
1640	0.0160881	0.00123484	0.000139629	0.00262384	0.00454312	0.00158671	0.00344255	0.00132146	0.000698437	0.000299357	7.0133e-06	0.000191171
1628	0.0160137	0.0015044	0.000357561	0.00172517	0.00238283	0.00548853	0.00279819	0.00104064	0.000379699	0.000186489	2.86499e-05	0.000121538
1307	0.0159833	0.000918016	0.00174612	0.000171505	0.000142929	2.55831e-05	9.76396e-05	0.000763962	0.00196659	0.00385071	0.0031613	0.00313899
2073	0.0159699	0.000621581	0.00139862	9.54602e-05	0.000254876	0.000329207	0.00012143	0.00187573	0.00309569	0.00222874	0.00395396	0.00199459
681	0.0159532	0.00135386	0.00255539	0.000241986	3.04035e-05	0.000327327	0.00020069	0.0039043	0.00383727	0.000853565	0.000332598	0.00231584
1469	0.0159072	0.000905266	0.00140522	2.65091e-05	1.8708e-05	6.25147e-05	1.05554e-05	6.97094e-05	0.00321913	0.00494804	0.00247591	0.00276563
1139	0.0158334	0.00150647	0.000524624	0.000246193	0.000516574	0.000430581	0.000129745	0.00193175	0.00263585	0.00158375	0.00554292	0.000784978
1308	0.0158065	0.00147706	0.000405853	0.00371472	0.000323501	0.00495209	0.00461641	0.00019949	5.34917e-05	4.04e-06	3.63915e-05	2.34832e-05
1056	0.0158057	0.00147131	0.00335356	3.07228e-05	6.2307e-05	0.000182486	8.12026e-05	0.00169825	0.00120638	0.00032987	0.00370903	0.00368057
1362	0.0157128	0.00214874	0.000302988	0.00588869	0.00082275	0.00338222	0.000912043	0.000778259	0.000740102	0.000418547	4.5039e-05	0.00027342
1152	0.0157032	0.000749937	0.000700691	3.50975e-05	0.000138926	0.000322782	0.000189928	0.003411	0.00418033	0.00435241	0.00148478	0.000137283
1356	0.0156987	0.00196999	0.000483254	3.80457e-05	0.00623512	0.000173486	0.00642764	2.09107e-05	0.000194346	2.87489e-05	5.65108e-05	7.06811e-05
1430	0.0156884	0.00151424	0.000424909	0.00187841	0.00445667	0.00355344	0.00294253	0.000756484	0.000107074	4.26253e-05	5.93545e-06	6.04224e-06
1361	0.0156865	0.00143778	0.000328054	0.00461452	0.00578861	0.000396781	0.000812673	0.00128819	0.000475822	0.000289097	6.48753e-05	0.000190042
1271	0.0156859	0.0018091	0.000374226	0.00321362	0.00603144	0.00127211	0.00051157	0.00126439	0.000579113	0.000360617	5.93644e-05	0.00021037
1569	0.0156766	0.00149579	0.000315585	0.00042509	0.00033049	0.00440895	0.00756828	0.000669907	4.46388e-05	0.000284158	2.77261e-05	0.00010598
1207	0.0156354	0.000947661	0.00165823	0.000151924	0.000126126	6.26764e-05	0.000115937	0.000915552	0.0023377	0.00374603	0.0036823	0.00189128
1211	0.0156332	0.000857828	0.00321673	0.000294716	0.00036445	0.000196827	6.43508e-05	0.000443582	0.00180526	0.00284912	0.0025155	0.0030248
1042	0.0156206	0.00113887	0.000561555	0.000183209	0.000172324	2.31381e-05	9.60097e-05	0.00145934	0.00284084	0.00490438	0.00227033	0.00197057
1833	0.0155994	0.00141142	0.00027611	0.000957551	2.79173e-05	0.00889923	0.000918132	0.00190354	0.000647306	0.000351824	2.9675e-05	0.000176729
1091	0.0155936	0.00128384	0.00466653	0.000390975	0.000424449	0.000153213	3.7383e-06	9.83694e-05	7.70583e-05	0.000902038	0.00264259	0.00495079
759	0.0155894	0.00197738	0.0013792	0.00031569	1.15586e-05	0.00102267	5.4476e-05	0.00214847	0.000556463	0.00327168	0.00420731	0.00064452
996	0.0155832	0.00113449	0.00252989	5.82832e-05	0.000133341	0.000230568	7.99454e-05	0.00159518	0.000743122	0.00235228	0.00336044	0.00336569
1575	0.0155817	0.000586516	0.00223991	0.000238252	0.000362039	0.000277855	0.000116703	0.00121253	0.00220517	0.00294158	0.00318998	0.00221114
1856	0.0155535	0.00132438	0.000214845	0.000120282	0.00223694	0.0077165	0.00051657	0.00203077	0.000733944	0.000422571	1.70507e-05	0.000219601
707	0.0155144	0.00189094	0.00165411	0.000405764	0.00085848	0.000741704	0.000269777	0.00438134	0.00010589	0.0028666	0.00128591	0.00105387
804	0.0154866	0.00188903	0.000304492	0.000323258	0.000451017	0.000181156	6.98961e-06	0.000910717	0.00795388	0.00221547	0.00076639	0.000484218
881	0.0154428	0.000815032	0.000136985	2.37334e-06	0.000121023	0.000236137	7.22392e-05	0.00142354	0.00258081	0.00459447	0.00427366	0.00118654
775	0.0153883	0.00202301	0.00312582	0.00035045	0.000372418	4.32198e-05	1.70285e-05	0.000619543	0.000101019	0.00771703	0.00033097	0.000687766
809	0.0153156	0.00125985	0.00268883	0.000175755	4.19201e-05	0.000368064	0.000191198	0.00327283	0.000824036	0.00229141	0.00316056	0.00104113
1199	0.0153154	0.000738304	0.00197083	0.000262733	0.000134876	0.000143387	0.00138276	0.00199588	0.0016767	0.00107568	0.00358055	0.00235371
1031	0.0153073	0.00134723	0.000988022	0.000104028	0.000196662	0.000532833	0.000313683	0.0048107	0.000379395	0.0040836	0.00113472	0.00141638
1493	0.0152771	0.00100969	0.00111768	0.000124418	6.11252e-05	0.000317261	0.000226634	0.00330151	0.00104931	0.00519003	0.000762051	0.0021174
1275	0.0152642	0.00192149	0.000447573	0.00474862	0.00399691	0.0016982	5.4415e-05	0.00130304	0.000510326	0.000347853	5.27828e-05	0.000183045
904	0.015239	0.00139026	0.00101357	0.00014165	7.4074e-05	0.000394705	0.000265023	0.00397621	0.00105289	0.00477299	0.000654325	0.00150331
1419	0.0152169	0.00182796	0.000414852	0.000865005	0.0036669	0.0040461	0.00329959	0.000783743	2.9819e-05	0.000185619	8.09323e-06	8.92384e-05
1829	0.015182	0.00130207	0.000265399	0.00197889	0.00292261	0.00255622	0.00518705	0.000638163	3.72434e-05	0.000206422	1.29447e-05	7.49605e-05
936	0.0151759	0.00156777	0.00120524	0.00013169	0.000152542	2.33723e-05	7.85297e-05	0.00121	0.00179071	0.00357929	0.00535716	7.9643e-05
1090	0.0151571	0.00188329	0.000935037	0.000333086	0.00067531	0.000520792	0.000120559	0.00276374	0.001021	0.00267493	0.00294955	0.00127981
1319	0.0151482	0.00219193	0.000457069	0.0011381	0.00197309	0.00306662	0.00526407	0.000312441	0.000236654	0.000349282	5.9426e-07	0.000158317
1336	0.0151471	0.000347571	0.00101367	2.28782e-05	0.000168315	0.000324294	9.80411e-05	0.00254989	0.0015856	0.00491275	0.00297484	0.00114926
3062	0.0151145	0.000294113	0.000860983	2.43639e-06	0.000130536	0.00023924	0.000174352	0.0016002	0.0038597	0.00457983	0.00181191	0.00156115
1708	0.015108	0.00153715	0.000184986	0.00420219	0.00171387	0.00219289	0.00221004	0.00157785	0.000806686	0.000389864	4.72566e-05	0.000245196
1334	0.0150949	0.000415287	0.000818082	5.74416e-06	0.000204201	0.000364327	0.000108206	0.00270949	0.000943064	0.00559634	0.00240715	0.00152305
1791	0.0150714	0.000969946	0.000300696	0.000999276	0.00571791	0.00136636	0.00471393	0.000645417	0.000147513	0.000136274	3.20299e-05	4.20103e-05
1453	0.0150389	0.00069268	0.00146005	4.47704e-05	2.43947e-05	7.38757e-05	7.13466e-05	0.00160513	0.00494082	0.00388889	0.00175302	0.000483923
906	0.0150206	0.00113072	0.000822641	0.000162589	0.000290306	0.000147536	2.78999e-05	0.00071738	0.00106016	0.0011501	0.00858881	0.000922469
1932	0.0149845	0.00117948	0.000138515	0.00259654	0.00217593	0.00359288	0.00235464	0.0016607	0.000725506	0.000334122	3.47902e-05	0.000191436
734	0.0149589	0.000589786	0.00237182	0.000176961	0.000104659	7.49086e-05	4.67312e-06	0.00130423	0.00321702	0.00535974	0.00109716	0.000657926
888	0.0149587	0.0017637	0.00277387	1.93942e-06	7.37116e-05	0.00025617	0.000129073	0.00222842	0.000207416	0.00021613	0.00419265	0.00311563
1347	0.0149574	0.000856764	0.000567235	7.9309e-06	0.000237329	0.000444127	0.000247718	0.00299248	0.00476984	0.00209076	0.00268333	5.98989e-05
1571	0.0149535	0.000864193	0.000213593	0.00317867	0.00432906	0.00421358	0.00152648	0.000242381	0.000158792	9.09129e-05	6.03328e-05	7.54927e-05
1994	0.0149506	0.00128717	0.000224239	7.64158e-05	0.000787504	0.00674762	0.00318212	0.00147055	0.00056272	0.000405867	1.53742e-05	0.000191045
1528	0.0149311	0.000690314	0.000653759	2.66633e-05	8.26939e-05	0.000143386	1.67288e-05	0.000518252	0.0029376	0.00552985	0.00211425	0.00221763
1906	0.0148499	0.00122656	0.000277912	0.00201519	0.000813642	0.00782807	0.000455784	0.00137421	0.000431567	0.000278224	1.6298e-05	0.000132468
1007	0.0147732	0.000979828	0.00258857	0.000288723	0.000369035	0.000202573	3.3201e-05	0.00032221	0.00182208	0.000433367	0.00424418	0.00348944
1159	0.0147644	0.000953078	0.000814018	0.000165165	0.000463763	0.000439179	0.000158486	0.00236097	0.00296	0.000611457	0.00460735	0.00123091
1144	0.0147545	0.000825611	0.00116558	6.16348e-05	0.000212317	0.000325866	0.000112228	0.0019976	0.00232202	0.00363266	0.00155176	0.00254724
1518	0.0147391	0.00143786	0.000298775	0.000720212	0.0020413	0.00381415	0.00563194	0.000150699	0.000172951	0.00029692	4.31772e-05	0.000131143
1859	0.0147384	0.000858434	0.00136864	2.84485e-05	5.50036e-05	0.000193656	0.000139629	0.00229813	0.00301172	0.00473191	0.00171674	0.000336057
1294	0.014719	0.00159857	0.000424666	0.0040262	0.000828181	0.00319229	0.00415119	0.000161425	0.000157674	6.29651e-05	3.6504e-05	7.93728e-05
667	0.0146867	0.00107115	0.00261755	0.000239755	0.000293086	0.000101459	4.47766e-05	0.000134209	0.00237985	0.00243759	0.00247696	0.00289033
1323	0.014655	0.00235152	0.000323611	0.0051165	0.00285466	5.5618e-05	0.000436781	0.00159499	0.000978773	0.000575906	3.60792e-05	0.000330532
1405	0.0146444	0.00133892	0.000322767	0.00267282	0.00269799	0.00525208	0.00174514	0.000199935	9.84749e-05	0.000166197	5.88566e-05	9.11716e-05
1252	0.0146384	0.000867118	0.00238451	0.000205929	0.000250527	9.81175e-05	5.3979e-05	0.000256076	0.00315352	0.00384151	7.47653e-05	0.00345236
1694	0.0145981	0.00126685	0.000355027	0.00167775	0.00502621	0.00207732	0.00404538	4.05574e-05	5.26568e-05	9.83467e-06	3.35845e-05	1.29587e-05
1734	0.0145864	0.00147053	0.000156585	0.00531304	0.00130939	0.000614194	0.00298609	0.00135284	0.000775721	0.000350149	5.57617e-05	0.000202069
1140	0.0145665	0.000728743	0.000229907	0.000115447	9.36169e-05	3.15237e-05	4.60037e-05	0.00142945	0.00505339	0.00222222	0.0038845	0.000731688
744	0.0145607	0.00048343	0.0013287	0.000569537	1.38589e-06	0.000439191	0.000836748	0.00175577	0.00320878	0.00176021	0.00313072	0.00104626
1646	0.0145521	0.00116174	0.000209583	0.000235901	0.00048356	0.000421654	0.000132799	0.00206789	0.00184461	0.00115208	0.00534677	0.00149549
1544	0.0145353	0.000483702	0.000593183	1.27085e-05	0.000159374	0.000312063	0.000213059	0.00245083	0.00227121	0.00533686	0.0012573	0.00144498
1465	0.0145229	0.00018334	5.88782e-05	0.0011461	0.0004422	0.0049589	0.000621549	0.00159238	0.000751013	0.00136408	0.0033369	6.75154e-05
1692	0.0144953	0.00128054	0.000347579	0.00188034	0.00410377	0.00289868	0.00347263	0.000286393	0.000123999	3.91276e-05	2.82711e-05	3.39701e-05
1672	0.0144743	0.000701949	0.00169249	3.05886e-05	0.000161065	0.000267503	0.000124644	0.0024331	0.00228084	0.00127761	0.00425253	0.00125197
1809	0.0144062	0.00120627	0.000301489	0.000376507	0.00430279	0.00258953	0.0043799	0.000968926	0.0001403	0.000102015	7.60782e-06	3.09073e-05
1815	0.0143907	0.00088726	0.00136991	0.000200444	0.000388413	0.00030427	5.3393e-05	0.00177725	0.00213467	0.00270335	0.00272863	0.00184311
1023	0.0143625	0.000996786	0.00184556	0.000132359	3.03695e-05	0.000158932	8.25715e-05	0.00125307	0.00289639	0.00295069	0.00284724	0.00116854
1358	0.014358	0.000680162	0.00124113	3.65318e-05	4.7452e-05	7.31995e-05	3.12826e-06	4.72054e-05	0.00297891	0.0035654	0.00372	0.0019649
652	0.0143147	0.00175955	0.000614178	0.000130585	0.000197071	0.000602475	0.000324292	0.0056761	0.00274231	0.00198981	0.000156805	0.000121556
2425	0.0143116	0.000467013	0.00157748	0.00017048	0.000294992	0.000254269	5.30536e-05	0.00144475	0.00135406	0.00219221	0.00353537	0.00296795
1147	0.0142923	0.00122495	0.00133252	0.000148457	0.000467972	0.000441023	0.000154915	0.00264915	0.000876917	0.000365826	0.00470011	0.00193043
1378	0.0142879	0.00174954	0.000267052	0.00166271	0.00482641	0.00259866	0.000763767	0.00107131	0.000672271	0.000420297	1.7348e-05	0.00023851
2151	0.01427	0.000361829	0.000665391	1.46976e-05	0.000166422	0.000279273	0.000184517	0.0017598	0.00450224	0.00389625	0.00124422	0.00119536
929	0.0142691	0.000888483	0.00109462	1.09785e-05	0.000101745	7.64921e-05	6.75832e-05	0.00103073	0.00306137	0.00516582	3.32537e-05	0.00273806
1624	0.0142513	0.000940805	0.00129636	0.000105716	0.000337812	0.000305674	0.000113264	0.00164016	0.00217351	4.77003e-05	0.00515	0.00214028
1289	0.0142431	0.00072527	0.00159172	2.72543e-05	0.000172101	0.000291191	0.000131967	0.00263229	0.00246652	0.000925181	0.00395732	0.00132226
1860	0.0142331	0.000916061	0.00028399	0.000943761	0.00540025	0.00129046	0.00445204	0.00060956	0.000139318	0.000128703	3.02505e-05	3.87314e-05
2402	0.014229	0.000789283	0.000159833	0.00165146	0.000841584	0.00757749	0.000915001	0.00146276	0.000431943	0.000267455	7.50147e-06	0.000124683
2434	0.014229	0.000789283	0.000159833	0.00165146	0.000841584	0.00757749	0.000915001	0.00146276	0.000431943	0.000267455	7.50147e-06	0.000124683
2439	0.014229	0.000789283	0.000159833	0.00165146	0.000841584	0.00757749	0.000915001	0.00146276	0.000431943	0.000267455	7.50147e-06	0.000124683
2443	0.014229	0.000789283	0.000159833	0.00165146	0.000841584	0.00757749	0.000915001	0.00146276	0.000431943	0.000267455	7.50147e-06	0.000124683
2447	0.014229	0.000789283	0.000159833	0.00165146	0.000841584	0.00757749	0.000915001	0.00146276	0.000431943	0.000267455	7.50147e-06	0.000124683
1357	0.0142176	0.000363776	0.000660476	0.000217603	0.00133994	1.07851e-05	0.0014977	0.00253592	0.00378144	0.00139049	0.00192153	0.000497973
1714	0.0142159	0.00151319	0.000263685	0.00318939	0.00192381	0.00162097	0.00482356	0.000144781	0.000253784	0.000306499	2.3608e-05	0.000152644
1586	0.0142122	0.000239908	0.000877615	0.00105304	0.000677616	0.00519633	0.000563815	0.000170661	0.00093824	0.00131772	0.00213297	0.00104425
892	0.0142064	0.00102706	0.00137159	0.000242894	0.000480613	0.000396863	8.00819e-05	0.00221193	0.00147499	0.00358608	0.000898178	0.00243606
2337	0.0142059	0.000801443	0.000167934	0.000973495	0.00160426	0.00211817	0.0074854	0.00071802	7.3937e-05	0.000189058	9.34128e-06	6.47957e-05
728	0.0141918	0.00214482	0.000445095	0.000264456	0.000393208	0.000172816	2.99281e-05	9.91121e-05	0.00272579	0.000733248	0.00713289	5.04652e-05
1109	0.0141457	0.00104053	0.00188853	8.79273e-05	0.000113928	0.000348336	0.000197482	0.00241519	0.00515586	0.000283919	0.00112616	0.00148784
1058	0.014117	0.00116639	0.00260218	2.75792e-05	6.88998e-05	3.84447e-05	3.57498e-05	0.000605236	0.0022697	0.00309771	0.000363109	0.003842
1215	0.0141056	0.000646127	0.00126695	3.05502e-05	0.000239148	0.000272279	0.000123484	0.00222079	0.00180378	0.00202755	0.00318237	0.00229255
1706	0.0141056	0.000646127	0.00126695	3.05502e-05	0.000239148	0.000272279	0.000123484	0.00222079	0.00180378	0.00202755	0.00318237	0.00229255
1950	0.0141056	0.000646127	0.00126695	3.05502e-05	0.000239148	0.000272279	0.000123484	0.00222079	0.00180378	0.00202755	0.00318237	0.00229255
2735	0.0141056	0.000646127	0.00126695	3.05502e-05	0.000239148	0.000272279	0.000123484	0.00222079	0.00180378	0.00202755	0.00318237	0.00229255
1539	0.0140337	0.000897275	0.000415149	0.000338086	0.00030252	0.000667599	0.000146076	0.00316374	0.00025191	0.00195488	0.00493912	0.000957325
2268	0.0140101	0.000374102	0.00114773	4.47517e-05	4.04708e-05	0.000145767	0.000139295	0.00103899	0.00371575	0.00455541	0.000701578	0.00210624
1093	0.0139697	0.000630353	0.00129942	0.00012371	0.000109284	3.4472e-05	4.88868e-06	0.000745988	0.00179072	0.00347869	0.00517689	0.000575256
1667	0.0139671	0.000830957	0.00126225	1.21328e-05	9.27558e-05	0.000213904	0.000118645	0.00213859	0.00178151	0.00201649	0.00506088	0.000439016
935	0.0139214	0.00114182	0.00114823	0.000144988	0.000476873	0.00046559	0.000170607	0.00297487	0.000175507	0.000188901	0.00512502	0.001909
1678	0.0139203	0.000338579	0.000977957	8.56701e-05	0.000179431	0.000200166	5.08238e-05	0.000797997	0.00321269	0.00341792	0.00283843	0.00182066
3317	0.0139203	0.000338579	0.000977957	8.56701e-05	0.000179431	0.000200166	5.08238e-05	0.000797997	0.00321269	0.00341792	0.00283843	0.00182066
1556	0.013884	0.00159745	0.000244984	0.0024567	0.0023088	0.00169118	0.00384713	0.000604064	0.000507294	0.000408688	2.66292e-06	0.000215066
858	0.0138681	0.00113464	0.000543682	0.000114306	0.000308323	0.000241091	8.66114e-05	0.00160182	0.00128565	0.001727	0.00494851	0.00187649
2187	0.0138373	0.000868969	0.000184342	0.000713232	0.00121703	0.00246297	0.00738002	0.000694833	6.00214e-05	0.000197265	1.45173e-05	4.4094e-05
1759	0.01383	0.0013284	0.000176936	0.00348533	0.000500806	0.00171055	0.00417823	0.00129226	0.00066176	0.000264124	5.04131e-05	0.00018122
1102	0.0138271	0.000626647	0.000123839	1.6312e-05	0.00016614	0.000337509	0.000237119	0.00290307	0.00105407	0.00679874	0.000112264	0.0014514
1160	0.0138037	0.000757268	0.00274451	0.000130414	9.38703e-05	0.000360244	0.000199437	0.00306726	0.00115799	5.06196e-05	0.00342898	0.00181307
1398	0.0138004	0.000789701	0.000130464	0.000168113	0.000301356	0.000231987	5.78858e-05	0.000530755	0.00415553	0.00235372	0.00393899	0.00114194
3080	0.0137927	0.000553725	0.000850223	0.00010244	0.000433508	0.000490474	0.000192472	0.00337448	0.000154785	2.89945e-05	0.00610679	0.00150482
1650	0.0137904	0.00104463	0.000308005	0.00174365	0.00340963	0.00234546	0.00429712	0.000456695	7.42231e-05	8.48374e-05	8.57553e-06	1.75784e-05
1862	0.0137486	0.00102169	0.00197855	8.20478e-05	0.000326132	0.000312138	0.000109377	0.00175241	0.00167535	0.000880736	0.00327177	0.00233838
938	0.0137081	0.000574739	0.000498364	1.09113e-06	0.000206296	0.000375784	0.000230546	0.00280962	0.00272807	0.00430084	0.000984821	0.000997901
2618	0.0137069	0.000709235	1.10701e-05	0.00535393	0.0023505	6.95932e-05	0.00290817	0.00117998	0.000641406	0.000251156	4.64372e-05	0.000185392
1543	0.0137064	0.00164487	0.000321927	0.00115243	0.0019948	0.00402983	0.00202977	0.00135224	0.000567914	0.000402043	7.78048e-06	0.000202761
1818	0.0136965	0.00109872	0.000114649	0.00370457	0.00229857	0.00158547	0.00295061	0.000934266	0.000577955	0.000244679	2.69206e-05	0.000160098
838	0.0136756	0.00124626	0.00033415	6.70077e-05	7.57203e-05	6.1612e-05	0.000105018	1.63186e-05	0.00779251	0.00230464	0.00131607	0.00035624
1485	0.0136638	0.00108622	0.000289214	0.00312137	0.00184225	0.00415182	0.00293972	7.53784e-06	8.87472e-05	3.31777e-05	4.18921e-05	6.18571e-05
2088	0.0136494	0.000545444	0.000904171	2.74821e-05	7.54775e-05	0.00019478	0.000108796	0.00235269	0.00457981	0.0026235	0.00195905	0.000278197
2315	0.0136445	0.000843169	0.000176538	0.00170698	0.000523922	0.00750158	0.000653117	0.00142691	0.000423748	0.000259884	9.28091e-06	0.000119402
2328	0.0136445	0.000843169	0.000176538	0.00170698	0.000523922	0.00750158	0.000653117	0.00142691	0.000423748	0.000259884	9.28091e-06	0.000119402
2352	0.0136445	0.000843169	0.000176538	0.00170698	0.000523922	0.00750158	0.000653117	0.00142691	0.000423748	0.000259884	9.28091e-06	0.000119402
1733	0.013607	0.000766475	0.00114305	1.71312e-05	3.68462e-05	6.86803e-06	2.09548e-05	0.000561608	0.00339174	0.00334208	0.00171805	0.00260223
1432	0.0135986	0.00153129	0.00037251	0.00375518	0.00152874	0.00260379	0.00196459	0.0010722	0.000389914	0.000220681	2.31176e-05	0.000136584
1716	0.0135972	0.000504846	0.00134653	7.87323e-05	0.000197233	0.000249301	8.2207e-05	0.00144943	0.00180987	0.00230846	0.00368826	0.00188229
1564	0.0135958	0.000495607	0.00177877	0.000218652	0.000406498	0.000380112	0.000131582	0.00214098	0.000447815	6.36866e-05	0.00465926	0.00287287
1920	0.0135338	0.00100494	9.81531e-05	0.00381197	0.0017541	0.00110476	0.00385565	0.000947025	0.000563238	0.000209996	3.48102e-05	0.000149128
1577	0.0135205	0.000905445	0.000204303	0.00217455	0.00372437	0.00376358	0.00199382	0.000319242	0.000209899	0.000102426	4.49847e-05	7.79118e-05
1629	0.0134921	0.000826746	0.00152932	6.85928e-05	0.000100061	5.30652e-07	4.01752e-05	0.00112942	0.00515746	0.00354226	0.000236456	0.000861083
883	0.0134764	0.000974796	0.000163532	2.32675e-05	5.60776e-05	0.000177916	6.28034e-05	0.00101535	0.00319314	0.00382537	0.00275032	0.0012338
1479	0.0134548	0.000616877	0.00109551	0.000701162	0.000448582	0.000953687	0.000152398	0.00148151	0.00105072	0.00173314	0.00300105	0.0022202
1340	0.0134357	0.00058798	0.00153081	7.52634e-05	0.000206134	0.000273868	9.78986e-05	0.00177515	0.00110846	0.00175373	0.00411317	0.00191323
2285	0.0134268	0.000568765	0.000803399	3.08165e-05	8.65133e-05	0.000218468	0.000116119	0.00255188	0.00476549	0.00227107	0.00166384	0.000350492
889	0.0134125	0.00173174	0.000194183	0.00010708	0.00013128	0.000452845	0.000215583	0.00401046	0.000471037	0.00201656	0.00331476	0.000766962
1166	0.0134093	0.000636357	0.000371388	6.47173e-05	0.000287023	0.000422922	0.000161248	0.00265307	0.00286945	0.00309873	0.00118332	0.00166109
2272	0.0134084	0.000652566	1.42333e-06	0.00146837	0.00076983	0.00677542	0.000784276	0.00103353	0.000259334	0.00100104	0.000295317	0.00036724
1879	0.0134068	0.000660891	0.00122314	0.000194437	0.000372793	0.000327797	7.58565e-05	0.00179393	0.000621691	0.00275274	0.00273893	0.00264465
1622	0.0134063	0.000941219	0.000159922	0.000594904	0.0047537	0.00342196	0.0021444	0.000674358	0.000379683	0.000176253	3.43463e-05	0.000125597
1899	0.0133909	0.000862175	0.000267285	0.000888245	0.00508259	0.00121455	0.00419016	0.000573704	0.000131123	0.000121133	2.84711e-05	3.14501e-05
1902	0.0133909	0.000862175	0.000267285	0.000888245	0.00508259	0.00121455	0.00419016	0.000573704	0.000131123	0.000121133	2.84711e-05	3.14501e-05
1924	0.0133909	0.000862175	0.000267285	0.000888245	0.00508259	0.00121455	0.00419016	0.000573704	0.000131123	0.000121133	2.84711e-05	3.14501e-05
991	0.0133639	0.00126854	0.00148699	8.26471e-05	0.000133973	9.59085e-06	4.79107e-05	0.000904085	0.00250335	0.00210128	0.0029854	0.00184009
2042	0.0133468	0.000150047	0.000535738	0.000686201	0.00164271	0.000685123	0.00110674	0.000713841	0.00237799	0.00313653	0.00120927	0.00110256
1149	0.0133205	0.00118367	0.00226059	7.53008e-05	0.000201691	0.000116654	1.64843e-05	9.88284e-05	0.0039343	0.00218669	0.00107089	0.00217537
1497	0.0133197	0.00115861	0.000266379	0.00293783	0.00396523	0.00274443	0.00128974	0.000364704	0.000226877	0.000206429	5.80716e-05	0.000101432
1344	0.0132949	0.00187974	0.000377123	0.00170641	0.00354711	0.000446593	0.00311117	0.00102377	0.000527954	0.000424922	3.63873e-05	0.000213738
1259	0.0132764	0.000994469	0.00182516	9.88862e-06	0.000127502	9.57016e-05	5.71249e-05	0.00085177	0.00131468	0.00299013	0.0017876	0.00322233
1973	0.0132707	0.000671113	0.0017151	7.17945e-05	0.000215035	0.000298435	0.00011359	0.00210087	0.00040705	0.00119901	0.00453808	0.00194067
1606	0.0132013	0.000592087	0.000702627	3.41508e-05	9.7549e-05	0.000242157	0.000123442	0.00275107	0.00495117	0.00191864	0.00136863	0.000419784
732	0.0132	0.00124952	0.00278646	2.41103e-05	5.99988e-05	1.38775e-05	2.00582e-05	0.000279518	0.0015683	0.00254298	0.00078802	0.00386718
800	0.0131902	0.00142368	0.0019534	8.26668e-05	0.000195824	7.2159e-05	1.22579e-05	0.000189598	0.0017061	0.00177592	0.00334386	0.00243476
811	0.0131703	0.00103246	9.2019e-05	5.68258e-05	8.38014e-05	0.000299794	0.00020691	0.00270884	0.000706298	0.0043646	0.00346334	0.000155434
2815	0.0131186	0.000417994	0.00143398	0.000170074	0.000316748	0.000294143	8.21123e-05	0.00171145	0.000710773	0.00142891	0.00383736	0.00271509
1303	0.0130402	0.00216267	0.000428849	0.00118925	0.00116997	0.000269576	0.005743	0.00100553	0.00060409	0.000246044	3.98187e-05	0.000181412
711	0.0130186	0.00152281	0.00312345	0.000298846	0.000320783	5.85433e-05	5.62282e-06	0.000282291	0.00124757	0.00400807	0.000310953	0.00183963
1849	0.0129969	0.000578411	0.00107136	4.76842e-05	0.000275034	0.000312312	0.000133648	0.00238039	0.00116125	0.00134397	0.00375006	0.00194277
2146	0.0129537	0.00101461	0.000208282	0.000797725	0.000147564	0.00483452	0.00445437	0.000778696	0.000298987	0.000302549	1.16383e-06	0.000115226
1740	0.0129189	0.00056845	0.00144043	7.66018e-05	8.36347e-06	0.000139705	0.000129048	0.00103576	0.00384299	0.00314254	0.00038602	0.00214896
1196	0.0129114	0.000882807	0.00125899	0.00016538	9.20731e-05	0.00010329	9.60314e-05	0.00181367	0.00260738	0.00196853	0.00205822	0.00186508
1960	0.012905	0.00128631	8.92726e-05	0.00632642	0.00193569	0.000138848	0.000572677	0.001131	0.000732607	0.000406797	4.84047e-05	0.000237001
1163	0.0128946	0.000977009	0.00125203	2.73797e-06	3.3428e-06	9.71466e-05	1.06617e-05	0.00061989	0.000602928	0.00440565	0.00174708	0.00317612
1251	0.0128578	0.00212485	0.000527551	0.00265011	0.0015234	0.00301046	0.00225495	0.000320021	0.000104772	0.000219308	2.76154e-05	9.47466e-05
1381	0.0128509	0.000947826	0.00202671	3.21993e-06	0.000149573	0.000143078	7.17709e-05	0.00125015	0.00168604	0.00228527	0.00119718	0.00309012
724	0.0128326	0.00197493	0.000301434	0.000153525	0.000172317	5.55671e-05	5.87533e-05	0.00037672	0.00522646	0.00302576	0.000478409	0.00100868
829	0.0128169	0.00130642	0.000134882	0.000250493	0.000660098	0.000629006	0.000214505	0.003791	0.000648336	0.000856704	0.00406924	0.000256213
777	0.0128092	0.000902661	0.000674544	6.01164e-05	0.000124366	0.000322768	0.000111539	0.00262521	0.000519743	0.00478716	0.00179194	0.000889159
1048	0.0127905	0.00106677	0.00233429	4.11491e-05	9.74551e-05	0.000190534	6.97806e-05	0.00143558	0.000100585	0.0016687	0.00279275	0.0029929
1632	0.0127875	0.00113233	0.000325764	0.00192715	0.00331613	0.00150351	0.00419545	0.000294165	2.62295e-05	5.51202e-05	9.40903e-06	2.27953e-06
2409	0.0127741	0.000315058	0.0010198	1.20334e-05	0.000141887	0.000270432	0.000167263	0.00193108	0.00265938	0.00275923	0.00239556	0.00110242
988	0.0127084	0.00233678	0.00160395	0.000275577	0.000606806	0.000441972	0.000131279	0.00183684	0.00301858	0.000374813	0.000245681	0.00183611
1768	0.0127079	0.000495484	0.000195271	8.48046e-05	0.000182855	0.000128466	6.42222e-05	0.000630351	0.00139262	0.00244962	0.00573055	0.00135362
2607	0.0126391	0.000701585	0.000142074	0.00146797	0.000748074	0.00673555	0.000813335	0.00130024	0.000383949	0.000237737	6.66797e-06	0.000101879
2613	0.0126391	0.000701585	0.000142074	0.00146797	0.000748074	0.00673555	0.000813335	0.00130024	0.000383949	0.000237737	6.66797e-06	0.000101879
1329	0.0126181	0.000108961	0.000588109	0.00129093	0.000746804	0.000630114	0.000736295	0.000666575	0.0018638	0.00207064	0.00332523	0.000590682
1531	0.0126148	0.000702532	0.000645662	0.000102227	0.000284862	0.000248491	9.33026e-05	0.00125139	0.00226936	0.000277074	0.00521645	0.00152349
1656	0.0125992	0.000534912	0.000247966	6.01326e-06	0.000199932	0.000366085	0.000124943	0.00296254	0.00197453	0.00378202	0.000966907	0.00143334
1332	0.0125863	0.00167278	0.000421274	0.00399849	0.000869476	0.00118932	0.0029573	0.00082529	0.00033125	0.000176458	2.37888e-05	0.000120835
1365	0.0125828	0.000566339	0.0016681	0.000196071	0.000274109	0.000183504	7.3277e-05	0.000524796	0.00257695	0.00200999	0.00279977	0.00170991
968	0.0125759	0.00123699	0.00386495	0.000320569	0.000331336	7.18668e-05	4.97714e-05	0.000414217	0.00119452	0.00062078	0.000510993	0.00395993
1874	0.0125746	0.00050203	0.000957345	0.000141662	0.000266416	0.000246446	0.000105254	0.00152727	0.000337924	0.00216973	0.00498628	0.00133423
971	0.0125638	0.00090817	5.76802e-05	0.000162374	0.000427018	0.000384879	0.000124429	0.00227981	0.000456288	0.000676183	0.00635636	0.00073061
895	0.0125617	0.00133362	0.00159988	1.58198e-05	9.15622e-05	1.3176e-05	8.00039e-06	0.000492872	0.00457134	0.00173937	0.000152636	0.00254343
1989	0.0125596	0.000808289	0.00025058	0.00083273	0.00476493	0.00113864	0.00392827	0.000537847	0.000122928	0.000113562	2.66916e-05	3.51753e-05
1063	0.0125397	0.000842081	0.00137259	9.25656e-05	2.72193e-05	0.000196346	6.68345e-05	0.00148007	0.00156809	0.00480531	0.00204567	4.29608e-05
758	0.0125355	0.00200895	5.24602e-05	0.000345609	0.000702839	0.000543022	0.000153338	0.0023875	0.00319876	0.00169676	0.00106407	0.000382149
1015	0.0125354	0.000939229	0.000669833	1.88413e-05	3.91419e-05	0.000128937	8.79571e-05	0.000306004	0.00615056	6.35775e-05	0.00263078	0.00150051
1238	0.0125332	0.000608733	0.000588775	6.56303e-05	0.000267409	0.000272599	8.56957e-05	0.00200658	0.00180528	0.000866223	0.00492172	0.00104452
1475	0.0125286	0.000825037	0.000126606	0.000158905	0.000435919	0.000409446	0.00014012	0.00260553	0.000245121	0.000121456	0.00678127	0.000679158
1617	0.0125259	0.00128687	0.000187471	0.000864999	0.00404241	0.00109412	0.00235782	0.00150246	0.000675109	0.000321616	4.92508e-07	0.000192565
884	0.0125011	0.00101154	0.00057402	7.60236e-05	3.66978e-05	0.00022541	9.95114e-05	0.00263092	0.00458371	0.000876878	0.00121214	0.00117429
1100	0.0124902	0.00120393	2.11619e-05	7.96712e-05	2.39179e-05	0.00016183	6.01721e-05	0.00142843	0.000174618	0.00398204	0.00328446	0.00206998
1462	0.0124858	0.00104519	0.00147718	4.06061e-05	0.000145237	0.000268523	0.000111161	0.00171593	0.00241861	0.0019564	0.000748537	0.00255838
1296	0.0124748	0.000712677	9.81241e-05	7.08811e-05	5.28151e-05	0.000220049	0.000152546	0.00246505	0.00227818	0.00398183	0.0014433	0.00099936
1703	0.0124336	0.00151521	0.000236708	0.00348192	0.000253409	0.00176585	0.00407719	0.000181011	0.000378617	0.00034644	1.90239e-05	0.000178213
1017	0.0124001	0.00129314	0.000881083	0.000139216	0.000386393	0.000333524	0.000132194	0.00214361	0.000625219	0.00229115	0.00224838	0.00192619
1741	0.0123995	0.00131708	0.00028163	0.00141289	0.00284985	0.00262921	0.00306082	0.000543086	4.9556e-05	0.000161676	1.31958e-05	8.04687e-05
2080	0.012352	0.00109294	0.000109252	0.00469689	0.000639891	0.00143052	0.00305865	0.000382373	0.000429298	0.000320708	2.8289e-05	0.000163188
1426	0.01234	0.000734391	0.000156041	4.78943e-05	0.000163448	0.000376784	0.000181792	0.00381453	0.0050506	0.00127222	0.000114197	0.000428091
1803	0.0123298	0.00103757	0.000302803	0.00125524	0.00489557	0.00046934	0.00398683	0.000248645	3.51354e-05	6.16982e-05	3.0138e-05	6.85584e-06
1674	0.0123245	0.000540504	0.000899795	5.2393e-05	4.22306e-07	9.24882e-05	9.55083e-05	0.000530278	0.0042136	0.00240051	0.00184611	0.0016529
587	0.0122955	0.00169257	0.000188477	0.000130028	9.06295e-05	0.000154483	9.96528e-05	0.00147774	0.00187069	0.0018396	0.00330884	0.00144278
1434	0.0122715	0.000641958	0.00156198	0.000161668	0.000200202	0.000104316	6.1316e-05	0.000332123	0.000776145	0.00428432	0.00321502	0.000932485
963	0.0122691	0.00133153	0.00132636	0.000300063	0.000515728	0.000371154	0.000131242	0.00143539	0.0034878	0.00188514	0.000475922	0.00100875
1998	0.012265	0.00038992	0.0014493	0.000179264	0.000327153	0.000302824	0.000118261	0.00164728	0.00113283	0.001155	0.0035557	0.00200751
2440	0.012265	0.00038992	0.0014493	0.000179264	0.000327153	0.000302824	0.000118261	0.00164728	0.00113283	0.001155	0.0035557	0.00200751
1258	0.0122332	0.000438973	0.000363155	2.59873e-05	3.09792e-05	0.000125839	0.000122491	0.000984325	0.00248405	0.00437705	0.00230637	0.000973989
2296	0.0122332	0.000438973	0.000363155	2.59873e-05	3.09792e-05	0.000125839	0.000122491	0.000984325	0.00248405	0.00437705	0.00230637	0.000973989
1071	0.0121806	0.00100206	0.00101752	0.000817607	0.000485695	0.0013221	0.000104657	0.00279263	0.000839019	0.000708549	0.00208615	0.00100459
761	0.0121723	0.000611208	0.000120687	1.62488e-05	2.25414e-05	0.000113417	1.20896e-05	0.000722534	0.000380272	0.0048586	0.00310134	0.00221339
1745	0.0121684	0.000614589	0.00222458	0.000229061	0.000351635	0.000269173	8.05546e-05	0.00127671	0.000361566	0.000357674	0.00347164	0.00293123
2741	0.0121565	0.000489622	0.000478634	8.86209e-05	0.000324735	0.000345002	0.000139332	0.0023012	0.000495185	0.000681666	0.00547585	0.00133663
766	0.0121432	0.00110102	0.00134094	0.0001327	0.000139505	1.73597e-05	8.10362e-05	0.000109038	0.00519413	0.00182099	0.000703396	0.00150305
1580	0.0121417	0.000401624	0.000423021	0.0019744	0.0028869	0.00146794	0.000663669	0.000193555	0.000953994	0.00163243	0.000804764	0.000739359
3312	0.0121249	0.000343278	0.00124776	0.000172596	0.000349225	0.000350201	0.000132907	0.00204566	0.000761472	0.000450135	0.00414612	0.00212558
1635	0.0121236	0.000857037	0.00022269	0.00269456	0.002408	0.00357929	0.00204868	7.68452e-05	9.94171e-05	4.76831e-05	4.20544e-05	4.73691e-05
1183	0.0121038	0.00248178	0.000590174	0.00330585	0.000480848	0.000124909	0.00388123	0.000341601	0.000312701	0.000376327	3.13625e-05	0.00017704
1230	0.0120781	0.000551632	0.000164627	6.64228e-05	0.000162045	0.000111103	8.0745e-06	0.000758694	0.00229459	0.00271819	0.00516722	7.55524e-05
1848	0.0120775	0.000985597	0.000247812	0.000505753	0.0041773	0.00112124	0.00465532	0.000242852	3.74239e-05	5.07728e-05	3.83009e-05	1.51749e-05
2196	0.0120509	0.000829083	0.000173923	0.00170765	0.00126859	0.00499217	0.00124944	0.00111228	0.000356393	0.00024334	5.4517e-06	0.000112592
1281	0.0120464	0.00125253	0.00207168	0.000110698	0.00037141	0.00034101	0.000118578	0.00182831	0.00187817	0.000727453	0.00116884	0.00217775
1583	0.0120325	0.000681722	0.000683843	9.33339e-05	0.000354064	0.000382096	0.000161383	0.00274241	0.000831619	0.00172083	0.00293494	0.00144631
477	0.0119946	0.00168232	0.00304991	0.000375584	0.000546607	0.000312953	7.70483e-05	0.00118608	0.000100079	0.00208353	2.56679e-05	0.00255479
1415	0.0119804	0.000969814	0.000827413	8.15167e-05	0.00210154	0.00270883	0.00172389	0.000210218	0.0015305	0.0011802	0.00036127	0.00028521
797	0.0119742	0.00121096	0.00198938	0.00014195	2.26277e-05	0.000289655	0.000164748	0.00243648	0.00239496	0.00121284	0.00111682	0.000993796
1120	0.0119686	0.00070078	0.00157217	0.000107503	2.98311e-05	0.000236881	0.000117192	0.00228	0.0011746	0.00140315	0.00413459	0.000211882
2769	0.0119582	0.00062058	9.68634e-06	0.00468469	0.00205668	6.0894e-05	0.00254465	0.00103248	0.00056123	0.000219761	4.06325e-05	0.000126947
2811	0.0119582	0.00062058	9.68634e-06	0.00468469	0.00205668	6.0894e-05	0.00254465	0.00103248	0.00056123	0.000219761	4.06325e-05	0.000126947
1099	0.0119346	0.00111628	0.0011548	0.000131924	2.32115e-05	0.000263103	0.000174478	0.00266627	3.57361e-05	0.00212797	0.00258962	0.00165123
953	0.0119318	0.000819644	0.000932734	0.000163503	0.000289985	0.000224042	4.82039e-05	0.00127554	0.00172109	0.00103314	0.00357909	0.00184479
2375	0.0119226	0.000498343	0.0010045	6.4776e-05	0.000114486	0.000141945	4.13881e-05	0.000389802	0.00382501	0.00264881	0.00131509	0.00187843
1992	0.0119141	0.000368975	0.00129048	0.000169668	0.000338504	0.000334016	0.000111171	0.00197815	6.74896e-05	0.000665601	0.00413934	0.00245073
1573	0.0119137	0.000488332	0.00170964	6.76861e-05	9.5965e-05	0.000271713	0.000161497	0.00216663	0.00177272	0.00132509	0.00246607	0.00138835
1467	0.0119124	0.000448499	0.000782646	4.06874e-05	0.000149915	0.000325891	0.000133672	0.00291005	0.00261632	0.00165155	0.00240426	0.00044892
1065	0.0118999	0.00151145	0.00280999	1.00977e-05	1.6307e-06	0.000122507	5.50297e-05	0.001037	0.000437405	0.00137508	0.000745438	0.00379428
2329	0.0118974	0.000826871	9.14647e-05	0.00162935	0.00183641	0.00407211	0.000998443	0.00141423	0.000567629	0.000278267	2.4798e-05	0.000157839
1481	0.0118566	0.000493519	0.000654166	1.53874e-05	9.10717e-05	0.00021237	0.000138933	0.00141578	0.00327096	0.00208145	0.00304923	0.00043377
2181	0.0118326	0.000698725	0.00170086	5.47753e-05	0.000119433	0.000175773	5.94041e-05	0.00110025	0.0010775	0.00174794	0.00289181	0.00220609
1687	0.0118314	0.000612447	0.00104554	1.93978e-05	1.15657e-05	3.31663e-05	7.0365e-06	0.000112394	0.00233637	0.00288182	0.00315232	0.00161938
1538	0.0118307	0.000724437	0.00104044	0.000107071	1.154e-05	0.000157189	0.000144223	0.0017858	0.00026726	0.00437456	0.00109984	0.00211829
959	0.0118258	0.00115593	0.00164723	2.01181e-05	5.85348e-05	0.000170428	7.26665e-05	0.00104104	0.00238766	0.0019506	0.000472821	0.00284875
1201	0.01182	0.00131053	0.00148068	0.000179079	7.56968e-05	0.000186038	3.73935e-05	7.49853e-05	0.00119115	0.00343329	0.00087487	0.0029763
1529	0.011807	0.0012791	0.000285876	0.00268695	0.00321737	0.000582746	0.00245238	0.000571588	0.00028764	0.000268355	4.69867e-05	0.000128032
1488	0.0117995	0.000767741	8.076e-07	2.82585e-05	0.000218398	0.000361819	0.000169662	0.00222688	0.00438343	0.000891685	0.0022801	0.000470702
1401	0.0117947	0.00044169	0.00150809	6.10174e-05	7.38935e-05	0.000224336	0.000146851	0.00176825	0.00214408	0.00202995	0.00187564	0.00152093
3120	0.0117792	0.000526113	0.000864464	8.54211e-05	0.000337906	0.000367812	0.000138286	0.00237387	0.000825237	0.000577922	0.00446052	0.00122164
2754	0.0117753	0.000415668	0.000921429	1.73445e-05	4.4505e-05	0.000122836	7.84579e-05	0.00162859	0.00350705	0.00277363	0.00212456	0.000141192
1642	0.0117583	0.000850652	0.000199591	0.00296962	0.00405928	0.00176417	0.000850499	0.000556923	0.000235143	0.000141504	5.00932e-05	8.08568e-05
699	0.0117522	0.000540567	0.000160475	3.83924e-05	0.000240732	0.000374207	0.000114935	0.00255764	0.000383314	0.00499905	0.000333975	0.00200889
1476	0.0117219	0.000561708	0.000551649	0.000141093	0.0002107	0.000143154	2.17158e-05	0.000240593	0.00207847	0.00200178	0.00400854	0.00176254
1205	0.0117183	0.000825391	0.000459168	4.89869e-05	0.000140726	9.29968e-05	5.1531e-05	0.000884038	0.0022339	0.00338778	0.00176582	0.00182794
1148	0.0116935	0.0012534	0.000764954	0.000194122	0.000304068	0.000150661	3.29052e-05	0.000373796	0.00131626	0.00444726	0.0011882	0.00166788
1625	0.0116873	0.00162839	0.000207086	0.00501194	0.000985256	0.00135261	0.000426432	0.000814647	0.000640088	0.000380439	3.84316e-05	0.000201959
1648	0.0116689	0.000549435	0.000763692	8.87555e-05	0.00032687	0.000344123	0.000130963	0.00217468	0.00101092	0.000225492	0.00475573	0.00129822
893	0.0116676	0.000781858	0.00188515	5.13064e-05	0.000128334	0.00020034	7.50957e-05	0.00142597	0.000376092	0.00119321	0.00331672	0.00223353
812	0.0116437	0.00112449	0.000860847	0.000108282	5.45066e-05	0.000296457	0.000122277	0.00278151	0.00162272	0.00348461	0.000464603	0.0007234
986	0.0116414	0.000924162	0.00133856	3.7563e-05	0.000194233	0.000334967	0.000133447	0.00248944	0.000276664	0.00183963	0.00183389	0.00223883
2064	0.0116361	0.000747137	6.6914e-05	0.00217502	0.00321158	0.00150813	0.00229183	0.000841828	0.000463499	0.000193904	5.73113e-06	0.000130525
1206	0.0116253	0.00038747	0.000278505	5.18643e-05	0.000198724	0.000278575	7.72742e-05	0.00163435	0.00164176	0.00449649	0.000794694	0.00178558
1777	0.0116055	0.000610213	0.00115512	0.00011824	0.000127348	3.26351e-05	4.4242e-05	6.76738e-05	0.00189674	0.00249866	0.00282044	0.00223421
1781	0.0116027	0.00129789	0.00014871	0.00440975	0.0015873	0.00201202	0.000410825	0.000659728	0.00054266	0.000319666	2.65807e-05	0.000187584
1513	0.0115771	0.000180553	0.000170521	0.00110934	0.000566926	0.00153909	0.00157055	0.000642496	0.000619719	0.00105893	0.00333498	0.000784043
1585	0.0115744	0.00040806	0.000466088	6.76509e-05	8.51175e-05	6.68244e-06	1.84047e-05	0.000243735	0.00154734	0.00280785	0.0048044	0.00111904
1939	0.0115593	0.000895987	0.000268339	0.00101623	0.00467142	0.000296694	0.00382661	0.000375318	7.49339e-05	8.38446e-05	2.75251e-05	2.23779e-05
1898	0.0115379	0.000559714	0.000732273	6.52243e-05	0.000289165	0.000312472	0.000114754	0.00227328	0.00116199	0.000102918	0.00461973	0.00130638
1938	0.0115028	0.0012799	0.000178599	0.00383048	0.000356161	0.000960913	0.00374861	0.00025389	0.000373332	0.000322795	2.59426e-05	0.000172145
1377	0.0114974	0.000677546	0.00146849	0.000190349	0.000254803	0.000150255	2.1437e-05	0.000263249	0.00143476	0.00112864	0.00350634	0.00240156
2950	0.0114883	0.000325083	0.00100423	4.43457e-05	1.87148e-05	0.000105894	0.000110236	0.000772292	0.00307247	0.0037921	0.000399593	0.00184338
1590	0.0114861	0.00036492	0.000493599	0.000924556	0.00179885	0.00187419	0.00118932	0.00162224	0.000156724	5.53246e-05	0.00242954	0.00057688
1596	0.0114751	0.00090699	0.00119558	5.50646e-05	2.92479e-05	0.000102185	7.83531e-05	0.00162839	0.00354158	0.00236239	0.000513175	0.00106215
886	0.0114676	0.00169404	0.00205538	0.000352876	0.000214218	0.000368651	0.000146619	0.000391717	0.000263892	0.00170163	0.00250939	0.00176918
820	0.0114618	0.000443361	0.00080276	3.44676e-06	0.000214606	0.000373008	0.000144354	0.00264532	0.000900538	0.00301243	0.00212549	0.00079646
1204	0.0114497	0.000984252	0.000193368	0.000101761	0.000247103	0.000174348	2.21333e-05	0.00115069	0.00251767	0.00153469	0.00401318	0.000510517
1653	0.0114438	0.000898752	0.00181144	6.51435e-05	0.000170813	0.000106848	1.11692e-05	8.92165e-05	0.00365879	0.00266217	0.000546917	0.00142249
604	0.0114415	0.000932225	0.00112329	7.83464e-05	0.000124535	1.29731e-05	9.75439e-06	0.000759454	0.00388577	0.000345294	0.00244788	0.00172201
1668	0.0114258	0.000535382	0.00109691	1.00621e-05	0.000152446	0.000174185	8.49891e-05	0.00154589	0.00183474	0.00203335	0.00196101	0.00199681
1760	0.0114203	0.00065988	0.000959281	0.000142609	0.000225039	0.000165821	3.87682e-05	0.000867341	0.00110876	0.000264036	0.00510243	0.0018863
1286	0.0114181	0.000468676	0.00135445	8.28682e-05	6.19851e-05	0.00023154	9.02462e-05	0.00222231	0.00224453	0.00258313	0.00201405	6.43237e-05
2583	0.0113892	0.000694031	0.000141108	0.00118712	0.000494139	0.00568179	0.00146021	0.0010659	0.000328562	0.000226926	4.90035e-06	0.000104467
1742	0.0113835	0.000598274	0.000366171	7.30915e-05	0.000139974	6.37259e-05	2.27206e-05	0.000360312	0.00192323	0.00201333	0.00575765	6.50337e-05
2097	0.0113802	0.000126464	0.000658017	0.000488568	0.0027058	0.000778895	0.00203378	0.000737223	0.000697762	0.000505758	0.00200357	0.00064439
1297	0.0113503	0.00207759	0.000418529	0.00150729	0.00279103	0.00158964	0.000357391	0.00132239	0.000631172	0.000413836	1.81751e-05	0.000223304
1746	0.0113383	0.000715502	0.000181076	0.0024534	0.00284971	0.00325507	0.00147222	0.000136965	0.00010885	5.87212e-05	4.30253e-05	6.37775e-05
1562	0.0113203	0.000332915	0.00116114	0.000500133	0.00088183	0.000511276	0.000293862	0.0015757	0.00154839	0.000868155	0.00282467	0.000822185
1666	0.0113094	0.00157824	0.000267918	0.00137566	0.000755642	0.00311003	0.0019022	0.00114496	0.000574942	0.000392112	1.85352e-05	0.000189161
1231	0.0112992	0.000977058	0.00303295	0.000215179	8.83945e-05	0.000174178	0.000137691	0.00207136	0.000354361	0.000807686	0.000488193	0.00295211
1000	0.0112877	0.000808353	0.000195553	0.000142318	0.000422057	0.000428192	0.000181794	0.00290524	0.000316314	0.00245012	0.00241502	0.0010227
2387	0.0112744	0.000569611	0.000191888	0.000130936	0.0004148	0.000438475	0.000174389	0.00286241	0.000639133	0.000706092	0.00436552	0.000781188
1416	0.0112676	0.00091707	0.00156992	2.50472e-05	0.000152937	0.000138456	6.83339e-05	0.00113647	0.00157305	0.00231549	0.00113451	0.00223629
1812	0.0112459	0.000294184	0.000681594	6.52017e-05	0.000154581	0.000183821	4.79821e-05	0.000837588	0.00238447	0.00308676	0.00197554	0.00153418
3094	0.0112459	0.000294184	0.000681594	6.52017e-05	0.000154581	0.000183821	4.79821e-05	0.000837588	0.00238447	0.00308676	0.00197554	0.00153418
816	0.0112407	0.00156441	0.00133425	0.0001068	0.000136323	3.4056e-05	8.84598e-05	0.0010373	0.000333026	0.00381809	0.00229857	0.000489461
1285	0.0112348	0.000573632	0.000684514	0.000475602	0.000391581	0.000643038	0.000118958	0.000285551	0.00296068	0.000284165	0.00357794	0.00123909
1223	0.0112309	0.00094676	0.00193181	1.37218e-05	1.30276e-06	9.50018e-05	5.49779e-05	0.0012825	0.00252844	0.000936779	0.0015146	0.00192499
1279	0.0112142	0.00195547	0.000392643	9.56405e-06	0.00224855	0.00556033	4.47468e-05	0.000163235	0.000372046	0.000276294	2.68663e-05	0.000164469
457	0.0111831	0.000967098	0.000829347	8.11254e-05	0.000119137	0.000347175	0.000146125	0.00305803	0.00122041	0.00278555	0.00134718	0.000281951
1657	0.0111643	0.000713629	0.00122958	5.74321e-05	0.000154044	0.000230952	0.00010183	0.00130794	0.00306548	0.000776052	0.00186293	0.00166444
1806	0.0111562	0.00060773	0.000147666	0.00234237	0.00348504	0.00310325	0.000948449	0.000208678	0.00012524	7.38628e-05	4.65842e-05	6.73335e-05
2160	0.0111476	0.000670794	0.000375926	9.29019e-05	0.000272322	0.000240688	6.55228e-05	0.00144208	8.99738e-05	0.00139967	0.00565491	0.000842757
1750	0.0111409	0.000270863	0.000782366	6.85361e-05	0.000143545	0.000160133	4.06591e-05	0.000638397	0.00257015	0.00273433	0.00227075	0.00146113
2298	0.0111409	0.000270863	0.000782366	6.85361e-05	0.000143545	0.000160133	4.06591e-05	0.000638397	0.00257015	0.00273433	0.00227075	0.00146113
2662	0.0111409	0.000270863	0.000782366	6.85361e-05	0.000143545	0.000160133	4.06591e-05	0.000638397	0.00257015	0.00273433	0.00227075	0.00146113
2770	0.0111409	0.000270863	0.000782366	6.85361e-05	0.000143545	0.000160133	4.06591e-05	0.000638397	0.00257015	0.00273433	0.00227075	0.00146113
3412	0.0111409	0.000270863	0.000782366	6.85361e-05	0.000143545	0.000160133	4.06591e-05	0.000638397	0.00257015	0.00273433	0.00227075	0.00146113
3558	0.0111409	0.000270863	0.000782366	6.85361e-05	0.000143545	0.000160133	4.06591e-05	0.000638397	0.00257015	0.00273433	0.00227075	0.00146113
3689	0.0111409	0.000270863	0.000782366	6.85361e-05	0.000143545	0.000160133	4.06591e-05	0.000638397	0.00257015	0.00273433	0.00227075	0.00146113
3889	0.0111409	0.000270863	0.000782366	6.85361e-05	0.000143545	0.000160133	4.06591e-05	0.000638397	0.00257015	0.00273433	0.00227075	0.00146113
3918	0.0111409	0.000270863	0.000782366	6.85361e-05	0.000143545	0.000160133	4.06591e-05	0.000638397	0.00257015	0.00273433	0.00227075	0.00146113
1435	0.0111095	0.00188915	0.000401011	0.000331831	0.00141083	0.00148553	0.00480863	9.36856e-05	0.000228692	0.000320831	3.4795e-06	0.000135831
1541	0.0110607	0.000717826	0.00082625	3.73189e-05	9.48974e-05	0.000234938	0.000101659	0.00151122	0.00309803	0.00260785	0.00181419	1.65105e-05
2721	0.0110576	0.000613887	0.000124315	0.00128447	0.000654565	0.0058936	0.000711668	0.00113771	0.000335956	0.00020802	5.83447e-06	8.75809e-05
2745	0.0110576	0.000613887	0.000124315	0.00128447	0.000654565	0.0058936	0.000711668	0.00113771	0.000335956	0.00020802	5.83447e-06	8.75809e-05
822	0.0110552	0.000989103	0.000216673	4.61173e-05	4.25315e-05	0.000204165	9.00647e-05	0.00144674	0.0021073	0.00272196	0.00190436	0.0012862
2227	0.011033	0.00044298	0.000680178	8.19522e-05	0.000346807	0.000392379	0.000153978	0.00269958	0.000123828	2.31956e-05	0.00488543	0.0012027
2319	0.011033	0.00044298	0.000680178	8.19522e-05	0.000346807	0.000392379	0.000153978	0.00269958	0.000123828	2.31956e-05	0.00488543	0.0012027
2701	0.011033	0.00044298	0.000680178	8.19522e-05	0.000346807	0.000392379	0.000153978	0.00269958	0.000123828	2.31956e-05	0.00488543	0.0012027
3935	0.011033	0.00044298	0.000680178	8.19522e-05	0.000346807	0.000392379	0.000153978	0.00269958	0.000123828	2.31956e-05	0.00488543	0.0012027
1409	0.0110157	0.000564908	0.000278146	3.99171e-05	0.000112251	0.000101218	6.06273e-05	0.000959732	0.00206562	0.00312982	0.00297484	0.000728595
1696	0.0110067	0.000702835	0.000801024	5.71606e-05	0.000177934	0.000269947	0.00012252	0.00144811	0.00422449	0.000919904	0.00084082	0.00144193
1638	0.0109987	0.000627244	0.00264487	0.000500659	0.00024307	0.000172036	0.00046246	0.00162596	0.000167024	0.00121783	0.00141366	0.0019239
2710	0.0109789	0.000353997	0.000966652	6.50672e-05	0.000152446	0.0001847	5.63506e-05	0.000964115	0.00186874	0.00217961	0.00269566	0.00149157
1016	0.0109657	0.0011376	0.00211111	0.000226637	0.000270323	9.56377e-05	1.87943e-05	0.000108201	0.00174964	0.000420741	0.00231419	0.00251285
1287	0.0109577	0.00196096	0.000496773	0.00384021	0.000597975	0.000710358	0.00219318	0.000562523	0.00028492	0.000187454	1.77307e-05	0.000105591
1408	0.0109357	2.00348e-05	0.000149456	0.000569333	0.000464184	0.00164035	0.00114767	0.000878884	0.00186549	0.000668603	0.00314384	0.000387874
1417	0.0109179	0.000366525	0.000437324	6.14613e-05	0.000187373	0.000247383	8.43639e-05	0.00130348	0.00284208	0.00267589	0.00137834	0.00133368
1212	0.0109143	0.0010705	0.00160209	1.16057e-05	5.29294e-05	0.000190933	0.000134831	0.00188341	0.000412906	0.00357913	0.000903859	0.00107212
1700	0.0109045	0.000805214	0.00103097	6.8061e-06	5.27957e-05	1.35433e-06	8.10498e-06	0.000196299	0.00186212	0.0024562	0.00215603	0.00232861
918	0.0109041	0.000993358	0.000623259	5.02391e-06	0.000128058	0.000280489	0.000119079	0.0020684	0.00129173	0.00200791	0.00192212	0.00146473
1291	0.0109011	0.000584401	0.000953411	1.04682e-05	0.00013069	0.000134311	5.59304e-05	0.00127919	0.00247802	0.00127005	0.002263	0.00174158
1200	0.0108915	0.000498215	0.00044855	3.13763e-05	0.000112022	0.00018048	3.87797e-05	0.000959456	0.0016108	0.00449069	0.000426664	0.00209445
2087	0.0108837	0.000700517	0.000217169	0.000721699	0.0041296	0.000986819	0.0034045	0.000466134	0.000106537	9.84202e-05	2.31327e-05	2.91178e-05
2096	0.0108837	0.000700517	0.000217169	0.000721699	0.0041296	0.000986819	0.0034045	0.000466134	0.000106537	9.84202e-05	2.31327e-05	2.91178e-05
2122	0.0108837	0.000700517	0.000217169	0.000721699	0.0041296	0.000986819	0.0034045	0.000466134	0.000106537	9.84202e-05	2.31327e-05	2.91178e-05
945	0.0108797	0.00167107	0.00104268	0.000216751	0.000316447	0.000130975	9.72691e-06	0.000585968	0.00374289	5.20523e-05	0.00199267	0.00111849
1997	0.0108534	0.00091774	0.000208776	1.71081e-05	0.000950665	0.00270837	0.0052011	0.000588163	4.0751e-05	0.000156622	1.68542e-05	4.72561e-05
915	0.0108444	0.000700868	0.00156927	0.000193683	0.000243768	0.000126566	1.4114e-05	6.40584e-05	0.00162044	0.000776206	0.00321113	0.00232426
1074	0.0108228	0.000596829	0.00104168	6.10371e-05	1.20424e-05	0.000142586	0.000111199	0.00105376	0.00294134	0.00170459	0.00223411	0.000923578
3027	0.0108179	0.00043713	0.00115094	6.15983e-05	0.000161347	0.000209267	7.20422e-05	0.00128983	0.00116733	0.00162488	0.00312057	0.00152301
1445	0.0108133	0.000999167	0.00040055	0.000268155	0.000656158	0.000646069	0.000240855	0.00369543	0.00265948	2.23474e-05	0.000479909	0.000745179
910	0.0108041	0.000686232	0.00147679	3.60301e-06	0.000107659	0.000109584	5.91328e-05	0.00106057	0.00177587	0.00216221	0.000968416	0.00239408
1339	0.0107684	0.000689845	0.00130079	3.45564e-05	3.70005e-05	7.59206e-05	4.17251e-06	0.000172304	0.00207801	0.00355645	0.000230207	0.00258916
1195	0.0107663	0.000573508	0.000940912	5.77028e-05	1.00661e-06	0.000118898	0.000103876	0.000854568	0.00312702	0.00205702	0.0019389	0.00099287
1218	0.0107586	0.000732819	0.000916477	6.53954e-05	8.50709e-05	1.38966e-05	4.51737e-05	0.000943878	0.00329703	0.00284368	0.00121056	0.000604636
2674	0.0107508	1.23963e-05	0.000653595	0.000170659	0.00116299	0.000183537	0.00107803	0.000622224	0.00196039	0.00208103	0.00171018	0.00111572
2100	0.0107489	0.000894347	0.000115022	0.00136694	0.00200608	0.00263705	0.00152007	0.00125063	0.000532314	0.00025329	1.798e-05	0.000155236
1464	0.0107359	0.00145251	0.000382875	0.00174101	0.00229071	0.00403883	3.22164e-05	0.000650169	5.18172e-05	5.29215e-05	1.43735e-05	2.84345e-05
2155	0.0107327	0.000795974	0.000111285	9.57285e-05	0.000127986	1.65937e-05	8.0322e-05	0.000399652	0.000906329	0.00546788	0.00156757	0.00116334
1272	0.0107199	0.000550187	0.00084014	5.43684e-05	1.00291e-05	9.52094e-05	9.65526e-05	0.000655377	0.00331269	0.00240946	0.00164369	0.00105216
1449	0.0107195	0.000319882	0.000638869	6.813e-05	0.000165301	0.000200006	6.97178e-05	0.000905098	0.00321343	0.00197103	0.00196876	0.00119927
1138	0.0107078	0.00138398	0.00263223	0.000253446	0.000184172	9.47482e-05	8.57471e-05	0.00161185	0.000251519	0.00149155	0.000672631	0.00204589
1780	0.0106986	0.000681739	0.000172873	0.00232326	0.0026561	0.00308267	0.00141953	0.000125372	0.000101892	5.46177e-05	4.04373e-05	4.01084e-05
1534	0.0106293	0.000380269	0.00143821	3.45617e-05	0.000175625	0.000356504	0.000160406	0.00279201	7.30696e-05	0.00123439	0.00385806	0.000126172
1447	0.0106127	0.000996189	0.00043186	0.00224664	0.00263923	0.000358715	0.00190444	0.000437417	0.000375335	0.000450548	0.000531986	0.000240374
977	0.010605	0.000757456	0.00127584	0.000169631	0.000287534	0.000217418	7.09851e-05	0.00127038	0.00122218	0.00134218	0.00257053	0.00142081
2560	0.0106038	0.000439187	0.000963194	8.97239e-05	8.42052e-05	2.88431e-06	6.18116e-05	0.000270096	0.00158383	0.0035591	0.00143764	0.00211218
1782	0.0105994	0.000717513	0.000128491	0.00074362	0.00368544	0.00274105	0.00157011	0.000480487	0.000271676	0.000128445	2.97989e-05	0.000102802
1322	0.0105863	0.00025891	0.00105045	3.04152e-05	0.000121078	0.000253069	9.4966e-05	0.00205942	0.00102782	0.00240857	0.00295888	0.00032275
2343	0.0105863	0.00025891	0.00105045	3.04152e-05	0.000121078	0.000253069	9.4966e-05	0.00205942	0.00102782	0.00240857	0.00295888	0.00032275
1587	0.0105797	0.000656265	0.00194218	0.000184518	0.000213748	7.80663e-05	3.40547e-05	9.92678e-05	0.00186198	0.00318091	0.00143966	0.000889087
1317	0.0105671	0.000760011	0.000231426	0.000179438	0.00045299	0.000465445	0.000181198	0.00294973	5.40431e-05	0.000898546	0.0035589	0.000835396
1693	0.0105608	9.8886e-05	8.57013e-05	0.0013127	0.00192888	0.00171375	0.000519511	0.000158755	0.00088587	0.00170299	0.00192461	0.000229199
1240	0.0105547	0.00152282	0.00203531	8.1232e-05	0.000165752	3.41281e-05	4.8641e-05	0.000457726	0.000677641	0.00343744	0.000564074	0.00152998
1350	0.0105544	0.000575513	0.000761971	4.28206e-07	0.000245263	0.000437449	0.000189105	0.00323774	0.000842413	0.0016944	0.00200256	0.000567542
1871	0.0105539	0.000529976	0.00149798	0.000165871	0.000258475	0.000199229	7.17141e-05	0.00102179	3.26859e-05	0.00142771	0.00352619	0.00182229
1647	0.0105373	0.000879433	0.00156859	2.42842e-05	6.58383e-05	0.000148743	4.28787e-05	0.00102293	0.00048951	0.00279943	0.000784821	0.00271083
1843	0.0105327	0.000573968	0.000139462	0.00221223	0.00329143	0.00293085	0.000895758	0.000197085	0.000118282	6.97593e-05	4.39962e-05	5.9924e-05
1566	0.010503	0.000981761	0.00136812	9.7873e-06	2.71178e-06	8.21397e-05	3.94871e-05	0.000356527	0.00263221	0.00146932	0.00117021	0.00239074
2124	0.0104979	0.0010234	0.00014543	0.00324738	0.000583057	0.00159974	0.00326193	1.56646e-05	0.000252557	0.000242777	2.02386e-05	0.00010578
1611	0.0104895	0.00095092	0.000224886	0.00279765	0.00338758	0.00187949	0.000311152	0.000437671	0.000212596	0.000148736	4.66599e-05	9.2182e-05
2116	0.010488	0.000809968	0.000175366	0.000128139	0.000315341	0.00255655	0.00572487	0.00051645	2.43607e-05	0.000171764	2.04131e-05	4.48086e-05
2177	0.0104828	0.000728766	0.000155777	0.00188176	0.00172274	0.00401724	0.000293851	0.00104474	0.000329709	0.000202924	1.05271e-05	9.47265e-05
1885	0.0104802	0.000593829	0.00106006	6.82871e-05	0.000302019	0.000327778	0.000128122	0.00221427	0.0001827	0.000105661	0.00389283	0.00160468
1652	0.0104517	0.000463403	0.00125393	3.80306e-05	0.000184526	0.000381071	0.000176098	0.00311773	0.00062834	0.000679664	0.00343315	9.57322e-05
2503	0.0104438	0.000766622	0.000156936	0.000808928	7.97781e-05	0.00441621	0.00285562	0.000759771	0.000265781	0.00023502	2.19859e-06	9.69238e-05
1774	0.0104331	0.000131005	0.00131285	0.000333367	0.00136249	0.000301074	0.00103601	0.000614529	0.00174054	0.00289858	0.0001339	0.000568756
1280	0.0104293	0.000521998	0.000377341	5.4252e-05	0.000229065	0.000335512	0.000136437	0.00209509	0.00259827	0.00171029	0.00120606	0.00116497
845	0.010421	0.00131051	0.000618307	5.30748e-05	1.5176e-06	0.00017155	8.57951e-05	0.00138369	0.00150174	0.00193786	0.001413	0.00194393
1649	0.0104029	0.000594129	0.00128707	2.06985e-05	6.31039e-06	6.47745e-05	5.01282e-05	0.00111329	0.00289547	0.00209585	0.00147089	0.000804336
1753	0.0103954	0.000687875	0.000164459	0.00224502	0.00332461	0.00331507	0.000199909	0.000136876	0.000117846	9.27686e-05	4.75183e-05	6.3457e-05
1153	0.0103885	0.000478061	0.00119591	0.000114365	0.000158005	9.70755e-05	5.08333e-07	0.000524745	0.00195486	0.00118062	0.00269752	0.00198678
1602	0.0103782	0.000771045	0.000344425	6.6073e-05	3.94242e-05	9.27644e-05	9.49227e-05	0.00135075	0.00149473	0.00346313	0.00253465	0.000126275
1604	0.0103503	0.000461597	0.000665664	5.73265e-06	3.32216e-05	3.14342e-05	3.28929e-05	0.000597711	0.00239524	0.00275296	0.00215972	0.00121415
1794	0.0103442	0.000682745	0.00014658	0.00146838	0.00307396	0.00282566	0.00146847	0.000297133	0.000183305	8.94795e-05	3.38241e-05	7.46608e-05
785	0.0103362	0.000832791	0.00177013	3.09529e-05	4.37668e-05	0.000101367	2.82327e-05	0.000624548	0.000860866	0.00209457	0.00137524	0.00257374
1772	0.010326	0.00051085	0.000636988	5.59378e-05	4.22365e-05	5.80572e-05	6.85381e-05	0.000513775	0.00176851	0.0016551	0.0048315	0.000184548
754	0.0103239	0.000898869	0.00148491	7.49997e-05	0.000144847	0.000377788	0.000172859	0.00293999	0.00146898	0.00236839	0.000106618	0.000285636
2236	0.0103119	0.000289361	0.000977077	1.49617e-05	0.000131167	0.000254247	0.000145527	0.00186357	0.00183042	0.0016435	0.00238878	0.000773267
2305	0.0103119	0.000289361	0.000977077	1.49617e-05	0.000131167	0.000254247	0.000145527	0.00186357	0.00183042	0.0016435	0.00238878	0.000773267
1282	0.0103093	0.000762594	0.00125572	0.000213765	0.000352225	0.000264535	8.16672e-05	0.00100566	0.00229468	1.86998e-05	0.00229176	0.00176804
1062	0.010306	0.001249	0.000295274	9.67294e-05	8.24433e-06	0.000180794	9.26692e-05	0.00161106	0.00127576	0.00199831	0.00325038	0.00024777
1300	0.0102963	0.000871808	0.000605199	0.000125063	0.000169263	6.61294e-05	3.16039e-05	0.000121905	0.00180691	0.0023756	0.00259168	0.00153112
2900	0.0102807	0.000531926	8.30258e-06	0.00401545	0.00176287	5.21949e-05	0.00218113	0.000884987	0.000481054	0.000188367	3.48279e-05	0.000139544
2960	0.0102807	0.000531926	8.30258e-06	0.00401545	0.00176287	5.21949e-05	0.00218113	0.000884987	0.000481054	0.000188367	3.48279e-05	0.000139544
2472	0.0102712	0.000728853	0.000152107	0.0005953	0.0011899	0.00085259	0.00608999	0.000411886	1.11559e-05	0.000180964	6.63953e-06	5.18265e-05
2249	0.0102631	0.000787368	5.83088e-05	0.0037415	0.00135435	0.000656246	0.00206174	0.000764659	0.000471186	0.000200338	3.22766e-05	0.000135174
1545	0.01025	0.000356054	0.00114748	8.6255e-05	9.31062e-05	2.74515e-05	4.612e-05	5.56216e-05	0.00228524	0.00300437	0.00101272	0.00213562
808	0.0102324	0.00137567	0.000323439	0.00016108	0.000183528	3.41166e-06	2.28025e-05	0.00106071	0.00343107	0.000487779	0.00277235	0.000410591
1834	0.0102306	0.000936407	0.000204419	0.0020241	0.00208283	0.00206205	0.0014785	0.000784975	0.000294759	0.000227432	2.35809e-05	0.000111569
1904	0.0102251	0.000970867	0.000247049	0.001752	0.00149291	0.00308523	0.00174482	0.000560575	0.00019528	0.00010033	1.0639e-05	6.53941e-05
1846	0.0102198	0.000115963	0.000115984	0.000189418	0.00111185	6.40769e-05	0.0011841	0.00152943	0.00389099	0.00165577	6.54499e-05	0.00029675
1944	0.0102096	0.000336242	0.00106225	4.64029e-05	0.000377577	0.000372913	0.000808729	0.000489354	0.00186857	0.000909369	0.00257413	0.00136406
2761	0.0101919	0.000242718	0.000775533	8.29296e-06	0.000109095	0.00020687	0.000130881	0.00146518	0.00220178	0.00234836	0.00179836	0.000904848
1626	0.0101706	0.000734589	0.00162781	0.000116939	2.37019e-05	0.000227375	0.000157823	0.00225685	0.000225956	0.00241011	0.000505909	0.00188357
1523	0.0101467	0.000265228	0.000479072	0.000183257	0.00102151	0.000272785	0.000750964	0.000325451	0.000690711	0.00243557	0.00218764	0.0015345
772	0.0101467	0.00171671	0.00171305	0.000139292	0.000303866	0.000171534	5.19401e-05	0.000481947	0.00172356	0.00110826	0.000276259	0.00246026
1922	0.0101446	0.000412523	0.000450398	5.6191e-05	5.4461e-05	4.79648e-06	2.77089e-05	0.000741658	0.00294959	0.00219448	0.00280998	0.000442845
1683	0.0101334	0.000219397	0.00067476	4.95861e-06	9.80596e-05	0.000183182	0.000123558	0.00126599	0.00238746	0.00270079	0.00150315	0.000972139
3158	0.0101334	0.000219397	0.00067476	4.95861e-06	9.80596e-05	0.000183182	0.000123558	0.00126599	0.00238746	0.00270079	0.00150315	0.000972139
1232	0.0101314	0.00252385	0.000445157	0.00218269	0.00157054	0.00023302	0.000370705	0.00121797	0.00078129	0.000497571	1.62645e-05	0.000292331
773	0.0101091	0.00183918	0.00169418	0.000141192	0.000262758	0.000109814	8.23401e-06	1.46279e-05	0.000880782	0.000200825	0.00333647	0.00162109
1552	0.0100912	0.00148156	0.000270837	0.00132965	7.17375e-05	0.000603414	0.0045003	0.000947665	0.000511612	0.000199141	3.1202e-05	0.000144073
1936	0.0100821	0.000430273	0.000223139	6.22763e-05	0.000216593	0.000214538	5.7366e-05	0.00149129	0.0011937	0.00154401	0.00426804	0.000380874
2365	0.0100795	0.000775545	0.00017443	0.00145102	0.00029842	0.00566588	7.3987e-05	0.00103014	0.00031137	0.000185308	1.11728e-05	0.000102259
2166	0.010067	0.000196075	0.000573988	1.62426e-06	8.70239e-05	0.000159493	0.000116235	0.0010668	0.00257314	0.00305322	0.00120794	0.00103143
2301	0.010067	0.000196075	0.000573988	1.62426e-06	8.70239e-05	0.000159493	0.000116235	0.0010668	0.00257314	0.00305322	0.00120794	0.00103143
2421	0.010067	0.000196075	0.000573988	1.62426e-06	8.70239e-05	0.000159493	0.000116235	0.0010668	0.00257314	0.00305322	0.00120794	0.00103143
2479	0.010067	0.000196075	0.000573988	1.62426e-06	8.70239e-05	0.000159493	0.000116235	0.0010668	0.00257314	0.00305322	0.00120794	0.00103143
3244	0.010067	0.000196075	0.000573988	1.62426e-06	8.70239e-05	0.000159493	0.000116235	0.0010668	0.00257314	0.00305322	0.00120794	0.00103143
3404	0.010067	0.000196075	0.000573988	1.62426e-06	8.70239e-05	0.000159493	0.000116235	0.0010668	0.00257314	0.00305322	0.00120794	0.00103143
3676	0.010067	0.000196075	0.000573988	1.62426e-06	8.70239e-05	0.000159493	0.000116235	0.0010668	0.00257314	0.00305322	0.00120794	0.00103143
3776	0.010067	0.000196075	0.000573988	1.62426e-06	8.70239e-05	0.000159493	0.000116235	0.0010668	0.00257314	0.00305322	0.00120794	0.00103143
3862	0.010067	0.000196075	0.000573988	1.62426e-06	8.70239e-05	0.000159493	0.000116235	0.0010668	0.00257314	0.00305322	0.00120794	0.00103143
3892	0.010067	0.000196075	0.000573988	1.62426e-06	8.70239e-05	0.000159493	0.000116235	0.0010668	0.00257314	0.00305322	0.00120794	0.00103143
2167	0.0100474	0.000646631	0.000200464	0.000666184	0.00381194	0.000910909	0.00314262	0.000430278	9.83421e-05	9.08494e-05	2.13533e-05	2.78401e-05
1890	0.0100087	0.000664944	0.000846685	5.06485e-05	0.000235832	0.000360958	0.000160497	0.00254733	0.00138113	0.000248403	0.00235109	0.00116119
1521	0.0100055	0.00184057	0.000379001	0.000167102	0.00170148	0.00379613	0.000161659	0.000969206	0.00048583	0.00031443	2.95423e-05	0.000160554
3006	0.00998654	0.000402199	0.000207817	7.14672e-05	0.000226998	0.000223219	9.35144e-05	0.00142712	0.000649906	0.0010399	0.0045497	0.00109471
1522	0.00997656	0.0005538	0.00101614	2.3415e-05	0.00013463	0.000280714	0.000159858	0.00188825	0.00361483	0.00101521	0.000445062	0.00084465
1189	0.00994124	0.000585746	0.000163156	6.94856e-05	0.0001749	0.000126409	5.29264e-06	0.000699677	0.000949893	0.00250961	0.00444033	0.000216746
2695	0.00993539	0.00056101	0.000117554	0.000681446	0.00112298	0.00148272	0.00523978	0.000502614	5.17559e-05	0.000132341	6.5389e-06	3.66519e-05
2707	0.00993539	0.00056101	0.000117554	0.000681446	0.00112298	0.00148272	0.00523978	0.000502614	5.17559e-05	0.000132341	6.5389e-06	3.66519e-05
1192	0.00992643	0.000346334	0.000779629	4.75689e-05	2.33402e-05	0.000131286	4.91485e-05	0.00118533	0.000873099	0.00205034	0.00388503	0.000555322
2060	0.00992244	0.000854051	0.000105168	0.00121556	0.00281107	0.00135381	0.00151793	0.00115873	0.000513388	0.000243454	7.60299e-06	0.000141681
1388	0.00991214	0.000990641	0.0017682	3.00062e-05	8.5144e-05	0.000181992	9.47187e-05	0.00128448	0.0016317	0.000339201	0.00149139	0.00201467
1396	0.00990872	0.00205959	0.000352037	0.00315488	0.000286243	0.000438271	0.00148464	0.000883651	0.000634995	0.000356459	3.81407e-05	0.000219817
1927	0.00990653	0.000540205	0.000131258	0.0020821	0.00309781	0.00275845	0.000843066	0.000185491	0.000111324	6.56558e-05	4.14082e-05	4.97628e-05
1483	0.00989177	0.000297264	0.00161582	0.000469919	0.000149091	0.00177488	0.000120598	0.000615274	0.00126086	0.00130165	0.00046166	0.00182476
1884	0.00987838	0.000874026	0.000135119	0.00128372	0.00164712	0.00182047	0.00297585	0.000550904	0.000350542	0.000132226	7.04424e-06	0.000101365
1817	0.00986222	0.000927912	0.000151824	0.00122821	0.00132946	0.00189638	0.00323773	0.000515048	0.000342347	0.000124655	8.82368e-06	9.98372e-05
2162	0.00986044	0.000356948	0.00133744	3.12273e-05	0.00016459	0.000332815	0.000153083	0.00259282	0.000258748	0.000881961	0.00356285	0.00018796
591	0.00985187	0.00222676	0.000739882	0.000207139	0.000313533	8.02236e-05	6.99281e-06	0.000244183	0.000368204	0.00275982	0.000999757	0.00190538
2524	0.00983881	0.000528525	0.000663894	0.000126825	0.000288266	0.000263514	5.99277e-05	0.00167211	0.00158004	0.00225266	0.00112801	0.00127503
1679	0.00983832	0.000449859	0.00176719	0.000156955	0.000170874	6.72216e-05	3.92651e-05	0.000109081	0.00210295	0.00324516	0.000674104	0.00105567
2230	0.00983488	0.000186616	0.000594845	0.00266615	0.00125187	0.000185608	0.00153417	0.000540983	0.00040883	0.000594897	0.00146638	0.000404534
1553	0.00981318	0.000571652	0.00121558	0.000121328	0.000120588	8.12242e-06	2.52143e-05	0.000354188	0.0015331	0.00425094	0.00138511	0.000227362
1198	0.00980356	0.000485956	0.00176768	7.39488e-05	9.62805e-05	0.000279216	0.000147085	0.00229831	0.000758083	0.000143081	0.0027545	0.000999413
2549	0.00977432	0.000498502	0.000878705	6.8402e-05	0.000242303	0.00024515	8.41003e-05	0.00137325	0.00149569	0.00112685	0.00281425	0.000947116
3401	0.00977432	0.000498502	0.000878705	6.8402e-05	0.000242303	0.00024515	8.41003e-05	0.00137325	0.00149569	0.00112685	0.00281425	0.000947116
2335	0.00975513	0.000279209	0.000389703	5.09316e-06	9.59249e-05	0.00018406	0.000131927	0.00139252	0.00187173	0.00360795	0.000783029	0.00101399
1338	0.00968394	0.00183017	0.000417643	0.00167051	0.000325538	0.002238	0.002505	6.69683e-05	0.000226359	0.000265547	2.71859e-05	0.00011102
1117	0.00967223	0.000737271	0.00118634	0.000104303	1.66606e-05	0.000214071	0.000118238	0.00220734	0.00150465	0.000143565	0.00311926	0.000320527
1161	0.00966794	0.00108083	0.00200108	3.75442e-05	7.69687e-05	2.05955e-05	2.38064e-05	0.000806797	0.00274507	0.000590147	1.96447e-06	0.00228314
1555	0.0096648	0.00120842	0.000231763	0.00135967	0.00403234	0.000983658	0.000126589	0.000847658	0.000414785	0.000263615	3.43427e-05	0.000161956
1578	0.00963194	0.000598588	0.000333447	8.27534e-05	0.000120844	7.21885e-05	2.26047e-05	0.00041323	0.00125196	0.00115843	0.00486177	0.000716126
1526	0.00962166	0.000381608	0.00095241	4.8048e-05	5.68435e-05	6.20382e-05	2.16458e-06	3.64985e-05	0.00253919	0.00272853	0.00104939	0.00176493
2818	0.00962166	0.000381608	0.00095241	4.8048e-05	5.68435e-05	6.20382e-05	2.16458e-06	3.64985e-05	0.00253919	0.00272853	0.00104939	0.00176493
1813	0.0095847	0.00114725	1.72604e-05	0.000204093	0.000546995	0.000541855	0.000189904	0.00360652	0.00181315	4.39205e-05	0.0010799	0.000393855
1792	0.00956376	0.0006681	0.000173171	0.00211852	0.00195121	0.00281377	0.00157603	6.63288e-05	7.97812e-05	3.884e-05	3.34818e-05	4.45235e-05
1709	0.00956105	0.00114216	0.000300242	0.000849194	0.00281707	0.00285259	0.000807703	0.000648015	7.71736e-05	4.34421e-05	2.4043e-06	2.10528e-05
879	0.00954952	0.0009972	0.00201834	0.000209693	0.000226281	3.1974e-05	3.03185e-05	0.000550192	0.000664494	0.00033047	0.00314206	0.00134849
2174	0.00954134	0.000381553	0.000593646	1.42817e-05	5.736e-05	0.000138142	9.18251e-05	0.00156957	0.00216235	0.00298221	0.00139766	0.000152733
2902	0.00954134	0.000381553	0.000593646	1.42817e-05	5.736e-05	0.000138142	9.18251e-05	0.00156957	0.00216235	0.00298221	0.00139766	0.000152733
2451	0.00953125	0.000725484	8.11532e-05	0.00201545	0.000820452	0.00240881	0.00167285	0.00100587	0.000448294	0.000199588	2.92779e-05	0.00012403
2314	0.00952737	0.000843993	7.70484e-05	0.00383295	0.000666931	0.00101559	0.0019251	0.000378479	0.00036391	0.000251501	2.43526e-05	0.000147517
1961	0.00952731	0.000361418	0.000264543	6.09822e-05	0.000107189	5.40592e-05	3.30508e-05	0.000154646	0.00117598	0.00210299	0.00421398	0.000998471
1262	0.00952423	0.000955495	0.000592111	3.2211e-05	5.41043e-05	0.000212704	0.000144311	0.00193665	0.000433624	0.00285927	0.00170127	0.000602486
2645	0.00949317	0.000526189	0.000106555	0.00110098	0.000561056	0.00505166	0.000610001	0.000975176	0.000287962	0.000178303	5.00098e-06	9.02926e-05
2862	0.00949317	0.000526189	0.000106555	0.00110098	0.000561056	0.00505166	0.000610001	0.000975176	0.000287962	0.000178303	5.00098e-06	9.02926e-05
2926	0.00949317	0.000526189	0.000106555	0.00110098	0.000561056	0.00505166	0.000610001	0.000975176	0.000287962	0.000178303	5.00098e-06	9.02926e-05
3009	0.00949317	0.000526189	0.000106555	0.00110098	0.000561056	0.00505166	0.000610001	0.000975176	0.000287962	0.000178303	5.00098e-06	9.02926e-05
3010	0.00949317	0.000526189	0.000106555	0.00110098	0.000561056	0.00505166	0.000610001	0.000975176	0.000287962	0.000178303	5.00098e-06	9.02926e-05
1025	0.00948128	0.000641096	0.00130127	7.39685e-05	3.44293e-05	0.000197466	0.000111432	0.00158382	0.00155534	0.000468435	0.00311296	0.000401059
1277	0.00947565	0.000553048	0.000587695	5.78021e-05	0.000182211	0.000158619	6.7658e-05	0.000941798	0.000708778	0.00116875	0.00355711	0.00149218
1837	0.0094692	0.000614214	0.000156465	0.002063	0.00226888	0.00273786	0.00131414	0.000102185	8.79764e-05	4.64107e-05	3.52613e-05	4.27995e-05
2433	0.00945338	0.000433846	0.000505907	0.000150903	0.000347996	0.000353945	0.000127975	0.00203282	0.00116421	0.000487247	0.00253455	0.00131398
1428	0.0094519	0.00122023	0.000306614	0.000174546	0.000357071	0.000250337	4.20164e-05	0.000961864	0.00120201	0.00274229	0.00218902	5.9046e-06
2103	0.00942093	0.000738469	1.84676e-05	0.000195348	0.000512498	0.000525567	0.000189273	0.00305689	0.00192754	0.00105357	0.000516747	0.000686565
937	0.00942072	0.00110992	0.00107595	0.000114284	0.000274632	0.000196578	5.49117e-05	0.000774454	0.00170209	0.000556524	0.0021277	0.00143369
2014	0.00941828	0.000742356	0.000162629	0.00208866	0.00221007	0.00265809	3.41095e-05	0.000916986	0.000302588	0.000185517	1.91246e-05	9.81543e-05
2075	0.009411	0.000332534	0.000737143	1.38756e-05	3.5604e-05	9.82688e-05	6.27663e-05	0.00130287	0.00280564	0.00221891	0.00169965	0.000103748
2501	0.009411	0.000332534	0.000737143	1.38756e-05	3.5604e-05	9.82688e-05	6.27663e-05	0.00130287	0.00280564	0.00221891	0.00169965	0.000103748
1863	0.00940054	0.000378877	0.000308589	6.81329e-05	0.000238034	0.000246907	0.000100837	0.00162631	0.000464228	0.000687465	0.00425449	0.00102667
1217	0.00937856	0.000476198	0.000793982	0.000143887	0.000219286	0.000160217	5.18201e-05	0.000434629	0.0023917	2.11169e-05	0.00329519	0.00139053
1375	0.00937756	0.000448536	0.000377148	8.45097e-05	0.000198201	0.000170042	2.48702e-05	0.0011109	0.00172399	0.00227709	0.00223834	0.000723939
1533	0.00935896	0.000356574	0.0013641	0.000143618	0.000215016	0.000161975	6.85572e-05	0.000687683	0.00136024	0.00183543	0.00185495	0.00131083
1979	0.00934498	0.000446368	0.000791325	0.000170395	0.000292236	0.000296176	0.00141894	0.00159626	0.00190734	0.00163738	0.000151702	0.000636863
2381	0.00934166	0.000449269	0.000789238	2.85235e-06	9.32463e-05	0.000178175	0.00010199	0.00172917	0.00151982	0.00229863	0.00196535	0.000213926
3871	0.00932136	0.000307683	0.000664646	0.000109812	0.000234309	0.000240384	9.50075e-05	0.00152404	0.000210692	0.000756861	0.00389868	0.00127925
1570	0.00930717	0.000333252	0.00126333	0.000140283	0.000226052	0.000185664	7.58802e-05	0.000886873	0.00117456	0.001483	0.00215016	0.00138812
2282	0.00930341	0.000465653	0.000592935	5.42118e-05	2.57966e-05	0.000138844	0.000119884	0.00135622	0.00084069	0.00378582	0.000457005	0.00146636
1995	0.00928808	0.000506442	0.000123055	0.00195197	0.0029042	0.00258604	0.000790374	0.000173898	0.000104367	6.15523e-05	3.88202e-05	4.73562e-05
1999	0.00928808	0.000506442	0.000123055	0.00195197	0.0029042	0.00258604	0.000790374	0.000173898	0.000104367	6.15523e-05	3.88202e-05	4.73562e-05
1824	0.00928508	0.000715601	0.000166777	0.00244909	0.00328483	0.00107456	0.000639732	0.00051055	0.000207312	0.00012509	3.97412e-05	7.17931e-05
2197	0.00928396	0.000287113	0.000479169	1.21754e-05	0.000133946	0.000223215	0.000133723	0.00142559	0.00302999	0.00201721	0.000935464	0.000606356
1970	0.00926302	9.53756e-05	0.000620185	5.96286e-05	0.000527665	3.17186e-05	0.000554264	0.000550511	0.001944	0.00206589	0.00170662	0.00110716
1487	0.00926278	0.000537068	0.000896331	0.000110372	0.000153427	6.02815e-05	2.44034e-05	5.07761e-05	0.001048	0.00206897	0.00399605	0.000317097
1576	0.00925808	0.000574362	0.00168392	0.000122255	1.73598e-05	0.000154253	7.69245e-05	0.0017286	0.00155952	0.00149182	0.000910497	0.000938566
976	0.00925152	0.00102451	0.000526403	0.000912843	1.89202e-05	0.000928157	0.00115224	0.00183962	0.000481129	0.000175184	0.00148843	0.000704075
3604	0.00924047	0.000288986	0.00100373	0.000127352	0.000248439	0.000240544	7.61136e-05	0.00141694	0.000211438	0.000690027	0.00302901	0.00190789
3695	0.00924047	0.000288986	0.00100373	0.000127352	0.000248439	0.000240544	7.61136e-05	0.00141694	0.000211438	0.000690027	0.00302901	0.00190789
2040	0.00923937	0.000309931	0.00116255	0.000136949	0.000237088	0.000209352	8.32032e-05	0.00108606	0.00098888	0.00113057	0.00244537	0.00144941
2062	0.00923937	0.000309931	0.00116255	0.000136949	0.000237088	0.000209352	8.32032e-05	0.00108606	0.00098888	0.00113057	0.00244537	0.00144941
2078	0.00923937	0.000309931	0.00116255	0.000136949	0.000237088	0.000209352	8.32032e-05	0.00108606	0.00098888	0.00113057	0.00244537	0.00144941
1234	0.00923915	0.000486852	0.000798744	7.96524e-06	0.000198026	0.000366224	0.000186029	0.00274727	0.00140019	0.000809781	0.0019866	0.000251468
1925	0.00922629	0.000850128	0.00019604	0.00219969	0.00157474	0.00250627	0.00048966	0.000845273	0.000286198	0.000170376	1.55657e-05	9.23469e-05
1548	0.00922022	0.000424289	0.00116851	0.000126484	0.00017913	0.000121942	5.83924e-05	0.000528083	0.000717699	0.00251902	0.00242263	0.000954049
1597	0.00921495	0.000195572	0.00023538	0.00118668	0.00127027	0.00050557	0.000242539	0.00102228	0.000812143	0.00141314	0.00137065	0.000960718
769	0.009206	0.00134958	2.01624e-05	8.42017e-05	8.60767e-05	0.000349651	0.000186371	0.00325509	0.00106894	0.000238971	0.00166481	0.000902142
1248	0.00920461	0.000584516	0.0011124	0.000121168	0.000138069	4.882e-05	2.25063e-05	1.63901e-07	0.00106778	0.00138292	0.00282722	0.00189905
1594	0.00919346	0.000355856	0.000636371	1.721e-05	4.66398e-05	0.000121957	7.00894e-05	0.00150206	0.00299131	0.00186648	0.00140444	0.000181045
2246	0.0091795	0.000399951	0.000705725	4.43301e-05	0.000224219	0.000254251	0.000105319	0.00186509	0.000549666	0.000666186	0.00309639	0.00126837
3030	0.0091795	0.000399951	0.000705725	4.43301e-05	0.000224219	0.000254251	0.000105319	0.00186509	0.000549666	0.000666186	0.00309639	0.00126837
2001	0.0091722	0.000338899	0.00133719	7.27306e-05	3.10126e-05	0.000159596	5.99086e-05	0.00149821	0.00117177	0.002433	0.00184855	0.000221341
1598	0.00917168	0.00108648	0.00240952	6.86142e-06	3.61686e-05	2.8718e-05	1.37983e-05	0.000401897	0.000387231	0.000626885	0.00129892	0.0028752
832	0.00916701	0.000999	0.000757058	0.000111829	8.31043e-05	7.81631e-05	3.04298e-05	0.00085761	0.000306177	0.00353097	0.00165015	0.000762511
1228	0.00915278	0.000499191	0.000938088	3.43266e-05	0.000156433	0.000241178	9.22151e-05	0.00185433	0.000547972	0.00109143	0.00238737	0.00131024
2489	0.00914542	0.000618569	4.28991e-05	0.00297491	0.00122096	0.000453128	0.00244676	0.000688963	0.000398404	0.000150038	2.74061e-05	0.000123381
2788	0.00912898	0.000614843	0.000105172	0.000431735	0.000854868	0.00506036	0.00024648	0.00112267	0.000368138	0.000209698	1.08056e-05	0.000104211
1685	0.00912155	0.000536513	7.36886e-05	1.76871e-06	0.000160649	0.000296916	0.000180797	0.00240275	0.000925767	0.00368139	0.000339271	0.000522042
3175	0.00910877	0.000263289	0.00096101	0.00013028	0.000259159	0.000256729	9.78493e-05	0.00148445	0.000617524	0.000425709	0.00303579	0.00157699
3837	0.00910877	0.000263289	0.00096101	0.00013028	0.000259159	0.000256729	9.78493e-05	0.00148445	0.000617524	0.000425709	0.00303579	0.00157699
1191	0.00910322	0.00121812	0.000683884	0.000148112	0.000412143	0.000383782	0.000128991	0.00255999	0.00189822	0.000148351	0.000962165	0.000559466
1713	0.00909363	0.000377647	0.000966963	0.000119815	0.000201202	0.000169319	7.30385e-05	0.000926465	0.000346343	0.00181415	0.00301305	0.00108563
1681	0.00908784	0.000381254	0.000366637	6.18702e-05	0.000238349	0.000254411	8.64247e-05	0.00175799	0.000550413	0.000780702	0.00396606	0.000643733
2742	0.00908784	0.000381254	0.000366637	6.18702e-05	0.000238349	0.000254411	8.64247e-05	0.00175799	0.000550413	0.000780702	0.00396606	0.000643733
1572	0.0090768	0.000592639	0.000337553	3.8923e-07	1.08746e-05	7.47219e-05	3.35919e-05	0.000259981	0.00259523	0.00156983	0.00222926	0.00137273
2320	0.0090476	0.000239967	0.000860238	0.000126946	0.000270195	0.000280417	0.000105172	0.00168364	0.000431846	7.32783e-05	0.003331	0.00164491
2485	0.0090476	0.000239967	0.000860238	0.000126946	0.000270195	0.000280417	0.000105172	0.00168364	0.000431846	7.32783e-05	0.003331	0.00164491
2931	0.0090476	0.000239967	0.000860238	0.000126946	0.000270195	0.000280417	0.000105172	0.00168364	0.000431846	7.32783e-05	0.003331	0.00164491
3144	0.0090476	0.000239967	0.000860238	0.000126946	0.000270195	0.000280417	0.000105172	0.00168364	0.000431846	7.32783e-05	0.003331	0.00164491
3205	0.0090476	0.000239967	0.000860238	0.000126946	0.000270195	0.000280417	0.000105172	0.00168364	0.000431846	7.32783e-05	0.003331	0.00164491
3445	0.0090476	0.000239967	0.000860238	0.000126946	0.000270195	0.000280417	0.000105172	0.00168364	0.000431846	7.32783e-05	0.003331	0.00164491
3486	0.0090476	0.000239967	0.000860238	0.000126946	0.000270195	0.000280417	0.000105172	0.00168364	0.000431846	7.32783e-05	0.003331	0.00164491
3501	0.0090476	0.000239967	0.000860238	0.000126946	0.000270195	0.000280417	0.000105172	0.00168364	0.000431846	7.32783e-05	0.003331	0.00164491
3618	0.0090476	0.000239967	0.000860238	0.000126946	0.000270195	0.000280417	0.000105172	0.00168364	0.000431846	7.32783e-05	0.003331	0.00164491
3725	0.0090476	0.000239967	0.000860238	0.000126946	0.000270195	0.000280417	0.000105172	0.00168364	0.000431846	7.32783e-05	0.003331	0.00164491
3799	0.0090476	0.000239967	0.000860238	0.000126946	0.000270195	0.000280417	0.000105172	0.00168364	0.000431846	7.32783e-05	0.003331	0.00164491
3819	0.0090476	0.000239967	0.000860238	0.000126946	0.000270195	0.000280417	0.000105172	0.00168364	0.000431846	7.32783e-05	0.003331	0.00164491
4035	0.0090476	0.000239967	0.000860238	0.000126946	0.000270195	0.000280417	0.000105172	0.00168364	0.000431846	7.32783e-05	0.003331	0.00164491
4125	0.0090476	0.000239967	0.000860238	0.000126946	0.000270195	0.000280417	0.000105172	0.00168364	0.000431846	7.32783e-05	0.003331	0.00164491
4145	0.0090476	0.000239967	0.000860238	0.000126946	0.000270195	0.000280417	0.000105172	0.00168364	0.000431846	7.32783e-05	0.003331	0.00164491
4159	0.0090476	0.000239967	0.000860238	0.000126946	0.000270195	0.000280417	0.000105172	0.00168364	0.000431846	7.32783e-05	0.003331	0.00164491
4334	0.0090476	0.000239967	0.000860238	0.000126946	0.000270195	0.000280417	0.000105172	0.00168364	0.000431846	7.32783e-05	0.003331	0.00164491
4407	0.0090476	0.000239967	0.000860238	0.000126946	0.000270195	0.000280417	0.000105172	0.00168364	0.000431846	7.32783e-05	0.003331	0.00164491
4538	0.0090476	0.000239967	0.000860238	0.000126946	0.000270195	0.000280417	0.000105172	0.00168364	0.000431846	7.32783e-05	0.003331	0.00164491
4642	0.0090476	0.000239967	0.000860238	0.000126946	0.000270195	0.000280417	0.000105172	0.00168364	0.000431846	7.32783e-05	0.003331	0.00164491
4668	0.0090476	0.000239967	0.000860238	0.000126946	0.000270195	0.000280417	0.000105172	0.00168364	0.000431846	7.32783e-05	0.003331	0.00164491
4861	0.0090476	0.000239967	0.000860238	0.000126946	0.000270195	0.000280417	0.000105172	0.00168364	0.000431846	7.32783e-05	0.003331	0.00164491
4872	0.0090476	0.000239967	0.000860238	0.000126946	0.000270195	0.000280417	0.000105172	0.00168364	0.000431846	7.32783e-05	0.003331	0.00164491
1931	0.00903908	0.000299386	0.000961506	4.7274e-05	7.99456e-06	8.97092e-05	8.85005e-05	0.000704782	0.00224351	0.00267636	0.000392818	0.00152724
3413	0.00902425	0.000415368	0.00069442	6.49331e-05	0.000251204	0.000269717	9.97919e-05	0.00169897	0.00079428	0.000572124	0.00323916	0.000924275
741	0.00901163	0.000791177	0.00133438	9.28872e-05	2.00649e-05	0.000136524	0.000100952	0.00105053	0.00306857	0.000291723	0.00114651	0.00097831
2461	0.00898669	0.000276065	0.000860734	4.39396e-05	3.04118e-06	6.60208e-05	8.11775e-05	0.000505591	0.00242919	0.0030288	9.76081e-05	0.00159453
2925	0.00898669	0.000276065	0.000860734	4.39396e-05	3.04118e-06	6.60208e-05	8.11775e-05	0.000505591	0.00242919	0.0030288	9.76081e-05	0.00159453
2206	0.00898652	0.000931876	0.000204242	1.99274e-05	0.00147778	0.000891295	0.00502101	8.67386e-05	7.58348e-05	0.000206351	4.79525e-07	7.09879e-05
3047	0.00895611	8.50677e-05	0.000520462	0.000593616	0.000233975	0.0025121	0.00028194	0.000515399	0.000998638	0.00159134	0.000508863	0.00111471
1761	0.00895417	0.000960583	0.00180123	0.000235337	0.000371524	0.000243888	4.1354e-05	0.00100698	0.000119949	0.00140726	0.000555677	0.0022104
1851	0.00894005	0.000634337	0.000164967	0.00198839	0.0017576	0.00264137	0.00152334	5.47356e-05	7.28234e-05	3.47365e-05	3.08938e-05	3.68638e-05
1702	0.00892491	0.000521095	8.49941e-05	2.23716e-05	0.000187634	0.000312382	0.000175271	0.00223663	0.00226971	0.00244308	0.000482046	0.0001897
2499	0.0089022	0.000580075	0.000123261	0.00115649	0.000243394	0.00497575	0.000348116	0.00093932	0.000279767	0.000170732	6.78042e-06	7.85087e-05
1883	0.00889933	0.000246383	0.000521119	2.68093e-05	8.61512e-05	0.000190386	6.69528e-05	0.00172005	0.00200116	0.00191229	0.00164156	0.00048647
2657	0.00887393	0.000163249	0.000705405	2.33404e-05	7.72502e-05	0.000165819	5.12612e-05	0.00139434	0.00129975	0.00246702	0.00206647	0.000460032
2612	0.00887028	0.000588638	0.000134171	0.000473066	0.00159788	0.00142272	0.00396747	0.000502525	6.07525e-05	9.82933e-05	2.04589e-06	2.2714e-05
944	0.00886456	0.00119662	2.27698e-05	7.14332e-05	1.3782e-05	0.000151605	7.35406e-05	0.00117165	0.00209016	0.00252282	0.000493777	0.00105641
1889	0.00886004	0.000472291	0.000461456	4.80706e-05	0.000191427	0.000190689	6.89369e-05	0.0013992	0.00100727	0.000255312	0.00369358	0.0010718
1888	0.00885887	0.000849434	0.000894924	0.000105214	0.000246157	0.000204799	6.4008e-05	0.000850148	0.00187037	0.000814487	0.00261297	0.000346357
3021	0.0088521	0.000530014	2.99834e-05	0.00230997	0.00136227	0.00171868	0.00125075	0.00091505	0.00041669	0.000185012	2.48856e-05	0.000108785
1387	0.00883767	0.000671148	0.000961699	1.70163e-05	2.28702e-05	7.57607e-05	2.30665e-05	0.000279406	0.00207875	0.00210956	0.000639464	0.00195892
1811	0.00883419	0.000429162	0.000978765	5.74116e-05	3.89671e-05	0.000161653	0.000118838	0.00142888	0.00117074	0.00252623	0.000558327	0.00136522
1059	0.00883039	0.000474539	3.64518e-05	7.52076e-05	0.000194206	0.000159657	5.71326e-05	0.000961223	0.0001923	0.000629021	0.0051469	0.000903753
1185	0.00882843	0.000670666	0.00101303	0.00011919	3.2665e-05	0.000132322	8.63385e-05	0.00178247	0.0024053	0.000674924	0.000824958	0.00108656
1710	0.0088247	0.00105523	0.000250286	0.00142487	0.000661753	0.0025137	0.00242641	0.000164931	6.9933e-05	0.000150776	2.9555e-05	7.72459e-05
1607	0.00882016	0.000355556	0.000409362	6.47985e-05	0.000249069	0.000270596	0.00010816	0.0018255	0.000278549	0.000335034	0.00395928	0.000964254
1845	0.00882016	0.000355556	0.000409362	6.47985e-05	0.000249069	0.000270596	0.00010816	0.0018255	0.000278549	0.000335034	0.00395928	0.000964254
2781	0.00882016	0.000355556	0.000409362	6.47985e-05	0.000249069	0.000270596	0.00010816	0.0018255	0.000278549	0.000335034	0.00395928	0.000964254
2963	0.00882016	0.000355556	0.000409362	6.47985e-05	0.000249069	0.000270596	0.00010816	0.0018255	0.000278549	0.000335034	0.00395928	0.000964254
3745	0.00882016	0.000355556	0.000409362	6.47985e-05	0.000249069	0.000270596	0.00010816	0.0018255	0.000278549	0.000335034	0.00395928	0.000964254
1661	0.00881695	0.000406822	0.000120618	0.00154622	0.00152721	0.00198469	0.00113976	0.000410079	0.00039746	0.000440871	0.000622105	0.000221112
1490	0.00881619	0.00083457	0.000136543	7.56235e-05	1.34873e-05	0.000170047	0.000543766	0.00328092	8.50594e-05	0.00181508	0.00136647	0.000494615
1292	0.00879619	0.000596894	0.00117748	4.07041e-05	9.64014e-05	0.000151046	6.26065e-05	0.000881637	0.00177966	0.000855774	0.00159723	0.00155676
1509	0.00875933	0.000699094	0.000421067	7.19248e-06	3.08114e-05	0.000122978	5.66065e-05	0.000784889	0.00170814	0.00136754	0.00209956	0.00146146
1414	0.00875222	0.000962971	0.00111332	8.8819e-05	3.60736e-05	0.000232316	0.000119719	0.00186672	0.00180938	0.00165773	0.000737555	0.00012761
2263	0.00873951	0.000338096	0.000163771	5.76479e-05	0.000118225	7.77476e-05	4.03738e-05	0.000353837	0.000990305	0.00175056	0.00391877	0.000930179
1193	0.00872524	0.000689825	0.000188623	8.25515e-05	0.000154648	7.06497e-05	3.3093e-06	4.30876e-05	0.000951835	0.00124374	0.00459906	0.000697911
1779	0.00870835	0.000858191	0.000174949	0.00183322	0.00347854	5.15149e-05	0.000848895	0.000808984	0.000328523	0.000182098	3.0515e-05	0.000112925
1749	0.00868717	0.000913082	0.000165361	0.00103385	0.00357874	0.000129587	0.00115973	0.000944889	0.000401741	0.000209389	2.21224e-05	0.000128689
2067	0.00867613	0.000472679	0.000114851	0.00182184	0.00271059	0.00241364	0.000737683	0.000162305	9.74089e-05	5.74488e-05	3.62322e-05	5.14533e-05
1496	0.00867535	0.00140403	0.000303136	4.44386e-05	9.90618e-05	0.00339786	0.00289732	9.10366e-05	0.000234239	0.000109633	3.04057e-07	9.42861e-05
1762	0.00866956	0.000509122	0.000355698	8.61635e-05	0.000161368	0.000107498	5.79435e-05	0.000556259	0.000677395	0.002811	0.00253596	0.000811157
1154	0.00866536	0.00088881	0.00124482	1.59351e-05	6.21127e-05	0.000157265	9.7921e-05	0.00106586	0.00233386	0.00123136	0.00019681	0.0013706
1343	0.008654	0.000273111	0.000284458	4.1399e-05	0.000140766	0.000191165	5.24634e-05	0.00107637	0.00137058	0.00310804	0.000817428	0.00129822
1011	0.00864561	0.00143494	0.00173493	9.02884e-05	0.000174022	4.36883e-05	4.12406e-06	0.000395371	0.00200551	5.36194e-05	0.000437709	0.00227141
1067	0.00863647	0.000886948	0.00164675	1.35873e-05	8.31973e-07	9.4123e-05	4.66093e-05	0.00115598	0.0020127	2.96213e-05	0.000794482	0.00195484
1220	0.00863426	0.000969474	0.0007713	7.48627e-05	0.000118821	0.000339672	0.000160538	0.00292635	0.000205765	0.00131738	0.00163561	0.000114491
1546	0.00859871	0.000607837	0.00121317	0.000124502	0.000127033	2.51316e-05	2.98293e-05	0.000199355	0.000882099	0.00103049	0.00253201	0.00182726
2205	0.00859087	0.000404575	0.000265864	6.52046e-05	0.000227313	0.000230723	7.91017e-05	0.0015588	0.000364734	0.000428271	0.00426127	0.000705021
2095	0.00858344	0.000217438	0.000143485	0.000409501	0.00228858	0.000589585	0.00182376	0.0001572	0.000669693	0.000716109	0.00151089	5.72042e-05
1919	0.00858142	0.000478117	0.000540952	1.05239e-05	0.000142619	0.000248522	9.66964e-05	0.00209311	0.00156187	0.00111271	0.00122927	0.00106704
1173	0.0085694	0.000692556	0.000832444	3.36294e-05	0.000140229	0.000238296	0.000106311	0.00154672	0.00205158	0.00079733	0.00070482	0.00142548
3091	0.00855554	0.000443272	6.91881e-06	0.00334621	0.00146906	4.34957e-05	0.00181761	0.000737489	0.000400879	0.000156972	2.90232e-05	0.000104613
3165	0.00855554	0.000443272	6.91881e-06	0.00334621	0.00146906	4.34957e-05	0.00181761	0.000737489	0.000400879	0.000156972	2.90232e-05	0.000104613
3203	0.00855554	0.000443272	6.91881e-06	0.00334621	0.00146906	4.34957e-05	0.00181761	0.000737489	0.000400879	0.000156972	2.90232e-05	0.000104613
3217	0.00855554	0.000443272	6.91881e-06	0.00334621	0.00146906	4.34957e-05	0.00181761	0.000737489	0.000400879	0.000156972	2.90232e-05	0.000104613
3272	0.00855554	0.000443272	6.91881e-06	0.00334621	0.00146906	4.34957e-05	0.00181761	0.000737489	0.000400879	0.000156972	2.90232e-05	0.000104613
1673	0.00855372	0.00024979	0.00038523	4.47334e-05	0.00012973	0.000167476	4.51404e-05	0.00087718	0.00155626	0.00275561	0.00111264	0.00122993
2221	0.00855372	0.00024979	0.00038523	4.47334e-05	0.00012973	0.000167476	4.51404e-05	0.00087718	0.00155626	0.00275561	0.00111264	0.00122993
2594	0.00855372	0.00024979	0.00038523	4.47334e-05	0.00012973	0.000167476	4.51404e-05	0.00087718	0.00155626	0.00275561	0.00111264	0.00122993
2013	0.00854241	0.00101339	0.000237565	0.000243968	0.00227034	0.000875384	0.00348682	0.000122506	5.8643e-05	0.000164732	5.79292e-06	6.32767e-05
2153	0.00854166	0.0005508	0.0010856	3.0665e-05	0.000179432	0.000189651	7.94623e-05	0.00137977	0.000490794	0.000795043	0.00210379	0.00165665
2021	0.00853934	0.000391868	0.000191174	4.55286e-05	9.70997e-05	5.28812e-05	1.75103e-05	0.000350499	0.00168226	0.00194908	0.00364388	0.000117559
2163	0.00853917	0.000681399	0.000182375	5.85726e-05	0.00320047	0.000826301	0.00324426	0.000246923	9.97118e-06	5.18842e-05	2.53785e-05	1.16432e-05
1737	0.00853361	0.00061286	0.000872753	5.79366e-05	0.000184345	0.00015774	5.92894e-05	0.000815272	0.00122451	0.000261594	0.00283698	0.00145033
1816	0.00852868	0.000528744	4.25173e-05	1.62033e-05	6.47774e-05	0.000155348	0.000103831	0.00120952	0.00166816	0.00200778	0.00218957	0.000542226
1150	0.00852168	0.000418889	0.00162394	0.000115046	5.90525e-05	6.6124e-05	2.48511e-05	0.000936994	0.00131572	0.00245742	0.000738213	0.000765433
2913	0.00851341	0.000480866	0.000100761	0.000584097	0.000962555	0.0012709	0.00449124	0.000430812	4.43622e-05	0.000113435	5.60477e-06	2.87715e-05
3064	0.00851341	0.000480866	0.000100761	0.000584097	0.000962555	0.0012709	0.00449124	0.000430812	4.43622e-05	0.000113435	5.60477e-06	2.87715e-05
1976	0.00851066	0.000722183	0.000161277	0.00216543	0.00250378	0.00147134	0.000172941	0.000777643	0.00026851	0.000164007	2.51341e-05	7.84132e-05
911	0.00848894	0.000972719	7.80012e-05	0.000150261	0.000436055	5.65297e-05	0.000315907	0.000483348	0.00129838	0.00101876	0.00325076	0.000428235
1345	0.00848077	0.000666938	0.000395767	3.2332e-05	7.21747e-05	0.000195801	9.90662e-05	0.00192513	0.00157826	0.000533328	0.00275774	0.000224233
2234	0.00847559	0.000374033	0.000790965	0.000150768	0.000345861	0.000354823	0.000136344	0.00215934	0.000648481	0.00041991	0.00181443	0.00128063
2507	0.00844476	0.000190861	0.000469857	0.000468011	0.001477	0.000511532	0.00123914	0.000668188	0.00140984	0.00110132	0.000859554	4.94675e-05
2404	0.00844432	0.000523268	0.000620442	7.6679e-05	0.000141163	9.32983e-05	1.07856e-05	6.67617e-05	0.00298054	0.00220028	0.00158862	0.000142482
2247	0.00844365	6.2059e-06	6.77278e-05	0.000802089	0.00111849	0.00105277	0.000335773	0.000211054	0.00121386	0.00155703	0.00184086	0.000237794
1561	0.00844063	0.000638927	0.00128277	0.000109865	2.01255e-05	0.000140125	0.000114118	0.00159177	4.59711e-05	0.00235167	0.000386496	0.00175879
920	0.00843831	0.000418085	0.000450517	9.99632e-05	0.00020829	0.00017122	7.54313e-05	0.00091505	0.00113425	0.00177498	0.00280843	0.000382085
955	0.0084331	0.00104101	0.0011486	0.000237879	0.000465852	0.000381696	0.000127801	0.00205567	0.000555039	0.000797138	0.000605378	0.00101703
2134	0.00840838	0.000384647	0.00134878	0.000134427	0.000204612	0.000153294	3.24088e-05	0.000751854	0.000483366	0.000748471	0.00213661	0.00202991
1504	0.00839816	0.00141651	0.000283319	0.00129659	0.00294287	0.000160544	0.00055841	0.000843486	0.000425079	0.000288889	2.57084e-05	0.000156754
1041	0.00839418	0.000555858	0.000752114	4.65437e-06	5.53326e-05	0.000124017	4.98346e-05	0.00109393	0.000506242	0.000763426	0.00379292	0.000695858
1458	0.0083912	0.00059375	0.000706453	1.85769e-06	2.56464e-06	3.30063e-05	1.18575e-05	5.29257e-06	0.00233712	0.00143493	0.00228265	0.000981731
2799	0.00838657	0.000331507	0.000182806	3.26438e-05	0.000158796	0.00023956	0.000136564	0.001386	0.00385821	0.00168606	7.25677e-05	0.000301861
1156	0.00838579	0.0010527	0.00155535	2.73463e-06	8.02302e-05	0.000213903	0.000114892	0.00184898	8.35998e-05	0.000872649	0.000758198	0.00180256
2043	0.00838032	0.000527571	0.000105264	0.00102247	0.00281078	0.00223254	0.00104851	0.00029821	0.000170627	8.47398e-05	2.78395e-05	5.17712e-05
1299	0.00837424	0.000680576	0.00106834	4.08026e-05	0.000148459	0.000117707	4.91247e-05	0.000655672	0.000581971	0.000945177	0.0022693	0.00181711
1276	0.00837058	0.000645913	0.00103399	4.02981e-05	0.000118157	0.000190919	9.16652e-05	0.00114834	0.00242294	9.2469e-05	0.00129524	0.00129065
1825	0.00836735	0.000769536	0.000176332	0.00250246	0.00318473	6.0214e-05	0.000485374	0.000661486	0.000248348	0.000150704	3.63197e-05	9.18458e-05
1551	0.00835827	0.000203147	0.000586774	5.14021e-05	0.000107659	0.0001201	3.04943e-05	0.000478798	0.00192761	0.00205075	0.00170306	0.00109847
1711	0.00835827	0.000203147	0.000586774	5.14021e-05	0.000107659	0.0001201	3.04943e-05	0.000478798	0.00192761	0.00205075	0.00170306	0.00109847
1921	0.00835827	0.000203147	0.000586774	5.14021e-05	0.000107659	0.0001201	3.04943e-05	0.000478798	0.00192761	0.00205075	0.00170306	0.00109847
1941	0.00835827	0.000203147	0.000586774	5.14021e-05	0.000107659	0.0001201	3.04943e-05	0.000478798	0.00192761	0.00205075	0.00170306	0.00109847
2006	0.00835827	0.000203147	0.000586774	5.14021e-05	0.000107659	0.0001201	3.04943e-05	0.000478798	0.00192761	0.00205075	0.00170306	0.00109847
2011	0.00835827	0.000203147	0.000586774	5.14021e-05	0.000107659	0.0001201	3.04943e-05	0.000478798	0.00192761	0.00205075	0.00170306	0.00109847
2171	0.00835827	0.000203147	0.000586774	5.14021e-05	0.000107659	0.0001201	3.04943e-05	0.000478798	0.00192761	0.00205075	0.00170306	0.00109847
2204	0.00835827	0.000203147	0.000586774	5.14021e-05	0.000107659	0.0001201	3.04943e-05	0.000478798	0.00192761	0.00205075	0.00170306	0.00109847
2405	0.00835827	0.000203147	0.000586774	5.14021e-05	0.000107659	0.0001201	3.04943e-05	0.000478798	0.00192761	0.00205075	0.00170306	0.00109847
2482	0.00835827	0.000203147	0.000586774	5.14021e-05	0.000107659	0.0001201	3.04943e-05	0.000478798	0.00192761	0.00205075	0.00170306	0.00109847
2514	0.00835827	0.000203147	0.000586774	5.14021e-05	0.000107659	0.0001201	3.04943e-05	0.000478798	0.00192761	0.00205075	0.00170306	0.00109847
2542	0.00835827	0.000203147	0.000586774	5.14021e-05	0.000107659	0.0001201	3.04943e-05	0.000478798	0.00192761	0.00205075	0.00170306	0.00109847
2550	0.00835827	0.000203147	0.000586774	5.14021e-05	0.000107659	0.0001201	3.04943e-05	0.000478798	0.00192761	0.00205075	0.00170306	0.00109847
2561	0.00835827	0.000203147	0.000586774	5.14021e-05	0.000107659	0.0001201	3.04943e-05	0.000478798	0.00192761	0.00205075	0.00170306	0.00109847
2663	0.00835827	0.000203147	0.000586774	5.14021e-05	0.000107659	0.0001201	3.04943e-05	0.000478798	0.00192761	0.00205075	0.00170306	0.00109847
2961	0.00835827	0.000203147	0.000586774	5.14021e-05	0.000107659	0.0001201	3.04943e-05	0.000478798	0.00192761	0.00205075	0.00170306	0.00109847
3053	0.00835827	0.000203147	0.000586774	5.14021e-05	0.000107659	0.0001201	3.04943e-05	0.000478798	0.00192761	0.00205075	0.00170306	0.00109847
3107	0.00835827	0.000203147	0.000586774	5.14021e-05	0.000107659	0.0001201	3.04943e-05	0.000478798	0.00192761	0.00205075	0.00170306	0.00109847
3284	0.00835827	0.000203147	0.000586774	5.14021e-05	0.000107659	0.0001201	3.04943e-05	0.000478798	0.00192761	0.00205075	0.00170306	0.00109847
3310	0.00835827	0.000203147	0.000586774	5.14021e-05	0.000107659	0.0001201	3.04943e-05	0.000478798	0.00192761	0.00205075	0.00170306	0.00109847
3403	0.00835827	0.000203147	0.000586774	5.14021e-05	0.000107659	0.0001201	3.04943e-05	0.000478798	0.00192761	0.00205075	0.00170306	0.00109847
3564	0.00835827	0.000203147	0.000586774	5.14021e-05	0.000107659	0.0001201	3.04943e-05	0.000478798	0.00192761	0.00205075	0.00170306	0.00109847
3636	0.00835827	0.000203147	0.000586774	5.14021e-05	0.000107659	0.0001201	3.04943e-05	0.000478798	0.00192761	0.00205075	0.00170306	0.00109847
3663	0.00835827	0.000203147	0.000586774	5.14021e-05	0.000107659	0.0001201	3.04943e-05	0.000478798	0.00192761	0.00205075	0.00170306	0.00109847
3902	0.00835827	0.000203147	0.000586774	5.14021e-05	0.000107659	0.0001201	3.04943e-05	0.000478798	0.00192761	0.00205075	0.00170306	0.00109847
4026	0.00835827	0.000203147	0.000586774	5.14021e-05	0.000107659	0.0001201	3.04943e-05	0.000478798	0.00192761	0.00205075	0.00170306	0.00109847
4072	0.00835827	0.000203147	0.000586774	5.14021e-05	0.000107659	0.0001201	3.04943e-05	0.000478798	0.00192761	0.00205075	0.00170306	0.00109847
4361	0.00835827	0.000203147	0.000586774	5.14021e-05	0.000107659	0.0001201	3.04943e-05	0.000478798	0.00192761	0.00205075	0.00170306	0.00109847
4375	0.00835827	0.000203147	0.000586774	5.14021e-05	0.000107659	0.0001201	3.04943e-05	0.000478798	0.00192761	0.00205075	0.00170306	0.00109847
4412	0.00835827	0.000203147	0.000586774	5.14021e-05	0.000107659	0.0001201	3.04943e-05	0.000478798	0.00192761	0.00205075	0.00170306	0.00109847
4546	0.00835827	0.000203147	0.000586774	5.14021e-05	0.000107659	0.0001201	3.04943e-05	0.000478798	0.00192761	0.00205075	0.00170306	0.00109847
4633	0.00835827	0.000203147	0.000586774	5.14021e-05	0.000107659	0.0001201	3.04943e-05	0.000478798	0.00192761	0.00205075	0.00170306	0.00109847
4667	0.00835827	0.000203147	0.000586774	5.14021e-05	0.000107659	0.0001201	3.04943e-05	0.000478798	0.00192761	0.00205075	0.00170306	0.00109847
4701	0.00835827	0.000203147	0.000586774	5.14021e-05	0.000107659	0.0001201	3.04943e-05	0.000478798	0.00192761	0.00205075	0.00170306	0.00109847
4798	0.00835827	0.000203147	0.000586774	5.14021e-05	0.000107659	0.0001201	3.04943e-05	0.000478798	0.00192761	0.00205075	0.00170306	0.00109847
2685	0.00834614	0.000514629	0.000108964	0.000453965	0.000768942	0.0014433	0.00443855	0.000419219	3.74044e-05	0.000117538	8.19278e-06	3.54306e-05
2755	0.00834614	0.000514629	0.000108964	0.000453965	0.000768942	0.0014433	0.00443855	0.000419219	3.74044e-05	0.000117538	8.19278e-06	3.54306e-05
1659	0.0083295	0.000266559	0.00109292	6.89902e-05	1.77913e-06	9.60347e-05	2.35268e-05	0.00103231	0.00162937	0.00284387	0.00125135	2.27712e-05
1645	0.00831594	0.000442252	1.2761e-05	1.21557e-05	7.20948e-05	0.000141465	9.807e-05	0.000711106	0.00382725	0.00169185	0.00129393	1.30048e-05
2768	0.00829821	0.000326245	0.00020492	9.15685e-05	0.000162328	0.00013781	3.87317e-05	0.00047099	0.00169072	0.0010606	0.00307049	0.00104381
1942	0.00829047	0.000309602	0.000670288	4.45988e-05	0.000127596	0.000168355	5.35089e-05	0.00100371	0.00104052	0.00184845	0.00183276	0.00119108
948	0.00828464	0.000901759	0.000966891	9.19967e-05	8.2935e-05	0.000299639	0.000150373	0.00276675	0.000848302	0.000633798	0.00106792	0.00047427
2117	0.00827207	0.000332235	0.000510134	6.14642e-05	0.000260105	0.000294284	0.000115483	0.00202469	9.28712e-05	1.73967e-05	0.00366407	0.000899339
2261	0.00827207	0.000332235	0.000510134	6.14642e-05	0.000260105	0.000294284	0.000115483	0.00202469	9.28712e-05	1.73967e-05	0.00366407	0.000899339
2526	0.00827207	0.000332235	0.000510134	6.14642e-05	0.000260105	0.000294284	0.000115483	0.00202469	9.28712e-05	1.73967e-05	0.00366407	0.000899339
2548	0.00827207	0.000332235	0.000510134	6.14642e-05	0.000260105	0.000294284	0.000115483	0.00202469	9.28712e-05	1.73967e-05	0.00366407	0.000899339
2966	0.00827207	0.000332235	0.000510134	6.14642e-05	0.000260105	0.000294284	0.000115483	0.00202469	9.28712e-05	1.73967e-05	0.00366407	0.000899339
3082	0.00827207	0.000332235	0.000510134	6.14642e-05	0.000260105	0.000294284	0.000115483	0.00202469	9.28712e-05	1.73967e-05	0.00366407	0.000899339
3257	0.00827207	0.000332235	0.000510134	6.14642e-05	0.000260105	0.000294284	0.000115483	0.00202469	9.28712e-05	1.73967e-05	0.00366407	0.000899339
3537	0.00827207	0.000332235	0.000510134	6.14642e-05	0.000260105	0.000294284	0.000115483	0.00202469	9.28712e-05	1.73967e-05	0.00366407	0.000899339
3764	0.00827207	0.000332235	0.000510134	6.14642e-05	0.000260105	0.000294284	0.000115483	0.00202469	9.28712e-05	1.73967e-05	0.00366407	0.000899339
3911	0.00827207	0.000332235	0.000510134	6.14642e-05	0.000260105	0.000294284	0.000115483	0.00202469	9.28712e-05	1.73967e-05	0.00366407	0.000899339
3961	0.00827207	0.000332235	0.000510134	6.14642e-05	0.000260105	0.000294284	0.000115483	0.00202469	9.28712e-05	1.73967e-05	0.00366407	0.000899339
4122	0.00827207	0.000332235	0.000510134	6.14642e-05	0.000260105	0.000294284	0.000115483	0.00202469	9.28712e-05	1.73967e-05	0.00366407	0.000899339
4151	0.00827207	0.000332235	0.000510134	6.14642e-05	0.000260105	0.000294284	0.000115483	0.00202469	9.28712e-05	1.73967e-05	0.00366407	0.000899339
4191	0.00827207	0.000332235	0.000510134	6.14642e-05	0.000260105	0.000294284	0.000115483	0.00202469	9.28712e-05	1.73967e-05	0.00366407	0.000899339
4215	0.00827207	0.000332235	0.000510134	6.14642e-05	0.000260105	0.000294284	0.000115483	0.00202469	9.28712e-05	1.73967e-05	0.00366407	0.000899339
4233	0.00827207	0.000332235	0.000510134	6.14642e-05	0.000260105	0.000294284	0.000115483	0.00202469	9.28712e-05	1.73967e-05	0.00366407	0.000899339
4271	0.00827207	0.000332235	0.000510134	6.14642e-05	0.000260105	0.000294284	0.000115483	0.00202469	9.28712e-05	1.73967e-05	0.00366407	0.000899339
4353	0.00827207	0.000332235	0.000510134	6.14642e-05	0.000260105	0.000294284	0.000115483	0.00202469	9.28712e-05	1.73967e-05	0.00366407	0.000899339
4409	0.00827207	0.000332235	0.000510134	6.14642e-05	0.000260105	0.000294284	0.000115483	0.00202469	9.28712e-05	1.73967e-05	0.00366407	0.000899339
4436	0.00827207	0.000332235	0.000510134	6.14642e-05	0.000260105	0.000294284	0.000115483	0.00202469	9.28712e-05	1.73967e-05	0.00366407	0.000899339
4437	0.00827207	0.000332235	0.000510134	6.14642e-05	0.000260105	0.000294284	0.000115483	0.00202469	9.28712e-05	1.73967e-05	0.00366407	0.000899339
4438	0.00827207	0.000332235	0.000510134	6.14642e-05	0.000260105	0.000294284	0.000115483	0.00202469	9.28712e-05	1.73967e-05	0.00366407	0.000899339
4440	0.00827207	0.000332235	0.000510134	6.14642e-05	0.000260105	0.000294284	0.000115483	0.00202469	9.28712e-05	1.73967e-05	0.00366407	0.000899339
4557	0.00827207	0.000332235	0.000510134	6.14642e-05	0.000260105	0.000294284	0.000115483	0.00202469	9.28712e-05	1.73967e-05	0.00366407	0.000899339
4577	0.00827207	0.000332235	0.000510134	6.14642e-05	0.000260105	0.000294284	0.000115483	0.00202469	9.28712e-05	1.73967e-05	0.00366407	0.000899339
4654	0.00827207	0.000332235	0.000510134	6.14642e-05	0.000260105	0.000294284	0.000115483	0.00202469	9.28712e-05	1.73967e-05	0.00366407	0.000899339
4889	0.00827207	0.000332235	0.000510134	6.14642e-05	0.000260105	0.000294284	0.000115483	0.00202469	9.28712e-05	1.73967e-05	0.00366407	0.000899339
1784	0.0082688	0.00041778	0.000833939	0.000106337	0.000201564	0.00016542	2.14332e-05	0.000997218	0.001611	0.00224686	9.33516e-05	0.0015739
1743	0.00825439	0.000566218	0.0010743	5.12679e-05	0.000206417	0.000205117	7.39355e-05	0.00121365	0.000853152	0.000443267	0.00224656	0.0013205
686	0.00824174	0.000464173	0.000317958	5.50912e-06	0.000127857	0.000233355	0.000144416	0.00193685	0.000468161	0.00327051	0.000936466	0.000336479
1316	0.00823734	0.000821101	0.000372637	3.53021e-05	3.40876e-05	5.33535e-05	9.97812e-06	0.000315766	0.00137777	0.00319128	0.000414763	0.0016113
722	0.00823093	0.00158683	0.000264537	0.000176118	0.000227033	2.92633e-05	5.68381e-05	0.000787536	0.00116082	0.0025128	0.00123546	0.000193695
2401	0.0082193	0.000312307	0.00110451	0.000130687	0.000237403	0.000216855	6.87906e-05	0.00121775	2.576e-05	0.000337596	0.0027338	0.00183385
1669	0.00821889	6.93322e-05	7.32996e-05	0.000159092	0.00107113	0.000665169	0.00166986	0.0012351	0.000564537	0.00108928	0.00148376	0.000138344
1437	0.0082155	0.000452548	0.00113963	4.09953e-05	0.000134362	0.000193801	7.75691e-05	0.00145595	0.000176616	0.000386569	0.00297779	0.00117966
1689	0.0082155	0.000452548	0.00113963	4.09953e-05	0.000134362	0.000193801	7.75691e-05	0.00145595	0.000176616	0.000386569	0.00297779	0.00117966
1801	0.00821107	0.000426323	0.00106638	8.98843e-05	6.67249e-05	3.78132e-05	1.4091e-05	0.00062412	0.00101705	0.00207477	0.00277469	1.92352e-05
1738	0.00819194	0.000286281	0.00077106	4.79331e-05	0.00011656	0.000144667	4.61859e-05	0.000804516	0.0012262	0.00149602	0.00212797	0.00112454
1858	0.00819194	0.000286281	0.00077106	4.79331e-05	0.00011656	0.000144667	4.61859e-05	0.000804516	0.0012262	0.00149602	0.00212797	0.00112454
2184	0.00819194	0.000286281	0.00077106	4.79331e-05	0.00011656	0.000144667	4.61859e-05	0.000804516	0.0012262	0.00149602	0.00212797	0.00112454
2356	0.00819194	0.000286281	0.00077106	4.79331e-05	0.00011656	0.000144667	4.61859e-05	0.000804516	0.0012262	0.00149602	0.00212797	0.00112454
3826	0.00819194	0.000286281	0.00077106	4.79331e-05	0.00011656	0.000144667	4.61859e-05	0.000804516	0.0012262	0.00149602	0.00212797	0.00112454
1532	0.00818138	0.00143867	0.00034451	0.00173093	0.000458253	0.00109696	0.00264533	3.08372e-05	0.000126983	0.0002023	2.08958e-05	8.57203e-05
1129	0.00817541	0.000485153	0.000594263	5.8866e-05	5.29568e-05	4.18723e-05	4.68024e-05	0.000446265	0.000939546	0.00053936	0.00482472	0.000145603
1511	0.00815547	5.74364e-06	0.000611608	0.000305828	0.000496207	0.000653478	0.00226379	0.000140291	0.0012763	0.00130465	8.87875e-05	0.00100879
1410	0.00814781	0.000647827	0.00106247	2.03506e-05	1.18345e-05	5.20723e-05	1.57434e-05	8.02148e-05	0.00226443	0.00175713	0.000344254	0.00189148
2284	0.0081351	0.000651326	7.73954e-05	0.00198989	0.000996716	0.000882542	0.00245051	0.000528795	0.000323948	0.00011928	1.82049e-05	9.6488e-05
1854	0.00812854	0.000838959	0.000128845	0.000360001	0.00313788	0.00141261	0.000872656	0.00067234	0.000364621	0.000192048	1.37428e-05	0.000134839
1853	0.00809395	0.000660595	0.000165055	0.00183552	0.00191484	0.00277728	0.000512912	1.87901e-05	7.36249e-05	6.12131e-05	3.36074e-05	4.05187e-05
1424	0.00808418	0.000295401	0.000664616	2.72154e-05	0.000107907	0.000230259	9.60115e-05	0.00198675	0.00135787	0.00114898	0.00194355	0.000225611
2072	0.00807935	0.000812984	0.000127511	0.00182335	4.37301e-05	0.00111027	0.00323616	0.000421225	0.000299363	9.65672e-05	2.35432e-05	8.46501e-05
1342	0.00806474	0.000653254	0.00055081	1.56065e-05	0.000157977	0.000312945	0.000142243	0.00223855	0.00189804	0.00134512	0.000561086	0.000189111
2024	0.00806143	0.000611824	0.00014062	0.0011394	0.00164847	0.00253188	0.00166601	8.78806e-05	5.43545e-05	0.000101856	3.12705e-05	4.78629e-05
1841	0.00805864	0.000850078	0.000203189	0.00220184	0.00135718	0.00141602	0.000905904	0.00065848	0.000236967	0.000137191	1.72078e-05	7.4581e-05
2082	0.00805142	0.000438916	0.000106647	0.00169171	0.00251697	0.00224124	0.000684991	0.000150712	9.04511e-05	5.33453e-05	3.36441e-05	4.2793e-05
[truncated: 10,795 more rows]
