# Supplementary material for: Pycnoscelus surinamensis cockroach gut microbiota respond consistently to a fungal diet without mirroring those of fungus-farming termites
Source: PLoS One. 2017 Oct 3;12(10):e0185745. doi: 10.1371/journal.pone.0185745 (PMC5626473; doi:10.1371/journal.pone.0185745)
Supplement: S7 Table — The heatmap scale is the percentage of reads assigned to a given taxon out of the total number of the high-quality filtered and classified reads for the treatment sample. (XLSX) [file pone.0185745.s007.xlsx]

## Sheet: S7 Table
S7 Table. Heatmap of abundances of the 20 bacteria that, based on loading values from the PCoA (Table S6), contribute the most to the pattern observed in the PCoA in Figure 4b: the dataset including gut samples from cockroaches fed only on 0% and 100% fungal biomass and including five samples from Odontotermes sp. The heatmap scale is the percentage of reads assigned to a given taxon out of the t…
OTU	Phylum	Family	Genus	Odontotermes .sp127	Odontotermes .sp128	Odontotermes .sp129	Odontotermes .sp130	Odontotermes .sp143	T 0% fungus Repl. 1	T 0% fungus Repl. 2	T 0% fungus Repl. 3	T 100% fungus Repl. 1	T 100% fungus Repl. 2	T 100% fungus Repl. 3
2	Planctomycetes	Planctomycetaceae	Termite_cockroach_cluster_1	0	0	0	0	0	6.8237	7.76675	7.35332	0.223457	0.295909	0.40742
3	Synergistetes	Synergistaceae	Candidatus_Tammella	0	0	0	0	0	2.8609	3.72208	3.29367	1.49173	1.32666	2.07065
9	Proteobacteria	Insect_cluster_II	unclassified	0	0	0	0	0	4.38233	2.94665	2.92601	3.10424	0.811284	2.39659
46	Firmicutes	unclassified	unclassified	0	0.0773732	0.0669195	0.0203252	0.19406	0.262839	0.124069	2.67579	0.163063	0.219466	0.124623
7	Bacteroidetes	Porphyromonadaceae_Gut_group	Termite_cluster_I	0	0	0	0	0	1.72867	1.55707	3.03324	1.00254	1.89628	2.37262
10	Bacteroidetes	Rikenellaceae	Alistipes_II	1.63036	4.11529	4.35534	5.2381	5.98211	0	0	0	0	0	0
39	Bacteroidetes	Porphyromonadaceae_1	Dysgonomonas	1.47385	2.93051	1.97412	2.52613	0.0928113	0	0	0	0	0	0
166	Firmicutes	Lachnospiraceae	Termite_cluster_2	0	0	3.25675	0.310685	0	0	0	0	0	0	0
96	Bacteroidetes	Rikenellaceae	Alistipes_II	3.55419	1.37821	0	0.97561	0	0	0	0	0	0	0
75	Spirochaetes	Spirochaetaceae_Treponema_I	unclassified	0.828225	0.662508	2.59313	1.75958	0.0590618	0	0	0	0	0	0
4	Firmicutes	Lachnospiraceae	unclassified	0	0	0	0	0	0.692479	0.930521	3.48261	2.07151	2.43878	1.57216
11	Proteobacteria	unclassified	unclassified	0	0	0	0	0	1.33441	1.22829	1.14385	2.16814	1.02582	2.58831
6	Proteobacteria	Desulfovibrionaceae	Gut_cluster_3	0	0	0	0	0	1.48605	1.30273	1.71067	2.13794	2.59167	2.12338
32	Bacteroidetes	Porphyromonadaceae_3	unclassified	0	0	0	0	0	0.257784	0.28536	0.199152	0.525426	2.39686	0.321143
34	Bacteroidetes	Porphyromonadaceae_Cluster_V	Mixed_gut_cluster	0	0	0	0	0	0.0960372	0.117866	0.0204259	1.52192	1.22556	0.148588
72	Firmicutes	Ruminococcaceae	Termite_cockroach_cluster	0	0	0	0	0	0.00505459	0.0558313	0	0.507308	0.483318	1.96041
97	Actinobacteria	Cellulomonadaceae	unclassified	0	0	0	0	0	0.0151638	0.0248139	0.0255323	0.374441	0.651	1.94603
17	Bacteroidetes	Porphyromonadaceae_3	unclassified	0	0	0	0	0	0.18702	0.645161	0.194046	1.00254	2.22425	0.949049
1	Firmicutes	Lactobacillaceae	unclassified	0	0	0	0	0	1.14234	6.04218	2.57877	6.67351	2.90237	3.66678
8	Firmicutes	Leuconostocaceae	Weissella_1	0	0	0	0	0	0.748079	1.45782	0.311495	4.28192	3.23774	1.0545
			Abundance in community (%)	7.48663	9.16389	12.2463	10.8304	6.32805	22.0228	28.2072	28.9486	27.2497	23.727	23.7022
			Scale	1	2	3	4	5	6	7	8
