# Supplementary material for: Pycnoscelus surinamensis cockroach gut microbiota respond consistently to a fungal diet without mirroring those of fungus-farming termites
Source: PLoS One. 2017 Oct 3;12(10):e0185745. doi: 10.1371/journal.pone.0185745 (PMC5626473; doi:10.1371/journal.pone.0185745)
Supplement: S8 Table — Loading values were calculated via Principal Component analysis (PCA) of relative abundance data. The total contribution of each OTU to the pattern observed in the PCoA is calculated via the sum of loading values across all 7 principal components. OTUs are ordered according to their total contribution. (XLSX) [file pone.0185745.s008.xlsx]

## Sheet: S8 Table
S8 Table. Loading values of OTUs that contribute to the pattern from a PCoA including gut samples from cockroaches fed on 0% and 100% fungal diets. Loading values were calculated via Principal Component analysis (PCA) of relative abundance data. The total contribution of each OTU to the pattern observed in the PCoA is calculated via the sum of loading values across all 7 principal components. OTU…
OTU	Contribution	PC1	PC2	PC3	PC4	PC5	PC6	PC7
2	1.90409	0.247225	0.178767	0.109455	0.147027	0.165361	0.188411	0.867843
1	1.87563	0.00785381	0.663795	0.517046	0.200966	0.175132	0.157338	0.153495
4	1.52599	0.820738	0.0560001	0.10455	0.115442	0.0960964	0.17091	0.162257
3	1.3075	0.0934629	0.222754	0.360886	0.347859	0.129752	0.0168836	0.135902
11	1.28253	0.215266	0.172788	0.0980331	0.277705	0.0393094	0.463188	0.0162388
5	1.25953	0.0246264	0.179568	0.317845	0.311202	0.0542599	0.192453	0.179579
16	1.1111	0.0121011	0.0913163	0.232824	0.0712653	0.335992	0.261091	0.106507
10	1.06187	0.109173	0.28806	0.101179	0.00523853	0.425109	0.0388955	0.0942144
7	1.02674	0.0503423	0.13091	0.202907	0.310017	0.0668851	0.252502	0.0131751
14	0.907034	0.000715702	0.11783	0.0912822	0.23674	0.2827	0.0766969	0.10107
9	0.901439	0.103403	0.0875855	0.259353	0.0435234	0.152193	0.098732	0.156649
85	0.873102	0.0777321	0.0616086	0.143813	0.177606	0.178492	0.141196	0.0926532
20	0.750622	0.0755952	0.100532	0.112248	0.0531029	0.168043	0.218075	0.0230261
56	0.648088	0.115696	0.127035	0.084261	0.135711	0.132616	0.0318007	0.0209686
6	0.633107	0.0115914	0.16865	0.118244	0.11535	0.136857	0.0292207	0.0531942
8	0.607347	0.00742621	0.129166	0.0114323	0.135288	0.124252	0.197786	0.00199671
12	0.601186	0.0489079	0.125734	0.0873757	0.0660127	0.143915	0.099032	0.0302087
31	0.595503	0.0700767	0.00610805	0.0493715	0.132883	0.131196	0.174357	0.0315108
15	0.591446	0.0974166	0.135216	0.099419	0.0874333	0.0690496	0.0766706	0.0262405
26	0.587405	0.0230848	0.0880614	0.0848184	0.120627	0.137175	0.0659196	0.0677186
13	0.552099	0.121994	0.0178556	0.00521603	0.149924	0.110973	0.0949295	0.0512066
23	0.488099	0.0318203	0.0643154	0.161208	0.0175024	0.0966524	0.0614279	0.0551725
18	0.479665	0.0211629	0.0896629	0.0885717	0.0243735	0.113544	0.0920574	0.0502926
156	0.474907	0.0486118	0.0414912	0.0711956	0.100868	0.127345	0.0414747	0.043921
44	0.460755	0.056866	0.0848954	0.0201558	0.0089896	0.166366	0.0730058	0.0504765
24	0.451679	0.0210152	0.0255345	0.0829349	0.104414	0.065982	0.0950291	0.0567698
84	0.402563	0.0787314	0.100406	0.00276964	0.0149073	0.0652438	0.104692	0.035813
21	0.401437	0.04271	0.0701689	0.0162482	0.0801828	0.0572969	0.116492	0.0183382
103	0.395669	0.0260565	0.026518	0.066121	0.0163238	0.12753	0.111431	0.0216888
46	0.38788	0.0497478	0.012805	0.0723025	0.102724	0.0145484	0.0834298	0.0523221
19	0.386287	0.100511	0.0174248	0.0369819	0.105782	0.00967138	0.0503807	0.0655357
32	0.367572	0.00526196	0.0794729	0.0632459	0.0594565	0.102103	0.0366624	0.0213696
48	0.366793	0.058656	0.00853137	0.0138109	0.0965286	0.098935	0.0638625	0.0264686
17	0.352114	0.0163628	0.0989351	0.0165658	0.114371	0.0480486	0.0272342	0.0305964
33	0.339151	0.0595742	0.101656	0.0520324	0.0025684	0.0632463	0.0562101	0.00386338
58	0.33702	0.0518531	0.00260251	0.00885826	0.104009	0.0497137	0.102065	0.0179185
42	0.335074	0.0367709	0.0512262	0.0392275	0.0420769	0.0691357	0.0746731	0.0219634
25	0.330913	0.0385271	0.0272231	0.0156922	0.0691331	0.0404145	0.114499	0.0254238
69	0.319213	0.00898146	0.0396813	0.109999	0.00620365	0.0950952	0.00980606	0.0494466
27	0.31721	0.0527223	0.0237438	0.0386532	0.157612	0.0107061	0.00814373	0.0256289
53	0.300759	0.00233178	0.0926035	0.0824048	0.0169089	0.0229433	0.0612503	0.0223166
59	0.283968	0.020211	0.0235914	0.0469169	0.10208	0.0165503	0.0700941	0.00452434
36	0.281606	0.0284041	0.0392795	0.0674925	0.0457204	0.0641584	0.00945531	0.0270954
37	0.281058	0.00334321	0.0659561	0.0502006	0.023606	0.0859957	0.0515425	0.000413454
47	0.276392	0.0121313	0.0534718	0.0354291	0.0510828	0.0224993	0.0782569	0.0235212
29	0.276372	0.0280032	0.0225839	0.0552317	0.115745	0.000181135	0.00410741	0.0505203
28	0.275041	0.0448402	0.0212408	0.0247828	0.0566913	0.078081	0.0217258	0.0276792
41	0.268314	0.0446683	0.00151844	0.0441752	0.0726334	0.0516857	0.0159878	0.0376454
54	0.251989	0.0271857	0.00960878	0.0971217	0.0759162	0.0145583	0.000932197	0.0266659
106	0.249022	0.0215501	0.0154796	0.0446148	0.047892	0.0402639	0.0513608	0.0278603
34	0.24739	0.101049	0.0144681	0.0348832	0.0372165	0.00281557	0.0218122	0.0351456
40	0.245069	0.0614656	0.0124746	0.0163635	0.04517	0.0301573	0.0531125	0.0263251
127	0.244822	0.0243972	0.0456234	0.0312495	0.0149972	0.0608888	0.0378246	0.0298417
62	0.240474	0.0561476	0.00386967	0.045321	0.0663554	0.0376368	0.0289345	0.00220866
55	0.240215	0.0139674	0.0336696	0.0311992	0.0730061	0.0573207	0.00446744	0.0265842
101	0.235594	0.0209108	0.0284232	0.0445727	0.0435831	0.0317158	0.0411804	0.0252086
114	0.232772	0.0235696	0.0538707	0.0493759	0.000413255	0.0168622	0.0593407	0.0293394
64	0.228385	0.0381588	0.0130758	0.000993149	0.0704771	0.0418508	0.04958	0.0142497
91	0.228339	0.0248375	0.0266382	0.0389203	0.0480458	0.0093718	0.0623175	0.0182082
30	0.22464	0.0353057	0.0403532	0.0137527	0.064313	0.0304066	0.0198587	0.0206502
22	0.223015	0.013709	0.0646528	0.00157671	0.104324	0.0163187	0.00474538	0.0176887
60	0.217465	0.0139224	0.037901	0.0226646	0.0642192	0.0246923	0.0492166	0.00484883
45	0.216857	0.010722	0.0384968	0.0148943	0.0330787	0.0602934	0.0391961	0.0201754
43	0.214703	0.0288474	0.0200065	0.0287179	0.0449883	0.0161813	0.056144	0.0198177
38	0.21215	0.0441362	0.0246154	0.0320604	0.0567973	0.00594469	0.0238878	0.0247081
35	0.202251	0.00502148	0.050873	0.0670896	0.0172838	0.0251783	0.0162425	0.020563
50	0.197336	0.0488329	0.0250526	0.0364983	0.0491996	0.011352	0.0081945	0.018206
98	0.196883	0.012885	0.038197	0.0210364	0.0108942	0.00365665	0.0882894	0.0219248
90	0.196267	0.0269014	0.0331186	0.0153562	0.000918755	0.0831972	0.0321813	0.00459373
49	0.187887	0.0457901	0.0118562	0.0296648	0.0275464	0.0124076	0.0393408	0.0212815
66	0.18722	0.00438932	0.0253246	0.0180413	0.0113865	0.0585051	0.0596872	0.0098856
191	0.184589	0.0302978	0.0108076	0.0157709	0.0543725	0.0334291	0.031653	0.00825763
61	0.181625	0.000222297	0.00944351	0.0544864	0.061678	0.00121925	0.0226913	0.0318846
132	0.181386	0.0169182	0.0182646	0.0333776	0.0217641	0.0327207	0.0449425	0.0133979
51	0.179689	0.0296169	0.0239946	0.0155985	0.0116613	0.0286997	0.047934	0.0221845
123	0.175951	0.0334351	0.0347127	0.0264627	0.0389178	0.0289254	0.00317828	0.0103193
77	0.172718	0.00661543	0.0258321	0.0127807	0.00904248	0.0649679	0.0500302	0.00344904
52	0.17072	0.0164573	0.0258289	0.00892632	0.0256092	0.0467107	0.0418908	0.00529658
145	0.169345	0.0271335	0.0107207	0.00569398	0.0449781	0.0295408	0.0444554	0.00682269
57	0.167829	0.0359318	0.0125943	0.00645686	0.0629235	0.0121646	0.0136889	0.0240688
78	0.16678	0.0195588	0.0350666	0.00121132	0.00754984	0.0717886	0.0168427	0.0147619
300	0.166371	0.0103141	0.00570113	0.0320843	0.00408943	0.0664539	0.0415732	0.00615506
63	0.162663	0.040071	0.00236691	0.00697446	0.0377923	0.0277563	0.0391808	0.00852155
72	0.16194	0.00795236	0.0162768	0.0264862	0.0226344	0.0323184	0.0498163	0.00645512
73	0.159959	0.0024107	0.0220694	0.0271725	0.00851365	0.0287797	0.0518511	0.0191623
75	0.158692	0.00190849	0.0118429	0.0150343	0.0206082	0.0156185	0.0810769	0.0126022
87	0.157302	0.0317774	0.00302801	0.0120212	0.0416385	0.0506168	0.00233636	0.0158838
89	0.153725	0.0177171	0.00348872	0.0288916	0.0260562	0.0534993	0.000308398	0.0237632
196	0.15232	0.0292942	0.00874006	0.0254858	0.00190856	0.0146762	0.0640048	0.00821049
110	0.151999	0.0520766	0.00426916	0.0285466	0.015327	0.0146053	0.0311662	0.00600874
80	0.149894	0.020385	0.00307329	0.036756	0.0195008	0.023834	0.0270048	0.0193405
67	0.147074	0.00330854	0.0152195	0.00762527	0.0322022	0.00340358	0.0704069	0.0149075
112	0.145993	0.0383396	0.00779609	0.001764	0.0218495	0.021842	0.0479637	0.00643816
68	0.145701	0.00641517	0.0139755	0.045912	0.0300771	0.0107313	0.0145718	0.0240181
109	0.131655	0.0111652	0.0335939	0.03277	0.01197	0.000522476	0.0213668	0.0202662
111	0.128386	0.00234312	0.0221933	0.00943724	0.0372678	0.0130381	0.0310004	0.0131061
117	0.127958	0.0316248	0.0393535	0.0138694	0.0313442	0.00642191	0.000649728	0.00469407
142	0.126079	0.0263961	0.00191964	0.0336426	0.0130495	0.0081921	0.0416846	0.00119439
82	0.125634	0.00614083	0.0117421	0.0348939	0.0289554	0.0203344	0.00643424	0.0171334
135	0.123503	0.0169194	0.0182454	0.0234192	0.0219966	0.0212272	0.0127393	0.00895556
146	0.123005	0.00803426	0.0116721	0.0320102	0.0244679	0.0234277	0.00715826	0.0162345
184	0.121321	0.0120474	0.0192335	0.0125297	0.00895642	0.027057	0.0268562	0.014641
95	0.12127	0.0175453	0.00997025	0.0132691	0.00579402	0.0120814	0.0563002	0.00630976
39	0.120907	0.00450957	0.0209784	0.030444	0.0291826	0.0199425	0.010474	0.00537551
429	0.120418	0.00420409	0.00231754	0.0122501	0.0272285	0.0444189	0.0146448	0.0153544
561	0.119474	0.00621556	0.00234668	0.0145661	0.0244063	0.0458803	0.0123677	0.0136916
115	0.117307	0.0158577	0.0180798	0.0218849	0.0311556	0.0147279	0.00743512	0.0081662
125	0.115029	0.00199865	0.0228	0.0313715	0.00442332	0.010195	0.0312637	0.0129767
133	0.112796	0.00988672	0.0299411	0.0319979	0.0012655	0.0215374	0.00292034	0.0152469
81	0.11187	0.0186643	0.0199419	0.0162303	0.0252566	0.0190869	0.00736989	0.00532054
181	0.111508	0.0166532	0.00070477	0.024335	0.0364539	0.00717835	0.0202834	0.00589952
130	0.111325	0.00832994	0.0207967	0.00632718	0.0128458	0.0374515	0.0208125	0.00476177
155	0.110012	0.0100129	0.00552448	0.014831	0.0233776	0.0387314	0.0147113	0.00282368
79	0.109913	0.0223602	0.0056279	0.0156217	0.0149497	0.0170457	0.0242382	0.0100699
99	0.109185	0.00719654	0.0113744	0.00498992	0.0225041	0.0142845	0.0398304	0.00900513
108	0.108423	0.0086129	0.0117454	0.034282	0.0204668	0.0119421	0.0114017	0.00997216
161	0.108289	0.0261004	0.00283828	0.0212592	0.0197903	0.0052994	0.0236409	0.00936014
141	0.107866	0.00533445	0.00248649	0.00512824	0.00855446	0.0432674	0.0385791	0.00451536
96	0.106163	0.0106348	0.0119319	0.0235343	0.0174302	0.00378357	0.0361566	0.00269205
118	0.106033	0.00750826	0.0140557	0.0166314	0.0200732	0.0264825	0.0101523	0.0111294
74	0.104188	0.0226328	0.0138378	0.00180163	0.0116437	0.0325224	0.0214317	0.000317608
470	0.104173	0.00735367	0.00708316	0.00723454	0.0218284	0.045828	0.00539268	0.00945254
171	0.103866	0.0163726	0.00691751	0.00325659	0.0208106	0.015734	0.0364814	0.00429322
254	0.102635	0.010915	0.00646698	0.00384536	0.0381834	0.013911	0.0255208	0.00379264
268	0.102532	0.00504898	0.00379832	0.0186068	0.0164492	0.0414144	0.000667507	0.0165464
104	0.101008	0.0173364	0.00992917	0.0119879	0.0108519	0.00632236	0.0371006	0.00747917
139	0.100203	0.00514458	0.00350535	0.0216828	0.0245478	0.0203782	0.0198539	0.00509088
158	0.099259	0.000696794	0.0113971	0.00618806	0.0217414	0.0226604	0.0266404	0.00993482
92	0.0986441	0.00858847	0.0241043	0.00298769	0.00624246	0.0365618	0.0159456	0.00421371
107	0.098575	0.020246	0.00607512	0.00178802	0.00840774	0.00415957	0.0490285	0.00887001
86	0.0983844	0.00233447	0.0309024	0.0278276	0.000413706	0.0174723	0.00366065	0.0157733
149	0.0977118	0.0148746	0.0205722	0.00610689	0.00789375	0.0164905	0.0255631	0.00621082
128	0.0975874	0.00309731	0.0118247	0.0375944	0.00097721	0.014675	0.0185046	0.0109142
88	0.0974315	9.49902e-05	0.0325729	0.00157315	0.003862	0.0507758	0.000590392	0.00796228
144	0.0972907	0.00717261	0.0016704	0.0105565	0.0203956	0.0440659	0.00894323	0.00448648
279	0.0963203	0.00922877	0.00729796	0.0163866	0.0116926	0.0337768	0.0133321	0.00460552
464	0.0953058	0.0117818	0.0145977	0.003539	0.00653005	0.0311943	0.0171093	0.0105536
178	0.0952966	0.010848	0.00385904	0.0168804	0.0189573	0.0146433	0.0257573	0.00435134
341	0.0948489	0.0121921	0.00646465	0.00268498	0.0266643	0.0169151	0.0274168	0.00251094
143	0.0941912	0.00397537	0.00946259	0.0279845	0.0108347	0.011518	0.0219952	0.00842078
70	0.0934917	0.0129626	0.015173	0.000599426	0.00613173	0.0403117	0.0181215	0.000191767
558	0.092745	0.00644508	0.00399288	0.00975934	0.0197684	0.0390955	0.00449217	0.00919168
93	0.0908946	0.0186974	0.00571285	0.00610555	0.0159376	0.00902686	0.0278796	0.00753464
166	0.0903108	0.0081889	0.00800548	0.0123483	0.022023	0.0202449	0.0118638	0.00763643
126	0.0898329	0.0148207	0.0136455	0.00490584	0.0302749	0.00112361	0.0198891	0.00517323
140	0.0896306	0.0112045	0.000902062	0.00244754	0.0311036	0.00364733	0.0305024	0.00982311
172	0.0887709	0.00547277	0.00935358	0.0206236	0.0250341	0.0154158	0.00186739	0.0110036
368	0.088672	0.00586452	0.00250031	0.0140963	0.0175771	0.024242	0.0144213	0.00997052
229	0.0881346	0.00340024	0.00233821	0.00845769	0.0170778	0.0332073	0.0140687	0.00958476
121	0.0875971	0.00660228	0.00930411	0.017114	0.0208674	0.00132847	0.0295767	0.0028042
97	0.0874082	0.00422188	0.0167115	0.00557041	0.0153907	0.0101713	0.0264347	0.00890769
83	0.0870541	0.00264172	0.0295599	0.00667617	0.00678471	0.00102846	0.0360964	0.00426675
221	0.0868226	0.00664842	0.0109173	0.0045537	0.015036	0.0341014	0.0117833	0.00378238
345	0.0863599	0.00806151	0.0068016	0.0091284	0.0189871	0.0344999	0.00120612	0.00767523
122	0.0862797	0.000643392	0.0045337	0.00219219	0.00246497	0.0272747	0.0456119	0.0035588
339	0.0851968	0.00425628	0.00644021	0.00707572	0.0236884	0.0142586	0.0266693	0.00280817
148	0.0842295	0.0102596	0.00310878	0.0204845	0.00584429	0.00994083	0.025368	0.0092236
102	0.083773	0.0105017	0.00629328	0.0173165	0.0105912	0.0110168	0.0194169	0.00863664
177	0.0837727	0.00355713	0.00674468	0.0226955	0.0140925	0.00522553	0.0280583	0.0033991
225	0.0836674	0.0111278	0.00315777	0.00700487	0.0219602	0.0148062	0.0253354	0.000275047
159	0.0834483	0.0132851	0.00114687	0.00800892	0.0278888	0.00940728	0.0151331	0.00857823
160	0.0823681	0.00423315	0.0125745	0.00783001	0.00868764	0.0101635	0.0352103	0.00366896
170	0.0822843	0.0126956	0.00109093	0.00606211	0.0130425	0.017222	0.0261433	0.00602782
94	0.0799872	0.00296542	0.0232111	0.0164421	0.01972	0.00783798	0.00160735	0.00820325
157	0.079446	0.0113612	0.0022658	0.00721482	0.0215461	0.0185915	0.01732	0.00114658
176	0.0793381	0.0106749	0.0049992	0.0129693	0.0330325	0.00165536	0.015393	0.000613893
369	0.078679	0.00695697	0.00265315	0.0171585	0.00474002	0.00412285	0.0416918	0.00135571
138	0.0770356	0.0144721	0.00781772	0.0009106	0.00354077	0.00812835	0.0404297	0.00173642
182	0.0766103	0.00586779	0.00613917	0.00652581	0.019749	0.0126403	0.0191483	0.00653986
337	0.0761579	0.0159761	0.00334542	0.0136801	0.00985135	0.00514328	0.0229187	0.00524298
119	0.0760147	0.017303	0.00813094	0.00779289	0.00444931	0.0210979	0.0129629	0.00427778
244	0.0758697	0.00171114	0.00170849	0.02062	0.00972199	0.0256043	0.00455022	0.0119536
361	0.0754851	0.00249728	0.00247008	0.00591206	0.0128721	0.0229702	0.0202876	0.00847585
306	0.0748422	0.00938115	0.00756571	0.0125033	0.0156182	0.0151842	0.00781051	0.00677911
346	0.0743905	0.00783066	0.00642185	0.0126635	0.0115113	0.0252346	0.00774129	0.0029873
65	0.0736982	0.00741316	0.00735594	0.0100844	0.00645086	0.0257802	0.0139617	0.00265187
248	0.0736384	0.00850963	0.00178792	0.0140633	0.00868205	0.000609981	0.0374121	0.00257345
230	0.0727027	0.00852459	0.00802834	0.0174636	0.0111254	0.012475	0.00754574	0.00754006
120	0.0723389	0.00609747	0.00787289	0.00465174	0.013294	0.0296643	0.00956175	0.00119673
154	0.0710614	0.000143605	0.0113193	0.00997998	0.009726	0.00227434	0.0367918	0.000826417
151	0.0710322	0.00650599	0.00438373	0.0140764	0.0288237	0.00386814	0.00149703	0.0118773
218	0.0707212	0.00354613	0.00216611	0.0174998	0.00230681	0.0235411	0.0152773	0.00638393
134	0.0705647	0.0202388	0.00091274	1.59628e-05	0.019492	0.00278665	0.0160516	0.0110669
179	0.0703678	0.0166622	0.00143421	0.00451897	0.0106031	0.00530236	0.0284403	0.00340665
236	0.0701765	0.00258024	0.00187081	0.00629755	0.0134963	0.0266848	0.0122926	0.00695417
275	0.0698484	0.0137178	0.0175786	0.00322367	0.00322159	0.00342962	0.0234476	0.00522955
245	0.0696935	0.00415008	0.00342722	0.00762912	0.00289444	0.00458406	0.0436862	0.00332234
71	0.0692009	0.00909015	0.0104134	0.00107842	0.00815925	0.0128678	0.0245284	0.00306348
188	0.0684794	0.0217636	0.00233992	0.00351842	0.000499685	0.0116075	0.0251673	0.00358308
162	0.0684397	0.0176962	0.0030312	0.00110345	0.00973188	0.0163307	0.0189541	0.00159209
76	0.0680416	0.00605363	0.0343569	0.0148943	0.00197819	0.00192803	0.000733376	0.0080972
186	0.067794	0.000210592	0.00294288	0.0188492	0.0104613	0.00520265	0.0194377	0.0106896
456	0.0676497	0.00365733	0.00113557	0.00820032	0.013799	0.0262669	0.00705288	0.00753771
219	0.0674183	0.000500118	0.00327188	0.00816059	0.0235047	0.00916456	0.0173701	0.00544632
231	0.0665955	0.00887533	0.00024633	0.0125966	0.000838926	0.0218707	0.0197194	0.00244817
319	0.0660468	0.0024162	0.000403719	0.0118504	0.013214	0.0246459	0.00963292	0.00388364
240	0.0658766	0.0049322	0.0108333	0.000279788	0.0108992	0.0280819	0.00834429	0.00250589
137	0.0656565	0.00965769	0.00709252	0.00767466	0.0197553	0.00633632	0.010153	0.00498698
303	0.0651361	0.00396006	0.00735268	0.0132622	0.00726233	0.00692638	0.0257839	0.000588558
222	0.0650582	0.0119751	0.0130661	0.0088275	0.013141	0.00661683	0.00641848	0.00501323
530	0.0649503	0.00558966	0.00197649	0.0126581	0.00332197	0.018834	0.0184702	0.00409987
189	0.0649357	0.0119408	0.000789281	0.0124573	0.00405151	0.0130398	0.0153965	0.00726045
195	0.0646564	0.0113968	0.00270421	0.0130241	0.0196216	0.0108174	0.00538852	0.00170379
418	0.0640512	0.00821057	0.00515835	0.0144118	0.00952428	0.0060837	0.0159322	0.00473034
100	0.0638887	0.0210185	0.000440841	0.011975	0.00699996	0.00195905	0.011521	0.00997434
313	0.0627825	0.00463894	0.00118501	0.00715788	0.0105371	0.0118337	0.0236928	0.0037371
284	0.0627815	0.00708961	0.00159071	0.0061743	0.00539658	0.0138991	0.0258475	0.00278365
295	0.0623487	0.00658525	0.00388555	0.00262361	0.0144278	0.0140429	0.0180235	0.00275998
364	0.0623062	0.00609326	0.00414803	0.00929039	0.0129402	0.0174568	0.00654584	0.00583167
209	0.0622347	0.00761612	0.00472601	0.00779411	0.00750165	0.00681659	0.0258764	0.00190381
167	0.0622284	0.0193964	0.00336002	0.00504327	0.00877371	0.00948527	0.0114872	0.00468254
152	0.0619496	0.000511756	0.0180928	0.00787108	0.00764495	0.01227	0.00917355	0.00638545
153	0.0619138	0.000608381	0.00574826	0.0101333	0.0144139	0.00458351	0.02272	0.00370641
434	0.0618751	0.00873821	0.0108479	0.000303093	0.00490495	0.0301894	0.000311248	0.00658029
326	0.0615598	0.00460516	0.00182909	0.0106899	2.98058e-05	0.0254336	0.0167166	0.00225563
387	0.061531	0.00465272	0.00173658	0.0106344	9.62155e-05	0.0254113	0.0167101	0.00228967
422	0.0611236	0.00367702	0.00105258	0.0102694	0.00308644	0.0273101	0.0137531	0.001975
496	0.0609603	0.00168254	0.000186936	0.00749753	0.020197	0.0224583	0.00114217	0.00779573
448	0.0604173	0.00470027	0.00164407	0.0105789	0.000162625	0.025389	0.0167036	0.0012388
194	0.0604108	0.00220407	0.00764358	0.0120125	0.0102371	0.0126535	0.0147349	0.000925228
299	0.0599192	0.00573228	0.00950364	0.00750458	0.00497471	0.0132035	0.0108419	0.00815865
164	0.0596983	0.00453124	0.0027784	0.00518451	0.0194568	0.00699074	0.017124	0.00363266
259	0.0591349	0.00733848	0.0042182	0.000825285	0.0144128	0.00979726	0.0208116	0.00173128
239	0.0590444	0.00125237	0.00360975	0.00515595	0.0164819	0.0147492	0.0102838	0.00751138
136	0.0590012	0.00626854	0.00793903	0.00756173	0.0234673	0.00122383	0.00579001	0.00675073
476	0.058821	0.00473024	0.00320368	0.00552639	0.0127099	0.0260155	0.000950238	0.00568511
458	0.0586251	0.00541177	0.00815595	0.00888577	0.00119421	0.00565768	0.0226754	0.00664438
208	0.0580676	0.00788006	0.0116962	0.000910955	0.0156722	0.0179751	0.000307522	0.00362563
205	0.0579715	0.00942269	0.00349716	0.00362964	0.00723193	0.00558829	0.0279737	0.000628042
246	0.0579673	0.0034166	0.00261287	0.00926108	0.0122261	0.0249314	0.00354015	0.00197915
310	0.0579522	0.00418111	0.000532255	0.00419938	0.00900181	0.00838448	0.0300648	0.00158838
302	0.0578474	0.00258722	0.00393105	0.00947042	0.00626092	0.0134826	0.0205467	0.00156853
116	0.0577993	0.00234317	0.00950055	0.00609268	0.0212643	0.0104389	0.00789322	0.000266452
290	0.056348	0.00325467	0.00607591	0.0164426	0.000680493	0.00197867	0.0202492	0.00766646
203	0.0559663	0.00446345	0.00474144	0.00911041	0.0250395	0.00097518	0.0057668	0.00586948
385	0.0556058	0.00495203	0.00194821	0.0116043	0.010465	0.00693943	0.0136607	0.00603607
168	0.0551893	0.00769667	0.000996702	0.0127355	0.0108008	0.000230458	0.0133808	0.00934839
187	0.0542205	0.00401569	0.00490501	0.00359482	0.023713	4.13678e-05	0.0154999	0.00245065
494	0.0541816	0.00337353	0.00563654	0.00381148	0.00645088	0.0278392	0.00300052	0.00406944
400	0.0539774	0.00563342	0.00035589	0.00122116	0.00427406	0.00677408	0.033139	0.00257971
202	0.0539418	0.00281229	0.00971007	0.000650808	0.00708929	0.0114836	0.018994	0.00320174
235	0.053839	0.00351069	0.00622713	0.000381978	0.0140953	0.0204951	0.00514666	0.0039822
129	0.0535328	0.0180816	0.00737641	0.00585283	0.000407415	0.0128303	0.00096983	0.00801438
604	0.053415	0.00439759	0.00122884	0.00957408	0.0101724	0.0112784	0.0108456	0.00591813
131	0.0532777	0.0174139	3.3014e-05	0.00245729	0.0108753	0.006651	0.0119947	0.00385238
192	0.052527	0.00458744	0.00637359	0.00654007	0.00961609	0.00538537	0.0188568	0.00116763
352	0.0520181	0.00505132	0.00807303	0.00729149	0.00219614	0.000551525	0.0228255	0.0060291
439	0.051901	0.00223338	0.00475495	0.00720185	0.00281568	0.00869753	0.0214627	0.00473485
523	0.0518523	0.00759074	0.00118199	0.00932855	0.01641	0.00508814	0.0100512	0.00220176
419	0.0516742	0.00585544	0.00478393	0.00864587	0.00887253	0.00293279	0.0155648	0.00501883
601	0.0514239	0.00367008	0.000846137	0.00774574	0.0101215	0.0155361	0.00805403	0.00545029
606	0.0513714	0.0045425	0.00407365	0.00221719	0.0154441	0.00933614	0.0148305	0.000927406
798	0.0510462	0.00382366	0.000547373	0.00756656	0.00990702	0.0156082	0.00803312	0.00556021
483	0.0508946	0.00166952	0.000795764	0.005417	0.0129284	0.0140798	0.0103297	0.00567438
538	0.0508808	0.00444874	0.000183699	0.00934308	0.00126763	0.0119858	0.0206608	0.00299116
479	0.0508574	0.00615331	0.00851135	0.0070738	0.00116289	0.00140654	0.0198857	0.00666375
198	0.0507333	0.000836318	0.00221589	0.0273437	0.00452136	0.0027516	0.00405221	0.00901227
185	0.0507012	0.0012628	0.0113477	0.00488737	0.0128673	0.0156789	0.00239346	0.00226363
397	0.0505419	0.00108299	0.00151724	0.00888849	0.00517152	0.0175374	0.0102274	0.00611696
190	0.0505338	0.00590225	0.00167996	0.00762706	0.00754806	0.00413937	0.022997	0.000640155
459	0.0503676	0.00398368	0.00124014	0.00873787	0.000228785	0.0211261	0.0139106	0.00114041
216	0.0500724	0.0153567	8.83167e-05	0.011964	0.0149819	0.00230312	0.00241119	0.00296719
267	0.0499607	0.00879331	0.00142467	0.00922818	0.0129105	0.00308287	0.0129772	0.0015439
206	0.0493947	0.00383802	0.00538216	0.00550695	0.021219	0.00764516	0.00038938	0.00541401
173	0.0493565	0.0107866	0.00366834	0.000128444	0.012959	0.00754828	0.0115812	0.00268469
396	0.0491999	0.00170813	0.00117366	0.00352842	0.0121264	0.0240382	0.00452885	0.00209626
113	0.0490557	0.00559965	0.00704413	0.0124266	0.000441476	0.00529818	0.0118742	0.00637148
105	0.0489555	0.00390367	0.0174826	0.000702718	0.00770921	0.00363297	0.0115663	0.00395795
211	0.0488189	0.00631308	0.00203445	0.00271718	0.00149693	0.0064337	0.0231579	0.00666563
150	0.0481016	0.0112739	0.0119296	0.00701101	0.0101336	0.00382583	0.00335743	0.000570192
213	0.0480925	0.0140272	0.000232078	0.00523531	0.00497999	0.0036055	0.0182768	0.00173564
200	0.0480327	0.00830198	0.00554568	0.00595858	0.00800607	0.00308443	0.015323	0.00181304
860	0.0477211	0.0038424	0.00499107	0.00874942	0.00413836	0.00046146	0.0183928	0.0071456
147	0.0475532	0.0112256	0.0026161	0.00566375	0.0191602	0.00323094	0.00111214	0.00454442
420	0.0474415	0.00567488	0.0068201	0.00285603	0.00349679	0.013399	0.00997055	0.00522414
522	0.0470082	0.00430406	0.00589092	0.00661093	0.0037162	0.00484398	0.0155651	0.00607696
614	0.046934	0.00365062	0.00536414	0.00852568	0.00387055	0.000551492	0.0183667	0.0066048
408	0.0467503	0.00175073	0.000868669	0.00270535	0.00829746	0.0127832	0.0162032	0.00414177
524	0.046627	0.00586181	0.000165332	0.0114919	0.0195777	0.00274127	0.00430617	0.00248282
608	0.0460645	0.000591827	0.00119628	0.00255406	0.00485896	0.0147679	0.0191352	0.0029602
165	0.0459602	0.000427147	0.00634471	0.00811174	0.0116109	0.0131182	0.004332	0.0020155
197	0.0459428	0.00886963	0.000456975	0.00508318	0.0064481	0.0117128	0.0111663	0.00220576
323	0.0458288	0.00721277	0.00138416	0.00230605	0.0163559	0.00258567	0.014429	0.00155523
232	0.0456915	0.00972618	0.000969993	0.00715715	0.0134147	0.00356853	0.00775714	0.00309779
389	0.0456436	0.00423563	0.00308384	0.00289943	0.00697444	0.00755758	0.0203512	0.000541507
251	0.0455268	0.00262646	0.00048263	0.00188014	0.0152616	0.012809	0.00874406	0.0037229
316	0.0454883	0.00455954	0.00484431	0.00236027	0.0115178	0.0130028	0.00706999	0.00213364
536	0.0451922	0.00510102	0.0032218	0.00601209	0.00137998	0.0213567	0.00780189	0.000318751
449	0.0449344	0.00102612	0.000405858	0.0106109	0.00887796	0.0151464	0.00205223	0.00681501
252	0.0447089	0.000580973	0.00251067	0.00143187	0.0053549	0.00612	0.0247567	0.00395381
228	0.0446554	0.00247943	0.00449359	0.00330569	0.0117443	0.0164791	0.00317457	0.00297875
672	0.0444173	0.00504653	0.00176968	0.00823582	0.0114002	0.00306674	0.0122186	0.00267971
340	0.0443036	0.00645276	0.00292127	0.00081302	0.0106158	0.0116164	0.00985872	0.00202565
287	0.0440834	0.00649408	0.0028409	0.000861225	0.0106735	0.0116358	0.00985309	0.00172485
215	0.0438885	0.0033505	0.00137851	0.0129763	0.00179205	0.00743389	0.0140262	0.00293106
262	0.0438697	0.00347358	0.00106905	0.0110208	0.00731943	0.00630722	0.0086744	0.0060052
241	0.0438589	0.0120968	0.000418941	0.00282471	0.00768895	0.00218214	0.0160107	0.00263665
249	0.0437018	0.00845348	0.00464356	0.0112035	0.00520262	0.00427415	0.00687351	0.00305096
363	0.0436942	0.010627	0.00179959	0.0067048	0.0103366	0.00170489	0.0107243	0.001797
207	0.0435016	0.00843975	0.00118176	0.00345047	0.00515459	0.0176083	0.00310715	0.00455962
542	0.0433664	0.000423855	0.000224943	0.0135863	0.00414694	0.0167579	0.00102233	0.0072041
388	0.0433283	0.00606486	0.00199766	0.000413366	0.00732646	0.000879367	0.0250796	0.00156696
320	0.0433036	0.00496116	0.00734279	0.00028156	0.00619355	0.0187529	0.003291	0.00248064
294	0.0431014	0.00587172	0.00241004	0.00430808	0.0147533	0.0127122	0.00157277	0.00147324
843	0.0430775	0.00491322	0.00202901	0.00808029	0.0115863	0.00312932	0.0122368	0.00110256
174	0.0430176	0.00288523	0.00711616	0.00589253	0.00354416	0.000564877	0.0220338	0.00098091
398	0.0428583	0.00447881	0.001852	0.00356994	0.0144254	0.00762525	0.00615286	0.00475399
250	0.0426323	0.00389524	0.00395253	0.00631261	0.00870341	0.00556565	0.0108542	0.0033487
425	0.0425804	0.00523909	0.00139508	0.00846047	0.0111313	0.00297634	0.0121924	0.00118575
278	0.0425606	0.001253	0.00370943	0.00401679	0.0101585	0.00254609	0.0179633	0.00291354
414	0.0425579	0.00208233	0.00322074	0.0020469	0.0110038	0.00886087	0.0146008	0.000742465
334	0.0423607	0.000780399	0.00438509	0.00416702	0.0116495	0.00575795	0.0127822	0.00283852
307	0.0418838	0.00503508	0.000583337	0.00368344	0.00227609	0.00889662	0.0212836	0.000125704
630	0.0418547	0.00475001	0.00290059	0.00506362	0.00902256	0.015288	0.00195044	0.00287944
273	0.0414857	0.00377097	0.00213356	0.00546379	0.0115841	0.00370279	0.0103394	0.00449104
304	0.0410986	0.00369855	0.00374237	0.0102513	0.00480188	0.0124873	0.00171219	0.00440498
399	0.0410247	0.00377642	0.00305984	0.00837003	0.00830067	0.00345865	0.0116579	0.00240116
277	0.0404497	0.00366246	0.00123086	0.0103618	0.000263725	0.0152549	0.00664291	0.00303304
276	0.0402245	0.000289549	0.00561761	0.000322102	0.0019794	0.0224609	0.00840691	0.00114803
169	0.0402213	0.00752033	0.00102853	0.00616472	0.0081619	0.0147011	0.00249987	0.000144805
762	0.0399993	0.00349473	0.000393371	0.00663121	0.00061284	0.0167564	0.0110866	0.00102413
380	0.039985	0.00139539	0.00207519	0.00176557	0.00253827	0.00879451	0.0213739	0.00204213
421	0.0399483	0.001689	0.00646003	0.0125559	0.00474501	0.000374823	0.0079135	0.00621011
761	0.039866	0.00302904	0.000452278	0.00910362	0.00299764	0.00227241	0.0207847	0.00122635
641	0.0398226	0.00278706	0.00310856	8.47555e-05	0.0122394	0.0116706	0.0090891	0.000843205
695	0.0396692	0.0034425	0.000494981	0.00669215	0.000539898	0.0167809	0.0110937	0.000625109
409	0.0394522	0.00118883	0.00518299	0.0140949	0.00474915	0.00162612	0.00862103	0.00398909
359	0.0392867	0.0011281	0.00563171	0.00828447	0.00404406	0.0074083	0.00899368	0.00379638
600	0.0392614	0.00236545	8.13205e-06	0.00644535	0.00278429	0.0187273	0.00815053	0.000780361
632	0.0392084	0.00312961	0.000647914	0.00898629	0.0028572	0.0022252	0.0207984	0.000563763
234	0.0390691	0.00183952	0.0082065	0.00434327	0.000943175	0.0221217	0.00121759	0.00039741
460	0.0389532	0.00341103	0.00335141	0.00214728	0.00189371	0.0166272	0.0102345	0.0012881
517	0.0388304	0.000603343	0.00364103	0.000881287	0.0077243	0.0097731	0.0148046	0.00140274
227	0.0387995	0.00178428	0.00509733	0.00489629	0.00971758	0.00887572	0.00507025	0.00335809
1016	0.0387851	0.000900729	0.0013942	0.00690198	0.00320069	0.0039688	0.0182153	0.00420333
224	0.0382221	0.00161646	0.00465157	0.0011984	0.00431801	0.00585102	0.0186592	0.00192751
199	0.0377691	0.00148649	0.000401295	0.000440071	0.00530285	0.0155299	0.0128807	0.00172778
355	0.0375571	0.00519625	0.000256407	0.00675448	0.0148181	0.00536078	0.0040154	0.00115572
404	0.0372825	0.00358518	0.000750017	0.00728105	0.000665968	0.00402865	0.0206612	0.000310388
256	0.037248	0.0082824	0.00199903	0.00584491	0.00504803	0.000410207	0.0128646	0.00279887
286	0.0371567	0.00691406	0.0021788	0.00457811	0.00634372	0.00263672	0.010981	0.0035243
869	0.0370889	0.00424006	0.00343999	0.00422606	0.0113947	0.00682983	0.00668878	0.000269507
403	0.0369739	0.00108983	0.000192398	0.000370262	0.015005	0.00549141	0.013389	0.00143593
214	0.036943	0.00135952	0.00113419	0.00533896	0.0097016	0.00319756	0.0113748	0.0048364
204	0.0366177	0.00140011	0.00266538	0.00449149	0.00644909	0.0138547	0.00532893	0.00242802
640	0.0365943	0.00196945	0.000731805	0.00345364	0.00596288	0.00952387	0.0114909	0.00346168
451	0.0365548	0.00345285	0.00100409	0.00755947	0.00676511	0.00469741	0.00908649	0.00398934
700	0.0365453	0.00431127	0.00404884	0.00164062	0.00425093	0.0127887	0.00872469	0.000780195
183	0.0364936	0.00530574	0.0033712	0.00695801	0.00146177	0.00232108	0.0155579	0.00151791
376	0.0364754	0.00165852	0.000364558	0.00399734	0.00818558	0.00585588	0.0150001	0.00141341
328	0.0363456	0.000292075	0.00637175	0.0149074	0.00196528	0.00107232	0.00564049	0.00609637
175	0.0363247	0.00834554	0.00187619	0.00591858	0.00495984	0.000439851	0.012856	0.00192869
549	0.0362991	0.00352925	0.000855465	0.00747034	0.00665842	0.00473327	0.00907609	0.00397621
450	0.036213	0.00612518	0.0010314	0.00633487	0.0117008	0.00348396	0.00697871	0.000558108
712	0.0362126	0.00365633	0.000608265	0.00732208	0.00648096	0.00479293	0.00905879	0.00429319
370	0.0361783	0.0077679	0.000145131	0.00845719	0.0013025	0.000382078	0.0170714	0.00105212
697	0.0360153	0.00364463	0.000631014	0.00733573	0.0064973	0.00478744	0.00906038	0.0040588
312	0.0359962	0.000918947	0.0020023	0.0053344	0.00709271	0.00953537	0.0104877	0.000624714
392	0.035977	0.00105094	0.000720665	0.00184813	0.00617869	0.0136919	0.0087254	0.00376122
377	0.035786	0.00156619	0.00412164	0.00715431	0.00339309	0.00344323	0.0129923	0.00311516
330	0.0355984	0.00497984	0.00663888	0.00428254	6.66928e-05	0.00161074	0.0137694	0.00425027
478	0.0352678	0.00472529	0.00205817	0.00414223	0.0113323	0.0107333	0.00136094	0.000915605
739	0.0352172	0.00131516	0.000540827	0.00482697	0.00114247	0.00829088	0.017346	0.00175493
311	0.0349578	0.000944712	0.0012785	0.000702521	0.0121833	0.00908191	0.00848935	0.00227752
242	0.0349328	0.00397555	0.0012977	0.00522019	0.0111298	0.00747448	0.00232791	0.00350723
265	0.0348498	0.00143291	0.00568948	0.00394454	0.00214873	0.0164384	0.00496702	0.000228708
301	0.0345519	0.000403981	0.000877528	0.000680502	0.00197105	0.0135809	0.0158231	0.0012148
412	0.0345138	0.00262514	0.00141061	0.0124861	0.00223198	0.00200177	0.00881779	0.00494045
921	0.0343731	0.00117327	0.000264813	0.00499251	0.00094433	0.00835749	0.0173267	0.00131403
430	0.0340601	0.0038744	0.00664514	0.00497849	0.00269048	0.00402459	0.00872502	0.00312193
193	0.0339114	0.0024444	0.00589043	0.00040851	0.00638282	0.000332309	0.0166973	0.00175566
411	0.0338349	0.00455456	0.000912634	0.000575707	0.00287739	0.00209404	0.0192097	0.00361086
342	0.0337784	0.000469425	0.000217169	0.00241287	0.00568946	0.015976	0.00764918	0.00136426
258	0.0337673	0.00185205	0.000522289	0.00407287	0.00686686	0.0131444	0.00352326	0.00378559
741	0.0334639	0.0010452	5.22904e-05	0.00302857	0.00907368	0.00764925	0.00852699	0.00408794
1003	0.0334203	0.00315802	0.000220303	0.00522634	0.00610997	0.00915825	0.00623605	0.00331133
1595	0.0334167	0.00335809	0.00177796	0.00676219	0.00387118	6.62715e-05	0.0123703	0.00521075
324	0.0333563	0.00355368	0.00203676	0.00359684	0.00473396	0.00829754	0.00916692	0.00197057
824	0.0333229	0.00301848	5.11616e-05	0.00538915	0.00630485	0.00909274	0.00625505	0.00321145
270	0.0332235	5.57314e-05	0.00513577	0.00853672	0.000726407	0.00935246	0.0060499	0.00336655
579	0.0330837	0.00301337	0.00346236	0.00250917	0.000564053	0.0107348	0.009632	0.00316793
124	0.033034	0.00727759	0.00134045	0.00762166	0.00493595	0.00854715	0.00266602	0.000645141
1325	0.0330289	0.0031476	0.00218743	0.00651661	0.00357724	3.25436e-05	0.0123417	0.00522579
1212	0.0328898	0.00104276	0.000180614	0.00236205	0.0116464	0.00333976	0.0123585	0.00195963
717	0.0328733	0.00220989	0.000173814	0.0036554	0.00636715	0.0133124	0.00347454	0.00368008
835	0.0328241	0.00230188	0.000352769	0.00354807	0.00623869	0.0133556	0.00346202	0.0035651
618	0.0328107	0.0017377	0.000560204	0.00771183	0.00635849	0.00990609	0.00441966	0.00211677
314	0.032804	0.0105318	0.00250577	0.00214006	0.00487555	0.00479266	0.00527978	0.00267838
491	0.0327975	0.0028397	0.000998523	0.00749413	0.00299946	0.00794803	0.00735942	0.00315825
771	0.0327527	0.00225199	0.000255709	0.00360628	0.00630836	0.0133322	0.00346881	0.00352939
1256	0.0327514	0.00263009	0.000991243	0.00316516	0.00578035	0.0135097	0.00341734	0.00325757
616	0.032741	0.0040452	0.00403717	0.00220962	0.00269699	0.00880967	0.00668269	0.00425964
586	0.0327357	0.00331681	0.00462333	0.0036398	0.00383275	0.0132455	0.00349622	0.000581312
1234	0.0327269	0.00261294	0.000957878	0.00318517	0.0058043	0.0135016	0.00341968	0.00324529
1274	0.0327124	0.00310784	0.00226477	0.00647023	0.00352171	5.12087e-05	0.0123362	0.00496042
1683	0.0326854	0.00296298	0.00163882	0.00277679	0.00531549	0.0136659	0.00337203	0.00295338
1105	0.0326601	0.00297609	0.00252107	0.00631652	0.00333773	0.00011306	0.0123183	0.00507733
555	0.0326554	0.00208359	7.18691e-05	0.00380274	0.00654352	0.0132531	0.00349174	0.00340887
620	0.0326318	0.000391196	0.000697504	0.0064705	0.00506374	0.0129428	0.00253309	0.00453304
1626	0.0326218	0.00291855	0.00155237	0.00282863	0.00537754	0.0136451	0.00337808	0.00292157
1436	0.0325906	0.00277042	0.00126422	0.00300145	0.00558439	0.0135755	0.00339824	0.00299637
405	0.0325898	0.00390973	0.00149902	0.00723915	0.000314929	0.00600497	0.0103035	0.00331852
163	0.03258	0.00300484	0.0026647	0.00633034	0.012507	0.00374872	9.80693e-05	0.0042263
612	0.0325545	0.00231393	0.00302507	0.00437025	0.000473942	0.0064639	0.0124274	0.00348007
1540	0.0325259	0.0028515	0.00142195	0.00290685	0.00547117	0.0136136	0.0033872	0.00287358
1188	0.0324947	0.00257708	0.000888116	0.00322701	0.00585438	0.0134848	0.00342456	0.00303881
698	0.0324904	0.00219508	0.000145	0.00367268	0.00638784	0.0133054	0.00347656	0.00330784
1002	0.032468	0.00243208	0.000606035	0.00339618	0.00605688	0.0134167	0.0034443	0.00311584
599	0.0324441	0.00157862	0.00265753	0.0061895	0.000433911	0.00220983	0.0152178	0.00415691
1013	0.0324404	0.00362953	0.00304785	0.00440177	0.00318338	0.00440555	0.00951668	0.00425565
1284	0.032421	0.00265192	0.00103371	0.00313969	0.00574987	0.0135199	0.00341437	0.00291155
1049	0.0324112	0.0036576	0.00299325	0.00443452	0.00322257	0.00439238	0.0095205	0.00419036
1335	0.0324004	0.0031554	0.00217226	0.00652571	0.00358812	2.88838e-05	0.0123427	0.00458735
1259	0.0323931	0.00263243	0.000995792	0.00316243	0.00577709	0.0135108	0.00341702	0.0028976
675	0.0323775	0.00317975	0.00249954	0.0036003	0.00787152	0.00261474	0.0102207	0.00239096
915	0.0323709	0.00236425	0.000474094	0.00347531	0.00615159	0.0133849	0.00345353	0.00306729
445	0.0323463	0.00287556	0.000928761	0.00753597	0.00294938	0.00793119	0.00735453	0.00277095
243	0.0323032	0.00247062	0.00543383	0.00541169	0.00444524	0.00811082	0.00600998	0.000420976
1000	0.0321841	0.00289423	0.00268031	0.00622102	0.00322341	0.000151488	0.0123072	0.00470647
333	0.0321841	0.00107605	0.00124591	0.00586524	0.000880303	0.00546677	0.0145304	0.00311943
954	0.0320507	0.00285837	0.00275007	0.00617918	0.00317333	0.000168323	0.0123023	0.00461913
911	0.0319412	0.00282485	0.00281529	0.00614007	0.00312652	0.00018406	0.0122977	0.00455271
455	0.0319222	0.00100775	0.000431834	0.00813944	0.00496257	0.0110325	0.00526259	0.00108549
636	0.0318805	0.00331044	0.00250993	0.00331307	0.00439429	0.00818335	0.00920003	0.000969344
590	0.0318018	0.000202313	0.000210537	0.00133484	0.00918389	0.0118528	0.00575116	0.00326629
666	0.0317648	0.00263384	0.00318684	0.00591723	0.00285979	0.000273726	0.0122717	0.00462162
338	0.0315761	0.0031033	0.00407153	0.00378784	0.00244852	0.00465259	0.00944505	0.00406725
560	0.0314446	0.00182705	0.00142689	0.00069572	0.0156581	0.00801866	0.000152124	0.00366607
503	0.031425	0.00259849	0.000624936	0.00267371	0.00765376	0.00116869	0.0152365	0.00146892
436	0.0314029	0.00288508	0.00303713	0.0075201	0.00188222	0.00160666	0.0107857	0.00368598
1076	0.031351	0.00377894	0.00302183	0.00413637	0.000267716	0.00640132	0.0105399	0.00320488
266	0.0312694	0.000785276	0.00197197	0.010203	0.000438557	0.0070811	0.00801371	0.0027757
629	0.0310952	0.00251859	0.00284669	0.00157171	0.0089775	0.00550455	0.00892645	0.00074974
551	0.0310633	0.00336965	0.00381803	0.00365887	0.000839275	0.00620918	0.0104842	0.00268415
351	0.0309707	0.00201015	0.00203783	0.000512212	0.00933434	0.00986512	0.00610509	0.00110599
441	0.0309387	0.00143632	2.44434e-05	0.00453044	0.00471633	0.0133757	0.00270227	0.0041532
576	0.0309067	0.00379017	0.000291372	0.00377241	0.00688372	0.00328369	0.0125233	0.000362099
999	0.0308661	0.00142675	0.00123241	0.00306571	0.00928091	0.011504	0.000491384	0.00386488
541	0.030773	0.00160752	0.00215167	0.00421981	0.000861622	0.0145667	0.00567199	0.00169367
350	0.0307582	0.00330756	0.000169984	0.00917114	0.00346057	0.00874949	0.000514141	0.00538526
993	0.0305931	0.00223482	0.00339872	0.00190278	0.00858122	0.00537133	0.00896508	0.00013917
322	0.0305502	0.00813353	0.00106661	0.00401522	0.00888293	0.00202401	0.00470199	0.00172592
526	0.0304646	0.00259889	0.00269048	0.00147802	0.00908964	0.00554225	0.00891552	0.000149813
568	0.0304575	0.00154876	0.000730627	0.00499414	0.00219105	0.00255552	0.0183807	5.67697e-05
226	0.0303102	0.0054487	0.00452148	0.000673018	0.00782738	0.00423605	0.0071093	0.000494307
466	0.0302696	0.00127123	0.00202173	0.00578589	0.00421822	0.00836886	0.00582541	0.00277829
371	0.0301393	0.00246474	0.0005991	0.00515577	0.000241349	0.0126407	0.0083362	0.000701424
1467	0.0300977	0.00190128	0.00230455	0.00478587	0.0108566	0.00369182	0.00628508	0.00027244
1628	0.0300933	0.00177576	0.00254871	0.00463943	0.0110319	0.00375074	0.00630217	4.45634e-05
594	0.0300185	0.00225366	0.000303948	0.00684886	0.00227354	0.00171282	0.0155861	0.00103958
1571	0.0299837	0.0018202	0.00246227	0.00469127	0.0109699	0.00372988	0.00629612	1.40398e-05
547	0.0299835	0.004105	0.0027622	0.00156295	0.004437	0.0039571	0.0119824	0.00117679
500	0.0299703	0.00126963	0.00254494	0.0094191	0.00323857	0.00141968	0.00949552	0.00258285
292	0.0299183	0.00328641	0.00110932	0.00168304	0.00652035	0.00107907	0.0153453	0.000894889
1492	0.02989	0.00188179	0.00234246	0.00476313	0.0108839	0.00370097	0.00628773	3.00419e-05
271	0.0297757	0.00432388	0.00477349	0.0017558	0.00452742	0.00858134	0.00503213	0.000781588
804	0.0297754	0.00208994	1.45305e-05	0.00703986	0.00250216	0.00178967	0.0155638	0.000775486
1291	0.0297551	0.00203849	0.00203763	0.00494594	0.010665	0.0036274	0.0062664	0.000174232
431	0.0297464	0.00700958	0.00241401	0.00287048	0.00669948	0.00491419	0.00449063	0.00134806
329	0.0296621	0.00200204	0.000237328	0.00548477	0.00107384	0.0144033	0.00458587	0.00187501
1204	0.0296057	0.00210631	0.00190569	0.00502507	0.0105703	0.00359556	0.00625717	0.00014554
682	0.0295931	0.00218505	0.00017049	0.0069289	0.00236934	0.00174502	0.0155767	0.00061754
534	0.0295793	0.00142065	0.00231924	0.00762947	0.00351905	0.00604553	0.008314	0.000331385
529	0.0295223	0.00258791	0.000359482	0.00501206	0.000413361	0.0125829	0.00831944	0.000247134
471	0.0294967	0.000758997	5.185e-05	0.00192998	0.011656	0.000703883	0.0132349	0.00116109
1109	0.0294913	0.00218038	0.00176162	0.00511148	0.0104669	0.0035608	0.00624709	0.000163086
1027	0.0294222	0.0022443	0.00163726	0.00518606	0.0103776	0.00353079	0.00623838	0.000207739
468	0.0294027	0.00276022	6.88767e-05	0.00574539	0.00673747	0.0103497	0.000812624	0.00292842
841	0.0293766	0.00238931	0.00135518	0.00535523	0.0101751	0.00346271	0.00621865	0.000420383
344	0.0293087	0.0012167	0.005724	0.00794812	0.000508046	0.00337003	0.00797874	0.00256311
264	0.0292871	0.00713977	0.00216075	0.00271859	0.00688129	0.00497531	0.00447291	0.000938445
362	0.0292353	0.00706337	0.00230937	0.00280772	0.0067746	0.00493944	0.00448331	0.000857515
669	0.0292227	0.0025234	0.00109433	0.00551167	0.00998788	0.00339976	0.00620039	0.000505226
791	0.0291889	0.00242829	0.00127935	0.00540071	0.0101207	0.00344441	0.00621334	0.000302074
318	0.0291621	0.00790585	0.000808526	0.00664023	0.00251716	0.00204701	0.00890733	0.000336011
315	0.0291338	0.00279206	0.000918393	0.00631652	0.0072216	0.00914008	0.00176905	0.000976141
724	0.0291292	0.00505514	0.00439969	0.000168617	0.00427899	0.00853867	0.00593538	0.000752683
281	0.028998	0.0018309	0.000149222	0.0128451	0.000612478	0.00681688	0.00191479	0.00482865
472	0.0289947	0.00170546	0.00475634	0.00047604	0.000672911	0.0147812	0.00654882	5.39018e-05
554	0.0289276	0.00203231	0.00155685	5.57802e-05	0.00862524	0.0135512	0.00188159	0.00122465
498	0.0289255	0.00186673	0.000823403	0.0102541	0.00143552	0.00449175	0.00703335	0.0030207
584	0.0288906	0.00311467	0.0044873	0.00428338	0.00320444	0.00832291	0.00146293	0.004015
897	0.0288718	0.000827741	0.00048667	0.00655176	0.00154142	0.0149557	0.000390744	0.00411771
438	0.0288183	0.00270349	0.000744003	0.00572177	0.00973639	0.00331522	0.00617588	0.000421533
855	0.028812	0.00405616	0.00135372	0.00775265	0.00388384	0.00201483	0.0096519	9.89358e-05
693	0.0287574	0.00350768	0.00176165	0.00515664	0.00679324	0.00149696	0.00915617	0.000885094
481	0.0287416	0.00290281	0.00307138	0.00094251	0.00506861	0.00920695	0.0054073	0.00214207
282	0.0287127	0.0103511	0.00147895	0.0031134	0.00288596	0.00557415	0.00259599	0.00271316
726	0.0285956	0.00348195	0.0018117	0.00512663	0.00682917	0.00150904	0.00915967	0.000677486
424	0.0284369	0.00112778	0.00169176	0.00259958	0.0128287	0.0033134	0.00433752	0.00253809
308	0.0283833	0.00971394	0.00107691	0.00207319	0.00117322	0.00664362	0.00568232	0.00202011
596	0.0283551	0.000593081	3.01841e-05	0.00682553	0.00186911	0.0148456	0.000422688	0.00376893
217	0.0283355	0.000306869	0.00241821	0.00476197	0.00018259	0.0189618	0.00128909	0.000414925
512	0.0282197	0.0016082	0.00382199	0.00788003	0.00323442	0.000168388	0.007039	0.00446766
238	0.0281976	0.00185923	0.006272	0.00602065	0.000338462	0.000927589	0.0107818	0.00199787
515	0.0281615	0.00456006	0.00300547	0.00484552	0.00562807	0.00446209	0.00297918	0.00268114
347	0.0281162	0.00147957	0.00407222	0.00772996	0.00305479	0.000108001	0.00702149	0.00465013
260	0.0281117	0.00198081	0.00183029	0.000917678	0.0129531	0.000885396	0.00711197	0.00243246
288	0.0279609	0.00376216	0.00119332	0.00335779	0.00428505	0.0120711	0.00115487	0.00213668
895	0.0279605	0.00340597	0.00165468	0.000837761	0.005106	0.0131188	0.00264486	0.00119237
525	0.027956	0.000615352	0.00317135	0.00822506	2.78143e-05	0.00173844	0.00999362	0.00418433
386	0.0278666	0.00368576	0.00134194	0.00326866	0.00417836	0.0120352	0.00116527	0.00219137
3060	0.0278312	0.00344289	0.00254225	0.00543891	0.00439874	0.00086117	0.00642526	0.00472194
305	0.0277793	0.00112603	0.000484213	0.0011542	0.00191251	0.00932065	0.0130309	0.000750863
180	0.0275626	0.00184836	0.000356069	0.00254888	0.00551409	0.00567624	0.00923572	0.00238328
1233	0.0275069	1.2588e-05	0.00103333	0.0044436	0.00403181	0.00363065	0.0121378	0.00221707
327	0.0274235	0.0039191	0.00104977	0.00222879	0.00472949	0.00456765	0.0101629	0.000765821
280	0.0273814	0.000578056	0.00618374	0.00431794	0.00552758	0.00826922	0.00120694	0.00129796
356	0.0272898	0.000780304	0.0014547	0.00434645	0.00241968	0.000712052	0.0146893	0.00288728
485	0.0272226	0.00353644	0.00222671	0.0035436	0.00859199	0.00505878	0.0036948	0.000570247
3045	0.0271126	0.0034312	0.0025195	0.00542527	0.00438241	0.000855681	0.00642367	0.00407485
905	0.0270876	0.000788789	0.000608209	0.00928186	0.00661675	0.00575231	0.00165826	0.00238144
621	0.0270532	0.000464528	0.000105193	0.00388697	0.00469809	0.00385463	0.0120729	0.00197091
832	0.0270322	0.000300032	0.000425188	0.00407888	0.00446837	0.00377741	0.0120953	0.00188707
509	0.0270246	0.000588885	0.000488041	0.00251492	0.00193515	0.00770823	0.012154	0.00163533
321	0.0268868	9.97064e-05	4.13119e-06	0.00792812	0.00159593	0.0129931	0.00232358	0.00194225
3073	0.0268688	0.00345303	0.00256196	0.00545073	0.00441289	0.000865928	0.00642664	0.00369759
2989	0.0268543	0.00338754	0.00243457	0.00537433	0.00432144	0.000835186	0.00641773	0.00408349
772	0.0268353	0.00331269	0.00266196	0.00380463	0.00827954	0.00495374	0.00372526	9.75297e-05
2998	0.0268018	0.00339456	0.00244822	0.00538252	0.00433124	0.000838479	0.00641868	0.00398806
2999	0.0267382	0.00339534	0.00244974	0.00538343	0.00433233	0.000838845	0.00641879	0.0039197
437	0.0267371	0.000645017	0.000597234	0.00244943	0.00201354	0.00768188	0.0121617	0.00118831
382	0.0267285	0.000914177	0.00395518	0.00349588	0.000572133	0.000616153	0.0168671	0.000307871
296	0.0267202	0.00366416	0.00295035	0.00321364	0.00581231	0.00864077	0.000210563	0.00222839
357	0.0266665	0.00216467	0.00105946	0.00645813	0.000645995	0.00146985	0.0136071	0.00126128
2918	0.0266007	0.00333219	0.0023269	0.00530976	0.00424414	0.000809201	0.00641019	0.00416831
552	0.0265591	0.000932017	0.000773946	0.000162074	0.00488157	0.0123975	0.00648185	0.000930162
2930	0.0264704	0.00334154	0.0023451	0.00532067	0.00425721	0.000813593	0.00641146	0.0039808
454	0.0264478	0.00136388	0.0012996	0.00820098	0.000697414	0.00275348	0.0108255	0.00130693
433	0.0264247	8.96311e-05	0.000270333	0.00996951	0.00859646	0.00244511	0.000117239	0.00493642
428	0.0264161	0.00356649	0.00261109	0.00244818	0.00137077	0.0128786	0.00222964	0.00131135
2915	0.0263394	0.00332985	0.00232235	0.00530703	0.00424088	0.000808103	0.00640987	0.00392136
647	0.0263041	0.00431572	0.00207079	0.00579381	0.00787333	0.00450101	0.00150437	0.00024507
442	0.0261712	0.00164411	4.12714e-05	0.00278718	0.00522886	0.00577212	0.00920791	0.00148977
2808	0.0261604	0.00324643	0.00216007	0.00520971	0.00412439	0.000768943	0.00639852	0.0042523
677	0.0261426	0.00429233	0.00211629	0.00582109	0.00784067	0.00449004	0.00150119	8.09923e-05
2859	0.0261038	0.00328619	0.00223742	0.00525609	0.00417991	0.000787608	0.00640393	0.00395261
474	0.0261019	0.00213865	0.000501247	0.000576993	0.00265652	0.00927288	0.00909305	0.00186258
2825	0.0260059	0.00325969	0.00218586	0.00522517	0.00414289	0.000775165	0.00640032	0.00401679
679	0.0259743	0.000456353	0.000230225	0.00266954	0.00175008	0.00777045	0.012136	0.00096171
384	0.0259636	0.00579409	0.00182074	0.0090228	0.00184282	0.000370008	0.00575304	0.00136015
2796	0.0259516	0.00323708	0.00214188	0.00519879	0.00411132	0.000764551	0.00639724	0.00410078
773	0.0258637	0.000383071	8.76684e-05	0.00275503	0.00164774	0.00780485	0.012126	0.00105937
289	0.0258289	0.00906484	0.000614967	0.00194237	0.00938929	0.00251041	0.000517875	0.00178918
379	0.0257147	0.00435375	0.00314219	0.00464652	0.00225645	0.0063715	0.00401015	0.000934172
488	0.0256458	0.000244962	0.00303523	6.22843e-05	0.000165253	0.0155443	0.00476637	0.00182745
291	0.025625	0.00294417	0.00173529	0.00259473	0.00791106	0.00266924	0.0072058	0.000564727
602	0.025574	0.00203886	0.000307127	0.000460573	0.00279587	0.00931973	0.00907947	0.00157237
593	0.0255613	0.000732124	0.00092989	0.00461014	0.00947817	0.00559879	0.00138964	0.00282249
777	0.025437	0.00190243	4.17281e-05	0.000301405	0.00298639	0.00938377	0.0090609	0.00176042
212	0.0253263	0.00277207	0.00114413	0.00590014	0.0108534	0.00160604	0.00277466	0.000275831
2754	0.0252776	0.00320434	0.00207818	0.00516059	0.0040656	0.00074918	0.00639279	0.00362696
2722	0.025256	0.00317939	0.00202965	0.00513149	0.00403076	0.000737468	0.00638939	0.00375783
2695	0.0252102	0.00315834	0.0019887	0.00510693	0.00400137	0.000727587	0.00638652	0.0038407
2727	0.0251188	0.00318329	0.00203723	0.00513604	0.0040362	0.000739298	0.00638992	0.00359682
453	0.0250925	0.00167741	0.00234385	1.0624e-05	0.00128049	0.0142825	0.00449012	0.00100746
2696	0.0250561	0.00315912	0.00199022	0.00510784	0.00400245	0.000727953	0.00638663	0.00368193
745	0.0250446	0.00313892	0.000555976	0.0073194	0.000782831	0.000143504	0.0126168	0.000487136
293	0.0249789	0.00448343	0.00158815	0.00152217	0.00422542	0.00781041	0.00394726	0.00140208
487	0.0249412	0.000746894	0.000263384	0.00293689	0.00583052	0.00322752	0.00957049	0.00236553
274	0.024844	0.000195798	0.0017866	0.00348405	0.00266631	0.00901022	0.00656381	0.00113717
2599	0.0247157	0.0030835	0.00184311	0.00501962	0.00389685	0.000692453	0.00637634	0.00380386
462	0.0246358	0.00335955	0.000126788	0.007062	0.00109093	0.000247077	0.0126468	0.000102595
2585	0.0246116	0.00307258	0.00182188	0.00500688	0.00388161	0.000687329	0.00637485	0.00376647
510	0.024579	0.00192219	0.000465948	0.00748736	0.00976059	0.000917249	0.00339166	0.000634045
354	0.0245531	0.00189207	0.00227067	0.00287064	0.0112004	0.000734603	0.00425925	0.00132549
532	0.0244434	0.00168756	0.000206457	0.00499883	0.00632382	0.00370953	0.00434934	0.00316785
2541	0.0243586	0.00303828	0.00175515	0.00496686	0.00383371	0.000671226	0.00637018	0.00372321
2524	0.0242645	0.00302503	0.00172937	0.0049514	0.0038152	0.000665004	0.00636838	0.0037101
285	0.0242226	0.00138291	0.00433852	0.0122125	0.000851105	0.000829325	0.000464588	0.0041436
489	0.0241661	0.010298	0.00173866	0.00406889	0.000921984	0.00231855	0.00287125	0.00194878
482	0.0241015	0.00486644	0.000196993	0.00402012	0.00356062	0.0013377	0.00958002	0.000539584
1693	0.0240373	0.000491296	0.00176435	0.00574557	0.00292772	0.00161656	0.0102531	0.00123871
2466	0.0240204	0.00297981	0.00164141	0.00489865	0.00375206	0.000643777	0.00636222	0.00374246
343	0.0239817	0.0013377	0.00425056	0.0122653	0.000914249	0.000808098	0.000458433	0.00394737
2476	0.0239495	0.00298761	0.00165658	0.00490774	0.00376294	0.000647437	0.00636328	0.00362387
1634	0.0238972	0.000537292	0.00167487	0.00569191	0.00286348	0.00159496	0.0102593	0.00127537
1566	0.0238718	0.000590305	0.00157175	0.00563006	0.00278945	0.00157008	0.0102665	0.00145366
2391	0.0238404	0.00292134	0.00152767	0.00483043	0.00367041	0.000616328	0.00635426	0.00391992
976	0.0238109	0.00318964	0.00115832	0.00312958	0.0108644	0.00401059	0.0010166	0.000441776
1696	0.023773	0.000488957	0.0017689	0.0057483	0.00293098	0.00161766	0.0102527	0.000965453
1653	0.0237613	0.00052248	0.00170369	0.00570919	0.00288417	0.00160192	0.0102573	0.0010825
1533	0.023748	0.000616032	0.0015217	0.00560004	0.00275353	0.001558	0.01027	0.00142864
336	0.0236988	0.000542119	0.00286416	0.0023034	0.000542515	0.0149902	0.00043387	0.00202259
1623	0.0236904	0.000545868	0.00165819	0.0056819	0.00285151	0.00159094	0.0102605	0.00110145
2418	0.0236828	0.00294239	0.00156861	0.00485499	0.0036998	0.00062621	0.00635713	0.00363363
2411	0.0236533	0.00293693	0.001558	0.00484862	0.00369218	0.000623648	0.00635638	0.00363754
381	0.0236243	0.000832043	0.00104763	0.00394048	0.00447127	0.00770281	0.00403919	0.00159089
463	0.0235948	0.000332278	0.00258671	0.00545152	0.00260182	0.00335116	0.00707494	0.00219641
446	0.0235664	0.00191881	0.000291012	0.00129295	0.00849945	0.000396818	0.00904611	0.00212122
3127	0.0235358	0.00153223	0.0043407	0.00494697	0.0039466	0.0016429	0.00488451	0.00224187
3125	0.0235052	0.00153067	0.00433767	0.00494515	0.00394442	0.00164217	0.00488473	0.00222039
1601	0.0235026	0.000563019	0.00162483	0.00566189	0.00282756	0.00158289	0.0102628	0.000979615
497	0.0234722	0.000459074	0.00260468	0.00515974	0.000880854	0.0074451	0.00605479	0.00086799
2344	0.0234617	0.0028847	0.00145639	0.00478769	0.00361924	0.000599127	0.00634927	0.00376533
435	0.0234361	0.00361141	0.000337858	0.00362164	0.0102754	0.0038126	0.000959191	0.000817967
1457	0.0234321	0.000675282	0.00140644	0.00553092	0.00267079	0.00153019	0.0102781	0.00134038
432	0.0234302	0.00361375	0.000333308	0.00362437	0.0102721	0.0038115	0.000958873	0.000816293
237	0.0233935	0.00261852	0.0012739	0.00400918	0.00160792	0.00641779	0.00620445	0.00126171
3085	0.023368	0.00149949	0.00427701	0.00490877	0.00390087	0.00162753	0.00488897	0.00226531
3046	0.0232912	0.00146908	0.00421786	0.0048733	0.00385842	0.00161326	0.00489311	0.00236618
477	0.0232587	0.00264766	0.000507877	0.00538206	0.00316294	0.00181807	0.00730841	0.00243165
1551	0.0232483	0.000601999	0.001549	0.00561642	0.00277312	0.00156459	0.0102681	0.00087508
916	0.0232311	0.00231619	0.00188536	0.0019296	0.00249852	0.00794266	0.00460236	0.0020564
2330	0.023222	0.00287378	0.00143516	0.00477495	0.003604	0.000594003	0.00634779	0.00359233
3124	0.0232187	0.00152989	0.00433615	0.00494424	0.00394333	0.0016418	0.00488483	0.00193842
3008	0.0231393	0.00143946	0.00416023	0.00483874	0.00381705	0.00159935	0.00489714	0.00238738
2986	0.0231305	0.00142231	0.00412687	0.00481873	0.0037931	0.0015913	0.00489948	0.00247877
1460	0.0231244	0.000672943	0.00141099	0.00553365	0.00267405	0.00153128	0.0102778	0.00102368
1075	0.0230699	0.00024792	0.000439867	0.00335241	0.00220073	0.00286844	0.0131105	0.000850041
633	0.0230609	0.00446003	0.00126906	0.00310835	0.00727021	0.00197348	0.00393344	0.0010463
2273	0.0230499	0.00282935	0.00134871	0.00472311	0.00354194	0.000573142	0.00634174	0.00369194
1464	0.0230423	0.000669824	0.00141706	0.00553729	0.00267841	0.00153275	0.0102774	0.000929629
2258	0.023032	0.00281765	0.00132596	0.00470947	0.00352561	0.000567653	0.00634015	0.00374551
2295	0.0230295	0.0028465	0.00138208	0.00474312	0.00356589	0.000581194	0.00634407	0.00356665
507	0.0230165	0.00406051	0.00427201	0.00178778	0.000941361	0.00193426	0.00768766	0.00233295
2324	0.0230159	0.00286911	0.00142606	0.0047695	0.00359746	0.000591807	0.00634715	0.00341486
655	0.0230133	0.00444288	0.00130242	0.00308834	0.00729416	0.00198153	0.00393577	0.000968169
353	0.0230105	0.00187727	0.00273918	0.00141754	0.00188559	0.00814871	0.0046621	0.00228014
3031	0.0229826	0.00145739	0.00419511	0.00485966	0.00384209	0.00160777	0.0048947	0.00212592
2256	0.0229784	0.00281609	0.00132293	0.00470765	0.00352343	0.000566921	0.00633994	0.00370143
2221	0.0229667	0.00278881	0.00126985	0.00467581	0.00348533	0.000554111	0.00633622	0.00385657
3047	0.0229449	0.00146986	0.00421938	0.00487421	0.00385951	0.00161362	0.004893	0.00201528
325	0.0229407	0.00518365	0.00202393	0.000337999	0.0041364	0.00353988	0.00674252	0.000976374
2254	0.0229248	0.00281453	0.0013199	0.00470583	0.00352126	0.000566189	0.00633972	0.00365734
2993	0.0229099	0.00142777	0.00413748	0.0048251	0.00380072	0.00159386	0.00489874	0.00222623
3103	0.0229087	0.00151352	0.0043043	0.00492514	0.00392047	0.00163412	0.00488706	0.00172411
2249	0.0228585	0.00281064	0.00131231	0.00470128	0.00351581	0.000564359	0.00633919	0.00361492
2962	0.0228538	0.0014036	0.00409047	0.0047969	0.00376697	0.00158251	0.00490203	0.00231134
3025	0.0228343	0.00145271	0.00418601	0.0048542	0.00383555	0.00160557	0.00489534	0.00200496
646	0.0228149	0.0044499	0.00128878	0.00309652	0.00728436	0.00197824	0.00393482	0.000782329
1343	0.0228011	0.000764156	0.00123355	0.00542723	0.00254668	0.00148846	0.0102902	0.00105083
650	0.0227815	0.00462719	0.000505998	0.00282109	0.00777682	0.00178065	0.00407299	0.00119679
2261	0.0227734	0.00281999	0.00133051	0.00471219	0.00352888	0.000568751	0.00634047	0.00347261
2196	0.0227711	0.00276932	0.00123194	0.00465307	0.00345811	0.000544962	0.00633357	0.00378011
3039	0.0227208	0.00146363	0.00420724	0.00486693	0.0038508	0.00161069	0.00489385	0.00182763
923	0.0226751	0.00036642	0.000209349	0.00321416	0.00203525	0.00292407	0.0131266	0.000799243
531	0.0226636	0.00268976	0.000425982	0.00533294	0.00310415	0.00179831	0.00730268	0.00200974
2203	0.0226423	0.00277478	0.00124255	0.00465944	0.00346573	0.000547524	0.00633431	0.00361799
749	0.0226256	0.0048531	0.00266695	0.00072364	0.0036748	0.0033847	0.00678751	0.000534897
2968	0.0226179	0.00140828	0.00409957	0.00480236	0.0037735	0.00158471	0.00490139	0.00204807
2951	0.0226177	0.00139502	0.00407379	0.00478689	0.00375499	0.00157849	0.00490319	0.00212536
440	0.0226164	0.000887782	0.000508804	0.00115908	0.00091294	0.00785814	0.0107534	0.000536255
981	0.0225932	0.000692649	0.000753127	0.00582996	0.0055894	0.00658115	0.00241491	0.000732008
2174	0.0225881	0.00275217	0.00119857	0.00463307	0.00343416	0.00053691	0.00633123	0.00370198
2941	0.0225326	0.00138723	0.00405862	0.0047778	0.0037441	0.00157483	0.00490425	0.00208573
2914	0.022436	0.00136618	0.00401767	0.00475324	0.00371471	0.00156495	0.00490712	0.0021121
648	0.0223988	0.00278098	0.000248544	0.00522653	0.00297677	0.00175549	0.00729027	0.00212023
1604	0.0223386	0.00270082	0.00165807	0.00220325	0.00163788	0.00793061	0.00541349	0.000794502
2128	0.0223041	0.00271631	0.00112881	0.00459123	0.00338408	0.000520075	0.00632635	0.00363724
2916	0.0222518	0.00136774	0.00402071	0.00475506	0.00371689	0.00156568	0.00490691	0.00191887
853	0.0222394	0.00266864	0.000530312	0.00192149	0.006643	0.00288659	0.00727751	0.000311813
2166	0.0221928	0.00274593	0.00118644	0.00462579	0.00342545	0.000533982	0.00633038	0.0033448
391	0.0221917	0.00351231	0.00105163	0.00522776	0.00493127	0.00268312	0.00448477	0.000300803
1176	0.0221794	0.000894349	0.000980288	0.00527534	0.00236487	0.00142734	0.0103079	0.000929291
413	0.0221771	0.000866733	0.000549751	0.00118363	0.000883545	0.00786802	0.0107563	6.91443e-05
2114	0.0221548	0.00270539	0.00110758	0.00457849	0.00336884	0.000514951	0.00632487	0.00355464
1660	0.0221483	0.00274447	0.001743	0.00215231	0.00169885	0.00791011	0.00540755	0.000492028
813	0.0221193	0.00269982	0.000469649	0.00188511	0.00659945	0.00287195	0.00728176	0.000311531
2908	0.0221182	0.0013615	0.00400857	0.00474779	0.00370818	0.00156275	0.00490776	0.00182162
2066	0.022111	0.00266797	0.00103478	0.00453484	0.00331658	0.000497384	0.00631977	0.00373964
2047	0.0220988	0.00265316	0.00100597	0.00451755	0.0032959	0.00049043	0.00631776	0.00381805
233	0.0220724	0.00625889	0.00157771	0.00142698	0.00435785	0.0051621	0.00105943	0.0022294
789	0.0220705	0.0028909	3.47085e-05	0.00509828	0.00282327	0.00170389	0.0072753	0.00224411
1118	0.0220437	0.000939566	0.000892328	0.00522259	0.00230172	0.00140612	0.0103141	0.000967306
587	0.0220361	0.000385486	0.000155601	0.00618832	0.00516046	0.00672535	0.00245672	0.000964203
3131	0.0220167	0.000918453	0.00478824	0.00021233	0.00803844	0.00272335	0.00339697	0.00193892
1567	0.0220139	0.00267197	0.00160196	0.0022369	0.0015976	0.00794415	0.00541742	0.000543921
2079	0.0220075	0.0026781	0.0010545	0.00454666	0.00333074	0.000502142	0.00632115	0.00357417
2831	0.0219913	0.00130147	0.0038918	0.00467775	0.00362435	0.00153457	0.00491593	0.0020454
506	0.0219896	0.000786038	0.00157245	0.00102714	0.00946452	0.00288701	0.00418485	0.00206764
1158	0.0219547	0.000908382	0.00095299	0.00525897	0.00234527	0.00142076	0.0103098	0.000758517
348	0.0219352	0.00081469	0.000662675	0.00269118	0.00140925	0.00313451	0.0131877	3.51832e-05
2085	0.0219197	0.00268278	0.0010636	0.00455212	0.00333727	0.000504338	0.00632179	0.00345781
2127	0.021893	0.00271553	0.00112729	0.00459032	0.00338299	0.000519709	0.00632625	0.00323095
2130	0.0218379	0.00271786	0.00113184	0.00459305	0.00338626	0.000520807	0.00632656	0.00316147
2760	0.0218318	0.00124612	0.00378412	0.00461317	0.00354705	0.00150859	0.00492346	0.00220933
2094	0.021822	0.0026898	0.00107725	0.0045603	0.00334707	0.000507632	0.00632274	0.00331717
427	0.0218021	0.00562362	0.00158757	0.00296251	0.00382518	1.34993e-05	0.00686481	0.000924895
1050	0.0217932	0.000992579	0.000789201	0.00516074	0.00222769	0.00138123	0.0103213	0.000920491
2792	0.0217789	0.00127107	0.00383265	0.00464228	0.00358189	0.0015203	0.00492007	0.00201066
610	0.021768	0.000610435	0.000265336	0.00292948	0.00169449	0.00303862	0.0131599	6.98061e-05
1071	0.0217512	0.000976208	0.000821049	0.00517984	0.00225055	0.00138892	0.0103191	0.000815539
2124	0.0217448	0.00271319	0.00112274	0.00458759	0.00337973	0.000518611	0.00632593	0.00309701
1051	0.0217024	0.0009918	0.000790718	0.00516165	0.00222878	0.0013816	0.0103212	0.000826699
269	0.0216067	0.00149029	0.000621971	0.00463597	0.001872	0.00628932	0.00427116	0.00242596
2789	0.0215635	0.00126873	0.0038281	0.00463955	0.00357862	0.0015192	0.00492038	0.00180891
2996	0.0215585	0.000813207	0.0045835	0.000335117	0.00789147	0.00267394	0.00338265	0.00187864
2818	0.0215438	0.00129134	0.00387208	0.00466593	0.0036102	0.00152981	0.00491731	0.00165712
2772	0.0215295	0.00125547	0.00380232	0.00462409	0.00356012	0.00151298	0.00492219	0.0018523
840	0.0215056	0.000525652	0.00207898	0.000723353	0.0091009	0.00300925	0.00422029	0.00184717
2748	0.0214562	0.00123676	0.00376592	0.00460226	0.00353399	0.00150419	0.00492474	0.0018883
713	0.0214179	0.00172047	0.00178045	0.00444989	0.00755795	0.00257662	0.00119185	0.00214068
1081	0.0214047	0.000337768	0.00244447	0.000504156	0.00883853	0.00309745	0.00424587	0.00193644
3101	0.0214026	0.000895065	0.00474274	0.000239616	0.00800578	0.00271237	0.00339379	0.00141321
941	0.0213948	0.00107756	0.000623896	0.0050616	0.00210903	0.00134134	0.0103329	0.000848524
335	0.0213816	0.00171666	0.000965739	0.00607381	0.00507509	0.000143069	0.00443954	0.0029677
2737	0.021367	0.00122819	0.00374924	0.00459226	0.00352201	0.00150017	0.0049259	0.00184923
2961	0.0213393	0.000785921	0.00453042	0.00036695	0.00785336	0.00266113	0.00337893	0.00176255
615	0.0213275	0.00274591	0.000223591	0.00528899	0.0104172	0.000380346	0.00181356	0.00045788
2693	0.0213155	0.00119389	0.00368251	0.00455224	0.00347411	0.00148406	0.00493057	0.00199809
3029	0.0212757	0.000838934	0.00463355	0.000305102	0.0079274	0.00268602	0.00338615	0.00149859
2682	0.0212489	0.00118531	0.00366583	0.00454223	0.00346214	0.00148004	0.00493174	0.00198163
2770	0.0212389	0.00125391	0.00379929	0.00462227	0.00355794	0.00151225	0.0049224	0.00157089
2679	0.021203	0.00118297	0.00366128	0.0045395	0.00345887	0.00147894	0.00493206	0.0019494
3016	0.0211995	0.000828799	0.00461383	0.000316926	0.00791324	0.00268126	0.00338477	0.00146064
2611	0.0211912	0.00112996	0.00355815	0.00447765	0.00338484	0.00145405	0.00493928	0.00224727
913	0.021191	0.00109938	0.000581432	0.00503613	0.00207854	0.00133109	0.0103358	0.000728535
1296	0.0211702	0.0024607	0.00119097	0.00248338	0.00130257	0.00804333	0.00544618	0.000243093
2852	0.0211692	0.000700944	0.00436512	0.000466089	0.0077347	0.00262124	0.00336737	0.00191379
1531	0.0211667	0.000812405	0.00358371	0.0020589	0.00477475	0.00326285	0.00606894	0.000605172
3018	0.021159	0.000830358	0.00461687	0.000315107	0.00791542	0.00268199	0.00338498	0.00141432
2877	0.0211386	0.000720434	0.00440303	0.000443351	0.00776192	0.00263039	0.00337002	0.00180943
1500	0.0211296	0.000836573	0.00353669	0.00203071	0.0048085	0.0032742	0.00606565	0.000577265
2929	0.0211272	0.000760974	0.00448189	0.000396055	0.00781853	0.00264942	0.00337554	0.0016448
1261	0.0211196	0.00243341	0.00113789	0.00251522	0.00126446	0.00805614	0.00544989	0.000262623
394	0.0211152	0.00267653	0.000723153	0.00359458	0.00094889	0.0101207	0.00178711	0.0012643
2645	0.0210785	0.00115646	0.00360972	0.00450858	0.00342185	0.0014665	0.00493567	0.00197967
2676	0.0210441	0.00118063	0.00365673	0.00453677	0.0034556	0.00147784	0.00493238	0.00180416
2969	0.021042	0.000792158	0.00454255	0.000359674	0.00786207	0.00266406	0.00337978	0.00144166
1257	0.0210346	0.00102602	0.00316817	0.00180969	0.00507305	0.00336313	0.00603986	0.000554642
707	0.02103	0.00143096	0.000852086	0.00147822	0.00495757	0.00461343	0.00735346	0.000344268
2622	0.0210091	0.00113853	0.00357484	0.00448766	0.00339681	0.00145808	0.00493811	0.00201511
929	0.0210039	0.00108691	0.000605697	0.00505069	0.00209596	0.00133695	0.0103341	0.000493585
2638	0.020994	0.00115101	0.0035991	0.00450221	0.00341423	0.00146394	0.00493641	0.00192707
2614	0.0209885	0.0011323	0.0035627	0.00448038	0.00338811	0.00145515	0.00493896	0.00203087
1283	0.0209706	0.00245057	0.00117126	0.00249521	0.00128841	0.00804809	0.00544756	6.95295e-05
2928	0.020944	0.000760194	0.00448037	0.000396965	0.00781744	0.00264906	0.00337543	0.00146454
272	0.0209367	0.000819613	0.00224545	0.005611	0.000826884	0.00533264	0.00414198	0.00195911
465	0.0209321	0.00124008	0.0001133	0.00268804	0.00210443	0.00877111	0.00387764	0.00213751
2628	0.0209314	0.00114321	0.00358394	0.00449312	0.00340335	0.00146028	0.00493747	0.00191005
1046	0.0209204	0.00107547	0.000859486	0.00128403	0.00678172	0.00255728	0.00648436	0.00187808
1248	0.02092	0.00242328	0.00111818	0.00252704	0.00125031	0.0080609	0.00545127	8.90593e-05
1178	0.0209195	0.0010876	0.00304836	0.00173784	0.00515906	0.00339204	0.00603148	0.000463111
540	0.0209099	0.00192565	0.00142307	0.000182044	0.00167388	0.0104903	0.00352734	0.00168757
2948	0.0209014	0.000775786	0.00451071	0.000378774	0.00783921	0.00265638	0.00337755	0.00136297
2604	0.020892	0.0011245	0.00354754	0.00447129	0.00337722	0.00145149	0.00494002	0.00197995
2665	0.0208871	0.00117206	0.00364005	0.00452677	0.00344363	0.00147382	0.00493354	0.00169729
1881	0.0208804	0.00252374	0.000754219	0.00436657	0.00311518	0.000429677	0.00630014	0.00339082
866	0.0208584	0.000927465	0.000494842	0.00232332	0.00254099	0.00891787	0.00383508	0.00181882
2566	0.0208419	0.00109488	0.00348991	0.00443673	0.00333585	0.00143758	0.00494405	0.00210286
839	0.0208355	0.00115707	0.000469206	0.00496883	0.00199798	0.00130401	0.0103437	0.000594659
2935	0.0208251	0.000765651	0.00449099	0.000390598	0.00782506	0.00265162	0.00337617	0.00132502
2858	0.0208219	0.000705622	0.00437422	0.000460632	0.00774123	0.00262344	0.003368	0.0015488
2664	0.020804	0.00117128	0.00363853	0.00452586	0.00344254	0.00147345	0.00493365	0.00161874
2655	0.0207794	0.00116426	0.00362488	0.00451767	0.00343274	0.00147016	0.00493461	0.00163506
444	0.0207786	0.00125646	0.000145148	0.00270714	0.00208157	0.00876343	0.00387987	0.00194498
2895	0.0207747	0.000734467	0.00443033	0.000426979	0.00778151	0.00263698	0.00337193	0.00139254
2600	0.0207743	0.00112138	0.00354147	0.00446765	0.00337286	0.00145003	0.00494044	0.00188047
417	0.0207702	0.000955712	0.001507	0.000785387	0.00604173	0.00792938	0.00315886	0.000392101
2586	0.0207523	0.00111047	0.00352024	0.00445492	0.00335762	0.0014449	0.00494193	0.00192219
395	0.0207018	0.00169803	0.00186089	0.00102567	0.00601149	0.00367861	0.00594838	0.000478715
2546	0.0206941	0.00107928	0.00345958	0.00441853	0.00331407	0.00143027	0.00494617	0.00204622
721	0.0206891	0.00124907	0.000290251	0.0048615	0.00186952	0.00126082	0.0103562	0.000801767
559	0.020684	0.00157018	0.0021096	0.00117484	0.00583295	0.00361859	0.00596579	0.00041201
1084	0.0206835	0.00229542	0.000869459	0.0026762	0.00107176	0.00812092	0.00546868	0.000181065
2875	0.0206817	0.000718875	0.0044	0.00044517	0.00775974	0.00262966	0.00336981	0.0013585
1083	0.020673	0.00116167	0.00290428	0.00165143	0.00526248	0.00342681	0.0060214	0.000244894
1034	0.0206626	5.22617e-05	0.0013335	0.00780193	0.00327764	0.00111664	0.00422248	0.00285816
1211	0.0206623	0.00106188	0.0030984	0.00176785	0.00512313	0.00337997	0.00603498	0.000196072
781	0.0206611	0.00139711	0.00244628	0.00137675	0.00559126	0.00353734	0.00598935	0.000322999
1129	0.020661	0.0011258	0.00297405	0.00169327	0.0052124	0.00340998	0.00602628	0.000219226
796	0.0206459	0.0011906	0.000403994	0.00492972	0.00195117	0.00128827	0.0103483	0.000533895
710	0.0206353	8.83539e-05	0.000981804	0.000241435	0.0064701	0.00157857	0.00924056	0.00203448
1237	0.0206329	0.00104161	0.00313784	0.0017915	0.00509482	0.00337045	0.00603774	0.000158962
331	0.0206298	0.000207115	0.00155658	0.000103277	0.00605749	0.00143987	0.00920034	0.00206514
995	0.020628	0.00123027	0.00277083	0.00157139	0.00535828	0.00345902	0.00601206	0.00022619
475	0.0206239	0.000910495	0.00159496	0.000732634	0.00597858	0.00790815	0.00316502	0.000334055
949	0.020609	0.00219018	0.000664723	0.00279899	0.000924792	0.00817033	0.005483	0.000376962
1863	0.0206012	0.00250971	0.000726921	0.0043502	0.00309558	0.00042309	0.00629823	0.00319745
2567	0.0205859	0.00109566	0.00349143	0.00443763	0.00333694	0.00143795	0.00494394	0.00184238
656	0.0205797	0.000366012	0.000210885	0.00434539	0.00225818	0.00458219	0.00664923	0.0021678
2554	0.0205792	0.00108552	0.00347171	0.00442581	0.00332278	0.00143319	0.00494532	0.00189484
1040	0.0205708	0.00226112	0.00080273	0.00271622	0.00102386	0.00813702	0.00547335	0.000156513
2790	0.0205691	0.000652609	0.00427109	0.00052248	0.0076672	0.00259855	0.00336079	0.00149634
715	0.0205652	0.00144856	0.00234619	0.00131672	0.00566312	0.00356149	0.00598234	0.000246816
1524	0.0205607	0.00124244	0.000843728	0.00437507	0.000494244	0.00161256	0.00921548	0.00277716
846	0.0205538	0.00134643	0.00254486	0.00143587	0.0055205	0.00351355	0.00599625	0.000196321
2530	0.0205511	0.00106681	0.00343531	0.00440398	0.00329666	0.00142441	0.00494787	0.00197604
2625	0.0205239	0.00114087	0.00357939	0.00449039	0.00340008	0.00145918	0.00493779	0.00151619
2558	0.0205161	0.00108864	0.00347778	0.00442945	0.00332714	0.00143466	0.0049449	0.0018135
1032	0.0205012	0.00120143	0.00282694	0.00160504	0.005318	0.00344548	0.00601599	8.82845e-05
894	0.0204988	0.0021473	0.000581312	0.00284902	0.000864914	0.00819046	0.00548884	0.000376999
2854	0.020496	0.000702504	0.00436815	0.00046427	0.00773688	0.00262197	0.00336758	0.0012346
2777	0.0204928	0.000642474	0.00425137	0.000534304	0.00765305	0.00259379	0.00335941	0.00145839
756	0.0204868	0.0014166	0.00240837	0.00135401	0.00561848	0.00354649	0.00598669	0.000156131
1393	0.0204866	0.00114031	0.000645058	0.00425592	0.000636861	0.00166051	0.00920158	0.00294631
2539	0.0204853	0.00107383	0.00344896	0.00441217	0.00330645	0.0014277	0.00494692	0.0018693
775	0.0204846	0.00140178	0.00243718	0.00137129	0.00559779	0.00353953	0.00598871	0.0001483
2473	0.0204702	0.00102237	0.00334887	0.00435214	0.0032346	0.00140355	0.00495392	0.00215476
746	0.0204516	0.00011642	0.000927207	0.000274178	0.0065093	0.00159175	0.00924438	0.00178837
704	0.0204464	0.00145714	0.00232951	0.00130672	0.00567509	0.00356552	0.00598118	0.000131284
865	0.0204358	0.00133162	0.00257367	0.00145315	0.00549981	0.0035066	0.00599826	7.27076e-05
1059	0.0204339	0.00118038	0.00286789	0.0016296	0.00528861	0.00343559	0.00601885	1.29414e-05
899	0.020427	0.00130511	0.00262524	0.00148408	0.0054628	0.00349415	0.00600187	5.37357e-05
467	0.0204193	0.0032445	0.00115158	0.00201982	0.00433492	0.00494868	0.00202904	0.00269077
2561	0.0204037	0.00109098	0.00348233	0.00443218	0.00333041	0.00143576	0.00494458	0.00168751
1842	0.0203998	0.00249334	0.000695073	0.0043311	0.00307272	0.000415404	0.006296	0.00309615
2794	0.0203978	0.000655728	0.00427716	0.000518842	0.00767155	0.00260001	0.00336121	0.00131329
626	0.0203518	0.00111457	0.000130866	0.00254161	0.00227971	0.00883004	0.00386055	0.00159449
473	0.0203189	0.0031597	0.00201905	0.00196346	0.0012968	0.0020726	0.00902136	0.000785971
537	0.0203127	0.00318993	0.00125774	0.00195615	0.00425871	0.00497429	0.00203647	0.00263942
890	0.0203122	0.00214418	0.000575246	0.00285265	0.00086056	0.00819192	0.00548927	0.000198413
678	0.0203112	0.0014774	0.00229008	0.00128307	0.0057034	0.00357503	0.00597842	3.76503e-06
2681	0.0203086	0.000567633	0.00410578	0.000621619	0.00754853	0.00255866	0.00334922	0.00155716
2829	0.0203006	0.000683014	0.00433023	0.000487008	0.00770966	0.00261282	0.00336492	0.00111294
572	0.0202856	1.9231e-05	0.00119109	0.00011592	0.00631987	0.00152807	0.00922592	0.00188546
367	0.0202837	0.000869136	0.000405498	0.00610611	0.00133139	0.00169398	0.00651852	0.00335904
2488	0.0202815	0.00103407	0.00337162	0.00436578	0.00325093	0.00140904	0.00495233	0.00189776
883	0.0202591	0.00213872	0.00056463	0.00285902	0.000852939	0.00819448	0.00549001	0.000159317
1719	0.0202438	0.00239745	0.000508536	0.00421923	0.00293881	0.000370388	0.00628295	0.00352642
902	0.0202392	0.00215354	0.000593444	0.00284174	0.000873624	0.00818753	0.00548799	0.000101308
691	0.0202205	0.00127246	0.000244754	0.00483422	0.00183686	0.00124984	0.0103594	0.000422967
2471	0.0202136	0.00102081	0.00334583	0.00435032	0.00323242	0.00140282	0.00495413	0.00190725
733	0.020212	0.000182398	0.00178999	0.00752816	0.00294994	0.00100648	0.00425443	0.00250061
457	0.0202042	0.000397568	0.00220856	0.00727713	0.00264947	0.000905469	0.00428372	0.00248228
1190	0.0201866	0.000847603	0.000946335	0.00103144	0.00173605	0.00745899	0.0068654	0.00130078
735	0.0201785	0.00102036	0.000971101	0.00266043	0.00252895	0.0101602	0.00255248	0.000284994
884	0.0201228	0.0021395	0.000566146	0.00285811	0.000854028	0.00819412	0.0054899	2.09431e-05
642	0.0200954	0.00131066	0.000170443	0.00478965	0.00178351	0.00123191	0.0103646	0.000444659
2485	0.0200435	0.00103173	0.00336707	0.00436305	0.00324767	0.00140794	0.00495265	0.00167341
2718	0.0200354	0.000596478	0.0041619	0.000587966	0.00758881	0.0025722	0.00335314	0.00117488
255	0.0200032	0.00198759	0.000859725	0.00117013	0.00567581	0.00749019	0.0020747	0.000745018
1736	0.0199989	0.0024107	0.000534317	0.00423469	0.00295732	0.00037661	0.00628475	0.0032005
703	0.0199789	0.0019984	0.000291648	0.00302274	0.000656976	0.00826036	0.00550911	0.000239695
1195	0.019975	0.00098595	0.000344779	0.00407584	0.000852421	0.00173297	0.00918057	0.00280252
2511	0.0199666	0.001052	0.0034065	0.0043867	0.00327597	0.00141746	0.00494989	0.00147809
2514	0.0199221	0.00105434	0.00341105	0.00438943	0.00327924	0.00141855	0.00494957	0.00141991
2662	0.0199016	0.00055282	0.00407697	0.0006389	0.00752785	0.00255171	0.0033472	0.00120612
668	0.019901	0.00197111	0.000238568	0.00305457	0.000618872	0.00827317	0.00551283	0.000231879
2619	0.0198892	0.000519297	0.00401176	0.00067801	0.00748104	0.00253597	0.00334264	0.00132053
2636	0.0198846	0.000532551	0.00403754	0.000662548	0.00749954	0.00254219	0.00334444	0.00126584
2500	0.0198761	0.000426525	0.00383129	0.000786244	0.00735148	0.00249242	0.00333001	0.00165816
2648	0.0198681	0.000541906	0.00405574	0.000651634	0.00751261	0.00254658	0.00334572	0.00121394
426	0.0198534	0.00317906	5.68804e-05	0.000287447	0.000616503	0.00734373	0.00614491	0.00222487
1007	0.0198403	0.000495748	0.00240178	0.000248763	0.0053994	0.00771345	0.00322147	0.000359682
378	0.0198111	0.0018917	0.00104626	0.00128201	0.0055419	0.00744518	0.00206165	0.000542424
2601	0.019801	0.000505265	0.00398446	0.000694382	0.00746144	0.00252938	0.00334073	0.00128537
1742	0.0197981	0.00241538	0.000543417	0.00424015	0.00296385	0.000378806	0.00628539	0.00297113
2497	0.0197976	0.00104108	0.00338527	0.00437397	0.00326073	0.00141233	0.00495137	0.00137289
1694	0.0197769	0.00237796	0.000470622	0.00419649	0.00291159	0.000361239	0.00628029	0.00317874
888	0.0197741	0.00058852	0.00222131	0.000356997	0.00552896	0.007757	0.00320884	0.000112463
2644	0.0197681	0.000538787	0.00404967	0.000655272	0.00750825	0.00254512	0.00334529	0.00112576
871	0.0197653	0.000601773	0.00219552	0.000372459	0.00554747	0.00776322	0.00320704	7.78408e-05
977	0.0197423	0.000681548	0.000623307	0.000837711	0.00196794	0.00738104	0.006888	0.00136275
2474	0.019717	0.00102315	0.00335038	0.00435305	0.00323569	0.00140391	0.00495381	0.00139702
1698	0.0197034	0.00238108	0.000476688	0.00420013	0.00291595	0.000362703	0.00628072	0.0030861
2373	0.0196976	0.000944413	0.00319721	0.00426119	0.00312573	0.00136695	0.00496453	0.00183762
582	0.0196893	0.00135743	7.9449e-05	0.00473508	0.00171819	0.00120995	0.010371	0.000218213
2616	0.019656	0.000516959	0.00400721	0.000680739	0.00747777	0.00253487	0.00334232	0.00109618
2392	0.0196493	0.000959225	0.00322603	0.00427847	0.00314642	0.0013739	0.00496252	0.00170271
2489	0.0196238	0.000417949	0.0038146	0.000796249	0.00733951	0.00248839	0.00332884	0.00143827
706	0.0196171	0.00297805	0.00237241	0.00175154	0.00104314	0.00198733	0.00904609	0.000438512
1665	0.0196097	0.00235535	0.000426641	0.00417011	0.00288002	0.000350625	0.00627722	0.00314971
2417	0.0196023	0.000978715	0.00326394	0.0043012	0.00317363	0.00138305	0.00495986	0.00154184
1101	0.0195874	0.000912668	0.000202222	0.00399034	0.000954757	0.00176737	0.00917059	0.0025894
2528	0.0195814	0.000448354	0.00387375	0.000760778	0.00738197	0.00250266	0.00333298	0.0012809
565	0.0195448	0.00541863	0.000764338	0.00106733	0.00773847	0.00244707	0.00129015	0.000818808
2502	0.0195193	0.000428084	0.00383432	0.000784425	0.00735366	0.00249315	0.00333022	0.0012954
1677	0.0194794	0.00236471	0.00044484	0.00418103	0.00289309	0.000355017	0.00627849	0.0029622
2575	0.0194677	0.000484995	0.00394503	0.00071803	0.00743313	0.00251986	0.00333797	0.00102865
366	0.0194671	0.000339661	0.000912453	0.00332183	0.00175494	0.00203637	0.00909259	0.00200926
562	0.0194315	0.00307303	0.000263133	0.000163751	0.000468442	0.0073935	0.00613048	0.00193912
1654	0.0194278	0.00234677	0.000409959	0.00416011	0.00286805	0.000346599	0.00627605	0.00302024
514	0.0194044	0.00185105	5.01747e-06	0.00319464	0.000451215	0.00832953	0.00552917	4.38252e-05
3065	0.0193818	0.00311465	0.00426102	0.000956648	0.00328263	0.00313709	0.00246659	0.00216321
1251	0.0193779	0.000107829	0.00166977	0.00142013	0.0048904	0.00556973	0.00390569	0.00181431
3119	0.0193773	0.00315674	0.00434292	0.00100576	0.00334142	0.00311732	0.00246086	0.00195226
247	0.0193641	0.000246889	0.00109292	0.0032136	0.00188449	0.00207992	0.00907996	0.0017663
686	0.0193525	0.00117985	0.000205262	0.00125803	0.00233893	0.00301571	0.00971074	0.00164393
657	0.0193456	0.000432076	0.000138006	0.000546661	0.00231632	0.00726392	0.00692196	0.00172664
298	0.0193406	0.00322452	0.00160476	0.00258508	0.00290925	0.00512656	0.00289525	0.000995201
1621	0.0193341	0.00232105	0.000359912	0.00413009	0.00283212	0.000334522	0.00627255	0.00308386
2512	0.0193171	0.00043588	0.00384948	0.00077533	0.00736455	0.00249681	0.00333128	0.0010638
2501	0.0192908	0.000427305	0.0038328	0.000785335	0.00735257	0.00249278	0.00333012	0.00106994
2469	0.0192596	0.000402357	0.00378427	0.00081444	0.00731773	0.00248107	0.00332672	0.001133
2353	0.0192561	0.000928821	0.00316688	0.00424299	0.00310396	0.00135963	0.00496666	0.00148714
2447	0.0192522	0.000385206	0.00375091	0.00083445	0.00729378	0.00247302	0.00332438	0.00119048
1658	0.0192186	0.00234989	0.000416025	0.00416375	0.0028724	0.000348063	0.00627647	0.00279198
2448	0.0192094	0.000385986	0.00375242	0.00083354	0.00729487	0.00247338	0.00332449	0.00114472
2313	0.0192092	0.000897637	0.00310622	0.00420661	0.00306041	0.00134499	0.0049709	0.00162247
527	0.019206	0.00593175	0.00192868	0.00262459	0.0033742	0.00296747	0.00154759	0.000831732
819	0.019193	0.00069282	0.00022545	0.00373385	0.00126177	0.00187058	0.00914067	0.00226787
2223	0.0191773	0.000827473	0.00296973	0.00412476	0.00296243	0.00131205	0.00498045	0.00200043
505	0.0191616	0.000992783	0.00187774	0.00188899	0.00116969	0.0100047	0.00169274	0.00153502
3084	0.0191274	0.00312946	0.00428984	0.000973929	0.00330331	0.00313013	0.00246457	0.00183617
1545	0.0191273	0.0022618	0.000244654	0.00406097	0.00274938	0.000306707	0.00626448	0.00323928
2267	0.0191158	0.000861775	0.00303646	0.00416477	0.00301033	0.00132816	0.00497578	0.00173855
729	0.0191048	0.000488207	0.000247199	0.000612147	0.00223793	0.00729027	0.00691432	0.00131477
1701	0.0190954	0.00114569	0.00179083	0.00181891	0.00233995	0.00313781	0.00782771	0.00103446
1575	0.0190953	0.00228519	0.000290151	0.00408826	0.00278204	0.000317687	0.00626766	0.00306432
548	0.0190803	0.000347099	2.72996e-05	0.000447522	0.00243498	0.00722403	0.00693353	0.00166582
3120	0.0190641	0.00315752	0.00434443	0.00100667	0.00334251	0.00311696	0.00246075	0.00163527
807	0.0190625	0.000549016	0.000365491	0.000683091	0.00215301	0.00731882	0.00690604	0.00108707
2462	0.019062	0.0003969	0.00377366	0.000820807	0.00731011	0.00247851	0.00332598	0.000956087
2362	0.0190491	0.00031894	0.003622	0.00091176	0.00720124	0.00244191	0.00331536	0.00123791
2304	0.0190462	0.000273723	0.00353404	0.000964513	0.0071381	0.00242068	0.00330921	0.00140589
1594	0.0190397	0.0023	0.000318965	0.00410554	0.00280273	0.000324641	0.00626968	0.0029181
2351	0.0190228	0.000310364	0.00360532	0.000921765	0.00718927	0.00243788	0.0033142	0.00124405
2336	0.0190186	0.000915568	0.0031411	0.00422753	0.00308545	0.00135341	0.00496846	0.00132711
654	0.0190011	5.45113e-05	0.00140965	0.00272359	0.00935758	0.00131764	0.00140869	0.0027294
2298	0.0189911	0.000885943	0.00308347	0.00419297	0.00304408	0.0013395	0.00497249	0.00147263
2334	0.0189767	0.000914008	0.00313807	0.00422571	0.00308327	0.00135268	0.00496867	0.00129433
2269	0.0189204	0.000863334	0.00303949	0.00416659	0.00301251	0.00132889	0.00497557	0.00153402
997	0.0189154	0.000831589	4.44989e-05	0.00389575	0.00106798	0.00180544	0.00915956	0.00211063
570	0.0189094	0.00036425	6.06479e-06	0.000467532	0.00241103	0.00723208	0.00693119	0.00149728
1536	0.0189086	0.00225478	0.000231005	0.00405278	0.00273958	0.000303414	0.00626353	0.00306348
2266	0.0189084	0.000860996	0.00303494	0.00416387	0.00300924	0.00132779	0.00497589	0.00153569
3068	0.0188944	0.00311698	0.00426557	0.000959376	0.0032859	0.00313599	0.00246627	0.00166428
3095	0.0188921	0.00313803	0.00430652	0.000983934	0.00331529	0.00312611	0.0024634	0.00155881
3053	0.0188906	0.00310529	0.00424282	0.000945733	0.00326957	0.00314148	0.00246786	0.00171786
2294	0.0188734	0.000882824	0.0030774	0.00418933	0.00303973	0.00133804	0.00497292	0.00137315
3112	0.0188572	0.00315129	0.0043323	0.000999396	0.0033338	0.00311989	0.0024616	0.00145891
2332	0.0188418	0.000295552	0.0035765	0.000939046	0.00716858	0.00243093	0.00331218	0.00111904
3061	0.0188263	0.00311153	0.00425496	0.00095301	0.00327827	0.00313855	0.00246701	0.00162298
3079	0.0187947	0.00312556	0.00428225	0.000969381	0.00329787	0.00313196	0.0024651	0.00152253
3081	0.018756	0.00312712	0.00428529	0.0009712	0.00330005	0.00313123	0.00246489	0.00147621
2234	0.0187433	0.000219151	0.00342788	0.00102818	0.00706189	0.00239506	0.00330178	0.00130933
1479	0.0187139	0.00221034	0.00014456	0.00400094	0.00267753	0.000282553	0.00625748	0.00314049
2274	0.0187032	0.000250335	0.00348854	0.000991799	0.00710544	0.0024097	0.00330603	0.0011514
365	0.0186998	0.00107637	0.000569766	0.000883584	0.00912992	0.000924938	0.00383834	0.00227688
1474	0.0186702	0.00220645	0.000136978	0.00399639	0.00267208	0.000280723	0.00625695	0.00312068
2144	0.0186582	0.000765884	0.00284992	0.0040529	0.00287642	0.00128314	0.00498884	0.00184109
2319	0.01863	0.000285417	0.00355679	0.00095087	0.00715443	0.00242617	0.0033108	0.000945472
591	0.0186094	0.000380622	3.79126e-05	0.000486632	0.00238817	0.00723977	0.00692897	0.00114736
2952	0.0186061	0.00302655	0.00408965	0.000853871	0.00315961	0.00317844	0.00247858	0.00181942
2226	0.018579	0.000829811	0.00297428	0.00412748	0.0029657	0.00131315	0.00498013	0.00138849
1657	0.0185601	0.00307428	2.72605e-05	0.00233177	0.00281713	0.00391112	0.00348451	0.00291403
2193	0.0185549	0.000187187	0.0033657	0.00106547	0.00701726	0.00238006	0.00329743	0.0012418
2198	0.0184764	0.000191085	0.00337328	0.00106092	0.0070227	0.00238189	0.00329796	0.0011486
2967	0.0184743	0.00303824	0.0041124	0.000867514	0.00317594	0.00317295	0.00247699	0.00163023
1465	0.0184742	0.00219943	0.000123328	0.00398821	0.00266229	0.000277429	0.00625599	0.00296748
2233	0.0184697	0.000218372	0.00342636	0.00102909	0.0070608	0.0023947	0.00330167	0.00103866
873	0.0184642	0.00213356	0.00115169	0.00533296	0.00118577	0.000595133	0.00738686	0.000678207
1419	0.0184614	0.00216357	5.35665e-05	0.00394637	0.00261221	0.000260594	0.00625111	0.00317397
2956	0.0184384	0.00302967	0.00409572	0.000857509	0.00316396	0.00317698	0.00247815	0.00163637
2122	0.0184234	0.000748733	0.00281655	0.00403289	0.00285247	0.00127509	0.00499117	0.00170645
2195	0.0183789	0.000188747	0.00336873	0.00106365	0.00701943	0.00238079	0.00329764	0.00105987
253	0.0183698	0.00208001	0.00217153	0.000732087	0.00223107	0.00635885	0.00435205	0.000444223
696	0.0183694	0.000154417	0.000638622	0.00458081	0.00181363	0.00835718	0.00136324	0.00146146
1418	0.0183668	0.00216279	5.20499e-05	0.00394546	0.00261112	0.000260228	0.006251	0.00308412
617	0.0183667	0.00236379	0.0016195	0.00106316	0.00183479	0.00649207	0.00439068	0.000602749
1417	0.0183626	0.00216201	5.05333e-05	0.00394455	0.00261003	0.000259862	0.0062509	0.00308468
2905	0.0183623	0.00298991	0.00401837	0.000811123	0.00310844	0.00319564	0.00248357	0.00175524
2154	0.0183261	0.000156783	0.00330655	0.00110094	0.0069748	0.00236579	0.00329329	0.00112795
2158	0.0182905	0.000159901	0.00331262	0.0010973	0.00697915	0.00236725	0.00329371	0.00108051
1326	0.0182901	0.00209107	8.7474e-05	0.00386178	0.00251096	0.000226557	0.00624124	0.00327107
903	0.018261	0.00258675	0.00118576	0.00132328	0.00152342	0.00659674	0.00442103	0.00062398
2253	0.0182462	0.000233964	0.00345669	0.0010109	0.00708258	0.00240202	0.0033038	0.000756277
1408	0.0181891	0.00215499	3.68843e-05	0.00393636	0.00260023	0.000256568	0.00624994	0.00295409
2142	0.0181618	0.000147428	0.00328836	0.00111186	0.00696173	0.00236139	0.00329202	0.000999033
1093	0.018161	0.00273488	0.000897615	0.00149609	0.00131657	0.00666628	0.00444119	0.000608369
2074	0.0181524	0.000711312	0.00274376	0.00398924	0.00280022	0.00125752	0.00499626	0.00165413
1550	0.0181504	0.00102797	0.00156183	0.00168157	0.00217556	0.00319307	0.00784373	0.000666669
533	0.0181501	0.00239862	0.00063606	0.00502371	0.00155592	0.000719567	0.00742294	0.000393279
2170	0.0181383	0.000169257	0.00333082	0.00108639	0.00699222	0.00237164	0.00329499	0.000893
702	0.0181381	0.00226687	0.000892359	0.00517743	0.00137193	0.000657716	0.007405	0.000366784
416	0.0181161	0.00220709	0.00192433	0.000880341	0.00205361	0.00641851	0.00436935	0.000262861
2909	0.0181041	0.00299303	0.00402444	0.000814761	0.0031128	0.00319418	0.00248314	0.00148178
1385	0.0180923	0.00213706	2.00328e-06	0.00391544	0.00257519	0.00024815	0.0062475	0.00296692
1409	0.0180577	0.00215577	3.84008e-05	0.00393727	0.00260132	0.000256934	0.00625005	0.00281791
2087	0.018053	0.00010455	0.00320494	0.00116188	0.00690186	0.00234127	0.00328618	0.00105232
567	0.0180436	0.00237211	0.000687623	0.00505464	0.0015189	0.000707123	0.00741933	0.000283898
1484	0.018022	0.00293941	0.000235105	0.00217442	0.00262879	0.00397444	0.00346615	0.00260373
730	0.0180129	0.00307676	0.00176584	0.000342436	0.00175374	0.00850921	0.000594272	0.00197063
613	0.017993	0.00298555	0.00194328	0.000448851	0.00162636	0.00855203	0.000581855	0.0018551
2089	0.017992	0.000723006	0.00276651	0.00400288	0.00281655	0.00126301	0.00499467	0.00142538
1289	0.0179754	0.00206222	0.000143587	0.00382813	0.00247068	0.000213016	0.00623731	0.00302049
2045	0.0179526	7.18065e-05	0.00314125	0.00120008	0.00685613	0.00232589	0.00328172	0.00107576
2776	0.0179412	0.00288934	0.00382273	0.000693793	0.002968	0.00324286	0.00249726	0.00182722
2840	0.0179241	0.00293924	0.00391979	0.000752003	0.00303768	0.00321943	0.00249046	0.00156548
1341	0.0179235	0.00210276	6.47256e-05	0.00387542	0.00252729	0.000232047	0.00624283	0.00287846
2093	0.0179091	0.000109227	0.00321404	0.00115642	0.00690839	0.00234346	0.00328682	0.000890761
2081	0.0179031	9.98722e-05	0.00319584	0.00116734	0.00689532	0.00233907	0.00328554	0.000920059
2874	0.0178995	0.00296574	0.00397136	0.000782927	0.00307469	0.00320699	0.00248686	0.0014109
754	0.0178895	0.00309547	0.00172945	0.000320607	0.00177986	0.00850043	0.000596819	0.00186683
2759	0.0178857	0.00287609	0.00379695	0.000678331	0.00294949	0.00324908	0.00249906	0.0018367
2150	0.0178645	0.000153665	0.00330049	0.00110458	0.00697044	0.00236432	0.00329287	0.000678138
2092	0.0178627	0.000725345	0.00277106	0.00400561	0.00281981	0.00126411	0.00499435	0.00128245
2799	0.0178355	0.00290727	0.00385762	0.000714712	0.00299304	0.00323444	0.00249482	0.00163357
1323	0.0178346	0.00208873	9.20237e-05	0.00385905	0.00250769	0.000225459	0.00624092	0.0028207
2050	0.017829	7.57045e-05	0.00314883	0.00119553	0.00686157	0.00232772	0.00328225	0.000937357
2113	0.0178213	0.000124819	0.00324437	0.00113823	0.00693016	0.00235078	0.00328894	0.000743988
2029	0.0177974	0.00067623	0.00267551	0.00394831	0.00275123	0.00124105	0.00500104	0.00150407
3048	0.0177902	0.00320168	0.00416571	0.000618487	0.000255563	0.00764051	0.00145185	0.000456406
2797	0.0177837	0.00290571	0.00385458	0.000712893	0.00299086	0.00323517	0.00249503	0.00158948
2809	0.0177777	0.00291507	0.00387278	0.000723807	0.00300393	0.00323078	0.00249375	0.00153758
2020	0.0177728	0.000669214	0.00266186	0.00394012	0.00274143	0.00123776	0.00500199	0.00152039
708	0.0177719	0.00305961	0.00179921	0.000362446	0.00172978	0.00851726	0.000591937	0.00171168
2108	0.0177641	0.000120921	0.00323679	0.00114278	0.00692472	0.00234895	0.00328841	0.000701573
1315	0.0177574	0.00208249	0.000104156	0.00385178	0.00249898	0.000222532	0.00624007	0.00275735
2043	0.0177444	7.02473e-05	0.00313822	0.0012019	0.00685395	0.00232516	0.00328151	0.000873457
2044	0.0177331	0.000687924	0.00269826	0.00396195	0.00276756	0.00124654	0.00499945	0.00137139
1229	0.0177167	0.00195342	0.00272411	0.00388709	0.00456125	0.0028749	0.000820525	0.00089543
2839	0.0176496	0.00293846	0.00391828	0.000751093	0.00303659	0.0032198	0.00249057	0.00129481
2012	0.0176478	4.60797e-05	0.0030912	0.0012301	0.0068202	0.00231382	0.00327822	0.000868152
2837	0.0176431	0.0029369	0.00391524	0.000749274	0.00303441	0.00322053	0.00249078	0.00129593
1950	0.0176343	0.000614642	0.0025557	0.00387645	0.00266522	0.00121214	0.00500942	0.00170071
3121	0.0176341	0.00325859	0.00427642	0.000684883	0.000176089	0.00766723	0.0014441	0.000126781
516	0.0175961	0.0019529	6.14822e-05	0.00351552	0.00306629	0.00245502	0.00451242	0.00203245
3088	0.0175917	0.00323287	0.00422637	0.000654868	0.000212016	0.00765515	0.0014476	0.000162859
2006	0.0175586	0.000658299	0.00264063	0.00392739	0.00272619	0.00123263	0.00500348	0.00136999
1993	0.0175572	3.12673e-05	0.00306239	0.00124738	0.00679952	0.00230686	0.0032762	0.00083355
1996	0.0175417	3.36061e-05	0.00306694	0.00124465	0.00680279	0.00230796	0.00327652	0.000809273
1925	0.0175286	2.17456e-05	0.00295926	0.00130923	0.00672549	0.00228198	0.00326899	0.000961902
1152	0.0175206	0.00195541	0.000351356	0.00370352	0.00232153	0.000162876	0.00622277	0.0028031
2005	0.017518	4.06225e-05	0.00308059	0.00123646	0.00681258	0.00231125	0.00327748	0.000759047
2742	0.0175138	0.00286283	0.00377117	0.000662869	0.00293098	0.0032553	0.00250086	0.00152976
3110	0.0175114	0.00325002	0.00425973	0.000674878	0.000188065	0.0076632	0.00144527	3.02344e-05
1964	0.0175105	8.65887e-06	0.00301841	0.00127375	0.00676795	0.00229625	0.00327313	0.000872334
1149	0.0174944	0.00195308	0.000355906	0.00370079	0.00231826	0.000161778	0.00622246	0.00278217
556	0.0174844	0.000489934	0.00176052	0.0011247	0.0035156	0.00840854	0.00137737	0.000807734
3134	0.0174838	0.00244327	0.00475291	0.00285047	0.00341193	0.00114699	0.000332595	0.00254567
1106	0.0174665	0.00191955	0.000421118	0.00366168	0.00227145	0.000146041	0.00621789	0.00282877
1199	0.0174628	0.00199206	0.000280078	0.00374627	0.0023727	0.000180078	0.00622776	0.00266387
2738	0.0174555	0.00285972	0.00376511	0.000659231	0.00292663	0.00325676	0.00250129	0.00148679
1916	0.0174533	2.8762e-05	0.00294561	0.00131741	0.00671569	0.00227868	0.00326803	0.000899118
1934	0.0174517	0.000602168	0.00253144	0.0038619	0.0026478	0.00120628	0.00501112	0.00159098
1965	0.0174513	0.000626336	0.00257845	0.0038901	0.00268155	0.00121763	0.00500783	0.00144937
3059	0.0174486	0.00321026	0.00418239	0.000628492	0.000243588	0.00764454	0.00145068	8.86323e-05
2721	0.0174452	0.00284646	0.00373932	0.000643769	0.00290812	0.00326298	0.00250309	0.00154148
539	0.017439	0.00197083	2.66013e-05	0.0034946	0.00304125	0.00246344	0.00450998	0.00193228
3052	0.0174316	0.0032048	0.00417177	0.000622125	0.000251209	0.00764197	0.00145142	8.82796e-05
3129	0.0174176	0.00243937	0.00474533	0.00284593	0.00340649	0.00114516	0.000332065	0.00250325
683	0.0174108	0.00208309	0.000191784	0.00336363	0.00288448	0.00251614	0.00449469	0.00187701
3138	0.0174103	0.00244639	0.00475898	0.00285411	0.00341629	0.00114845	0.00033302	0.00245302
1090	0.0174025	0.00190708	0.000445383	0.00364713	0.00225403	0.000140186	0.00621619	0.00279249
932	0.0173948	0.00227721	0.000569409	0.00313715	0.0026134	0.00260727	0.00446827	0.00172213
611	0.0173912	0.00280297	0.00130421	0.00469033	0.00422614	0.000627706	0.00175056	0.00198933
1191	0.0173856	0.00198582	0.00029221	0.003739	0.00236399	0.00017715	0.00622691	0.00260052
1854	0.0173792	7.70972e-05	0.00285158	0.0013738	0.00664819	0.00225599	0.00326145	0.000911111
782	0.0173179	0.00216027	0.000341924	0.00327358	0.0027767	0.00255237	0.00448419	0.00172884
1205	0.0173107	0.0027219	0.000658227	0.00192066	0.00232504	0.00407655	0.00343654	0.00217175
1931	0.0173041	0.000599829	0.00252689	0.00385917	0.00264453	0.00120519	0.00501144	0.00145704
1886	0.0172994	0.000564747	0.00245864	0.00381824	0.00259554	0.00118872	0.00501622	0.00165732
1078	0.017298	0.00189772	0.000463582	0.00363622	0.00224097	0.000135794	0.00621492	0.00270878
201	0.0172828	0.00409745	0.00209924	0.00239429	0.00156074	0.0024097	0.0031578	0.00156361
2724	0.0172742	0.0028488	0.00374387	0.000646497	0.00291139	0.00326189	0.00250277	0.00135898
1019	0.0172738	0.00185173	0.000553059	0.00358256	0.00217673	0.000114201	0.00620866	0.00278691
3137	0.0172478	0.00244561	0.00475746	0.0028532	0.0034152	0.00114809	0.000332914	0.00229537
998	0.0172425	0.00232867	0.000669502	0.00307712	0.00254155	0.00263142	0.00446126	0.00153293
3145	0.0172363	0.00245184	0.0047696	0.00286048	0.00342391	0.00115101	0.000333763	0.0022457
1790	0.0172357	0.000126992	0.00275452	0.00143201	0.00657852	0.00223257	0.00325466	0.000856414
1097	0.0172299	0.00191254	0.000434767	0.0036535	0.00226165	0.000142747	0.00621694	0.00260777
2723	0.0172257	0.00284802	0.00374236	0.000645588	0.0029103	0.00326225	0.00250288	0.00131434
1014	0.0172228	0.00184783	0.000560642	0.00357801	0.00217129	0.000112371	0.00620813	0.00274449
2763	0.0172163	0.0029795	0.00373349	0.00035927	0.000565838	0.0075362	0.00148209	0.000559881
2705	0.0172122	0.00283399	0.00371506	0.000629216	0.0028907	0.00326884	0.00250479	0.00136959
880	0.0172118	0.00246853	0.00115111	0.00162506	0.00197122	0.00419549	0.00340205	0.0023983
665	0.0172099	0.00206906	0.000164486	0.00338	0.00290408	0.00250955	0.0044966	0.00168615
1161	0.0171983	0.00245574	0.000916702	0.00292887	0.00236409	0.00269108	0.00444397	0.00139786
2971	0.0171981	0.00314165	0.00404893	0.000548453	0.000339392	0.00761233	0.00146002	4.7327e-05
3113	0.017192	0.0024269	0.00472107	0.00283137	0.00338907	0.0011393	0.000330367	0.00235396
927	0.0171883	0.00178	0.000692583	0.00349888	0.00207657	8.05305e-05	0.0061989	0.00286085
1127	0.0171748	0.00193592	0.00038927	0.00368079	0.00229431	0.000153727	0.00622012	0.00250062
1278	0.0171706	0.00254696	0.00109414	0.00282245	0.00223672	0.0027339	0.00443155	0.00130493
3140	0.0171701	0.00244795	0.00476201	0.00285593	0.00341847	0.00114918	0.000333232	0.00220328
1180	0.0171644	0.00199163	0.0026498	0.00384252	0.00461459	0.00289284	0.000815325	0.000357716
3143	0.0171601	0.00245029	0.00476656	0.00285866	0.00342173	0.00115028	0.00033355	0.00217901
3132	0.017159	0.00244171	0.00474988	0.00284865	0.00340976	0.00114626	0.000332383	0.00223035
1035	0.017157	0.0018642	0.000528794	0.00359711	0.00219415	0.000120057	0.00621036	0.00264237
1870	0.0171564	0.000552274	0.00243438	0.00380369	0.00257812	0.00118286	0.00501791	0.00158714
986	0.0171559	0.001826	0.000603106	0.00355254	0.00214081	0.000102123	0.00620516	0.00272621
1066	0.0171483	0.00188837	0.000481781	0.0036253	0.0022279	0.000131402	0.00621365	0.00257986
2685	0.0171469	0.0028184	0.00368473	0.000611025	0.00286893	0.00327616	0.00250691	0.00138075
1951	0.0171467	0.000615421	0.00255722	0.00387736	0.00266631	0.00121251	0.00500932	0.00120856
257	0.017136	0.000282834	0.00188191	0.00382221	0.000871885	0.00176737	0.00757854	0.000931261
3092	0.0171263	0.00241053	0.00468922	0.00281227	0.00336621	0.00113162	0.000328138	0.00238828
990	0.0171249	0.00255429	0.000984288	0.00172511	0.00209098	0.00415523	0.00341372	0.00220131
1155	0.0171238	0.00245107	0.000907602	0.00293433	0.00237062	0.00268888	0.0044446	0.00132671
2884	0.0171193	0.00307383	0.00391699	0.000469324	0.000434107	0.00758049	0.00146925	0.000175354
1867	0.0171188	6.69624e-05	0.0028713	0.00136198	0.00666235	0.00226075	0.00326283	0.00063263
3063	0.0171172	0.00238792	0.00464524	0.0027859	0.00333464	0.001121	0.00032506	0.00251748
1900	0.0171124	0.000575662	0.00247988	0.00383098	0.00261079	0.00119384	0.00501473	0.00140653
1652	0.0170985	0.000234577	0.00254524	0.00155753	0.00642828	0.00218206	0.00324002	0.000910815
974	0.0170966	0.00181665	0.000621305	0.00354163	0.00212774	9.77316e-05	0.00620388	0.00268771
2640	0.0170904	0.00278331	0.00361648	0.000570097	0.00281994	0.00329263	0.00251169	0.00149626
896	0.0170833	0.00248101	0.00112685	0.00163961	0.00198864	0.00418964	0.00340375	0.00225376
2690	0.0170728	0.00282229	0.00369231	0.000615573	0.00287437	0.00327433	0.00250638	0.00128755
2898	0.01707	0.00308474	0.00393822	0.000482057	0.000418866	0.00758561	0.00146777	9.27572e-05
1807	0.017069	0.000113738	0.00278031	0.00141655	0.00659702	0.00223879	0.00325646	0.00066611
1885	0.0170659	5.29296e-05	0.0028986	0.00134561	0.00668194	0.00226734	0.00326474	0.00055478
2674	0.0170658	0.00280982	0.00366804	0.000601021	0.00285695	0.00328019	0.00250808	0.00134168
3083	0.0170658	0.00240351	0.00467557	0.00280409	0.00335641	0.00112832	0.000327183	0.0023707
1800	0.0170632	0.000119196	0.00276969	0.00142292	0.0065894	0.00223623	0.00325572	0.000670016
2643	0.017055	0.00278565	0.00362103	0.000572825	0.00282321	0.00329153	0.00251137	0.00144939
1269	0.0170523	0.000808902	0.00113568	0.00142599	0.00186964	0.00329592	0.00787355	0.000642648
2798	0.0170478	0.00300678	0.00378657	0.000391104	0.000527734	0.00754901	0.00147838	0.000308184
815	0.0170473	0.00241786	0.00124969	0.00156594	0.00190046	0.00421928	0.00339515	0.00229896
3108	0.0170354	0.002423	0.00471348	0.00282683	0.00338363	0.00113747	0.000329836	0.00222114
784	0.0170336	0.00239369	0.0012967	0.00153775	0.00186671	0.00423063	0.00339186	0.00231626
910	0.0170313	0.00226006	0.000536044	0.00315716	0.00263735	0.00259922	0.0044706	0.00137082
3090	0.0170274	0.00240897	0.00468618	0.00281045	0.00336403	0.00113088	0.000327926	0.00229899
1695	0.0170212	0.000201054	0.00261045	0.00151842	0.00647509	0.0021978	0.00324458	0.00077381
2910	0.0170148	0.0030941	0.00395642	0.000492972	0.000405802	0.00759	0.00146649	9.04417e-06
3091	0.017009	0.00240975	0.0046877	0.00281136	0.00336512	0.00113125	0.000328032	0.00227583
3074	0.0170053	0.00239649	0.00466192	0.0027959	0.00334661	0.00112503	0.000326228	0.00235312
1125	0.0169979	0.0020345	0.00256638	0.0037925	0.00467447	0.00291297	0.000809488	0.000207588
3136	0.016995	0.00244483	0.00475595	0.00285229	0.00341411	0.00114772	0.000332808	0.0020473
3139	0.016985	0.00244717	0.0047605	0.00285502	0.00341738	0.00114882	0.000333126	0.00202302
3096	0.0169849	0.00241364	0.00469528	0.00281591	0.00337056	0.00113308	0.000328563	0.00222784
3069	0.0169843	0.00239259	0.00465434	0.00279135	0.00334117	0.0011232	0.000325697	0.00235591
2621	0.0169832	0.0027685	0.00358767	0.000552815	0.00279925	0.00329958	0.00251371	0.00146166
3106	0.0169818	0.00242144	0.00471045	0.00282501	0.00338145	0.00113674	0.000329624	0.00217705
934	0.0169705	0.00178546	0.000681967	0.00350525	0.0020842	8.30923e-05	0.00619964	0.00263092
1839	0.0169647	0.000528106	0.00238737	0.0037755	0.00254438	0.00117152	0.0050212	0.00153663
3118	0.0169645	0.0024308	0.00472865	0.00283592	0.00339451	0.00114113	0.000330897	0.00210255
3100	0.0169565	0.00241676	0.00470135	0.00281955	0.00337492	0.00113454	0.000328987	0.0021804
3105	0.016955	0.00242066	0.00470893	0.0028241	0.00338036	0.00113637	0.000329518	0.00215501
2887	0.0169549	0.00307617	0.00392154	0.000472052	0.000430841	0.00758159	0.00146894	3.78974e-06
2885	0.0169513	0.00307461	0.00391851	0.000470233	0.000433019	0.00758085	0.00146915	4.90573e-06
1827	0.01695	9.81464e-05	0.00281064	0.00139836	0.0066188	0.00224611	0.00325859	0.000519337
1889	0.0169498	0.000567086	0.00246319	0.00382097	0.00259881	0.00118982	0.0050159	0.00129401
2703	0.0169498	0.00293272	0.00364249	0.000304698	0.000631159	0.00751425	0.00148846	0.000435993
1690	0.0169492	0.000204952	0.00260287	0.00152297	0.00646965	0.00219597	0.00324405	0.000708793
3109	0.0169492	0.00242378	0.004715	0.00282774	0.00338472	0.00113784	0.000329942	0.00213017
1629	0.0169438	0.000252507	0.00251036	0.00157845	0.00640324	0.00217365	0.00323757	0.000788036
3111	0.016935	0.00242534	0.00471803	0.00282955	0.00338689	0.00113857	0.000330154	0.00210645
1727	0.0169348	0.000176107	0.00265898	0.00148931	0.00650993	0.00220951	0.00324797	0.000642943
2820	0.0169315	0.00302393	0.00381993	0.000411114	0.000503783	0.00755707	0.00147605	0.000139642
1639	0.0169295	0.000244711	0.00252552	0.00156935	0.00641413	0.00217731	0.00323864	0.000759853
3115	0.0169292	0.00242846	0.0047241	0.00283319	0.00339125	0.00114003	0.000330579	0.00208162
907	0.0169275	0.00176441	0.000722915	0.00348069	0.0020548	7.32108e-05	0.00619677	0.00263468
904	0.016924	0.00176207	0.000727464	0.00347796	0.00205153	7.21129e-05	0.00619645	0.00263636
2817	0.0169227	0.00302159	0.00381538	0.000408385	0.000507049	0.00755597	0.00147636	0.000137968
3086	0.0169202	0.00240585	0.00468012	0.00280682	0.00335968	0.00112942	0.000327501	0.00221081
2816	0.0169198	0.00302081	0.00381386	0.000407476	0.000508138	0.0075556	0.00147647	0.00013741
3126	0.0169077	0.00243703	0.00474078	0.0028432	0.00340322	0.00114406	0.000331746	0.00200768
401	0.0169073	0.00148768	0.000891691	0.00419322	0.00179139	0.00444619	0.00326863	0.000828533
2860	0.0169058	0.00305512	0.00388059	0.000447495	0.000460236	0.0075717	0.0014718	1.88556e-05
3104	0.0169055	0.00241988	0.00470742	0.00282319	0.00337927	0.00113601	0.000329412	0.00211036
1196	0.0169044	0.000751991	0.00102497	0.0013596	0.00179017	0.00332263	0.0078813	0.000773791
622	0.0169044	0.00131538	0.00122685	0.00399221	0.00203199	0.00436531	0.00329208	0.000680623
3135	0.0169004	0.00244405	0.00475443	0.00285138	0.00341302	0.00114735	0.000332701	0.00195745
3102	0.0168971	0.00241832	0.00470438	0.00282137	0.0033771	0.00113528	0.000329199	0.00211148
912	0.0168882	0.00176831	0.000715332	0.00348524	0.00206024	7.50407e-05	0.0061973	0.00258669
3067	0.0168854	0.00239104	0.0046513	0.00278954	0.00333899	0.00112247	0.000325485	0.00226662
3130	0.0168793	0.00244015	0.00474685	0.00284684	0.00340758	0.00114552	0.000332171	0.00196024
358	0.0168738	0.00142379	0.00020604	0.00246267	0.00550763	0.00205186	0.00490554	0.000316319
1680	0.0168731	0.000212748	0.0025877	0.00153206	0.00645876	0.00219231	0.00324299	0.000646567
2544	0.0168675	0.00270847	0.00347089	0.000482781	0.00271543	0.00332776	0.00252188	0.00164024
2788	0.0168653	0.00299899	0.0037714	0.000382009	0.000538621	0.00754535	0.00147944	0.00014944
3044	0.0168564	0.0023731	0.00461642	0.00276862	0.00331395	0.00111405	0.000323044	0.00234726
1600	0.0168519	0.000275116	0.00246638	0.00160482	0.00637167	0.00216303	0.0032345	0.000736411
2828	0.0168476	0.00303017	0.00383206	0.00041839	0.000495074	0.00755999	0.0014752	3.67115e-05
2593	0.0168466	0.00274667	0.0035452	0.000527349	0.00276877	0.00330983	0.00251668	0.00143208
3116	0.016843	0.00242924	0.00472561	0.0028341	0.00339234	0.0011404	0.000330685	0.00199065
3093	0.0168366	0.00241131	0.00469073	0.00281318	0.0033673	0.00113198	0.000328244	0.0020939
2756	0.0168341	0.00297404	0.00372287	0.000352904	0.000573459	0.00753364	0.00148284	0.00019434
854	0.0168313	0.00172309	0.000803292	0.00343248	0.0019971	5.38138e-05	0.00619115	0.00263035
3117	0.0168246	0.00243002	0.00472713	0.00283501	0.00339343	0.00114077	0.000330791	0.00196749
3133	0.0168242	0.00244249	0.0047514	0.00284956	0.00341084	0.00114662	0.000332489	0.00189076
1860	0.0168	0.000544478	0.00241921	0.0037946	0.00256724	0.0011792	0.00501897	0.00127629
2775	0.0167994	0.00298885	0.00375169	0.000370185	0.000552774	0.0075406	0.00148082	0.000114533
1668	0.0167954	0.000222103	0.0025695	0.00154298	0.0064457	0.00218792	0.00324171	0.000585456
1856	0.0167953	0.000541359	0.00241315	0.00379096	0.00256288	0.00117774	0.0050194	0.00128982
3082	0.0167903	0.00240273	0.00467405	0.00280318	0.00335532	0.00112796	0.000327077	0.00210003
578	0.0167785	0.00246094	0.00173682	0.00329498	0.00526998	0.00311316	0.000751438	0.000151176
1642	0.0167738	0.000242373	0.00253007	0.00156662	0.00641739	0.0021784	0.00323895	0.000599964
220	0.0167708	0.000199662	0.000470511	0.00684481	0.00124123	0.00392415	0.00147913	0.00261132
3035	0.0167508	0.00236609	0.00460277	0.00276043	0.00330415	0.00111076	0.000322089	0.00228448
797	0.0167442	0.00229021	0.00206895	0.00349417	0.00503156	0.00303301	0.000774679	5.15769e-05
575	0.0167438	0.000270741	0.00104617	0.00129758	0.00616864	0.00482385	0.00123894	0.00189788
3070	0.0167398	0.00239337	0.00465585	0.00279226	0.00334226	0.00112357	0.000325803	0.00210673
1214	0.0167335	0.000768906	0.00201525	0.000716392	0.00547297	0.00505771	0.00130675	0.00139555
769	0.0167314	0.00165683	0.0009322	0.00335517	0.00190456	2.27053e-05	0.00618213	0.00267778
3089	0.0167294	0.00240819	0.00468467	0.00280954	0.00336294	0.00113052	0.00032782	0.00200572
2751	0.016729	0.00297014	0.00371529	0.000348356	0.000578902	0.00753181	0.00148337	0.000101141
1198	0.0167279	0.000768927	0.00106787	0.00169866	0.00642212	0.00174444	0.00481639	0.000209463
1836	0.0167267	0.000525767	0.00238282	0.00377277	0.00254111	0.00117042	0.00502152	0.00131228
2711	0.0167252	0.00293896	0.00365462	0.000311975	0.000622449	0.00751717	0.00148761	0.000192406
2657	0.0167244	0.00289686	0.00357273	0.00026286	0.000681238	0.00749741	0.00149334	0.000319916
1553	0.0167225	0.000311757	0.0023951	0.00164757	0.0063205	0.00214583	0.00322951	0.000672228
3076	0.0167199	0.00239805	0.00466495	0.00279772	0.00334879	0.00112576	0.00032644	0.00205818
573	0.016714	0.00222919	0.0016167	0.00134584	0.001637	0.00430785	0.00336947	0.00220797
1194	0.016707	0.000753314	0.00198492	0.000734582	0.00549474	0.00505039	0.00130463	0.00138439
3072	0.0167031	0.00239493	0.00465889	0.00279408	0.00334443	0.0011243	0.000326016	0.00206041
3050	0.0167009	0.00237778	0.00462552	0.00277407	0.00332048	0.00111625	0.000323681	0.00216309
825	0.0166955	0.00170049	0.000847273	0.00340611	0.00196553	4.32003e-05	0.00618807	0.00254482
3097	0.0166953	0.00241442	0.0046968	0.00281682	0.00337165	0.00113345	0.000328669	0.00193345
2744	0.0166948	0.00296468	0.00370467	0.000341989	0.000586523	0.00752925	0.00148411	8.35832e-05
595	0.0166941	0.00244769	0.00176261	0.00331044	0.00525147	0.00310694	0.000753242	6.17303e-05
2572	0.0166876	0.0027303	0.00351336	0.000508248	0.00274591	0.00331752	0.00251891	0.00135339
716	0.016687	0.00234068	0.00139983	0.0014759	0.00179268	0.00425551	0.00338464	0.00203777
816	0.0166849	0.00169347	0.000860922	0.00339792	0.00195573	3.99064e-05	0.00618712	0.00254985
760	0.0166837	0.00111039	0.000403619	0.00209703	0.00594528	0.00190474	0.00486287	0.000359816
3078	0.0166831	0.00239961	0.00466799	0.00279954	0.00335097	0.00112649	0.000326652	0.00201186
1560	0.0166831	0.0003063	0.00240571	0.0016412	0.00632812	0.00214839	0.00323025	0.000623117
2596	0.0166756	0.00274901	0.00354975	0.000530077	0.00277204	0.00330873	0.00251636	0.00124959
3043	0.0166714	0.00237233	0.00461491	0.00276771	0.00331286	0.00111368	0.000322938	0.002167
3123	0.0166691	0.00243469	0.00473623	0.00284047	0.00339996	0.00114296	0.000331428	0.00178333
3042	0.0166672	0.00237155	0.00461339	0.0027668	0.00331177	0.00111332	0.000322832	0.00216756
3144	0.016667	0.00245107	0.00476808	0.00285957	0.00342282	0.00115065	0.000333657	0.0016812
838	0.0166656	0.00171062	0.000827557	0.00341793	0.00197968	4.7958e-05	0.00618945	0.00249237
3036	0.0166646	0.00236687	0.00460429	0.00276134	0.00330524	0.00111112	0.000322195	0.00219351
747	0.0166603	0.00163968	0.000965565	0.00333516	0.00188061	1.46537e-05	0.00617979	0.00264485
2576	0.0166555	0.00273342	0.00351942	0.000511886	0.00275026	0.00331605	0.00251848	0.00130595
3037	0.0166462	0.00236765	0.00460581	0.00276225	0.00330633	0.00111149	0.000322301	0.00217035
2715	0.0166421	0.00294207	0.00366069	0.000315613	0.000618095	0.00751864	0.00148719	9.97651e-05
1821	0.0166385	0.000514073	0.00236007	0.00375912	0.00252478	0.00116493	0.00502311	0.0012924
3002	0.0166345	0.00234036	0.00455273	0.00273042	0.00326823	0.00109868	0.000318587	0.00232549
3077	0.0166337	0.00239883	0.00466647	0.00279863	0.00334988	0.00112613	0.000326546	0.00196721
3066	0.0166326	0.00239026	0.00464979	0.00278863	0.0033379	0.0011221	0.000325379	0.00201855
3023	0.0166325	0.00235673	0.00458457	0.00274952	0.00329109	0.00110636	0.000320815	0.00222336
261	0.0166173	0.00267993	0.000451917	0.00403825	0.00461337	0.000614461	0.000784683	0.0034347
3030	0.0166167	0.00236219	0.00459519	0.00275588	0.00329871	0.00110893	0.000321558	0.00217425
3062	0.0166158	0.00238714	0.00464372	0.00278499	0.00333355	0.00112064	0.000324954	0.00202078
817	0.0166131	0.000459405	0.00141317	0.00107748	0.00590518	0.00491242	0.00126462	0.00158087
3114	0.0166086	0.00242768	0.00472258	0.00283228	0.00339016	0.00113967	0.000330473	0.00176575
694	0.0166075	0.00159836	0.00104594	0.00328696	0.00182291	4.74338e-06	0.00617417	0.00267443
1080	0.0166008	0.00066444	0.00181203	0.000838269	0.00561885	0.00500867	0.00129253	0.00136599
3058	0.0165989	0.00238402	0.00463765	0.00278135	0.00332919	0.00111917	0.00032453	0.00202302
3057	0.0165947	0.00238324	0.00463614	0.00278044	0.0033281	0.00111881	0.000324424	0.00202357
3040	0.016591	0.00236999	0.00461036	0.00276498	0.0033096	0.00111259	0.00032262	0.00210087
2538	0.0165766	0.0027038	0.00346179	0.000477324	0.00270889	0.00332996	0.00252251	0.00137236
2698	0.0165735	0.00292882	0.00363491	0.000300151	0.000636602	0.00751242	0.00148899	7.15669e-05
750	0.0165734	0.00164202	0.000961015	0.00333789	0.00188388	1.57516e-05	0.00618011	0.00255277
3094	0.0165696	0.00241209	0.00469225	0.00281409	0.00336839	0.00113235	0.00032835	0.00182211
651	0.0165678	0.00229	0.0014984	0.00141678	0.00172191	0.0042793	0.00337775	0.00198363
3022	0.0165604	0.00235595	0.00458306	0.00274861	0.00329	0.001106	0.000320709	0.00215612
3005	0.0165567	0.0023427	0.00455728	0.00273314	0.00327149	0.00109978	0.000318905	0.00223341
3021	0.0165562	0.00235517	0.00458154	0.0027477	0.00328891	0.00110563	0.000320603	0.00215667
2630	0.0165547	0.00287581	0.00353178	0.000238303	0.000710633	0.00748753	0.00149621	0.000214441
863	0.0165475	0.00149825	0.000852014	0.00136884	0.00263434	0.00684084	0.00168373	0.0016695
3051	0.0165469	0.00237856	0.00462704	0.00277498	0.00332157	0.00111661	0.000323787	0.00200432
3024	0.0165463	0.00235751	0.00458609	0.00275043	0.00329218	0.00110673	0.000320922	0.0021324
2540	0.016538	0.00270535	0.00346483	0.000479143	0.00271107	0.00332923	0.0025223	0.00132604
805	0.0165364	0.00168489	0.000877604	0.00338792	0.00194376	3.58806e-05	0.00618595	0.00242037
623	0.0165363	0.000308162	0.00111896	0.00125393	0.00611638	0.00484142	0.00124403	0.00165344
1757	0.0165296	0.000464179	0.00226301	0.00370091	0.0024551	0.00114151	0.00502991	0.00147503
3009	0.0165283	0.00234582	0.00456334	0.00273678	0.00327585	0.00110124	0.00031933	0.00218597
2509	0.0165272	0.00268119	0.00341781	0.000450948	0.00267732	0.00334057	0.00252559	0.00143375
3019	0.0165252	0.00235361	0.00457851	0.00274588	0.00328673	0.0011049	0.000320391	0.00213519
3098	0.0165187	0.0024152	0.00469832	0.00281773	0.00337274	0.00113381	0.000328775	0.00175207
1774	0.0165185	0.000477432	0.00228879	0.00371638	0.00247361	0.00114773	0.0050281	0.00138643
3071	0.016518	0.00239415	0.00465737	0.00279317	0.00334335	0.00112393	0.000325909	0.00188015
3032	0.0165121	0.00236375	0.00459822	0.0027577	0.00330089	0.00110966	0.000321771	0.00206013
3013	0.0165	0.00234894	0.00456941	0.00274042	0.0032802	0.0011027	0.000319754	0.00213854
1743	0.016496	0.000163633	0.00268325	0.00147476	0.00652735	0.00221537	0.00324967	0.00018197
2985	0.0164951	0.00232711	0.00452694	0.00271495	0.00324972	0.00109246	0.000316783	0.00226717
3080	0.0164881	0.00240117	0.00467102	0.00280136	0.00335314	0.00112722	0.000326865	0.00180732
1375	0.0164859	0.00189741	0.00162849	0.00090316	0.00207693	0.00702822	0.0016294	0.00132233
2632	0.0164702	0.00287737	0.00353482	0.000240122	0.000708455	0.00748826	0.001496	0.000125148
3064	0.016466	0.0023887	0.00464675	0.00278681	0.00333573	0.00112137	0.000325167	0.00186145
1748	0.0164654	0.000457162	0.00224936	0.00369273	0.00244531	0.00113821	0.00503086	0.00145179
1516	0.0164625	0.00200733	0.00184233	0.000774916	0.00192343	0.00707982	0.00161443	0.00122019
3056	0.0164549	0.00238246	0.00463462	0.00277953	0.00332702	0.00111844	0.000324318	0.00188852
528	0.0164513	0.00129126	5.17759e-05	0.00230804	0.0056927	0.00198965	0.00488749	0.00023036
3055	0.0164507	0.00238168	0.0046331	0.00277862	0.00332593	0.00111808	0.000324211	0.00188908
3038	0.016447	0.00236843	0.00460732	0.00276316	0.00330742	0.00111185	0.000322407	0.00196637
3054	0.0164465	0.0023809	0.00463159	0.00277771	0.00332484	0.00111771	0.000324105	0.00188964
2439	0.0164462	0.0027269	0.00324212	6.45819e-05	0.000918571	0.00741763	0.00151648	0.000559909
3010	0.0164421	0.0023466	0.00456486	0.00273769	0.00327694	0.00110161	0.000319436	0.00209501
493	0.0164396	0.00222124	0.000560086	0.00232937	0.00108585	0.00686978	0.000921436	0.00245181
2939	0.0164372	0.00229125	0.00445718	0.00267312	0.00319964	0.00107562	0.000311901	0.00242845
393	0.0164368	0.00157403	2.11812e-05	0.0042514	0.0012489	0.00257436	0.00372391	0.00304299
920	0.0164303	0.00154269	0.000938458	0.001317	0.00257228	0.0068617	0.00167768	0.00152049
3034	0.0164301	0.00236531	0.00460126	0.00275952	0.00330306	0.00111039	0.000321983	0.0019686
3007	0.0164295	0.00234426	0.00456031	0.00273496	0.00327367	0.00110051	0.000319117	0.00209668
3012	0.0164279	0.00234816	0.00456789	0.00273951	0.00327911	0.00110234	0.000319648	0.00207129
3107	0.0164209	0.00242222	0.00471197	0.00282592	0.00338254	0.00113711	0.00032973	0.00161144
2615	0.0164203	0.00286411	0.00350903	0.00022466	0.000726963	0.00748204	0.0014978	0.000115662
3026	0.0164191	0.00235907	0.00458912	0.00275224	0.00329436	0.00110746	0.000321134	0.00199567
1151	0.0164168	0.00172278	0.00128878	0.0011069	0.0023208	0.00694624	0.00165317	0.00137816
799	0.0164158	0.00160009	0.00174508	0.00333156	0.00109436	0.00705716	0.000806373	0.000781152
3041	0.0164144	0.00237077	0.00461187	0.00276589	0.00331069	0.00111295	0.000322726	0.00191949
3003	0.0164127	0.00234114	0.00455424	0.00273133	0.00326932	0.00109904	0.000318693	0.00209891
2515	0.0164112	0.00268586	0.00342691	0.000456405	0.00268385	0.00333838	0.00252495	0.00129479
2427	0.016411	0.00271755	0.00322392	5.36675e-05	0.000931635	0.00741323	0.00151775	0.000553213
2587	0.0164092	0.00284229	0.00346657	0.000199193	0.000757446	0.00747179	0.00150077	0.000171189
738	0.016408	0.0014008	0.000662443	0.00148253	0.00277042	0.00679509	0.001697	0.00159975
3011	0.0164011	0.00234738	0.00456638	0.0027386	0.00327802	0.00110197	0.000319542	0.00204924
649	0.0163991	0.00133142	0.000527469	0.00156348	0.00286731	0.00676252	0.00170644	0.0016405
891	0.0163979	0.00152008	0.000894478	0.00134337	0.00260385	0.00685109	0.00168076	0.00150431
2966	0.0163926	0.0023123	0.00449813	0.00269767	0.00322903	0.0010855	0.000314766	0.00225517
1938	0.0163909	0.00233632	0.00248232	0.000391094	0.001464	0.00723427	0.00156965	0.000913215
1398	0.0163904	0.000432595	0.00216003	0.00178855	0.00615175	0.0020891	0.00321306	0.000555297
2960	0.0163899	0.00230762	0.00448903	0.00269222	0.0032225	0.00108331	0.00031413	0.00228112
1768	0.0163871	0.000472754	0.00227969	0.00371092	0.00246708	0.00114553	0.00502874	0.00128242
2959	0.0163857	0.00230684	0.00448751	0.00269131	0.00322141	0.00108294	0.000314023	0.00228168
3017	0.0163812	0.00235206	0.00457547	0.00274406	0.00328456	0.00110417	0.000320179	0.00200069
3006	0.0163801	0.00234348	0.00455879	0.00273405	0.00327258	0.00110014	0.000319011	0.00205203
3027	0.0163781	0.00235985	0.00459064	0.00275315	0.00329544	0.00110783	0.00032124	0.00194991
3015	0.0163728	0.0023505	0.00457244	0.00274224	0.00328238	0.00110344	0.000319966	0.00200181
2980	0.0163611	0.00232321	0.00451936	0.00271041	0.00324428	0.00109063	0.000316252	0.00215695
2610	0.0163607	0.00286022	0.00350145	0.000220112	0.000732406	0.00748021	0.00149833	6.79457e-05
1496	0.0163587	0.000356194	0.00230865	0.00169941	0.00625844	0.00212497	0.00322346	0.000387602
3033	0.0163581	0.00236453	0.00459974	0.00275861	0.00330198	0.00111002	0.000321877	0.00190135
1095	0.0163543	0.00167912	0.00120386	0.00115783	0.00238176	0.00692575	0.00165911	0.00134691
851	0.0163533	0.0014889	0.000833815	0.00137976	0.0026474	0.00683645	0.00168501	0.00148199
332	0.0163351	0.00113573	0.00238378	0.0032295	0.00191691	0.00389758	0.00187247	0.00189914
1413	0.016335	0.000420901	0.00218278	0.00177491	0.00616808	0.00209459	0.00321465	0.00047912
2983	0.0163285	0.00232555	0.00452391	0.00271313	0.00324754	0.00109172	0.00031657	0.00211007
1801	0.0163269	0.000498481	0.00232974	0.00374093	0.00250301	0.00115761	0.00502524	0.00107189
1636	0.0163251	0.00210088	0.00202432	0.000665772	0.00179278	0.00712374	0.0016017	0.00101593
1073	0.0163221	0.0006561	0.00083843	0.00124773	0.00165626	0.00336765	0.00789435	0.000661607
2487	0.0163198	0.00266404	0.00338445	0.000430938	0.00265337	0.00334862	0.00252793	0.00131041
1226	0.0163197	0.00178125	0.00140253	0.00103868	0.00223914	0.00697369	0.00164521	0.00123919
1547	0.0163162	0.0020315	0.00188934	0.000746721	0.00188968	0.00709117	0.00161114	0.00105667
1303	0.0163152	0.00184128	0.0015193	0.000968647	0.00215532	0.00700187	0.00163704	0.00119175
2111	0.0163127	0.0024712	0.00274469	0.000233745	0.00127566	0.00729758	0.00155129	0.000738522
885	0.0163113	0.00166714	0.00161466	0.00340978	0.00100073	0.00708863	0.000797247	0.000733165
3004	0.0163039	0.00234192	0.00455576	0.00273223	0.0032704	0.00109941	0.000318799	0.00198534
1778	0.0163028	0.00221159	0.00223967	0.000536619	0.00163819	0.00717571	0.00158663	0.000914345
1776	0.0163005	0.00221003	0.00223664	0.000538438	0.00164037	0.00717498	0.00158684	0.000913229
2437	0.0162922	0.00262506	0.00330862	0.000385462	0.00259894	0.00336692	0.00253323	0.00147392
2984	0.0162875	0.00232633	0.00452543	0.00271404	0.00324863	0.00109209	0.000316677	0.00206431
1197	0.0162873	0.00175864	0.00135855	0.00106506	0.00227072	0.00696308	0.00164829	0.00122301
2943	0.0162732	0.00229437	0.00446325	0.00267675	0.00320399	0.00107709	0.000312325	0.0022454
778	0.0162719	0.00143199	0.000723106	0.00144615	0.00272687	0.00680973	0.00169275	0.00144126
2957	0.0162643	0.00230528	0.00448448	0.00268949	0.00321924	0.00108221	0.000313811	0.00216978
2978	0.0162623	0.00232165	0.00451633	0.00270859	0.0032421	0.00108989	0.00031604	0.00206766
1011	0.0162606	0.00161363	0.00107647	0.00123423	0.00247321	0.006895	0.00166803	0.00130004
2950	0.0162574	0.00229982	0.00447387	0.00268312	0.00321162	0.00107965	0.000313068	0.00219629
3014	0.0162555	0.00234972	0.00457093	0.00274133	0.00328129	0.00110307	0.00031986	0.00188935
1290	0.0162555	0.000516792	0.00199624	0.00188678	0.00603418	0.00204958	0.0032016	0.000570356
2992	0.0162534	0.00233257	0.00453756	0.00272132	0.00325734	0.00109502	0.000317526	0.00199204
1394	0.0162515	0.000435714	0.00215396	0.00179219	0.0061474	0.00208764	0.00321264	0.000421916
2217	0.0162501	0.00255383	0.00290544	0.000137334	0.00116026	0.00733638	0.00154004	0.000616851
2372	0.0162496	0.00267467	0.00314051	3.64322e-06	0.000991513	0.00739311	0.00152359	0.000522523
837	0.0162473	0.00147798	0.000812583	0.00139249	0.00266264	0.00683132	0.00168649	0.00138377
3001	0.016246	0.00233958	0.00455121	0.00272951	0.00326714	0.00109831	0.000318481	0.00194181
994	0.0162416	0.00160038	0.00105068	0.00124969	0.00249172	0.00688878	0.00166983	0.00129056
1156	0.0162416	0.00172668	0.00129637	0.00110235	0.00231535	0.00694807	0.00165264	0.00120013
1884	0.0162402	0.00229423	0.00240043	0.000440208	0.00152279	0.00721451	0.00157538	0.000792674
2988	0.0162365	0.00232945	0.00453149	0.00271768	0.00325299	0.00109355	0.000317101	0.00199427
1764	0.0162355	0.000469636	0.00227362	0.00370728	0.00246272	0.00114407	0.00502916	0.00114904
2982	0.0162339	0.00232477	0.0045224	0.00271222	0.00324645	0.00109136	0.000316464	0.00202022
1144	0.0162282	0.00171732	0.00127817	0.00111326	0.00232842	0.00694368	0.00165391	0.00119344
2964	0.0162259	0.00231074	0.0044951	0.00269585	0.00322686	0.00108477	0.000314554	0.00209807
1304	0.0162219	0.000505878	0.00201747	0.00187404	0.00604942	0.0020547	0.00320308	0.00051734
486	0.0162189	0.00180343	0.00236334	0.00028206	0.00476425	0.00348663	0.00347008	4.91739e-05
1327	0.0162184	0.000487947	0.00205236	0.00185313	0.00607446	0.00206312	0.00320552	0.000481903
811	0.0162183	0.00145771	0.000773153	0.00141614	0.00269095	0.00682181	0.00168925	0.00136926
2994	0.0162166	0.00233412	0.00454059	0.00272314	0.00325952	0.00109575	0.000317738	0.00194572
1773	0.016215	0.000476652	0.00228727	0.00371547	0.00247252	0.00114736	0.00502821	0.00108751
2977	0.0162128	0.00232087	0.00451481	0.00270768	0.00324101	0.00108953	0.000315934	0.00202301
968	0.0162126	0.00158011	0.00101125	0.00127334	0.00252002	0.00687927	0.00167259	0.00127605
1372	0.0162114	0.00189507	0.00162395	0.000905889	0.0020802	0.00702712	0.00162971	0.00104943
2481	0.0162078	0.00275965	0.00330582	0.000102782	0.000872847	0.007433	0.00151202	0.000221709
607	0.0162073	0.00153053	0.00117788	0.00320783	0.0017282	3.65838e-05	0.00616494	0.00236134
1287	0.0162069	0.0018288	0.00149504	0.000983199	0.00217273	0.00699601	0.00163874	0.00109241
2015	0.0162056	0.00239635	0.0025991	0.00032106	0.00138017	0.00726245	0.00156148	0.000684954
2991	0.016204	0.00233179	0.00453604	0.00272041	0.00325625	0.00109465	0.000317419	0.00194739
1363	0.0162013	0.00188805	0.0016103	0.000914075	0.00208999	0.00702383	0.00163067	0.00104441
2963	0.0161991	0.00230996	0.00449358	0.00269494	0.00322577	0.00108441	0.000314448	0.00207603
631	0.0161982	0.00131739	0.000500171	0.00157985	0.00288691	0.00675593	0.00170835	0.00144964
2169	0.0161966	0.00251641	0.00283265	0.000180992	0.00121252	0.00731881	0.00154513	0.000590067
1535	0.0161877	0.00032579	0.0023678	0.00166394	0.0063009	0.00213924	0.0032276	0.00016242
2990	0.0161771	0.00233101	0.00453453	0.0027195	0.00325516	0.00109429	0.000317313	0.00192535
1503	0.0161767	0.0019972	0.00182262	0.00078674	0.00193758	0.00707507	0.00161581	0.000941714
2470	0.0161755	0.00275107	0.00328913	9.27774e-05	0.000884822	0.00742897	0.00151319	0.000215571
1675	0.0161737	0.000400251	0.00213865	0.00362633	0.00236583	0.00111149	0.00503861	0.00149253
1723	0.0161734	0.000437672	0.00221144	0.00366999	0.00241809	0.00112906	0.00503351	0.00127363
1334	0.016169	0.00186545	0.00156632	0.000940451	0.00212157	0.00701322	0.00163375	0.00102823
1167	0.0161635	0.00173525	0.00131305	0.00109234	0.00230338	0.0069521	0.00165147	0.00111586
3099	0.01616	0.001413	0.00533076	0.00315184	0.000153067	0.000777406	0.00328211	0.0020518
1649	0.0161588	0.00211102	0.00204403	0.000653949	0.00177863	0.0071285	0.00160032	0.000842363
2422	0.0161528	0.00261336	0.00328587	0.000371819	0.00258261	0.00337241	0.00253482	0.00139189
1710	0.0161497	0.000427537	0.00219173	0.00365817	0.00240394	0.0011243	0.00503489	0.00130913
1718	0.0161478	0.000433774	0.00220386	0.00366544	0.00241265	0.00112723	0.00503404	0.00127076
2945	0.016146	0.00229592	0.00446628	0.00267857	0.00320617	0.00107782	0.000312538	0.00210867
2442	0.0161455	0.00272924	0.00324667	6.73105e-05	0.000915305	0.00741872	0.00151616	0.000252098
495	0.0161369	0.00121136	0.000293918	0.00170355	0.00303497	0.00670616	0.00172279	0.00146416
1548	0.0161365	0.00203228	0.00189086	0.000745811	0.00188859	0.00709154	0.00161104	0.000876414
2953	0.0161344	0.00230216	0.00447841	0.00268585	0.00321488	0.00108075	0.000313387	0.002059
1442	0.0161331	0.000398293	0.00222676	0.00174853	0.00619966	0.00210521	0.00321773	0.000236916
1298	0.0161288	0.00183738	0.00151172	0.000973194	0.00216076	0.00700004	0.00163757	0.00100814
1452	0.0161198	0.00195744	0.00174527	0.000833126	0.0019931	0.0070564	0.00162122	0.000913256
1451	0.0161187	0.00195666	0.00174375	0.000834036	0.00199419	0.00705604	0.00162133	0.000912698
1450	0.0161176	0.00195588	0.00174224	0.000834945	0.00199528	0.00705567	0.00162144	0.00091214
1932	0.016113	0.00233165	0.00247322	0.000396551	0.00147053	0.00723207	0.00157028	0.00063864
2921	0.0161128	0.00227721	0.00442988	0.00265674	0.00318004	0.00106903	0.000309991	0.00218987
1359	0.0161094	0.000463	0.00210089	0.00182402	0.00610929	0.00207483	0.00320892	0.000328434
794	0.0161089	0.00144446	0.000747371	0.0014316	0.00270946	0.00681559	0.00169105	0.00126937
2450	0.0161086	0.00263519	0.00332833	0.000397285	0.00261309	0.00336217	0.00253185	0.00124065
2491	0.0161068	0.00266715	0.00339051	0.000434576	0.00265773	0.00334716	0.0025275	0.00108216
1602	0.0161064	0.00207438	0.00197276	0.000696697	0.0018298	0.0071113	0.00160531	0.000816137
2973	0.0161056	0.00231775	0.00450875	0.00270404	0.00323665	0.00108806	0.000315509	0.00193483
1763	0.0161052	0.00219989	0.00221692	0.000550262	0.00165452	0.00717022	0.00158822	0.000725157
1762	0.0161041	0.00219911	0.00221541	0.000551171	0.00165561	0.00716986	0.00158833	0.000724599
1591	0.0160941	0.0020658	0.00195607	0.000706701	0.00184177	0.00710727	0.00160647	0.000809999
2970	0.016093	0.00231541	0.0045042	0.00270131	0.00323339	0.00108697	0.000315191	0.00193651
2974	0.0160872	0.00231853	0.00451026	0.00270495	0.00323774	0.00108843	0.000315615	0.00191167
2920	0.016086	0.00227643	0.00442837	0.00265583	0.00317895	0.00106867	0.000309885	0.00216783
2979	0.0160856	0.00232243	0.00451785	0.0027095	0.00324319	0.00109026	0.000316146	0.00188628
2936	0.0160855	0.00228891	0.00445263	0.00267039	0.00319637	0.00107452	0.000311583	0.00209109
2408	0.016084	0.00270274	0.00319511	3.63864e-05	0.00095232	0.00740628	0.00151977	0.000271384
3000	0.0160836	0.0023388	0.00454969	0.0027286	0.00326605	0.00109795	0.000318375	0.00178415
1091	0.0160786	0.001676	0.00119779	0.00116147	0.00238612	0.00692428	0.00165954	0.00107346
3142	0.0160778	0.00144652	0.00539597	0.00319095	0.00019988	0.000761669	0.00328668	0.00179614
3020	0.0160774	0.00235439	0.00458002	0.00274679	0.00328782	0.00110527	0.000320497	0.00168258
2987	0.0160741	0.00232867	0.00452998	0.00271677	0.0032519	0.00109319	0.000316995	0.00183661
1896	0.0160728	0.00230358	0.00241862	0.000429294	0.00150973	0.0072189	0.00157411	0.000618552
2879	0.0160716	0.00224447	0.00436619	0.00261854	0.00313432	0.00105366	0.000305533	0.00234892
1650	0.0160695	0.0021118	0.00204555	0.000653039	0.00177754	0.00712887	0.00160021	0.000752512
2053	0.0160671	0.00242598	0.00265673	0.000286498	0.0013388	0.00727636	0.00155744	0.00052534
2942	0.0160655	0.00229359	0.00446173	0.00267584	0.00320291	0.00107672	0.000312219	0.00204254
2899	0.0160654	0.00226006	0.00439652	0.00263673	0.00315609	0.00106098	0.000307656	0.00224735
2463	0.0160606	0.00264533	0.00334805	0.000409109	0.00262724	0.00335741	0.00253047	0.00114299
1722	0.0160594	0.00216793	0.00215474	0.000587553	0.00169916	0.00715522	0.00159257	0.000702279
2434	0.0160563	0.00262272	0.00330407	0.000382733	0.00259567	0.00336802	0.00253355	0.00124958
1557	0.0160562	0.0020393	0.00190451	0.000737626	0.00187879	0.00709483	0.00161008	0.000791028
1293	0.0160546	0.000514453	0.00200079	0.00188405	0.00603744	0.00205068	0.00320192	0.000365262
1703	0.0160483	0.00042208	0.00218111	0.0036518	0.00239631	0.00112174	0.00503564	0.00123958
2947	0.0160414	0.00229748	0.00446932	0.00268039	0.00320835	0.00107855	0.00031275	0.00199455
732	0.0160397	0.00139613	0.000653344	0.00148799	0.00277695	0.00679289	0.00169763	0.00123477
499	0.0160351	0.00144634	0.00134167	0.0031096	0.00161062	7.61099e-05	0.00615347	0.00229729
2923	0.0160308	0.00227877	0.00443292	0.00265856	0.00318222	0.00106977	0.000310203	0.00209835
2425	0.016027	0.0026157	0.00329042	0.000374547	0.00258587	0.00337132	0.00253451	0.0012546
2965	0.0160267	0.00231152	0.00449661	0.00269676	0.00322795	0.00108514	0.00031466	0.00189409
2338	0.0160235	0.00264816	0.00308895	2.72809e-05	0.00102853	0.00738066	0.0015272	0.000322733
953	0.0160151	0.00156842	0.000988505	0.00128698	0.00253635	0.00687378	0.00167418	0.00108686
1216	0.0160133	0.000574483	0.00188402	0.00195408	0.00595361	0.0020225	0.00319374	0.00043083
1241	0.0160114	0.000554993	0.00192193	0.00193135	0.00598083	0.00203164	0.0031964	0.000394278
1111	0.0160106	0.00169159	0.00122812	0.00114328	0.00236434	0.0069316	0.00165741	0.000994206
1265	0.0160087	0.000536282	0.00195833	0.00190952	0.00600696	0.00204043	0.00319895	0.000358284
2922	0.016004	0.00227799	0.0044314	0.00265765	0.00318113	0.0010694	0.000310097	0.0020763
1672	0.0160037	0.00212895	0.00207891	0.000633029	0.00175359	0.00713692	0.00159788	0.000674379
1425	0.0159993	0.00193639	0.00170432	0.000857684	0.0020225	0.00704652	0.00162409	0.000807781
2946	0.015992	0.0022967	0.0044678	0.00267948	0.00320726	0.00107818	0.000312644	0.0019499
3075	0.0159861	0.00139429	0.00529436	0.00313001	0.000126939	0.00078619	0.00327957	0.00197479
1637	0.015986	0.00142794	1.74183e-05	0.00624751	0.00339183	0.000838853	0.00105788	0.00300455
925	0.0159838	0.00154659	0.000946041	0.00131245	0.00256684	0.00686353	0.00167715	0.00107124
3128	0.0159783	0.0014356	0.00537474	0.00317822	0.000184639	0.000766793	0.00328519	0.00175309
1001	0.0159782	0.00160584	0.0010613	0.00124333	0.0024841	0.00689134	0.00166909	0.00102324
1324	0.015977	0.00185765	0.00155115	0.000949547	0.00213245	0.00700956	0.00163481	0.000841832
1888	0.0159734	0.00229734	0.00240649	0.00043657	0.00151844	0.00721597	0.00157495	0.000523679
2934	0.0159641	0.00228735	0.0044496	0.00266857	0.0031942	0.00107379	0.00031137	0.0019792
2433	0.0159627	0.00262194	0.00330255	0.000381823	0.00259458	0.00336839	0.00253366	0.00115972
2976	0.01596	0.00232009	0.0045133	0.00270677	0.00323992	0.00108916	0.000315828	0.00177494
2932	0.0159557	0.00228579	0.00444657	0.00266675	0.00319202	0.00107306	0.000311158	0.00198031
2937	0.0159541	0.00228969	0.00445415	0.0026713	0.00319746	0.00107489	0.000311689	0.00195492
1029	0.0159525	0.000621798	0.000771701	0.00120771	0.00160836	0.00338375	0.00789902	0.000460136
2904	0.0159508	0.00226396	0.0044041	0.00264128	0.00316154	0.00106281	0.000308187	0.00210895
2025	0.0159455	0.00240415	0.00261426	0.000311964	0.00136929	0.00726611	0.00156041	0.000419307
3141	0.0159444	0.00144574	0.00539445	0.00319004	0.000198792	0.000762035	0.00328657	0.00166673
2870	0.0159434	0.00223745	0.00435254	0.00261036	0.00312452	0.00105037	0.000304578	0.00226353
1264	0.0159401	0.000537062	0.00195681	0.00191043	0.00600587	0.00204006	0.00319884	0.000291035
1775	0.0159378	0.00220925	0.00223512	0.000539347	0.00164146	0.00717461	0.00158695	0.000551035
2975	0.0159332	0.00231931	0.00451178	0.00270586	0.00323883	0.0010888	0.000315721	0.0017529
1711	0.015922	0.000428317	0.00219325	0.00365907	0.00240502	0.00112467	0.00503479	0.0010769
2901	0.0159156	0.00226162	0.00439955	0.00263855	0.00315827	0.00106171	0.000307868	0.00208802
2933	0.0159147	0.00228657	0.00444808	0.00266766	0.00319311	0.00107343	0.000311264	0.00193455
2321	0.0159141	0.00263491	0.00306316	4.27429e-05	0.00104704	0.00737444	0.001529	0.000222838
2911	0.0159125	0.00226942	0.00441472	0.00264765	0.00316916	0.00106537	0.000308929	0.00203724
1361	0.0159076	0.00046144	0.00210392	0.0018222	0.00611147	0.00207556	0.00320913	0.000123898
2881	0.0158992	0.00224603	0.00436922	0.00262036	0.0031365	0.00105439	0.000305746	0.00216699
2917	0.0158699	0.0022741	0.00442382	0.00265311	0.00317569	0.00106757	0.000309566	0.00196608
2949	0.015869	0.00229904	0.00447235	0.00268221	0.00321053	0.00107928	0.000312962	0.00181261
2906	0.0158688	0.00226552	0.00440714	0.0026431	0.00316371	0.00106354	0.000308399	0.00201742
1651	0.0158631	0.00143886	3.81365e-06	0.00626025	0.00340707	0.000843976	0.00105936	0.00284983
550	0.0158591	0.000422472	0.001035	0.00559205	0.00101233	0.00147055	0.00389575	0.00243094
2882	0.0158582	0.00224681	0.00437074	0.00262127	0.00313758	0.00105476	0.000305852	0.00212122
375	0.0158558	0.00134966	0.00152973	0.00299682	0.00147562	0.000121492	0.00614031	0.00224217
2938	0.0158453	0.00229047	0.00445567	0.00267221	0.00319855	0.00107526	0.000311795	0.00184135
2340	0.0158449	0.00264972	0.00309198	2.54618e-05	0.00102635	0.00738139	0.00152699	0.000143031
2868	0.0158445	0.0022359	0.00434951	0.00260854	0.00312234	0.00104964	0.000304366	0.00217424
3122	0.0158444	0.00143093	0.00536564	0.00317276	0.000178107	0.000768989	0.00328455	0.00164343
1685	0.0158407	0.000408047	0.00215382	0.00363543	0.00237672	0.00111515	0.00503755	0.00111401
1676	0.0158387	0.000401031	0.00214017	0.00362724	0.00236692	0.00111186	0.0050385	0.00115294
223	0.0158356	0.00195633	0.00214749	0.0010275	0.00125596	0.00443594	0.00333233	0.00168
2327	0.0158304	0.00263959	0.00307226	3.72857e-05	0.0010405	0.00737664	0.00152837	0.000135777
2972	0.0158302	0.00231697	0.00450723	0.00270313	0.00323557	0.0010877	0.000315403	0.00166416
1168	0.0158152	0.000611903	0.00181122	0.00199774	0.00590136	0.00200493	0.00318865	0.000299398
2378	0.0158151	0.00267935	0.00314961	9.10041e-06	0.000984981	0.0073953	0.00152295	7.3826e-05
2865	0.0158093	0.00223356	0.00434496	0.00260581	0.00311908	0.00104854	0.000304048	0.00215331
2902	0.0158068	0.0022624	0.00440107	0.00263946	0.00315936	0.00106208	0.000307974	0.00197445
3087	0.0158018	0.00140364	0.00531256	0.00314093	0.000140003	0.000781798	0.00328084	0.00174207
2883	0.0157946	0.00224759	0.00437226	0.00262218	0.00313867	0.00105513	0.000305958	0.00205286
1020	0.0157875	0.000614782	0.000758052	0.00119952	0.00159856	0.00338705	0.00789998	0.000329545
1221	0.0157688	0.000570585	0.0018916	0.00194954	0.00595906	0.00202432	0.00319428	0.000179415
1112	0.0157687	0.000655561	0.00172629	0.00204868	0.00584039	0.00198443	0.00318271	0.000330646
2900	0.0157532	0.00226084	0.00439804	0.00263764	0.00315718	0.00106135	0.000307762	0.00193036
1219	0.0157445	0.000572144	0.00188857	0.00195136	0.00595688	0.00202359	0.00319406	0.000157929
2876	0.0157426	0.00224213	0.00436164	0.00261581	0.00313105	0.00105256	0.000305215	0.00203416
2897	0.0157406	0.0022585	0.00439349	0.00263491	0.00315392	0.00106025	0.000307444	0.00193204
2891	0.0157379	0.00225383	0.00438439	0.00262946	0.00314738	0.00105805	0.000306807	0.00195799
2907	0.0157374	0.0022663	0.00440865	0.00264401	0.0031648	0.00106391	0.000308505	0.00188125
2863	0.0157331	0.002232	0.00434192	0.00260399	0.0031169	0.00104781	0.000303835	0.00208662
2954	0.0157318	0.00230294	0.00447993	0.00268676	0.00321597	0.00108111	0.000313493	0.00165161
1121	0.015731	0.000648545	0.00173994	0.00204049	0.00585019	0.00198773	0.00318366	0.000280419
1588	0.01573	0.000332426	0.00200671	0.0035472	0.00227112	0.00107965	0.00504784	0.00144501
2867	0.0157273	0.00223512	0.00434799	0.00260763	0.00312125	0.00104927	0.00030426	0.00206179
2856	0.0157262	0.00222654	0.00433131	0.00259762	0.00310928	0.00104524	0.000303093	0.00211313
2958	0.015726	0.00230606	0.004486	0.0026904	0.00322032	0.00108258	0.000313917	0.00162677
1646	0.0157188	0.000377643	0.00209467	0.00359996	0.00233426	0.00110088	0.00504169	0.00116968
2853	0.0157136	0.0022242	0.00432676	0.0025949	0.00310601	0.00104415	0.000302774	0.0021148
2878	0.0157058	0.00224369	0.00436467	0.00261763	0.00313323	0.0010533	0.000305427	0.00198784
2864	0.0156921	0.00223278	0.00434344	0.0026049	0.00311799	0.00104817	0.000303942	0.00204086
1030	0.015678	0.000719488	0.00160194	0.00212326	0.00575112	0.00195442	0.00317401	0.000353799
2940	0.0156729	0.00229203	0.0044587	0.00267402	0.00320073	0.00107599	0.000312007	0.00165942
2912	0.0156681	0.0022702	0.00441624	0.00264856	0.00317025	0.00106574	0.000309036	0.00178805
2382	0.0156606	0.00258218	0.00322521	0.000335437	0.00253906	0.00338705	0.00253907	0.00105257
2995	0.0156402	0.00133192	0.00517303	0.00305725	3.98439e-05	0.000815469	0.00327108	0.00195162
2857	0.01564	0.00222732	0.00433282	0.00259853	0.00311037	0.00104561	0.000303199	0.00202216
1656	0.0156344	0.000385439	0.00210983	0.00360905	0.00234515	0.00110454	0.00504062	0.00103978
2919	0.0156297	0.00227565	0.00442685	0.00265492	0.00317787	0.0010683	0.000309778	0.00171634
2849	0.015629	0.00222108	0.00432069	0.00259126	0.00310166	0.00104268	0.00030235	0.00204923
3028	0.015625	0.00135764	0.00522308	0.00308727	7.57704e-05	0.000803391	0.00327458	0.00180324
2896	0.0156233	0.00225772	0.00439197	0.00263401	0.00315283	0.00105988	0.000307338	0.00181958
1096	0.0156198	0.000668035	0.00170203	0.00206323	0.00582297	0.00197858	0.00318101	0.00020396
2862	0.0156159	0.00223122	0.00434041	0.00260308	0.00311581	0.00104744	0.000303729	0.00197417
1008	0.0156146	0.00073664	0.00156857	0.00214327	0.00572717	0.00194637	0.00317167	0.000320871
2812	0.0156089	0.00219224	0.00426458	0.0025576	0.00306138	0.00102914	0.000298423	0.00220549
1025	0.0156061	0.000723386	0.00159435	0.0021278	0.00574567	0.00195259	0.00317348	0.000288783
1618	0.0155899	0.000355814	0.00205221	0.00357449	0.00230378	0.00109063	0.00504466	0.00116835
1054	0.0155849	0.000700778	0.00163833	0.00210143	0.00577725	0.00196321	0.00317655	0.000227396
3049	0.0155793	0.00137402	0.00525493	0.00310637	9.86327e-05	0.000795706	0.00327681	0.00167286
1177	0.015574	0.000604887	0.00182487	0.00198956	0.00591115	0.00200822	0.00318961	4.57515e-05
2835	0.01557	0.00221017	0.00429946	0.00257852	0.00308642	0.00103756	0.000300864	0.00205704
2893	0.0155655	0.00225539	0.00438742	0.00263128	0.00314956	0.00105879	0.000307019	0.00177605
2903	0.0155624	0.00226318	0.00440259	0.00264037	0.00316045	0.00106245	0.00030808	0.00172527
2810	0.0155552	0.00219068	0.00426155	0.00255579	0.0030592	0.00102841	0.000298211	0.0021614
1041	0.0155515	0.000710913	0.00161862	0.00211325	0.00576309	0.00195845	0.00317517	0.000212048
2894	0.0155471	0.00225616	0.00438894	0.00263219	0.00315065	0.00105915	0.000307125	0.00175289
2347	0.0155463	0.00255489	0.00317213	0.000303604	0.00250096	0.00339986	0.00254278	0.0010721
2855	0.0155412	0.00222576	0.00432979	0.00259671	0.00310819	0.00104488	0.000302986	0.00193287
2892	0.0155387	0.00225461	0.0043859	0.00263037	0.00314847	0.00105842	0.000306913	0.00175401
1609	0.015537	0.000348798	0.00203856	0.0035663	0.00229398	0.00108734	0.00504561	0.00115642
2822	0.0155153	0.00220003	0.00427974	0.0025667	0.00307226	0.0010328	0.000299484	0.0020643
2886	0.0155134	0.00224993	0.0043768	0.00262491	0.00314194	0.00105622	0.000306276	0.00175736
2843	0.0155133	0.00221641	0.00431159	0.0025858	0.00309513	0.00104049	0.000301713	0.00196217
309	0.0155026	0.000942502	0.000310697	0.000886046	0.00239626	0.00555884	0.0050222	0.000386071
2872	0.0154997	0.00223901	0.00435557	0.00261218	0.0031267	0.0010511	0.000304791	0.00181037
1031	0.015498	0.000718709	0.00160345	0.00212235	0.00575221	0.00195479	0.00317411	0.000172423
2801	0.0154948	0.00218366	0.0042479	0.0025476	0.0030494	0.00102512	0.000297256	0.00214382
2838	0.0154922	0.00221251	0.00430401	0.00258125	0.00308968	0.00103866	0.000301182	0.00196496
1555	0.0154851	0.000306699	0.00195666	0.00351719	0.00223519	0.00106758	0.00505134	0.00135042
2926	0.0154822	0.00127812	0.00506839	0.00299449	3.52753e-05	0.000840721	0.00326375	0.00200142
982	0.01548	0.000756909	0.00152914	0.00216691	0.00569886	0.00193686	0.00316891	0.000222367
2861	0.015476	0.00223044	0.00433889	0.00260217	0.00311472	0.00104707	0.000303623	0.00183911
2880	0.0154656	0.00224525	0.00436771	0.00261945	0.00313541	0.00105403	0.00030564	0.0017381
2869	0.0154645	0.00223667	0.00435102	0.00260945	0.00312343	0.00105	0.000304472	0.00178944
2236	0.0154552	0.00246836	0.00300379	0.000202646	0.00238011	0.00344049	0.00255456	0.00140526
2871	0.0154503	0.00223823	0.00435406	0.00261127	0.00312561	0.00105073	0.000304684	0.00176573
2955	0.0154464	0.00130073	0.00511237	0.00302087	3.70347e-06	0.000830108	0.00326683	0.00191178
2815	0.0154407	0.00219458	0.00426913	0.00256033	0.00306464	0.00103024	0.000298741	0.002023
2866	0.0154293	0.00223434	0.00434647	0.00260672	0.00312017	0.0010489	0.000304154	0.00176852
1577	0.0154261	0.000323851	0.00199003	0.0035372	0.00225914	0.00107563	0.00504901	0.00119123
2773	0.0154221	0.00216183	0.00420543	0.00252213	0.00301892	0.00101487	0.000294284	0.00220465
1587	0.0154208	0.000331647	0.00200519	0.00354629	0.00227003	0.00107929	0.00504795	0.00114044
957	0.0154189	0.00043732	0.00129343	0.00147542	0.00169079	0.00532169	0.00495343	0.000246846
2873	0.0154135	0.00223979	0.00435709	0.00261309	0.00312779	0.00105147	0.000304897	0.00171941
2845	0.0154087	0.00221796	0.00431463	0.00258762	0.0030973	0.00104122	0.000301925	0.00184804
2823	0.0154065	0.00220081	0.00428126	0.00256761	0.00307335	0.00103317	0.00029959	0.00195073
2924	0.0154061	0.00127657	0.00506536	0.00299268	3.74526e-05	0.000841453	0.00326354	0.00192908
1447	0.015401	0.00127982	0.000305565	0.0060747	0.00318498	0.000769316	0.00103771	0.00274894
2205	0.0153992	0.00244419	0.00295678	0.00017445	0.00234636	0.00345183	0.00255785	0.00146777
2832	0.0153992	0.00220783	0.00429491	0.0025758	0.00308315	0.00103646	0.000300546	0.0019005
2848	0.0153987	0.0022203	0.00431918	0.00259035	0.00310057	0.00104232	0.000302244	0.00182376
1005	0.0153964	0.000738978	0.00156402	0.002146	0.0057239	0.00194527	0.00317135	0.000106898
2889	0.0153946	0.00124928	0.00501228	0.00296084	7.55566e-05	0.000854263	0.00325983	0.00198251
2931	0.0153926	0.00128202	0.00507597	0.00299904	2.98319e-05	0.000838891	0.00326428	0.00190257
2841	0.0153919	0.00221485	0.00430856	0.00258398	0.00309295	0.00103976	0.000301501	0.00185027
2803	0.0153902	0.00218522	0.00425093	0.00254942	0.00305158	0.00102585	0.000297468	0.00202969
1603	0.0153887	0.00034412	0.00202946	0.00356085	0.00228745	0.00108514	0.00504625	0.00103545
1412	0.0153844	0.00132726	0.00177967	0.00032705	0.00670928	0.0025927	0.00200182	0.000646626
2997	0.0153759	0.00133348	0.00517607	0.00305907	4.20212e-05	0.000814737	0.00327129	0.00167928
2981	0.0153712	0.001321	0.0051518	0.00304452	2.46023e-05	0.000820592	0.00326959	0.00173906
2824	0.0153655	0.00220159	0.00428278	0.00256852	0.00307444	0.00103353	0.000299697	0.00190496
2806	0.0153576	0.00218756	0.00425548	0.00255215	0.00305484	0.00102695	0.000297786	0.00198281
1607	0.0153515	0.00045551	0.00208974	0.00342953	0.0063251	0.00209323	0.000443381	0.000514964
297	0.0153484	0.000105457	0.00180594	0.00353087	0.00134195	0.00582197	0.00107704	0.0016652
2846	0.0153451	0.00221874	0.00431614	0.00258853	0.00309839	0.00104159	0.000302031	0.00177968
2834	0.0153398	0.00220939	0.00429794	0.00257761	0.00308533	0.00103719	0.000300758	0.00183158
946	0.0153371	0.000784975	0.00147454	0.00219966	0.00565967	0.00192368	0.00316509	0.000129444
1444	0.0153306	0.00139972	0.00286072	0.00141351	0.00298107	0.000194354	0.00617117	0.000310067
2279	0.0153244	0.00250188	0.003069	0.000241755	0.00242692	0.00342475	0.00255	0.00111004
2851	0.0153209	0.00222264	0.00432373	0.00259308	0.00310384	0.00104342	0.000302562	0.00173168
1527	0.015311	0.00028487	0.0019142	0.00349172	0.00220471	0.00105733	0.00505431	0.00130388
2827	0.0153103	0.00220393	0.00428733	0.00257125	0.00307771	0.00103463	0.000300015	0.00183548
2805	0.0153082	0.00218678	0.00425396	0.00255124	0.00305376	0.00102658	0.00029768	0.00193817
2842	0.0153057	0.00221563	0.00431008	0.00258489	0.00309404	0.00104012	0.000301607	0.00175931
2847	0.0153041	0.00221952	0.00431766	0.00258944	0.00309948	0.00104195	0.000302137	0.00173391
2781	0.0152976	0.00216807	0.00421757	0.00252941	0.00302763	0.0010178	0.000295133	0.00204197
1573	0.0152914	0.000320732	0.00198396	0.00353356	0.00225479	0.00107416	0.00504943	0.0010748
801	0.0152845	0.000898017	0.00125464	0.00233154	0.00550181	0.00187061	0.0031497	0.00027816
1061	0.0152794	0.000356242	0.00145115	0.00157001	0.00157757	0.00528362	0.0049424	9.84058e-05
2850	0.0152704	0.00121888	0.00495313	0.00292537	0.000118015	0.000868536	0.00325569	0.00193082
1664	0.0152651	0.000499947	0.00217619	0.00337768	0.00638716	0.00207237	0.00044943	0.00030234
906	0.0152586	0.000816159	0.00141388	0.00223604	0.00561612	0.00190904	0.00316085	0.000106559
2245	0.0152586	0.00247537	0.00301744	0.000210831	0.00238991	0.00343719	0.00255361	0.00117422
2755	0.015256	0.0021478	0.00417813	0.00250576	0.00299932	0.00100828	0.000292374	0.00212428
2814	0.0152556	0.0021938	0.00426761	0.00255942	0.00306355	0.00102987	0.000298635	0.00184274
667	0.0152519	0.00106763	0.000798442	0.00304497	0.00612266	0.000598699	0.00154316	0.00207635
2769	0.0152471	0.00215871	0.00419937	0.00251849	0.00301456	0.0010134	0.00029386	0.00204866
2779	0.0152439	0.00216651	0.00421453	0.00252759	0.00302545	0.00101706	0.000294921	0.00199788
1171	0.0152348	0.00106465	0.000724137	0.00582367	0.0028845	0.000668305	0.00100842	0.00306116
2771	0.0152329	0.00216027	0.0042024	0.00252031	0.00301674	0.00101414	0.000294072	0.00202495
2800	0.0152193	0.00218288	0.00424638	0.00254669	0.00304831	0.00102475	0.00029715	0.00187315
569	0.0152179	0.000739806	0.000705004	0.00112252	0.0021132	0.00546369	0.00499461	7.91048e-05
2913	0.0152167	0.00126799	0.00504867	0.00298267	4.94282e-05	0.000845479	0.00326237	0.00176005
2804	0.0152135	0.002186	0.00425245	0.00255033	0.00305267	0.00102621	0.000297574	0.00184832
2285	0.0152083	0.00250656	0.0030781	0.000247213	0.00243346	0.00342255	0.00254936	0.000971082
829	0.0152082	0.000537109	0.00109931	0.001359	0.00183014	0.00536853	0.00496702	4.70431e-05
2229	0.0152063	0.0024629	0.00299317	0.000196279	0.00237249	0.00344305	0.00255531	0.00118315
834	0.0152058	0.000533211	0.00110689	0.00136355	0.0018247	0.0053667	0.00496649	4.42531e-05
963	0.0152003	0.000432643	0.00130253	0.00148088	0.00168426	0.00531949	0.0049528	2.77284e-05
2778	0.0151945	0.00216573	0.00421302	0.00252668	0.00302436	0.0010167	0.000294815	0.00195323
2826	0.0151931	0.00220315	0.00428581	0.00257034	0.00307662	0.00103427	0.000299909	0.00172303
2785	0.0151788	0.00217119	0.00422363	0.00253305	0.00303198	0.00101926	0.000295558	0.00190412
501	0.0151742	0.000792818	0.000601877	0.00106068	0.00218723	0.00548857	0.00500182	4.11611e-05
2783	0.0151704	0.00216963	0.0042206	0.00253123	0.00302981	0.00101853	0.000295345	0.00190524
2807	0.0151584	0.00218834	0.004257	0.00255306	0.00305593	0.00102731	0.000297892	0.00177884
2725	0.0151523	0.00212441	0.00413264	0.00247848	0.00296666	0.000997301	0.00028919	0.00216363
2734	0.015145	0.00213143	0.00414629	0.00248666	0.00297646	0.0010006	0.000290145	0.0021134
2733	0.0151408	0.00213065	0.00414477	0.00248575	0.00297537	0.00100023	0.000290039	0.00211396
870	0.0151383	0.000844224	0.00135929	0.00226878	0.00557693	0.00189587	0.00315703	3.62384e-05
2944	0.0151383	0.00129216	0.00509569	0.00301087	1.5679e-05	0.000834134	0.00326566	0.00162409
2925	0.0151362	0.00127735	0.00506687	0.00299359	3.6364e-05	0.000841087	0.00326365	0.0016573
818	0.0151229	0.000884764	0.00128042	0.00231608	0.00552032	0.00187683	0.00315151	9.29615e-05
383	0.0151169	0.00341028	0.00109372	0.00177352	0.000906681	0.00586589	0.00100358	0.00106322
2243	0.0151164	0.00247381	0.00301441	0.000209012	0.00238773	0.00343792	0.00255382	0.00103972
2795	0.0151079	0.00217898	0.0042388	0.00254214	0.00304287	0.00102292	0.000296619	0.00178553
2757	0.0151062	0.00214936	0.00418117	0.00250758	0.0030015	0.00100901	0.000292586	0.00196495
2746	0.0151051	0.00214078	0.00416449	0.00249758	0.00298952	0.00100499	0.000291419	0.00201629
2787	0.0150968	0.00217275	0.00422667	0.00253487	0.00303416	0.00101999	0.00029577	0.0018126
2890	0.0150964	0.00125006	0.00501379	0.00296175	7.44679e-05	0.000853897	0.00325993	0.00168248
720	0.0150904	0.000961165	0.0011318	0.00240521	0.00541363	0.00184097	0.00314111	0.000196494
827	0.0150726	0.000877747	0.00129407	0.00230789	0.00553012	0.00188013	0.00315246	3.01767e-05
2187	0.0150692	0.00243016	0.00292948	0.000158078	0.00232677	0.00345842	0.00255976	0.00120658
2764	0.0150678	0.00215482	0.00419178	0.00251395	0.00300912	0.00101157	0.000293329	0.00189324
2753	0.0150667	0.00214624	0.0041751	0.00250394	0.00299714	0.00100755	0.000292162	0.00194458
2752	0.0150625	0.00214546	0.00417359	0.00250303	0.00299606	0.00100718	0.000292056	0.00194514
2730	0.0150603	0.00212831	0.00414022	0.00248302	0.0029721	0.000999131	0.000289721	0.00204782
2735	0.0150588	0.00213221	0.0041478	0.00248757	0.00297755	0.00100096	0.000290252	0.00202243
2729	0.0150561	0.00212753	0.0041387	0.00248211	0.00297102	0.000998765	0.000289615	0.00204838
2802	0.0150469	0.00218444	0.00424941	0.00254851	0.00305049	0.00102548	0.000297362	0.00169122
2811	0.0150446	0.00118847	0.00489399	0.0028899	0.000160474	0.000882809	0.00325155	0.00177741
991	0.0150427	0.00132022	0.00128981	0.00275029	0.00576993	0.000717277	0.00150877	0.00168643
2758	0.0150426	0.00215014	0.00418268	0.00250849	0.00300259	0.00100938	0.000292692	0.00189659
583	0.0150252	0.00388212	0.000751762	0.00200912	0.00312829	0.000876193	0.00435293	2.4785e-05
2830	0.0150241	0.00120328	0.0049228	0.00290718	0.000139789	0.000875856	0.00325357	0.00172161
2791	0.0150232	0.00217587	0.00423273	0.0025385	0.00303851	0.00102146	0.000296194	0.00171996
728	0.0150155	0.000954928	0.00114393	0.00239794	0.00542234	0.0018439	0.00314196	0.000110549
2786	0.0150149	0.00116898	0.00485607	0.00286716	0.000187691	0.000891959	0.0032489	0.00179419
1485	0.0150136	0.000360399	0.00190472	0.00354049	0.00619228	0.00213788	0.000430434	0.000447426
2813	0.0150028	0.00219302	0.0042661	0.00255851	0.00306247	0.00102951	0.000298529	0.00159467
2780	0.0149995	0.00216729	0.00421605	0.0025285	0.00302654	0.00101743	0.000295027	0.0017487
1268	0.0149985	0.00114027	0.000577031	0.00591189	0.0029901	0.000703805	0.00101872	0.0026567
2774	0.0149969	0.00216261	0.00420695	0.00252304	0.00302001	0.00101523	0.00029439	0.00177465
2784	0.0149938	0.00217041	0.00422212	0.00253214	0.00303089	0.00101889	0.000295452	0.00172386
2767	0.01499	0.00215716	0.00419633	0.00251668	0.00301239	0.00101267	0.000293647	0.00180116
2135	0.0149899	0.00238962	0.00285062	0.000110783	0.00227015	0.00347745	0.00256528	0.00132601
2793	0.0149864	0.00217743	0.00423576	0.00254032	0.00304069	0.00102219	0.000296407	0.00167364
2927	0.0149862	0.0012789	0.00506991	0.0029954	3.41866e-05	0.000840355	0.00326386	0.00150362
2782	0.0149853	0.00216885	0.00421908	0.00253032	0.00302872	0.00101816	0.000295239	0.00172498
2739	0.0149852	0.00213533	0.00415387	0.00249121	0.0029819	0.00100243	0.000290676	0.00192979
2175	0.0149849	0.0024208	0.00291128	0.000147164	0.0023137	0.00346281	0.00256104	0.00116807
689	0.0149848	0.000985332	0.00108479	0.00243341	0.00537988	0.00182962	0.00313782	0.000133991
1288	0.0149832	0.00152134	0.00262413	0.00155539	0.00281124	0.000137261	0.00615462	0.000179243
2833	0.0149799	0.00120562	0.00492735	0.00290991	0.000136523	0.000874758	0.00325388	0.0016719
2741	0.014971	0.00213689	0.0041569	0.00249303	0.00298408	0.00100316	0.000290888	0.00190607
727	0.0149684	0.000955707	0.00114242	0.00239885	0.00542125	0.00184353	0.00314185	6.47861e-05
2745	0.0149617	0.00113702	0.00479389	0.00282987	0.000232327	0.000906964	0.00324455	0.00181707
1511	0.0149533	0.000272397	0.00188993	0.00347717	0.00218729	0.00105147	0.00505601	0.00101898
2821	0.0149418	0.00119627	0.00490915	0.00289899	0.000149587	0.000879149	0.00325261	0.001656
2732	0.0149331	0.00212987	0.00414325	0.00248484	0.00297428	0.000999863	0.000289933	0.00191109
2731	0.0149289	0.00212909	0.00414174	0.00248393	0.00297319	0.000999497	0.000289827	0.00191165
2819	0.0149194	0.00119471	0.00490612	0.00289717	0.000151764	0.000879881	0.0032524	0.00163734
2888	0.014913	0.0012485	0.00501076	0.00295993	7.66452e-05	0.000854629	0.00325972	0.00150278
2192	0.0149047	0.00243405	0.00293706	0.000162626	0.00233221	0.00345659	0.00255923	0.00102298
2766	0.0148954	0.00215638	0.00419482	0.00251577	0.0030113	0.00101231	0.000293541	0.0017113
2765	0.0148912	0.0021556	0.0041933	0.00251486	0.00301021	0.00101194	0.000293435	0.00171186
2747	0.0148833	0.00214156	0.004166	0.00249848	0.00299061	0.00100535	0.000291525	0.00178971
876	0.0148788	0.000168322	0.000540601	0.00588856	0.000657423	0.00135124	0.00393035	0.00234227
1523	0.0148769	0.000281752	0.00190813	0.00348808	0.00220035	0.00105587	0.00505474	0.000887975
2702	0.0148747	0.00210648	0.00409776	0.00245756	0.00294162	0.000988884	0.000286749	0.00199564
2844	0.0148586	0.0012142	0.00494403	0.00291991	0.000124547	0.000870732	0.00325505	0.00153015
2719	0.0148558	0.00211973	0.00412354	0.00247302	0.00296013	0.000995105	0.000288554	0.00189575
2728	0.0148485	0.00212675	0.00413719	0.0024812	0.00296993	0.000998399	0.000289509	0.00184552
2716	0.0148432	0.0021174	0.00411899	0.00247029	0.00295686	0.000994007	0.000288235	0.00189742
2740	0.0148422	0.00113312	0.00478631	0.00282532	0.00023777	0.000908794	0.00324401	0.00170685
2710	0.0148406	0.00211272	0.00410989	0.00246483	0.00295033	0.000991812	0.000287598	0.00192337
1262	0.0148405	0.00154161	0.0025847	0.00157904	0.00278293	0.000127745	0.00615186	7.25888e-05
2768	0.014836	0.00215794	0.00419785	0.00251759	0.00301347	0.00101304	0.000293754	0.00164238
566	0.0148359	0.00108122	0.000898249	0.00254528	0.00524597	0.00178461	0.00312476	0.000155767
1522	0.0148333	0.000280972	0.00190662	0.00348717	0.00219926	0.0010555	0.00505485	0.000848979
2749	0.0148313	0.00114014	0.00479996	0.00283351	0.000227972	0.0009055	0.00324497	0.00167922
2750	0.0148281	0.0021439	0.00417055	0.00250121	0.00299388	0.00100645	0.000291843	0.00172023
836	0.0148252	0.000471335	0.000479004	0.00103217	0.00139824	0.00345439	0.00791951	7.05802e-05
764	0.0148162	0.000415204	0.000369811	0.00096668	0.00131986	0.00348074	0.00792715	0.000336778
962	0.0148159	0.000101277	0.000410177	0.00596678	0.000563796	0.00131977	0.00393948	0.00251465
2704	0.0148153	0.00210804	0.00410079	0.00245938	0.0029438	0.000989616	0.000286962	0.00192672
1147	0.0148111	0.00104594	0.000760535	0.00580184	0.00285837	0.000659521	0.00100588	0.00267901
2762	0.0148108	0.00215326	0.00418875	0.00251213	0.00300694	0.00101084	0.000293117	0.00164573
2190	0.0148078	0.00243249	0.00293403	0.000160807	0.00233003	0.00345732	0.00255945	0.000933682
373	0.0147982	0.00404583	0.000433284	0.00181811	0.00289967	0.000799337	0.00437522	0.000426751
2761	0.014784	0.00215248	0.00418723	0.00251122	0.00300585	0.00101048	0.000293011	0.00162369
2677	0.0147695	0.00208699	0.00405984	0.00243482	0.0029144	0.000979734	0.000284096	0.00200959
763	0.0147677	0.000414424	0.000368295	0.00096577	0.00131877	0.0034811	0.00792725	0.000292132
2714	0.014767	0.00211584	0.00411596	0.00246847	0.00295469	0.000993275	0.000288023	0.00183073
2713	0.0147628	0.00211506	0.00411444	0.00246756	0.0029536	0.000992909	0.000287917	0.00183129
563	0.0147622	0.00108356	0.0008937	0.00254801	0.0052427	0.00178351	0.00312445	8.62859e-05
1456	0.0147589	0.000229519	0.00180652	0.00342714	0.00212741	0.00103134	0.00506185	0.0010751
2202	0.0147566	0.00244185	0.00295223	0.000171721	0.0023431	0.00345293	0.00255817	0.000836577
2667	0.01475	0.0020792	0.00404468	0.00242572	0.00290352	0.000976074	0.000283035	0.00203777
2712	0.014736	0.00211428	0.00411292	0.00246665	0.00295251	0.000992543	0.000287811	0.00180924
2736	0.014724	0.00213299	0.00414932	0.00248848	0.00297864	0.00100133	0.000290358	0.00168284
2836	0.0147126	0.00120796	0.0049319	0.00291264	0.000133257	0.00087366	0.0032542	0.001399
1395	0.0146988	0.000181963	0.00171401	0.00337166	0.002061	0.00100902	0.00506832	0.00129278
2687	0.0146986	0.00209479	0.00407501	0.00244391	0.00292529	0.000983394	0.000285158	0.001891
2678	0.0146966	0.00108478	0.00469228	0.00276893	0.000305269	0.000931485	0.00323743	0.00167646
1053	0.0146893	0.000972654	0.000903092	0.00571635	0.00275604	0.000625119	0.0009959	0.00272016
2700	0.0146855	0.00210492	0.00409472	0.00245574	0.00293944	0.000988152	0.000286537	0.00181594
2689	0.0146844	0.00209635	0.00407804	0.00244573	0.00292747	0.000984126	0.00028537	0.00186728
2699	0.0146812	0.00210414	0.00409321	0.00245483	0.00293836	0.000987786	0.000286431	0.0018165
2650	0.0146785	0.00206594	0.0040189	0.00241026	0.00288501	0.000969853	0.000281231	0.00204726
2683	0.0146591	0.00209167	0.00406894	0.00244027	0.00292094	0.00098193	0.000284733	0.00187063
1430	0.0146522	0.000209249	0.00176709	0.0034035	0.0020991	0.00102183	0.00506461	0.00108678
2577	0.0146445	0.00100604	0.00453911	0.00267707	0.000415226	0.000968449	0.00322672	0.00181193
2056	0.0146416	0.00232803	0.00273081	3.89297e-05	0.00218415	0.00350636	0.00257367	0.00127968
2684	0.0146407	0.00209245	0.00407046	0.00244118	0.00292203	0.000982296	0.000284839	0.00184747
2656	0.0146359	0.00207062	0.004028	0.00241572	0.00289154	0.000972048	0.000281868	0.0019761
2095	0.0146333	0.00235843	0.00278995	7.44015e-05	0.00222661	0.00349209	0.00256953	0.00112231
664	0.0146291	0.00200781	0.0016778	0.00212294	0.0021319	9.11121e-05	0.0060884	0.00050912
2697	0.0146276	0.00210258	0.00409017	0.00245301	0.00293618	0.000987054	0.000286219	0.00177241
2658	0.0146217	0.00207218	0.00403103	0.00241754	0.00289372	0.00097278	0.00028208	0.00195239
2694	0.014615	0.00210024	0.00408562	0.00245028	0.00293291	0.000985956	0.0002859	0.00177408
2652	0.0146078	0.0020675	0.00402193	0.00241208	0.00288719	0.000970585	0.000281443	0.00196704
2660	0.0146075	0.00207374	0.00403406	0.00241936	0.0028959	0.000973512	0.000282292	0.00192867
2617	0.0146074	0.00204022	0.00396885	0.00238025	0.00284908	0.000957775	0.000277729	0.00213348
2708	0.0146061	0.00211116	0.00410686	0.00246301	0.00294815	0.00099108	0.000287386	0.00169846
2669	0.0146002	0.00208075	0.00404771	0.00242754	0.0029057	0.000976806	0.000283247	0.00187844
2743	0.0145952	0.00213845	0.00415994	0.00249485	0.00298626	0.00100389	0.000291101	0.00152072
736	0.0145892	0.000393375	0.000327347	0.000941213	0.00128937	0.00349098	0.00793012	0.000216789
722	0.0145887	0.00038246	0.000306115	0.000928479	0.00127413	0.00349611	0.0079316	0.000269805
2675	0.0145854	0.00108245	0.00468773	0.0027662	0.000308535	0.000932583	0.00323712	0.00157077
2670	0.0145818	0.00208153	0.00404923	0.00242845	0.00290678	0.000977172	0.000283353	0.00185528
2635	0.0145814	0.00205425	0.00399615	0.00239662	0.00286868	0.000964363	0.000279639	0.00202173
2691	0.0145798	0.00209791	0.00408107	0.00244755	0.00292965	0.000984858	0.000285582	0.00175315
2709	0.0145651	0.00211194	0.00410837	0.00246392	0.00294924	0.000991446	0.000287492	0.0016527
2099	0.014556	0.00236155	0.00279602	7.80396e-05	0.00223096	0.00349063	0.0025691	0.00102966
2717	0.0145536	0.00211818	0.00412051	0.0024712	0.00295795	0.000994373	0.000288341	0.00160303
2707	0.0145535	0.00110739	0.00473626	0.00279531	0.000273697	0.000920871	0.00324051	0.00147946
2673	0.0145492	0.00208387	0.00405378	0.00243118	0.00291005	0.00097827	0.000283672	0.0018084
2589	0.0145471	0.0010154	0.00455731	0.00268798	0.000402161	0.000964057	0.00322799	0.00169222
1414	0.0145458	0.000196776	0.00174283	0.00338894	0.00208169	0.00101597	0.00506631	0.00105333
390	0.0145337	0.00222142	0.00126226	0.00237215	0.0018336	0.000191391	0.00605932	0.000593553
2637	0.0145333	0.00205581	0.00399918	0.00239844	0.00287086	0.000965095	0.000279851	0.0019641
2119	0.0145308	0.00237714	0.00282635	9.62303e-05	0.00225274	0.00348331	0.00256698	0.000928095
484	0.0145235	0.00214814	0.00140481	0.00228666	0.00193593	0.000156989	0.00606929	0.000521692
2701	0.0145088	0.0021057	0.00409624	0.00245665	0.00294053	0.000988518	0.000286643	0.00163456
2706	0.0145073	0.0021096	0.00410382	0.00246119	0.00294598	0.000990348	0.000287174	0.00160917
2627	0.0145025	0.00204801	0.00398401	0.00238934	0.00285997	0.000961435	0.00027879	0.00198099
2726	0.014501	0.00212519	0.00413415	0.00247938	0.00296775	0.000997667	0.000289296	0.0015076
783	0.014491	0.00191504	0.00185827	0.00201471	0.00226145	4.75603e-05	0.00610103	0.000292994
930	0.0144882	0.000876763	0.00108963	0.00560447	0.00262213	0.000580103	0.000982847	0.00273229
407	0.0144865	0.00220817	0.00128804	0.00235669	0.00185211	0.00018517	0.00606112	0.000535232
2663	0.0144845	0.00207608	0.00403861	0.00242208	0.00289916	0.00097461	0.000282611	0.00179138
2720	0.0144758	0.00212051	0.00412506	0.00247393	0.00296122	0.000995471	0.00028866	0.00151095
659	0.0144735	0.000333346	0.000210572	0.000871179	0.00120555	0.00351916	0.00793829	0.000395368
2692	0.014471	0.00209869	0.00408259	0.00244846	0.00293073	0.000985224	0.000285688	0.00163959
2659	0.0144677	0.00207296	0.00403254	0.00241845	0.00289481	0.000973146	0.000282186	0.00179361
2027	0.0144566	0.00230542	0.00268683	1.25533e-05	0.00215258	0.00351698	0.00257674	0.00120545
2686	0.0144457	0.00209401	0.00407349	0.002443	0.0029242	0.000983028	0.000285051	0.00164293
845	0.014442	0.0018667	0.00195229	0.00195832	0.00232895	2.48694e-05	0.0061076	0.000203277
2668	0.0144378	0.00207998	0.00404619	0.00242663	0.00290461	0.00097644	0.000283141	0.00172078
673	0.0144366	0.00200079	0.00169144	0.00211476	0.0021417	8.78183e-05	0.00608935	0.000310722
2654	0.0144354	0.00206906	0.00402496	0.0024139	0.00288937	0.000971317	0.000281655	0.0017851
2666	0.0144353	0.00107543	0.00467408	0.00275802	0.000318333	0.000935877	0.00323616	0.00143736
2688	0.0144315	0.00209557	0.00407653	0.00244482	0.00292638	0.00098376	0.000285264	0.00161922
557	0.0144313	0.00209123	0.00151552	0.00222026	0.00201541	0.000130272	0.00607704	0.000381608
317	0.0144281	0.00227833	0.00115155	0.00243855	0.00175412	0.000218108	0.00605157	0.000535867
2680	0.0144205	0.00208933	0.00406439	0.00243755	0.00291767	0.000980832	0.000284415	0.00164628
2647	0.0144172	0.0020636	0.00401435	0.00240753	0.00288174	0.000968755	0.000280913	0.00180031
2629	0.0144154	0.00104658	0.00461797	0.00272436	0.000358614	0.000949418	0.00323223	0.00148626
795	0.0144152	0.00190568	0.00187647	0.00200379	0.00227452	4.31685e-05	0.0061023	0.000209281
2653	0.0144085	0.00206828	0.00402345	0.00241299	0.00288828	0.000970951	0.000281549	0.00176306
2598	0.0144031	0.0020254	0.00394003	0.00236296	0.0028284	0.000950822	0.000275712	0.00201977
939	0.0143831	0.00179342	0.00209485	0.00187282	0.00243129	9.53294e-06	0.00611758	6.36098e-05
1400	0.0143825	0.000185861	0.00172159	0.00337621	0.00206644	0.00101085	0.00506779	0.000953784
2651	0.0143775	0.00206672	0.00402041	0.00241117	0.0028861	0.000970219	0.000281337	0.00174157
502	0.0143766	0.000254214	0.00208609	0.00032405	0.00673176	0.0022579	0.00121026	0.00151229
2642	0.0143736	0.00205971	0.00400676	0.00240298	0.0028763	0.000966925	0.000280382	0.0017805
931	0.0143509	0.00179966	0.00208272	0.0018801	0.00242258	6.60508e-06	0.00611673	4.25642e-05
2531	0.0143376	0.000970183	0.00446935	0.00263523	0.000465305	0.000985284	0.00322183	0.00159038
685	0.0143323	0.000353615	0.000250003	0.000894827	0.00123385	0.00350965	0.00793553	0.000154838
2613	0.0143193	0.0020371	0.00396278	0.00237661	0.00284473	0.000956311	0.000277304	0.00186448
2068	0.0143192	0.00233738	0.00274901	4.98441e-05	0.00219721	0.00350197	0.00257239	0.000911349
2661	0.0143179	0.00207452	0.00403558	0.00242027	0.00289699	0.000973878	0.000282398	0.00163428
2573	0.0143092	0.00200591	0.00390212	0.00234023	0.00280118	0.000941672	0.000273059	0.00204502
2672	0.0142964	0.00208309	0.00405226	0.00243027	0.00290896	0.000977904	0.000283566	0.00156034
2607	0.0142941	0.00203242	0.00395368	0.00237115	0.0028382	0.000954115	0.000276668	0.00186783
2623	0.0142936	0.00204489	0.00397795	0.0023857	0.00285562	0.000959971	0.000278366	0.0017911
1365	0.0142879	0.000158575	0.00166851	0.00334438	0.00202834	0.00099804	0.00507151	0.00101852
2624	0.0142865	0.00204567	0.00397947	0.00238661	0.0028567	0.000960337	0.000278472	0.00177924
2646	0.0142774	0.00206282	0.00401283	0.00240662	0.00288066	0.000968389	0.000280806	0.00166525
2592	0.0142761	0.00202073	0.00393093	0.00235751	0.00282187	0.000948626	0.000275076	0.00192141
1378	0.014272	0.00016871	0.00168823	0.0033562	0.00204249	0.0010028	0.00507013	0.000943457
603	0.0142677	0.00380321	0.00241523	0.00261171	0.0019584	0.0020307	0.00119452	0.000253964
2649	0.0142674	0.00206516	0.00401738	0.00240935	0.00288392	0.000969487	0.000281125	0.00164098
2580	0.0142614	0.00100838	0.00454366	0.0026798	0.00041196	0.000967351	0.00322703	0.00142319
2631	0.0142595	0.00205113	0.00399008	0.00239298	0.00286433	0.000962899	0.000279215	0.00171883
2520	0.0142569	0.000961607	0.00445266	0.00262522	0.000477281	0.00098931	0.00322067	0.00153012
862	0.0142501	0.00082375	0.00119276	0.00554262	0.0025481	0.000555216	0.00097563	0.00261202
2569	0.0142499	0.000999807	0.00452698	0.00266979	0.000423935	0.000971377	0.00322587	0.00143215
2612	0.0142473	0.00203632	0.00396127	0.0023757	0.00284364	0.000955945	0.000277198	0.00179724
2603	0.0142433	0.0020293	0.00394762	0.00236751	0.00283384	0.000952651	0.000276243	0.00183616
2578	0.0142362	0.00100682	0.00454063	0.00267798	0.000414137	0.000968083	0.00322682	0.0014017
2609	0.0142347	0.00203398	0.00395672	0.00237297	0.00284037	0.000954847	0.00027688	0.00179891
674	0.0142344	0.00200001	0.00169296	0.00211385	0.00214278	8.74523e-05	0.00608946	0.00010786
2602	0.0142278	0.00202852	0.0039461	0.0023666	0.00283275	0.000952285	0.000276137	0.00182542
2634	0.0142156	0.00205347	0.00399463	0.00239571	0.00286759	0.000963997	0.000279533	0.00166065
2620	0.0142132	0.00204255	0.0039734	0.00238297	0.00285235	0.000958873	0.000278047	0.00172497
2031	0.0141984	0.00230854	0.00269289	1.61914e-05	0.00215693	0.00351551	0.00257632	0.000931995
671	0.0141962	0.000342701	0.000228771	0.000882093	0.00121861	0.00351477	0.00793702	7.22406e-05
2671	0.0141903	0.00107933	0.00468167	0.00276256	0.000312889	0.000934047	0.00323669	0.00118312
2028	0.0141886	0.0023062	0.00268834	1.34628e-05	0.00215367	0.00351661	0.00257664	0.000933669
2595	0.0141871	0.00202306	0.00393548	0.00236024	0.00282513	0.000949724	0.000275394	0.00181802
680	0.0141804	0.000349717	0.00024242	0.000890279	0.00122841	0.00351148	0.00793606	2.20141e-05
2618	0.0141708	0.002041	0.00397037	0.00238116	0.00285017	0.000958141	0.000277835	0.00169218
2565	0.0141625	0.00199968	0.00388999	0.00233295	0.00279247	0.000938744	0.00027221	0.00193647
787	0.0141619	0.00076528	0.0013065	0.00547441	0.00246645	0.000527768	0.000967671	0.00265387
2605	0.0141613	0.00203086	0.00395065	0.00236933	0.00283602	0.000953383	0.000276455	0.00174464
2626	0.0141593	0.00204723	0.0039825	0.00238843	0.00285888	0.000961069	0.000278684	0.00164251
2018	0.0141559	0.0022984	0.00267318	4.36752e-06	0.00214278	0.00352027	0.0025777	0.000939249
2582	0.014155	0.00201293	0.00391577	0.00234841	0.00281098	0.000944966	0.000274014	0.00184788
2633	0.0141549	0.00205269	0.00399311	0.0023948	0.0028665	0.000963631	0.000279427	0.0016047
2581	0.0141507	0.00201215	0.00391425	0.0023475	0.00280989	0.0009446	0.000273908	0.00184844
1956	0.014148	0.00225007	0.00257915	5.20235e-05	0.00207528	0.00354296	0.00258428	0.00106425
808	0.0141414	0.000781652	0.00127465	0.00549351	0.00248931	0.000535453	0.0009699	0.00259695
1978	0.0141346	0.00226722	0.00261252	3.20138e-05	0.00209923	0.00353491	0.00258194	0.00100677
2641	0.014132	0.00205893	0.00400525	0.00240207	0.00287521	0.000966559	0.000280276	0.00154373
2597	0.0141252	0.00102164	0.00456944	0.00269526	0.000393452	0.000961129	0.00322884	0.00125549
2571	0.01412	0.00200435	0.00389909	0.00233841	0.002799	0.00094094	0.000272847	0.00186532
2608	0.0141175	0.0020332	0.0039552	0.00237206	0.00283929	0.000954481	0.000276774	0.00168646
2594	0.014115	0.00202228	0.00393397	0.00235933	0.00282404	0.000949358	0.000275288	0.00175077
2584	0.0141069	0.00201449	0.0039188	0.00235023	0.00281316	0.000945698	0.000274227	0.00179026
2590	0.0140982	0.00201917	0.0039279	0.00235569	0.00281969	0.000947894	0.000274863	0.00175301
2543	0.0140925	0.00198252	0.00385662	0.00231294	0.00276852	0.000930693	0.000269876	0.00197135
2477	0.0140908	0.000928084	0.00438745	0.00258611	0.000524094	0.00100505	0.0032161	0.00144393
1320	0.0140657	0.000123493	0.00160027	0.00330345	0.00197935	0.000981571	0.00507628	0.00100125
2574	0.0140648	0.00200669	0.00390364	0.00234114	0.00280227	0.000942038	0.000273165	0.00179584
2536	0.0140631	0.00197707	0.00384601	0.00230657	0.0027609	0.000928131	0.000269133	0.00197526
2510	0.0140631	0.000953811	0.0044375	0.00261613	0.000488167	0.00099297	0.00321961	0.00135489
2559	0.0140582	0.001995	0.00388089	0.00232749	0.00278594	0.000936548	0.000271574	0.00186071
2553	0.0140555	0.00199032	0.00387179	0.00232204	0.00277941	0.000934352	0.000270937	0.00188666
2606	0.0140525	0.00203164	0.00395217	0.00237024	0.00283711	0.000953749	0.000276561	0.00163107
2482	0.0140521	0.000931982	0.00439504	0.00259066	0.000518651	0.00100322	0.00321663	0.00139594
2591	0.0140459	0.00201995	0.00392942	0.0023566	0.00282078	0.00094826	0.00027497	0.00169594
1945	0.0140417	0.00224149	0.00256247	6.20283e-05	0.0020633	0.00354699	0.00258545	0.000979982
2522	0.0140381	0.00196615	0.00382478	0.00229384	0.00274566	0.000923007	0.000267647	0.00201697
2639	0.0140332	0.00205737	0.00400221	0.00240026	0.00287303	0.000965827	0.000280064	0.00145444
1939	0.014033	0.00223681	0.00255337	6.74855e-05	0.00205677	0.00354918	0.00258608	0.00098333
1970	0.0140326	0.00226098	0.00260038	3.929e-05	0.00209052	0.00353784	0.00258279	0.000920828
2557	0.0140158	0.00199344	0.00387786	0.00232567	0.00278376	0.000935816	0.000271361	0.00182793
2570	0.0139914	0.00200357	0.00389757	0.0023375	0.00279792	0.000940574	0.000272741	0.00174156
2548	0.0139893	0.00198642	0.00386421	0.00231749	0.00277396	0.000932522	0.000270406	0.00184425
2549	0.0139822	0.0019872	0.00386572	0.0023184	0.00277505	0.000932888	0.000270512	0.00183239
2532	0.0139784	0.00197395	0.00383994	0.00230294	0.00275655	0.000926667	0.000268708	0.00190968
1901	0.0139781	0.00220719	0.00249574	0.000102048	0.0020154	0.00356309	0.00259012	0.00100453
2547	0.0139737	0.00198564	0.00386269	0.00231658	0.00277288	0.000932156	0.0002703	0.00183351
1922	0.0139633	0.00222356	0.00252759	8.29476e-05	0.00203826	0.0035554	0.00258789	0.000947612
2555	0.0139622	0.00199188	0.00387482	0.00232385	0.00278159	0.000935084	0.000271149	0.00178384
374	0.0139532	0.00199393	0.00277687	0.00111394	0.00161123	0.00264279	0.00364334	0.000171137
2398	0.0139472	0.000866496	0.00426764	0.00251426	0.0006101	0.00103396	0.00320772	0.00144705
1318	0.0139447	0.000121934	0.00159724	0.00330163	0.00197717	0.000980839	0.00507649	0.000889353
2583	0.0139444	0.00201371	0.00391729	0.00234932	0.00281207	0.000945332	0.000274121	0.0016326
2588	0.0139429	0.00201761	0.00392487	0.00235387	0.00281751	0.000947162	0.000274651	0.00160721
2563	0.0139394	0.00199812	0.00388695	0.00233113	0.00279029	0.000938012	0.000271998	0.00172287
1841	0.0139366	0.00216041	0.00240475	0.00015662	0.00195008	0.00358505	0.00259648	0.00108322
1337	0.0139274	0.000136746	0.00162605	0.00331891	0.00199786	0.000987793	0.00507448	0.000785517
1009	0.0139162	0.00164144	0.00116849	3.94915e-05	0.00627054	0.00244521	0.00204459	0.000306443
2535	0.0139006	0.00197629	0.00384449	0.00230566	0.00275981	0.000927765	0.000269027	0.0018176
2552	0.0138818	0.00198954	0.00387027	0.00232113	0.00277832	0.000933986	0.000270831	0.0017177
2568	0.0138813	0.00200201	0.00389454	0.00233568	0.00279574	0.000939842	0.000272529	0.00164097
1273	0.0138807	8.68519e-05	0.00152899	0.0032607	0.00192818	0.00096437	0.00508127	0.0010303
1894	0.0138776	0.00220173	0.00248512	0.000108414	0.00200778	0.00356565	0.00259086	0.000918031
2551	0.0138776	0.00198876	0.00386876	0.00232022	0.00277723	0.00093362	0.000270725	0.00171826
2339	0.0138755	0.000820499	0.00417817	0.0024606	0.000674332	0.00105555	0.00320146	0.00148491
574	0.013874	0.000349818	0.000523134	0.00436907	0.00520049	0.00247129	0.000333754	0.000626396
1887	0.0138675	0.00219628	0.00247451	0.000114781	0.00200016	0.00356821	0.0025916	0.000921937
1853	0.0138635	0.00216977	0.00242295	0.000145705	0.00196315	0.00358066	0.00259521	0.000986113
1846	0.0138534	0.00216431	0.00241233	0.000152072	0.00195552	0.00358322	0.00259595	0.000990019
2521	0.0138417	0.00196537	0.00382326	0.00229293	0.00274457	0.000922641	0.000267541	0.00182541
2564	0.0138306	0.0019989	0.00388847	0.00233204	0.00279138	0.000938378	0.000272104	0.0016093
1892	0.0138295	0.00220017	0.00248209	0.000110234	0.0020056	0.00356638	0.00259107	0.000873943
2533	0.0138244	0.00197473	0.00384146	0.00230385	0.00275763	0.000927033	0.000268814	0.00175091
1074	0.0138152	3.99828e-05	0.00128142	0.00391431	0.00574484	0.0022883	0.000386817	0.000159521
2579	0.0138146	0.00201059	0.00391122	0.00234568	0.00280771	0.000943868	0.000273696	0.00152182
952	0.0138132	0.00168588	0.00108205	9.13349e-05	0.00620849	0.00242435	0.00205064	0.000270442
2508	0.0138096	0.00195524	0.00380354	0.00228111	0.00273042	0.000917883	0.000266161	0.00185527
2358	0.0138084	0.000835312	0.00420698	0.00247788	0.000653647	0.0010486	0.00320347	0.00138249
2542	0.0138058	0.00198175	0.00385511	0.00231203	0.00276743	0.000930327	0.000269769	0.00168938
2550	0.0138056	0.00198798	0.00386724	0.00231931	0.00277614	0.000933254	0.000270618	0.00165101
1036	0.0138002	1.0358e-05	0.00122379	0.00394887	0.00570347	0.0023022	0.000382784	0.000228726
2526	0.013795	0.00196927	0.00383084	0.00229748	0.00275001	0.000924471	0.000268071	0.00175481
2537	0.0137848	0.00197785	0.00384752	0.00230748	0.00276199	0.000928497	0.000269239	0.00169217
349	0.0137816	0.000525228	0.000181907	0.00457372	0.00495554	0.00255363	0.000309876	0.000681665
2503	0.0137773	0.00195134	0.00379596	0.00227656	0.00272497	0.000916053	0.000265631	0.00184676
2534	0.0137721	0.00197551	0.00384297	0.00230475	0.00275872	0.000927399	0.00026892	0.00169385
1788	0.0137696	0.0021191	0.00232437	0.000204825	0.00189238	0.00360445	0.00260211	0.00102238
2287	0.0137663	0.00077996	0.00409931	0.0024133	0.000730944	0.00107458	0.00319594	0.00147226
1845	0.0137616	0.00216353	0.00241081	0.000152982	0.00195444	0.00358358	0.00259606	0.000900168
2429	0.0137601	0.000890663	0.00431466	0.00254246	0.000576351	0.00102261	0.00321101	0.00120232
2556	0.0137517	0.00199266	0.00387634	0.00232476	0.00278267	0.00093545	0.000271255	0.00156856
2560	0.0137459	0.00199578	0.0038824	0.0023284	0.00278703	0.000936914	0.00027168	0.00154372
2516	0.0137416	0.00196148	0.00381568	0.00228838	0.00273913	0.000920811	0.00026701	0.00174909
2545	0.0137393	0.00198408	0.00385966	0.00231476	0.0027707	0.000931424	0.000270088	0.0016086
2518	0.0137387	0.00196303	0.00381871	0.0022902	0.0027413	0.000921543	0.000267222	0.00173668
1305	0.0137373	0.000111799	0.00157752	0.0032898	0.00196302	0.000976082	0.00507787	0.000741217
2562	0.0137317	0.00199734	0.00388544	0.00233022	0.00278921	0.000937646	0.000271892	0.00152001
2505	0.0137292	0.0019529	0.00379899	0.00227838	0.00272715	0.000916785	0.000265843	0.00178914
2363	0.0137245	0.00083921	0.00421456	0.00248243	0.000648204	0.00104677	0.00320401	0.00128929
1045	0.0137121	1.73744e-05	0.00123744	0.00394068	0.00571326	0.00229891	0.000383739	0.000120736
2380	0.0136999	0.000852463	0.00424035	0.00249789	0.000629696	0.00104055	0.00320581	0.00123319
2388	0.013687	0.0008587	0.00425248	0.00250517	0.000620987	0.00103762	0.00320666	0.00120542
2486	0.0136831	0.00193809	0.00377018	0.0022611	0.00270647	0.000909832	0.000263826	0.00183364
2244	0.0136679	0.000746437	0.00403409	0.00237419	0.000777757	0.00109032	0.00319138	0.0014537
2495	0.0136645	0.0019451	0.00378383	0.00226928	0.00271626	0.000913125	0.000264782	0.00177211
2499	0.0136587	0.00194822	0.00378989	0.00227292	0.00272062	0.000914589	0.000265206	0.00174728
2523	0.0136467	0.00196693	0.00382629	0.00229475	0.00274675	0.000923373	0.000267753	0.00162088
1765	0.013646	0.00210116	0.00228949	0.000225744	0.00186734	0.00361286	0.00260455	0.000944808
2529	0.0136381	0.00197161	0.00383539	0.00230021	0.00275328	0.000925569	0.00026839	0.00158362
1231	0.0136365	5.41086e-05	0.0014653	0.0032225	0.00188246	0.000948999	0.00508573	0.000977453
1239	0.0136346	6.03454e-05	0.00147743	0.00322978	0.00189117	0.000951927	0.00508488	0.000939086
2506	0.0136317	0.00195368	0.00380051	0.00227929	0.00272824	0.000917151	0.000265949	0.00168687
2493	0.0136222	0.00194354	0.0037808	0.00226746	0.00271409	0.000912393	0.000264569	0.00173933
2513	0.0136159	0.00195914	0.00381113	0.00228565	0.00273586	0.000919713	0.000266692	0.00163776
658	0.0136143	0.000284331	0.000650525	0.00429267	0.00529194	0.00244054	0.000342669	0.000311632
2456	0.0136134	0.0019147	0.00372468	0.00223381	0.00267381	0.000898852	0.000260643	0.00190689
1270	0.0136087	8.45131e-05	0.00152444	0.00325797	0.00192492	0.000963272	0.00508159	0.000772048
2507	0.013602	0.00195446	0.00380203	0.0022802	0.00272933	0.000917517	0.000266055	0.00165241
2496	0.0136009	0.00194588	0.00378534	0.00227019	0.00271735	0.000913491	0.000264888	0.00170375
2517	0.0135989	0.00196226	0.00381719	0.00228929	0.00274022	0.000921177	0.000267116	0.00160162
2519	0.013596	0.00196381	0.00382023	0.00229111	0.00274239	0.000921909	0.000267329	0.0015892
940	0.0135951	6.44837e-05	0.0010782	0.00403618	0.00559895	0.00233734	0.000372596	0.000107351
2483	0.0135914	0.00193575	0.00376563	0.00225837	0.0027032	0.000908734	0.000263508	0.00175621
2251	0.013586	0.000751894	0.00404471	0.00238056	0.000770136	0.00108776	0.00319212	0.00135885
1275	0.0135835	8.84111e-05	0.00153202	0.00326252	0.00193036	0.000965102	0.00508106	0.000724053
2283	0.0135803	0.000776842	0.00409324	0.00240967	0.000735299	0.00107605	0.00319552	0.00129367
2155	0.0135581	0.000677053	0.00389912	0.00229325	0.00087465	0.00112289	0.00318193	0.00150918
2464	0.0135566	0.00192094	0.00373681	0.00224109	0.00268252	0.00090178	0.000261492	0.00181201
889	0.0135558	0.000104243	0.00100085	0.00408257	0.00554343	0.002356	0.000367184	0.000101496
2317	0.0135538	0.000803348	0.0041448	0.00244059	0.000698283	0.0010636	0.00319912	0.00120407
2527	0.0135505	0.00197005	0.00383236	0.00229839	0.0027511	0.000924837	0.000268178	0.00150563
2257	0.0135484	0.000756572	0.00405381	0.00238602	0.000763604	0.00108556	0.00319276	0.00131012
2311	0.0135467	0.00079867	0.0041357	0.00243513	0.000704815	0.0010658	0.00319849	0.00120812
423	0.0135457	0.00014936	0.000147337	0.000656529	0.000948616	0.00360554	0.00796333	7.50102e-05
518	0.0135347	0.000393475	0.000438206	0.00442001	0.00513953	0.00249178	0.000327811	0.000323922
2281	0.0135325	0.000775282	0.00409021	0.00240785	0.000737476	0.00107678	0.0031953	0.00124958
2525	0.0135308	0.00196849	0.00382933	0.00229657	0.00274892	0.000924105	0.000267965	0.00149545
1747	0.0135295	0.00208713	0.00226219	0.000242116	0.00184775	0.00361945	0.00260646	0.000864443
2475	0.0135238	0.00192951	0.0037535	0.00225109	0.00269449	0.000905806	0.000262659	0.00172677
1771	0.013519	0.00210584	0.00229859	0.000220287	0.00187387	0.00361067	0.00260391	0.000805847
644	0.0135069	0.000295246	0.000629293	0.0043054	0.0052767	0.00244567	0.000341183	0.000213411
2468	0.0135057	0.00192405	0.00374288	0.00224473	0.00268687	0.000903244	0.000261916	0.00174197
2454	0.013492	0.00191314	0.00372165	0.00223199	0.00267163	0.00089812	0.00026043	0.00179499
2478	0.0134912	0.00193185	0.00375805	0.00225382	0.00269776	0.000906904	0.000262977	0.00167989
2461	0.0134875	0.0019186	0.00373227	0.00223836	0.00267925	0.000900682	0.000261173	0.00175718
790	0.013487	0.00181217	0.000836364	0.000238679	0.00603212	0.00236506	0.00206783	0.000134815
788	0.0134783	0.000182983	0.000847678	0.00417443	0.00543347	0.00239297	0.000356465	9.03426e-05
2460	0.013472	0.00191782	0.00373075	0.00223745	0.00267816	0.000900316	0.000261067	0.00174644
2443	0.0134683	0.00190456	0.00370497	0.00222199	0.00265965	0.000894094	0.000259263	0.00182373
2472	0.0134547	0.00192717	0.00374895	0.00224836	0.00269122	0.000904708	0.000262341	0.00167194
2272	0.0134537	0.000768266	0.00407656	0.00239966	0.000747274	0.00108007	0.00319435	0.0011875
2484	0.0134487	0.00193653	0.00376715	0.00225928	0.00270429	0.0009091	0.000263614	0.00160873
1749	0.013442	0.00208869	0.00226522	0.000240297	0.00184992	0.00361872	0.00260625	0.000772918
2490	0.0134287	0.00194121	0.00377625	0.00226474	0.00271082	0.000911295	0.000264251	0.00156018
2452	0.013427	0.00191158	0.00371862	0.00223017	0.00266945	0.000897388	0.000260218	0.0017396
2492	0.0134259	0.00194277	0.00377928	0.00226655	0.002713	0.000912027	0.000264463	0.00154776
2212	0.0134251	0.00072149	0.00398556	0.00234509	0.000812595	0.00110203	0.00318798	0.00127034
1705	0.0134236	0.00205439	0.00219849	0.000280316	0.00180202	0.00363482	0.00261092	0.000842675
2494	0.013423	0.00194432	0.00378231	0.00226837	0.00271518	0.000912759	0.000264675	0.00153535
1766	0.0134214	0.00210194	0.002291	0.000224835	0.00186843	0.0036125	0.00260444	0.000718228
2504	0.0134198	0.00195212	0.00379748	0.00227747	0.00272606	0.000916419	0.000265737	0.00148456
2479	0.0134163	0.00193263	0.00375956	0.00225473	0.00269885	0.00090727	0.000263084	0.00160022
2449	0.0134144	0.00190924	0.00371407	0.00222744	0.00266618	0.00089629	0.0002599	0.00174128
774	0.0134094	0.00182465	0.000812099	0.000253232	0.0060147	0.00235921	0.00206953	7.5936e-05
2441	0.0134033	0.00190301	0.00370193	0.00222017	0.00265748	0.000893362	0.000259051	0.00176834
2451	0.0134002	0.0019108	0.0037171	0.00222926	0.00266836	0.000897022	0.000260112	0.00171756
1184	0.013395	1.74674e-05	0.00139402	0.00317975	0.00183129	0.000931798	0.00509072	0.000949998
2498	0.0133946	0.00194744	0.00378838	0.00227201	0.00271953	0.000914223	0.0002651	0.00148791
1647	0.013385	0.00200917	0.00211053	0.000333069	0.00173888	0.00365605	0.00261707	0.000920243
2213	0.0133811	0.00072227	0.00398708	0.002346	0.000811506	0.00110167	0.00318809	0.00122449
2480	0.0133753	0.00193341	0.00376108	0.00225564	0.00269993	0.000907636	0.00026319	0.00155446
2262	0.0133738	0.00076047	0.00406139	0.00239057	0.000758161	0.00108373	0.00319329	0.00112616
2458	0.0133732	0.00191626	0.00372772	0.00223563	0.00267598	0.000899584	0.000260855	0.00165715
2444	0.0133708	0.00190534	0.00370648	0.0022229	0.00266074	0.00089446	0.000259369	0.00172146
2406	0.0133691	0.00187572	0.00364885	0.00218833	0.00261937	0.000880553	0.000255336	0.00190088
1183	0.0133684	1.66878e-05	0.0013925	0.00317884	0.0018302	0.000931432	0.00509082	0.000927954
1633	0.0133648	0.00199826	0.0020893	0.000345802	0.00172364	0.00366117	0.00261856	0.000928055
2328	0.0133647	0.000811924	0.00416148	0.00245059	0.000686308	0.00105958	0.00320029	0.000994509
2445	0.0133411	0.00190612	0.003708	0.00222381	0.00266183	0.000894826	0.000259475	0.001687
2455	0.0133379	0.00191392	0.00372317	0.0022329	0.00267272	0.000898486	0.000260537	0.00163622
634	0.0133312	0.00193379	0.00059978	0.000380566	0.00586229	0.00230797	0.00208439	0.000162376
2465	0.0133235	0.00192172	0.00373833	0.002242	0.0026836	0.000902146	0.000261598	0.00157413
1659	0.0133119	0.00201853	0.00212873	0.000322155	0.00175194	0.00365166	0.0026158	0.000823138
2208	0.0133071	0.000718372	0.0039795	0.00234145	0.00081695	0.0011035	0.00318756	0.00115982
1141	0.0133033	1.60555e-05	0.0013288	0.00314064	0.00178447	0.00091606	0.00509528	0.00102202
2241	0.0133026	0.000744098	0.00402954	0.00237147	0.000781023	0.00109142	0.00319106	0.001094
2440	0.0132974	0.00190223	0.00370042	0.00221926	0.00265639	0.000892996	0.000258945	0.00166719
2431	0.0132934	0.00189521	0.00368677	0.00221107	0.00264659	0.000889703	0.00025799	0.00170611
2446	0.0132888	0.0019069	0.00370952	0.00222472	0.00266292	0.000895192	0.000259581	0.00162994
2435	0.0132877	0.00189833	0.00369283	0.00221471	0.00265094	0.000891166	0.000258414	0.00168128
2467	0.0132867	0.00192328	0.00374136	0.00224382	0.00268578	0.000902878	0.00026181	0.00152781
[truncated: 1,147 more rows]
