# Supplementary material for: Pycnoscelus surinamensis cockroach gut microbiota respond consistently to a fungal diet without mirroring those of fungus-farming termites
Source: PLoS One. 2017 Oct 3;12(10):e0185745. doi: 10.1371/journal.pone.0185745 (PMC5626473; doi:10.1371/journal.pone.0185745)
Supplement: S9 Table — (XLSX) [file pone.0185745.s009.xlsx]

## Sheet: S9 Table
S9 Table: Abundances of the 20 bacteria that contribute the most to the observed shifts between 0% and 100% fungus diet, based on loading values for a PCoA analysis (Table S8), and the associated mean abundance of these bacteria across the five Odontotermes sp. samples.
OTU	Phylum	Family	Genus	T 0% fungus Repl. 1	T 0% fungus Repl. 2	T 0% fungus Repl. 3	Mean 0% fungus	T 100% fungus Repl. 1	T 100% fungus Repl. 2	T 100% fungus Repl. 3	Mean 100% fungus	Average change from 0% to 100% fungus	Mean abundance in Odontotermes sp.
4	Planctomycetes	Planctomycetaceae	Termite cockroach cluster 1	6.82318	7.21448	6.93324	6.9903	0.0366838	0.269014	0.220103	0.175267	-6.81503	0
2	Synergistetes	Synergistaceae	Candidatus Tammella	3.44828	4.13304	3.77843	3.78658	2.23771	2.20103	3.30154	2.58009	-1.20649	0.0105749
11	Proteobacteria	Insect cluster II	Insect cluster II UC	4.27978	2.86134	2.78797	3.30969	3.37491	1.10051	2.31108	2.26217	-1.04753	0
31	Proteobacteria	Campylobacteraceae	Sulfurospirillum	1.56517	0.244559	0.696992	0.835575	0.330154	0.538029	0.29347	0.387218	-0.448357	0
9	Bacteroidetes	Porphyromonadaceae Gut group	Termite cluster I	1.51626	1.58963	2.60455	1.90348	0.843727	1.63854	2.34776	1.61001	-0.29347	0.00391116
7	Actinobacteria	Actinomycetaceae 2	Actinomyces 2	0.440205	0.635852	2.89802	1.32469	1.79751	1.54072	0.623624	1.32062	-0.00407598	0
3	Firmicutes	Lactobacillales UC	Lactobacillales UC	0.782587	2.07875	4.58547	2.48227	2.45781	2.69014	2.45781	2.53526	0.0529877	0.000455852
8	Proteobacteria	Desulfovibrionaceae	Gut cluster 3	1.58963	0.929323	0.843727	1.12089	2.09098	1.39398	1.1372	1.54072	0.419826	0
5	Firmicutes	Lachnospiraceae	Lachnospiraceae UC	0.464661	0.807043	3.44828	1.57333	2.20103	2.42113	1.43067	2.01761	0.444281	0.00877066
16	Bacteroidetes	Porphyromonadaceae 3	Cluster IV	1.02715	0.953778	1.10051	1.02715	0.733676	2.98361	1.1372	1.61816	0.591017	0
6	Proteobacteria	Desulfovibrionaceae	Gut cluster 3	1.71191	1.46735	1.61409	1.59778	2.23771	2.44559	1.90756	2.19695	0.599169	0.00808573
14	Proteobacteria	Betaproteobacteria UC	Betaproteobacteria UC	1.29616	0.953778	1.02715	1.09236	1.5774	0.831499	2.67792	1.69561	0.603244	0.00394028
26	Firmicutes	Ruminococcaceae	Termite cockroach cluster	0.513573	0.684764	0.586941	0.595093	0.953778	0.929323	1.72414	1.20241	0.60732	0.00296716
12	Bacteroidetes	Porphyromonadaceae 3	Tannerella	0.586941	0.807043	0.586941	0.660308	1.43067	1.98092	1.21056	1.54072	0.880411	0.0161199
20	Bacteroidetes	Porphyromonadaceae 3	Porphyromonadaceae 3 UC	0.0978234	0.538029	0.183419	0.27309	0.880411	2.00538	0.990462	1.29208	1.01899	0.00443954
85	Actinobacteria	Micrococcales 3 UC	Micrococcales 3 UC	0.0244559	0.0733676	0	0.0326078	0.403522	0.904867	1.90756	1.07198	1.03937	0.000171837
15	Bacteroidetes	Porphyromonadaceae 2	Porphyromonadaceae 2 UC	0.195647	0.41575	0.256787	0.289394	1.50404	1.85865	1.46735	1.61001	1.32062	0.0177426
56	Firmicutes	Peptostreptococcaceae	Peptostreptococcaceae UC	0	0.0244559	0.0366838	0.0203799	1.50404	1.10051	1.87087	1.49181	1.47143	0
1	Firmicutes	Lactobacillaceae	Lactobacillus 4	1.39398	6.72536	2.82465	3.648	8.62069	3.326	3.74175	5.22948	1.58148	0
10	Firmicutes	Leuconostocaceae	Weissella 1	0.855955	1.63854	0.513573	1.00269	3.88848	3.15481	0.917095	2.65346	1.65077	0
			Scale	1	2	3	4	5	6	7	8	9
