# Supplementary material for: Pycnoscelus surinamensis cockroach gut microbiota respond consistently to a fungal diet without mirroring those of fungus-farming termites
Source: PLoS One. 2017 Oct 3;12(10):e0185745. doi: 10.1371/journal.pone.0185745 (PMC5626473; doi:10.1371/journal.pone.0185745)
Supplement: S10 Table — (XLSX) [file pone.0185745.s010.xlsx]

## Sheet: S10 Table
S10 Table. Identity and relative abundance of OTUs that were present in cockroaches feeding on 0% fungus but absent in the 100% fungus diet treatment
OTU	Phylum	Class	Order	Family	Genus	Average abundance in Odontotermes sp.	Average abundance in cockroaches feeding on 0% fungus
507	Firmicutes	Clostridia 2	Clostridiales 1	Veillonellaceae	Dendrosporobacter	0.0857662	0.0102703
860	Actinobacteria	Actinobacteria	Coriobacteriales	Coriobacteriaceae	Coriobacteriaceae, Uncultured 10	0.0518736	0.00202241
1097	Firmicutes	Clostridia 1	Clostridiales	Ruminococcaceae	Unclassified Ruminococcaceae	0.0366884	0.00415679
1001	Actinobacteria	Actinobacteria	Coriobacteriales	Coriobacteriaceae	Coriobacteriaceae, Uncultured 10	0.0279292	0.00159018
1126	Firmicutes	Erysipelotrichi	Erysipelotrichales	Erysipelotrichaceae	Erysipelothrix	0.0221197	0.00210438
1499	Firmicutes	Clostridia 1	Clostridiales	Ruminococcaceae	Anaerotruncus	0.0219646	0.00159018
1415	Bacteroidetes	Bacteroidia	Bacteroidales	Rikenellaceae	Alistipes IV	0.0148511	0.00525876
1447	Firmicutes	Clostridia 1	Clostridiales	Ruminococcaceae	Unclassified Ruminococcaceae	0.013269	0.00108762
1354	Firmicutes	Clostridia 1	Clostridiales	Ruminococcaceae	Unclassified Ruminococcaceae	0.00896863	0.0141342
1590	Firmicutes	Clostridia 1	Clostridiales	Ruminococcaceae	Ruminococcaceae, Gut cluster 6	0.00683029	0.00412679
1586	Proteobacteria	Alphaproteobacteria	Sphingomonadales	Sphingomonadaceae	Sphingopyxis 1	0.00669195	0.00485303
2097	Acidobacteria	Acidobacteria	Acidobacteriales	Acidobacteriaceae	Acidobacteriaceae, Uncultured 31	0.00464576	0.005635
2448	Proteobacteria	Alphaproteobacteria	Sphingomonadales	Sphingomonadaceae	Sphingomonas 3	0.00454291	0.00159018
1949	Proteobacteria	unclassified	unclassified	unclassified	Unclassified Proteobacteria	0.00450741	0.00954107
2507	Firmicutes	Bacilli	Bacillales	Planococcaceae 2	Unclassified Planococcaceae 2	0.00401893	0.0036622
3848	Proteobacteria	Deltaproteobacteria	Desulfarculales	Desulfarculaceae	Desulfarculus	0.00391287	0.0018311
2039	Firmicutes	Clostridia 1	Clostridiales	Ruminococcaceae	Ruminococcaceae, Insect cluster	0.00374734	0.00743399
1511	Actinobacteria	Actinobacteria	Propionibacteriales	Nocardioidaceae	Nocardioides	0.00290149	0.00496994
1770	Firmicutes	Bacilli	Lactobacillales	unclassified	Unclassified Lactobacillales	0.00265252	0.00576658
3356	Firmicutes	Clostridia 1	Clostridiales	Ruminococcaceae	Unclassified Ruminococcaceae	0.00260858	0.00217524
2574	Firmicutes	Clostridia 1	Clostridiales	Ruminococcaceae	Ruminococcaceae, Gut cluster 9	0.00253122	0.00318036
3256	Verrucomicrobia	Spartobacteria	Chthoniobacter	unclassified	Unclassified Chthoniobacter	0.00232288	0.00185991
2674	Firmicutes	unclassified	unclassified	unclassified	Unclassified Firmicutes	0.00232288	0.00326286
2644	Proteobacteria	Alphaproteobacteria	Rhizobiales 2	Beijerinckiaceae	Chelatococcus 2	0.00223065	0.00415679
4913	Actinobacteria	Actinobacteria	AKIW543	unclassified	Unclassified Actinobacteria AKIW543	0.00223065	0.0020784
2000	Firmicutes	unclassified	unclassified	unclassified	Unclassified Firmicutes	0.00223065	0.0020784
2883	Proteobacteria	Alphaproteobacteria	Rhodospirillales 1	Rhodospirillaceae	Thalassospira	0.00210935	0.0018311
2736	Firmicutes	Clostridia 1	Clostridiales	Ruminococcaceae	Ruminococcaceae, Insect cluster	0.00174216	0.00525876
3755	Bacteroidetes	Sphingobacteria	Sphingobacteriales 2	Chitinophagaceae	Unclassified Chitinophagaceae	0.00174216	0.00210438
1562	Firmicutes	Clostridia 1	Clostridiales	unclassified	Unclassified Clostridiales	0.00168748	0.00853595
6217	Actinobacteria	Actinobacteria	Propionibacteriales	Nocardioidaceae	Nocardioides	0.00130429	0.00108762
2823	Proteobacteria	Deltaproteobacteria	Desulfovibrionales	Desulfovibrionaceae	Desulfovibrionaceae, Gut cluster 3	0.00126561	0.00108762
1970	Planctomycetes	Planctomycetacia	Planctomycetales	Planctomycetaceae	Singulisphaera	0.00116144	0.00326286
2957	Actinobacteria	Actinobacteria	Solirubrobacterales	Solirubrobacteriaceae	Solirubrobacter	0.00116144	0.00318036
3397	Actinobacteria	Actinobacteria	Coriobacteriales	Coriobacteriaceae	Coriobacteriaceae, Uncultured 10	0.00111532	0.00159018
4848	Firmicutes	Clostridia 1	Clostridiales	Ruminococcaceae	Ruminococcaceae, Termite cockroach cluster	0.00111532	0.00388232
2194	Actinobacteria	Actinobacteria	unclassified	unclassified	Unclassified Actinobacteria	0.000967165	0.00217524
1969	Verrucomicrobia	Spartobacteria	Chthoniobacterales	Xiphinematobacteraceae	Candidatus Xiphinematobacter	0.00058072	0.00366858
5767	Actinobacteria	Actinobacteria	Coriobacteriales	Coriobacteriaceae	Coriobacteriaceae, Uncultured 10	0.00058072	0.0020784
5739	Firmicutes	Clostridia 1	Clostridiales	Ruminococcaceae	Unclassified Ruminococcaceae	0.00058072	0.0018311
5153	Bacteroidetes	Bacteroidia	Bacteroidales	Rikenellaceae	Alistipes IV	0.00042187	0.00108762
2350	Actinobacteria	Actinobacteria	Coriobacteriales	Coriobacteriaceae	Coriobacteriaceae, Uncultured 10	0.00042187	0.00847673
3512	Actinobacteria	Actinobacteria	Coriobacteriales	Coriobacteriaceae	Coriobacteriaceae, Uncultured 10	0.00042187	0.00294753
875	Firmicutes	Clostridia 1	Clostridiales	Ruminococcaceae	Ruminococcaceae, Insect cluster	0.00042187	0.0296035
4215	Actinobacteria	Actinobacteria	Acidimicrobiales	Acidimicrobiaceae 1	Acidimicrobiaceae 1, Uncultured 4	0	0.00614919
6589	Acidobacteria	Acidobacteria	Acidobacteriales	Acidobacteriaceae	Acidobacteriaceae, Uncultured 28	0	0.00420875
3082	Acidobacteria	Acidobacteria	Acidobacteriales	Acidobacteriaceae	Acidobacteriaceae, Uncultured 31	0	0.00623116
4892	Acidobacteria	Acidobacteria	Acidobacteriales	Acidobacteriaceae	Acidobacteriaceae, Uncultured 31	0	0.00404482
5139	Acidobacteria	Acidobacteria	Acidobacteriales	Acidobacteriaceae	Acidobacteriaceae, Uncultured 31	0	0.00404482
5074	Acidobacteria	Acidobacteria	Acidobacteriales	Acidobacteriaceae	Acidobacteriaceae, Uncultured 31	0	0.00371982
11247	Acidobacteria	Acidobacteria	Acidobacteriales	Acidobacteriaceae	Acidobacteriaceae, Uncultured 31	0	0.00202241
11250	Acidobacteria	Acidobacteria	Acidobacteriales	Acidobacteriaceae	Acidobacteriaceae, Uncultured 31	0	0.00202241
11252	Acidobacteria	Acidobacteria	Acidobacteriales	Acidobacteriaceae	Acidobacteriaceae, Uncultured 31	0	0.00202241
11261	Acidobacteria	Acidobacteria	Acidobacteriales	Acidobacteriaceae	Acidobacteriaceae, Uncultured 31	0	0.00108762
2319	Proteobacteria	Gammaproteobacteria 1	Pseudomonadales	Moraxellaceae	Acinetobacter	0	0.00841751
11549	Proteobacteria	Gammaproteobacteria 1	Pseudomonadales	Moraxellaceae	Acinetobacter	0	0.00210438
1524	Actinobacteria	Actinobacteria	Actinomycetales	Actinomycetaceae 2	Actinomyces 2	0	0.00393831
8551	Actinobacteria	Actinobacteria	Actinomycetales	Actinomycetaceae 2	Actinomyces 2	0	0.00309157
1502	Actinobacteria	Actinobacteria	Actinomycetales	Actinomycetaceae 2	Actinomyces 2	0	0.00210438
8550	Actinobacteria	Actinobacteria	Actinomycetales	Actinomycetaceae 2	Actinomyces 2	0	0.0020784
8549	Actinobacteria	Actinobacteria	Actinomycetales	Actinomycetaceae 2	Actinomyces 2	0	0.0018311
8576	Actinobacteria	Actinobacteria	Actinomycetales	Actinomycetaceae 2	Actinomyces 2	0	0.0018311
3212	Actinobacteria	Actinobacteria	Actinomycetales	Actinomycetaceae 2	Actinomyces 2	0	0.00159018
6529	Firmicutes	Bacilli	Lactobacillales	Aerococcaceae	Aerococcus	0	0.00202241
11008	Actinobacteria	Actinobacteria	Micrococcales 3	Microbacteriaceae	Agromyces 2	0	0.00159018
3065	Bacteroidetes	Bacteroidia	Bacteroidales	Rikenellaceae	Alistipes II	0	0.00618314
2525	Bacteroidetes	Bacteroidia	Bacteroidales	Rikenellaceae	Alistipes II	0	0.0036622
9619	Bacteroidetes	Bacteroidia	Bacteroidales	Rikenellaceae	Alistipes II	0	0.00309157
10041	Bacteroidetes	Bacteroidia	Bacteroidales	Rikenellaceae	Alistipes II	0	0.00309157
6138	Bacteroidetes	Bacteroidia	Bacteroidales	Rikenellaceae	Alistipes II	0	0.0020784
9596	Bacteroidetes	Bacteroidia	Bacteroidales	Rikenellaceae	Alistipes II	0	0.00185991
3259	Bacteroidetes	Bacteroidia	Bacteroidales	Rikenellaceae	Alistipes II	0	0.00108762
4701	Bacteroidetes	Bacteroidia	Bacteroidales	Rikenellaceae	Alistipes IV	0	0.00927472
2639	Bacteroidetes	Bacteroidia	Bacteroidales	Rikenellaceae	Alistipes IV	0	0.00713639
5965	Bacteroidetes	Bacteroidia	Bacteroidales	Rikenellaceae	Alistipes IV	0	0.00420875
6039	Bacteroidetes	Bacteroidia	Bacteroidales	Rikenellaceae	Alistipes IV	0	0.00415679
2774	Bacteroidetes	Bacteroidia	Bacteroidales	Rikenellaceae	Alistipes IV	0	0.00371982
5922	Bacteroidetes	Bacteroidia	Bacteroidales	Rikenellaceae	Alistipes IV	0	0.0036622
5927	Bacteroidetes	Bacteroidia	Bacteroidales	Rikenellaceae	Alistipes IV	0	0.0036622
4546	Bacteroidetes	Bacteroidia	Bacteroidales	Rikenellaceae	Alistipes IV	0	0.00326286
5203	Bacteroidetes	Bacteroidia	Bacteroidales	Rikenellaceae	Alistipes IV	0	0.00318036
5998	Bacteroidetes	Bacteroidia	Bacteroidales	Rikenellaceae	Alistipes IV	0	0.00318036
2893	Bacteroidetes	Bacteroidia	Bacteroidales	Rikenellaceae	Alistipes IV	0	0.00309157
11254	Bacteroidetes	Bacteroidia	Bacteroidales	Rikenellaceae	Alistipes IV	0	0.00309157
2895	Bacteroidetes	Bacteroidia	Bacteroidales	Rikenellaceae	Alistipes IV	0	0.00217524
7353	Bacteroidetes	Bacteroidia	Bacteroidales	Rikenellaceae	Alistipes IV	0	0.00217524
11527	Bacteroidetes	Bacteroidia	Bacteroidales	Rikenellaceae	Alistipes IV	0	0.00210438
5421	Bacteroidetes	Bacteroidia	Bacteroidales	Rikenellaceae	Alistipes IV	0	0.0020784
11528	Bacteroidetes	Bacteroidia	Bacteroidales	Rikenellaceae	Alistipes IV	0	0.0020784
11253	Bacteroidetes	Bacteroidia	Bacteroidales	Rikenellaceae	Alistipes IV	0	0.00202241
11255	Bacteroidetes	Bacteroidia	Bacteroidales	Rikenellaceae	Alistipes IV	0	0.00202241
11277	Bacteroidetes	Bacteroidia	Bacteroidales	Rikenellaceae	Alistipes IV	0	0.00202241
5159	Bacteroidetes	Bacteroidia	Bacteroidales	Rikenellaceae	Alistipes IV	0	0.00185991
5177	Bacteroidetes	Bacteroidia	Bacteroidales	Rikenellaceae	Alistipes IV	0	0.00185991
11266	Bacteroidetes	Bacteroidia	Bacteroidales	Rikenellaceae	Alistipes IV	0	0.00185991
11450	Bacteroidetes	Bacteroidia	Bacteroidales	Rikenellaceae	Alistipes IV	0	0.00185991
12439	Bacteroidetes	Bacteroidia	Bacteroidales	Rikenellaceae	Alistipes IV	0	0.00185991
12482	Bacteroidetes	Bacteroidia	Bacteroidales	Rikenellaceae	Alistipes IV	0	0.00185991
3443	Bacteroidetes	Bacteroidia	Bacteroidales	Rikenellaceae	Alistipes IV	0	0.00159018
11265	Bacteroidetes	Bacteroidia	Bacteroidales	Rikenellaceae	Alistipes IV	0	0.00159018
11541	Bacteroidetes	Bacteroidia	Bacteroidales	Rikenellaceae	Alistipes IV	0	0.00159018
3592	Bacteroidetes	Bacteroidia	Bacteroidales	Rikenellaceae	Alistipes IV	0	0.00108762
7165	Actinobacteria	Actinobacteria	Pseudonocardiales 1	Pseudonocardiaceae 1	Amycolatopsis	0	0.00185991
4961	Firmicutes	Clostridia 1	Clostridiales	Family XI Incertae Sedis	Anaerococcus 1	0	0.00202241
10168	Firmicutes	Clostridia 1	Clostridiales	Eubacteriaceae 1	Anaerofustis	0	0.0018311
1086	Firmicutes	Clostridia 1	Clostridiales	Ruminococcaceae	Anaerotruncus	0	0.0262424
6989	Firmicutes	Clostridia 1	Clostridiales	Ruminococcaceae	Anaerotruncus	0	0.00420875
6993	Firmicutes	Clostridia 1	Clostridiales	Ruminococcaceae	Anaerotruncus	0	0.00309157
11327	Firmicutes	Clostridia 1	Clostridiales	Ruminococcaceae	Anaerotruncus	0	0.00309157
2511	Firmicutes	Clostridia 1	Clostridiales	Ruminococcaceae	Anaerotruncus	0	0.0020784
11322	Firmicutes	Clostridia 1	Clostridiales	Ruminococcaceae	Anaerotruncus	0	0.0018311
11324	Firmicutes	Clostridia 1	Clostridiales	Ruminococcaceae	Anaerotruncus	0	0.0018311
1711	Proteobacteria	Alphaproteobacteria	Rhizobiales 2	Hyphomicrobiaceae 1	Ancylobacter	0	0.00326286
1820	Proteobacteria	Epsilonproteobacteria	Campylobacterales	Campylobacteraceae	Arcobacter	0	0.0141262
8468	Proteobacteria	Alphaproteobacteria	Rhizobiales 1	Aurantimonadaceae	Aurantimonadaceae, Uncultured	0	0.0018311
162	Bacteroidetes	Bacteroidia	Bacteroidales	Bacteroidaceae	Bacteroides	0	0.393619
281	Bacteroidetes	Bacteroidia	Bacteroidales	Bacteroidaceae	Bacteroides	0	0.11349
1653	Bacteroidetes	Bacteroidia	Bacteroidales	Bacteroidaceae	Bacteroides	0	0.0174682
3918	Bacteroidetes	Bacteroidia	Bacteroidales	Bacteroidaceae	Bacteroides	0	0.0123663
2548	Bacteroidetes	Bacteroidia	Bacteroidales	Bacteroidaceae	Bacteroides	0	0.00631313
3197	Bacteroidetes	Bacteroidia	Bacteroidales	Bacteroidaceae	Bacteroides	0	0.00601671
11876	Bacteroidetes	Bacteroidia	Bacteroidales	Bacteroidaceae	Bacteroides	0	0.00309157
11881	Bacteroidetes	Bacteroidia	Bacteroidales	Bacteroidaceae	Bacteroides	0	0.0020784
11883	Bacteroidetes	Bacteroidia	Bacteroidales	Bacteroidaceae	Bacteroides	0	0.00185991
11878	Bacteroidetes	Bacteroidia	Bacteroidales	Bacteroidaceae	Bacteroides	0	0.0018311
11832	Bacteroidetes	Bacteroidia	Bacteroidales	Bacteroidaceae	Bacteroides	0	0.00108762
3681	Proteobacteria	Alphaproteobacteria	Rhizobiales 2	Bradyrhizobiaceae	Balneimonas	0	0.00202241
2784	Bacteroidetes	Bacteroidia	Bacteroidales	Porphyromonadaceae Gut group	Butyricimonas	0	0.00210438
6613	Proteobacteria	Deltaproteobacteria	Myxococcales	Polyangiaceae	Byssovorax	0	0.00210438
8547	Proteobacteria	Epsilonproteobacteria	Campylobacterales	Campylobacteraceae	Campylobacter	0	0.00108762
2117	Firmicutes	Clostridia 1	Clostridiales	Lachnospiraceae	Candidatus Arthromitus	0	0.00631313
3826	Firmicutes	Clostridia 1	Clostridiales	Lachnospiraceae	Candidatus Arthromitus	0	0.00485303
3132	Firmicutes	Clostridia 1	Clostridiales	Lachnospiraceae	Candidatus Arthromitus	0	0.00419765
3777	Firmicutes	Clostridia 1	Clostridiales	Lachnospiraceae	Candidatus Arthromitus	0	0.00404482
4797	Firmicutes	Clostridia 1	Clostridiales	Lachnospiraceae	Candidatus Arthromitus	0	0.00404482
2738	Firmicutes	Clostridia 1	Clostridiales	Lachnospiraceae	Candidatus Arthromitus	0	0.00371982
5263	Firmicutes	Clostridia 1	Clostridiales	Lachnospiraceae	Candidatus Arthromitus	0	0.00371982
8336	Firmicutes	Clostridia 1	Clostridiales	Lachnospiraceae	Candidatus Arthromitus	0	0.00309157
8344	Firmicutes	Clostridia 1	Clostridiales	Lachnospiraceae	Candidatus Arthromitus	0	0.00309157
8338	Firmicutes	Clostridia 1	Clostridiales	Lachnospiraceae	Candidatus Arthromitus	0	0.00108762
2874	Acidobacteria	Acidobacteria	Acidobacteriales	Acidobacteriaceae	Candidatus Chloroacidobacterium	0	0.00404482
11037	Acidobacteria	Acidobacteria	Acidobacteriales	Acidobacteriaceae	Candidatus Chloroacidobacterium	0	0.00185991
3372	Acidobacteria	Acidobacteria	Acidobacteriales	Acidobacteriaceae	Candidatus Chloroacidobacterium	0	0.00108762
10035	Proteobacteria	Alphaproteobacteria	Rickettsiales	Candidatus Hepatincola	Candidatus Hepatincola	0	0.00108762
2701	Synergistetes	Synergistia	Synergistales	Synergistaceae	Candidatus Tammella	0	0.00831359
2171	Synergistetes	Synergistia	Synergistales	Synergistaceae	Candidatus Tammella	0	0.00804306
7369	Synergistetes	Synergistia	Synergistales	Synergistaceae	Candidatus Tammella	0	0.00618314
3022	Synergistetes	Synergistia	Synergistales	Synergistaceae	Candidatus Tammella	0	0.005635
8163	Synergistetes	Synergistia	Synergistales	Synergistaceae	Candidatus Tammella	0	0.00309157
8175	Synergistetes	Synergistia	Synergistales	Synergistaceae	Candidatus Tammella	0	0.00309157
7348	Synergistetes	Synergistia	Synergistales	Synergistaceae	Candidatus Tammella	0	0.00210438
8232	Synergistetes	Synergistia	Synergistales	Synergistaceae	Candidatus Tammella	0	0.0018311
8234	Synergistetes	Synergistia	Synergistales	Synergistaceae	Candidatus Tammella	0	0.0018311
8236	Synergistetes	Synergistia	Synergistales	Synergistaceae	Candidatus Tammella	0	0.0018311
8166	Synergistetes	Synergistia	Synergistales	Synergistaceae	Candidatus Tammella	0	0.00108762
3752	Proteobacteria	Betaproteobacteria	Burkholderiales	Alcaligenaceae 1	Castellaniella	0	0.00291872
1672	Firmicutes	Clostridia 1	Clostridiales	Lachnospiraceae	Catabacter	0	0.0140085
3935	Firmicutes	Clostridia 1	Clostridiales	Lachnospiraceae	Catabacter	0	0.00831359
2688	Firmicutes	Clostridia 1	Clostridiales	Lachnospiraceae	Catabacter	0	0.00812148
1971	Firmicutes	Clostridia 1	Clostridiales	Lachnospiraceae	Catabacter	0	0.00759768
6633	Firmicutes	Clostridia 1	Clostridiales	Lachnospiraceae	Catabacter	0	0.00420875
4694	Firmicutes	Clostridia 1	Clostridiales	Lachnospiraceae	Catabacter	0	0.00385351
6528	Firmicutes	Clostridia 1	Clostridiales	Lachnospiraceae	Catabacter	0	0.0020784
7737	Firmicutes	Clostridia 1	Clostridiales	Lachnospiraceae	Catabacter	0	0.00202241
8884	Actinobacteria	Actinobacteria	Micromonosporales	Micromonosporaceae	Catelliglobosispora	0	0.00210438
3211	Proteobacteria	Alphaproteobacteria	Caulobacterales	Caulobacteraceae	Caulobacter	0	0.0036622
8561	Bacteroidetes	Sphingobacteria	Sphingobacteriales 2	Chitinophagaceae	Chitinophagaceae, Uncultured 11	0	0.00108762
7576	Firmicutes	Clostridia 1	Clostridiales	Clostridiaceae 1	Clostridiaceae 1, Unclassified	0	0.00108762
4692	Firmicutes	Clostridia 1	Clostridiales	Family XIII Incertae Sedis	Clostridiales, Family XIII Incertae Sedis, Termite cockroach cluster 1	0	0.0054933
2975	Firmicutes	Clostridia 1	Clostridiales	Family XIII Incertae Sedis	Clostridiales, Family XIII Incertae Sedis, Termite cockroach cluster 1	0	0.00415679
7697	Firmicutes	Clostridia 1	Clostridiales	Family XIII Incertae Sedis	Clostridiales, Family XIII Incertae Sedis, Termite cockroach cluster 1	0	0.00185991
7703	Firmicutes	Clostridia 1	Clostridiales	Family XIII Incertae Sedis	Clostridiales, Family XIII Incertae Sedis, Termite cockroach cluster 1	0	0.00185991
7729	Firmicutes	Clostridia 1	Clostridiales	Family XIII Incertae Sedis	Clostridiales, Family XIII Incertae Sedis, Termite cockroach cluster 1	0	0.00185991
2683	Firmicutes	Clostridia 1	Clostridiales	Family XIII Incertae Sedis	Clostridiales, Family XIII Incertae Sedis, Termite cockroach cluster 1	0	0.00159018
3859	Firmicutes	Clostridia 1	Clostridiales	Family XIII Incertae Sedis	Clostridiales, Family XIII Incertae Sedis, Termite cockroach cluster 1	0	0.00159018
7696	Firmicutes	Clostridia 1	Clostridiales	Family XIII Incertae Sedis	Clostridiales, Family XIII Incertae Sedis, Termite cockroach cluster 1	0	0.00108762
10106	Firmicutes	Clostridia 1	Clostridiales	Lachnospiraceae	Clostridium piliforme cluster	0	0.00185991
1716	Firmicutes	Bacilli	Bacillales	Paenibacillaceae 2	Cohnella	0	0.0128673
4993	Firmicutes	Bacilli	Bacillales	Paenibacillaceae 2	Cohnella	0	0.00415679
1644	Actinobacteria	Actinobacteria	Coriobacteriales	Coriobacteriaceae	Coriobacteriaceae, Uncultured 10	0	0.0101118
5801	Actinobacteria	Actinobacteria	Coriobacteriales	Coriobacteriaceae	Coriobacteriaceae, Uncultured 10	0	0.00217524
12013	Actinobacteria	Actinobacteria	Coriobacteriales	Coriobacteriaceae	Coriobacteriaceae, Uncultured 10	0	0.0020784
2566	Actinobacteria	Actinobacteria	Coriobacteriales	Coriobacteriaceae	Coriobacteriaceae, Uncultured 10	0	0.00202241
4610	Actinobacteria	Actinobacteria	Coriobacteriales	Coriobacteriaceae	Coriobacteriaceae, Uncultured 10	0	0.00159018
8592	Actinobacteria	Actinobacteria	Corynebacteriales	Corynebacteriaceae	Corynebacterium 6	0	0.00210438
11164	Proteobacteria	Gammaproteobacteria 2	Legionellales	Coxiellaceae	Coxiella	0	0.0018311
8586	Actinobacteria	Actinobacteria	Frankiales	Cryptosporangiaceae	Cryptosporangium	0	0.0020784
10113	Firmicutes	Clostridia 2	Clostridiales 1	Veillonellaceae	Dendrosporobacter	0	0.00202241
4578	Firmicutes	Clostridia 2	Clostridiales 1	Veillonellaceae	Dendrosporobacter	0	0.00185991
2938	Proteobacteria	Deltaproteobacteria	Desulfarculales	Desulfarculaceae	Desulfarculus	0	0.00291872
5054	Proteobacteria	Deltaproteobacteria	Desulfobacterales	Desulfobacteraceae	Desulfatiferula	0	0.00108762
8746	Proteobacteria	Deltaproteobacteria	Desulfobacterales	Desulfobacteraceae	Desulfobotulus	0	0.00202241
8744	Proteobacteria	Deltaproteobacteria	Desulfobacterales	Desulfobacteraceae	Desulfobotulus	0	0.00159018
8502	Proteobacteria	Deltaproteobacteria	Desulfobacterales	Desulfobulbaceae	Desulfobulbus	0	0.00185991
6982	Proteobacteria	Deltaproteobacteria	Desulfovibrionales	Desulfovibrionaceae	Desulfovibrionaceae, Gut cluster 2	0	0.00420875
1132	Proteobacteria	Deltaproteobacteria	Desulfovibrionales	Desulfovibrionaceae	Desulfovibrionaceae, Gut cluster 3	0	0.028734
1058	Proteobacteria	Deltaproteobacteria	Desulfovibrionales	Desulfovibrionaceae	Desulfovibrionaceae, Gut cluster 3	0	0.0239975
4557	Proteobacteria	Deltaproteobacteria	Desulfovibrionales	Desulfovibrionaceae	Desulfovibrionaceae, Gut cluster 3	0	0.00631313
4577	Proteobacteria	Deltaproteobacteria	Desulfovibrionales	Desulfovibrionaceae	Desulfovibrionaceae, Gut cluster 3	0	0.00606722
2190	Proteobacteria	Deltaproteobacteria	Desulfovibrionales	Desulfovibrionaceae	Desulfovibrionaceae, Gut cluster 3	0	0.00571696
3371	Proteobacteria	Deltaproteobacteria	Desulfovibrionales	Desulfovibrionaceae	Desulfovibrionaceae, Gut cluster 3	0	0.00513244
2204	Proteobacteria	Deltaproteobacteria	Desulfovibrionales	Desulfovibrionaceae	Desulfovibrionaceae, Gut cluster 3	0	0.00480744
5714	Proteobacteria	Deltaproteobacteria	Desulfovibrionales	Desulfovibrionaceae	Desulfovibrionaceae, Gut cluster 3	0	0.00415679
6095	Proteobacteria	Deltaproteobacteria	Desulfovibrionales	Desulfovibrionaceae	Desulfovibrionaceae, Gut cluster 3	0	0.00415679
3466	Proteobacteria	Deltaproteobacteria	Desulfovibrionales	Desulfovibrionaceae	Desulfovibrionaceae, Gut cluster 3	0	0.00404482
5633	Proteobacteria	Deltaproteobacteria	Desulfovibrionales	Desulfovibrionaceae	Desulfovibrionaceae, Gut cluster 3	0	0.00404482
5670	Proteobacteria	Deltaproteobacteria	Desulfovibrionales	Desulfovibrionaceae	Desulfovibrionaceae, Gut cluster 3	0	0.00404482
3052	Proteobacteria	Deltaproteobacteria	Desulfovibrionales	Desulfovibrionaceae	Desulfovibrionaceae, Gut cluster 3	0	0.00388232
1492	Proteobacteria	Deltaproteobacteria	Desulfovibrionales	Desulfovibrionaceae	Desulfovibrionaceae, Gut cluster 3	0	0.00385351
5270	Proteobacteria	Deltaproteobacteria	Desulfovibrionales	Desulfovibrionaceae	Desulfovibrionaceae, Gut cluster 3	0	0.00371982
2634	Proteobacteria	Deltaproteobacteria	Desulfovibrionales	Desulfovibrionaceae	Desulfovibrionaceae, Gut cluster 3	0	0.0036622
4510	Proteobacteria	Deltaproteobacteria	Desulfovibrionales	Desulfovibrionaceae	Desulfovibrionaceae, Gut cluster 3	0	0.0036622
6140	Proteobacteria	Deltaproteobacteria	Desulfovibrionales	Desulfovibrionaceae	Desulfovibrionaceae, Gut cluster 3	0	0.0036622
3284	Proteobacteria	Deltaproteobacteria	Desulfovibrionales	Desulfovibrionaceae	Desulfovibrionaceae, Gut cluster 3	0	0.00326286
5356	Proteobacteria	Deltaproteobacteria	Desulfovibrionales	Desulfovibrionaceae	Desulfovibrionaceae, Gut cluster 3	0	0.00318036
9657	Proteobacteria	Deltaproteobacteria	Desulfovibrionales	Desulfovibrionaceae	Desulfovibrionaceae, Gut cluster 3	0	0.00309157
9667	Proteobacteria	Deltaproteobacteria	Desulfovibrionales	Desulfovibrionaceae	Desulfovibrionaceae, Gut cluster 3	0	0.00309157
3599	Proteobacteria	Deltaproteobacteria	Desulfovibrionales	Desulfovibrionaceae	Desulfovibrionaceae, Gut cluster 3	0	0.00217524
5218	Proteobacteria	Deltaproteobacteria	Desulfovibrionales	Desulfovibrionaceae	Desulfovibrionaceae, Gut cluster 3	0	0.00217524
5229	Proteobacteria	Deltaproteobacteria	Desulfovibrionales	Desulfovibrionaceae	Desulfovibrionaceae, Gut cluster 3	0	0.00217524
5674	Proteobacteria	Deltaproteobacteria	Desulfovibrionales	Desulfovibrionaceae	Desulfovibrionaceae, Gut cluster 3	0	0.00217524
5675	Proteobacteria	Deltaproteobacteria	Desulfovibrionales	Desulfovibrionaceae	Desulfovibrionaceae, Gut cluster 3	0	0.00217524
3467	Proteobacteria	Deltaproteobacteria	Desulfovibrionales	Desulfovibrionaceae	Desulfovibrionaceae, Gut cluster 3	0	0.00210438
3481	Proteobacteria	Deltaproteobacteria	Desulfovibrionales	Desulfovibrionaceae	Desulfovibrionaceae, Gut cluster 3	0	0.00210438
9629	Proteobacteria	Deltaproteobacteria	Desulfovibrionales	Desulfovibrionaceae	Desulfovibrionaceae, Gut cluster 3	0	0.00210438
10100	Proteobacteria	Deltaproteobacteria	Desulfovibrionales	Desulfovibrionaceae	Desulfovibrionaceae, Gut cluster 3	0	0.00210438
10119	Proteobacteria	Deltaproteobacteria	Desulfovibrionales	Desulfovibrionaceae	Desulfovibrionaceae, Gut cluster 3	0	0.00210438
10153	Proteobacteria	Deltaproteobacteria	Desulfovibrionales	Desulfovibrionaceae	Desulfovibrionaceae, Gut cluster 3	0	0.00210438
4514	Proteobacteria	Deltaproteobacteria	Desulfovibrionales	Desulfovibrionaceae	Desulfovibrionaceae, Gut cluster 3	0	0.0020784
6862	Proteobacteria	Deltaproteobacteria	Desulfovibrionales	Desulfovibrionaceae	Desulfovibrionaceae, Gut cluster 3	0	0.0020784
7127	Proteobacteria	Deltaproteobacteria	Desulfovibrionales	Desulfovibrionaceae	Desulfovibrionaceae, Gut cluster 3	0	0.0020784
12213	Proteobacteria	Deltaproteobacteria	Desulfovibrionales	Desulfovibrionaceae	Desulfovibrionaceae, Gut cluster 3	0	0.0020784
4602	Proteobacteria	Deltaproteobacteria	Desulfovibrionales	Desulfovibrionaceae	Desulfovibrionaceae, Gut cluster 3	0	0.00202241
4611	Proteobacteria	Deltaproteobacteria	Desulfovibrionales	Desulfovibrionaceae	Desulfovibrionaceae, Gut cluster 3	0	0.00202241
10099	Proteobacteria	Deltaproteobacteria	Desulfovibrionales	Desulfovibrionaceae	Desulfovibrionaceae, Gut cluster 3	0	0.00202241
10120	Proteobacteria	Deltaproteobacteria	Desulfovibrionales	Desulfovibrionaceae	Desulfovibrionaceae, Gut cluster 3	0	0.00202241
12245	Proteobacteria	Deltaproteobacteria	Desulfovibrionales	Desulfovibrionaceae	Desulfovibrionaceae, Gut cluster 3	0	0.00202241
3464	Proteobacteria	Deltaproteobacteria	Desulfovibrionales	Desulfovibrionaceae	Desulfovibrionaceae, Gut cluster 3	0	0.00185991
5385	Proteobacteria	Deltaproteobacteria	Desulfovibrionales	Desulfovibrionaceae	Desulfovibrionaceae, Gut cluster 3	0	0.00185991
3333	Proteobacteria	Deltaproteobacteria	Desulfovibrionales	Desulfovibrionaceae	Desulfovibrionaceae, Gut cluster 3	0	0.0018311
5136	Proteobacteria	Deltaproteobacteria	Desulfovibrionales	Desulfovibrionaceae	Desulfovibrionaceae, Gut cluster 3	0	0.0018311
9884	Proteobacteria	Deltaproteobacteria	Desulfovibrionales	Desulfovibrionaceae	Desulfovibrionaceae, Gut cluster 3	0	0.0018311
9966	Proteobacteria	Deltaproteobacteria	Desulfovibrionales	Desulfovibrionaceae	Desulfovibrionaceae, Gut cluster 3	0	0.0018311
10025	Proteobacteria	Deltaproteobacteria	Desulfovibrionales	Desulfovibrionaceae	Desulfovibrionaceae, Gut cluster 3	0	0.0018311
5050	Proteobacteria	Deltaproteobacteria	Desulfovibrionales	Desulfovibrionaceae	Desulfovibrionaceae, Gut cluster 3	0	0.00159018
9606	Proteobacteria	Deltaproteobacteria	Desulfovibrionales	Desulfovibrionaceae	Desulfovibrionaceae, Gut cluster 3	0	0.00159018
9644	Proteobacteria	Deltaproteobacteria	Desulfovibrionales	Desulfovibrionaceae	Desulfovibrionaceae, Gut cluster 3	0	0.00159018
9656	Proteobacteria	Deltaproteobacteria	Desulfovibrionales	Desulfovibrionaceae	Desulfovibrionaceae, Gut cluster 3	0	0.00159018
9665	Proteobacteria	Deltaproteobacteria	Desulfovibrionales	Desulfovibrionaceae	Desulfovibrionaceae, Gut cluster 3	0	0.00159018
10034	Proteobacteria	Deltaproteobacteria	Desulfovibrionales	Desulfovibrionaceae	Desulfovibrionaceae, Gut cluster 3	0	0.00159018
10036	Proteobacteria	Deltaproteobacteria	Desulfovibrionales	Desulfovibrionaceae	Desulfovibrionaceae, Gut cluster 3	0	0.00159018
4603	Proteobacteria	Deltaproteobacteria	Desulfovibrionales	Desulfovibrionaceae	Desulfovibrionaceae, Gut cluster 3	0	0.00108762
9692	Proteobacteria	Deltaproteobacteria	Desulfovibrionales	Desulfovibrionaceae	Desulfovibrionaceae, Gut cluster 3	0	0.00108762
12083	Proteobacteria	Deltaproteobacteria	Desulfovibrionales	Desulfovibrionaceae	Desulfovibrionaceae, Gut cluster 3	0	0.00108762
12084	Proteobacteria	Deltaproteobacteria	Desulfovibrionales	Desulfovibrionaceae	Desulfovibrionaceae, Gut cluster 3	0	0.00108762
12212	Proteobacteria	Deltaproteobacteria	Desulfovibrionales	Desulfovibrionaceae	Desulfovibrionaceae, Gut cluster 3	0	0.00108762
12237	Proteobacteria	Deltaproteobacteria	Desulfovibrionales	Desulfovibrionaceae	Desulfovibrionaceae, Gut cluster 3	0	0.00108762
5008	Proteobacteria	Deltaproteobacteria	Desulfovibrionales	Desulfovibrionaceae	Desulfovibrionaceae, Termite cluster III	0	0.00618314
1704	Proteobacteria	Deltaproteobacteria	Desulfovibrionales	Desulfovibrionaceae	Desulfovibrionaceae, Unclassified	0	0.0147306
10154	Proteobacteria	Alphaproteobacteria	Rhizobiales 1	Hyphomicrobiaceae	Devosia-Prosthecomicrobium	0	0.00202241
1111	Bacteroidetes	Bacteroidia	Bacteroidales	Porphyromonadaceae 1	Dysgonomonas	0	0.0309186
2231	Bacteroidetes	Bacteroidia	Bacteroidales	Porphyromonadaceae 1	Dysgonomonas	0	0.0111595
3180	Bacteroidetes	Bacteroidia	Bacteroidales	Porphyromonadaceae 1	Dysgonomonas	0	0.00385351
6645	Bacteroidetes	Bacteroidia	Bacteroidales	Porphyromonadaceae 1	Dysgonomonas	0	0.00371982
7336	Bacteroidetes	Bacteroidia	Bacteroidales	Porphyromonadaceae 1	Dysgonomonas	0	0.00318036
7791	Bacteroidetes	Bacteroidia	Bacteroidales	Porphyromonadaceae 1	Dysgonomonas	0	0.00309157
7595	Bacteroidetes	Bacteroidia	Bacteroidales	Porphyromonadaceae 1	Dysgonomonas	0	0.00210438
7600	Bacteroidetes	Bacteroidia	Bacteroidales	Porphyromonadaceae 1	Dysgonomonas	0	0.00210438
8304	Bacteroidetes	Bacteroidia	Bacteroidales	Porphyromonadaceae 1	Dysgonomonas	0	0.0020784
4877	Bacteroidetes	Bacteroidia	Bacteroidales	Porphyromonadaceae 1	Dysgonomonas	0	0.00202241
2636	Bacteroidetes	Bacteroidia	Bacteroidales	Porphyromonadaceae 1	Dysgonomonas	0	0.0018311
3183	Bacteroidetes	Bacteroidia	Bacteroidales	Porphyromonadaceae 1	Dysgonomonas	0	0.0018311
7588	Bacteroidetes	Bacteroidia	Bacteroidales	Porphyromonadaceae 1	Dysgonomonas	0	0.00159018
8986	Bacteroidetes	Bacteroidia	Bacteroidales	Porphyromonadaceae 1	Dysgonomonas	0	0.00108762
11132	Firmicutes	Clostridia 1	Clostridiales	Eubacteriaceae 1	Eubacterium 1	0	0.0018311
7210	Firmicutes	Clostridia 1	Clostridiales	Eubacteriaceae 1	Eubacterium 1	0	0.00108762
6256	Bacteroidetes	Flavobacteria	Flavobacteriales	Flavobacteriaceae 1	Flavobacterium 1	0	0.00108762
8603	Bacteroidetes	Flavobacteria	Flavobacteriales	Cryomorphaceae 2	Fluviicola	0	0.0018311
3547	Actinobacteria	Actinobacteria	Frankiales	Frankiaceae	Frankia	0	0.00202241
5993	Firmicutes	Bacilli	Bacillales	Family XI Incertae Sedis	Gemella	0	0.0018311
6178	Planctomycetes	Planctomycetacia	Planctomycetales	Planctomycetaceae	Gemmata	0	0.00618314
3206	Planctomycetes	Planctomycetacia	Planctomycetales	Planctomycetaceae	Gemmata	0	0.00477054
10187	Planctomycetes	Planctomycetacia	Planctomycetales	Planctomycetaceae	Gemmata	0	0.00185991
8611	Proteobacteria	Deltaproteobacteria	Myxococcales	Haliangiaceae	Haliangium	0	0.00210438
2184	Actinobacteria	Actinobacteria	Frankiales	Nakamurellaceae	Humicoccus	0	0.00586625
1881	Firmicutes	Clostridia 1	Clostridiales	Ruminococcaceae	Hydrogenoanaerobacterium	0	0.0148425
2737	Firmicutes	Clostridia 1	Clostridiales	Ruminococcaceae	Hydrogenoanaerobacterium	0	0.00415679
2372	Firmicutes	Clostridia 1	Clostridiales	Ruminococcaceae	Hydrogenoanaerobacterium	0	0.0039095
2744	Firmicutes	Clostridia 1	Clostridiales	Ruminococcaceae	Hydrogenoanaerobacterium	0	0.00316602
1975	Firmicutes	Clostridia 1	Clostridiales	Ruminococcaceae	Hydrogenoanaerobacterium	0	0.00210438
11820	Firmicutes	Clostridia 1	Clostridiales	Ruminococcaceae	Hydrogenoanaerobacterium	0	0.00210438
11857	Firmicutes	Clostridia 1	Clostridiales	Ruminococcaceae	Hydrogenoanaerobacterium	0	0.00108762
5331	Proteobacteria	Alphaproteobacteria	Rhizobiales 3	Hyphomicrobiaceae	Hyphomicrobium 1	0	0.0036622
3539	Actinobacteria	Actinobacteria	Acidimicrobiales	Iamiaceae	Iamia	0	0.00159018
3155	Planctomycetes	Planctomycetacia	Planctomycetales	Planctomycetaceae	Isosphaera	0	0.00159018
4287	Planctomycetes	Planctomycetacia	Planctomycetales	Planctomycetaceae	Isosphaera	0	0.00108762
8885	Actinobacteria	Actinobacteria	Actinomycetales 1	Streptomycetaceae	Kitasatospora	0	0.00159018
2773	Actinobacteria	Actinobacteria	Propionibacteriales	Nocardioidaceae	Kribbella	0	0.00576658
4142	Firmicutes	Clostridia 1	Clostridiales	Lachnospiraceae	Lachnospiraceae, Gut cluster 13	0	0.0054933
1022	Firmicutes	Clostridia 1	Clostridiales	Lachnospiraceae	Lachnospiraceae, Gut cluster 13	0	0.0527647
3317	Firmicutes	Clostridia 1	Clostridiales	Lachnospiraceae	Lachnospiraceae, Gut cluster 13	0	0.0154579
3564	Firmicutes	Clostridia 1	Clostridiales	Lachnospiraceae	Lachnospiraceae, Gut cluster 13	0	0.00927472
3027	Firmicutes	Clostridia 1	Clostridiales	Lachnospiraceae	Lachnospiraceae, Gut cluster 13	0	0.00753083
2501	Firmicutes	Clostridia 1	Clostridiales	Lachnospiraceae	Lachnospiraceae, Gut cluster 13	0	0.00636072
4151	Firmicutes	Clostridia 1	Clostridiales	Lachnospiraceae	Lachnospiraceae, Gut cluster 13	0	0.00623519
2203	Firmicutes	Clostridia 1	Clostridiales	Lachnospiraceae	Lachnospiraceae, Gut cluster 13	0	0.00618314
4163	Firmicutes	Clostridia 1	Clostridiales	Lachnospiraceae	Lachnospiraceae, Gut cluster 13	0	0.00618314
5044	Firmicutes	Clostridia 1	Clostridiales	Lachnospiraceae	Lachnospiraceae, Gut cluster 13	0	0.00618314
5410	Firmicutes	Clostridia 1	Clostridiales	Lachnospiraceae	Lachnospiraceae, Gut cluster 13	0	0.00618314
5442	Firmicutes	Clostridia 1	Clostridiales	Lachnospiraceae	Lachnospiraceae, Gut cluster 13	0	0.00618314
5443	Firmicutes	Clostridia 1	Clostridiales	Lachnospiraceae	Lachnospiraceae, Gut cluster 13	0	0.00618314
4122	Firmicutes	Clostridia 1	Clostridiales	Lachnospiraceae	Lachnospiraceae, Gut cluster 13	0	0.00606722
3032	Firmicutes	Clostridia 1	Clostridiales	Lachnospiraceae	Lachnospiraceae, Gut cluster 13	0	0.00477054
4123	Firmicutes	Clostridia 1	Clostridiales	Lachnospiraceae	Lachnospiraceae, Gut cluster 13	0	0.00477054
3348	Firmicutes	Clostridia 1	Clostridiales	Lachnospiraceae	Lachnospiraceae, Gut cluster 13	0	0.00415679
4057	Firmicutes	Clostridia 1	Clostridiales	Lachnospiraceae	Lachnospiraceae, Gut cluster 13	0	0.00415679
5140	Firmicutes	Clostridia 1	Clostridiales	Lachnospiraceae	Lachnospiraceae, Gut cluster 13	0	0.00415679
5142	Firmicutes	Clostridia 1	Clostridiales	Lachnospiraceae	Lachnospiraceae, Gut cluster 13	0	0.00415679
5143	Firmicutes	Clostridia 1	Clostridiales	Lachnospiraceae	Lachnospiraceae, Gut cluster 13	0	0.00415679
5178	Firmicutes	Clostridia 1	Clostridiales	Lachnospiraceae	Lachnospiraceae, Gut cluster 13	0	0.00415679
5408	Firmicutes	Clostridia 1	Clostridiales	Lachnospiraceae	Lachnospiraceae, Gut cluster 13	0	0.00415679
5415	Firmicutes	Clostridia 1	Clostridiales	Lachnospiraceae	Lachnospiraceae, Gut cluster 13	0	0.00415679
5019	Firmicutes	Clostridia 1	Clostridiales	Lachnospiraceae	Lachnospiraceae, Gut cluster 13	0	0.00404482
3403	Firmicutes	Clostridia 1	Clostridiales	Lachnospiraceae	Lachnospiraceae, Gut cluster 13	0	0.00403515
3410	Firmicutes	Clostridia 1	Clostridiales	Lachnospiraceae	Lachnospiraceae, Gut cluster 13	0	0.00400634
2299	Firmicutes	Clostridia 1	Clostridiales	Lachnospiraceae	Lachnospiraceae, Gut cluster 13	0	0.00396429
4131	Firmicutes	Clostridia 1	Clostridiales	Lachnospiraceae	Lachnospiraceae, Gut cluster 13	0	0.00396429
5395	Firmicutes	Clostridia 1	Clostridiales	Lachnospiraceae	Lachnospiraceae, Gut cluster 13	0	0.00371982
5403	Firmicutes	Clostridia 1	Clostridiales	Lachnospiraceae	Lachnospiraceae, Gut cluster 13	0	0.00371982
5404	Firmicutes	Clostridia 1	Clostridiales	Lachnospiraceae	Lachnospiraceae, Gut cluster 13	0	0.00371982
5465	Firmicutes	Clostridia 1	Clostridiales	Lachnospiraceae	Lachnospiraceae, Gut cluster 13	0	0.00369456
5092	Firmicutes	Clostridia 1	Clostridiales	Lachnospiraceae	Lachnospiraceae, Gut cluster 13	0	0.0036622
5095	Firmicutes	Clostridia 1	Clostridiales	Lachnospiraceae	Lachnospiraceae, Gut cluster 13	0	0.0036622
5182	Firmicutes	Clostridia 1	Clostridiales	Lachnospiraceae	Lachnospiraceae, Gut cluster 13	0	0.0036622
5519	Firmicutes	Clostridia 1	Clostridiales	Lachnospiraceae	Lachnospiraceae, Gut cluster 13	0	0.00361259
3029	Firmicutes	Clostridia 1	Clostridiales	Lachnospiraceae	Lachnospiraceae, Gut cluster 13	0	0.00318036
4170	Firmicutes	Clostridia 1	Clostridiales	Lachnospiraceae	Lachnospiraceae, Gut cluster 13	0	0.00318036
4998	Firmicutes	Clostridia 1	Clostridiales	Lachnospiraceae	Lachnospiraceae, Gut cluster 13	0	0.00318036
5011	Firmicutes	Clostridia 1	Clostridiales	Lachnospiraceae	Lachnospiraceae, Gut cluster 13	0	0.00318036
5409	Firmicutes	Clostridia 1	Clostridiales	Lachnospiraceae	Lachnospiraceae, Gut cluster 13	0	0.00318036
5418	Firmicutes	Clostridia 1	Clostridiales	Lachnospiraceae	Lachnospiraceae, Gut cluster 13	0	0.00318036
2670	Firmicutes	Clostridia 1	Clostridiales	Lachnospiraceae	Lachnospiraceae, Gut cluster 13	0	0.00309157
5464	Firmicutes	Clostridia 1	Clostridiales	Lachnospiraceae	Lachnospiraceae, Gut cluster 13	0	0.00309157
9717	Firmicutes	Clostridia 1	Clostridiales	Lachnospiraceae	Lachnospiraceae, Gut cluster 13	0	0.00309157
9721	Firmicutes	Clostridia 1	Clostridiales	Lachnospiraceae	Lachnospiraceae, Gut cluster 13	0	0.00309157
9753	Firmicutes	Clostridia 1	Clostridiales	Lachnospiraceae	Lachnospiraceae, Gut cluster 13	0	0.00309157
9756	Firmicutes	Clostridia 1	Clostridiales	Lachnospiraceae	Lachnospiraceae, Gut cluster 13	0	0.00309157
9783	Firmicutes	Clostridia 1	Clostridiales	Lachnospiraceae	Lachnospiraceae, Gut cluster 13	0	0.00309157
9785	Firmicutes	Clostridia 1	Clostridiales	Lachnospiraceae	Lachnospiraceae, Gut cluster 13	0	0.00309157
10204	Firmicutes	Clostridia 1	Clostridiales	Lachnospiraceae	Lachnospiraceae, Gut cluster 13	0	0.00309157
10242	Firmicutes	Clostridia 1	Clostridiales	Lachnospiraceae	Lachnospiraceae, Gut cluster 13	0	0.00309157
10262	Firmicutes	Clostridia 1	Clostridiales	Lachnospiraceae	Lachnospiraceae, Gut cluster 13	0	0.00309157
1990	Firmicutes	Clostridia 1	Clostridiales	Lachnospiraceae	Lachnospiraceae, Gut cluster 13	0	0.00291872
3502	Firmicutes	Clostridia 1	Clostridiales	Lachnospiraceae	Lachnospiraceae, Gut cluster 13	0	0.0026778
2821	Firmicutes	Clostridia 1	Clostridiales	Lachnospiraceae	Lachnospiraceae, Gut cluster 13	0	0.00217524
3280	Firmicutes	Clostridia 1	Clostridiales	Lachnospiraceae	Lachnospiraceae, Gut cluster 13	0	0.00217524
4061	Firmicutes	Clostridia 1	Clostridiales	Lachnospiraceae	Lachnospiraceae, Gut cluster 13	0	0.00217524
5164	Firmicutes	Clostridia 1	Clostridiales	Lachnospiraceae	Lachnospiraceae, Gut cluster 13	0	0.00217524
10209	Firmicutes	Clostridia 1	Clostridiales	Lachnospiraceae	Lachnospiraceae, Gut cluster 13	0	0.00210438
10241	Firmicutes	Clostridia 1	Clostridiales	Lachnospiraceae	Lachnospiraceae, Gut cluster 13	0	0.00210438
9747	Firmicutes	Clostridia 1	Clostridiales	Lachnospiraceae	Lachnospiraceae, Gut cluster 13	0	0.0020784
9748	Firmicutes	Clostridia 1	Clostridiales	Lachnospiraceae	Lachnospiraceae, Gut cluster 13	0	0.0020784
9771	Firmicutes	Clostridia 1	Clostridiales	Lachnospiraceae	Lachnospiraceae, Gut cluster 13	0	0.0020784
9773	Firmicutes	Clostridia 1	Clostridiales	Lachnospiraceae	Lachnospiraceae, Gut cluster 13	0	0.0020784
9790	Firmicutes	Clostridia 1	Clostridiales	Lachnospiraceae	Lachnospiraceae, Gut cluster 13	0	0.0020784
10197	Firmicutes	Clostridia 1	Clostridiales	Lachnospiraceae	Lachnospiraceae, Gut cluster 13	0	0.0020784
10215	Firmicutes	Clostridia 1	Clostridiales	Lachnospiraceae	Lachnospiraceae, Gut cluster 13	0	0.0020784
10271	Firmicutes	Clostridia 1	Clostridiales	Lachnospiraceae	Lachnospiraceae, Gut cluster 13	0	0.0020784
10272	Firmicutes	Clostridia 1	Clostridiales	Lachnospiraceae	Lachnospiraceae, Gut cluster 13	0	0.0020784
3585	Firmicutes	Clostridia 1	Clostridiales	Lachnospiraceae	Lachnospiraceae, Gut cluster 13	0	0.00202241
4098	Firmicutes	Clostridia 1	Clostridiales	Lachnospiraceae	Lachnospiraceae, Gut cluster 13	0	0.00202241
5475	Firmicutes	Clostridia 1	Clostridiales	Lachnospiraceae	Lachnospiraceae, Gut cluster 13	0	0.00202241
5530	Firmicutes	Clostridia 1	Clostridiales	Lachnospiraceae	Lachnospiraceae, Gut cluster 13	0	0.00202241
9723	Firmicutes	Clostridia 1	Clostridiales	Lachnospiraceae	Lachnospiraceae, Gut cluster 13	0	0.00202241
10250	Firmicutes	Clostridia 1	Clostridiales	Lachnospiraceae	Lachnospiraceae, Gut cluster 13	0	0.00202241
10252	Firmicutes	Clostridia 1	Clostridiales	Lachnospiraceae	Lachnospiraceae, Gut cluster 13	0	0.00202241
10257	Firmicutes	Clostridia 1	Clostridiales	Lachnospiraceae	Lachnospiraceae, Gut cluster 13	0	0.00202241
10260	Firmicutes	Clostridia 1	Clostridiales	Lachnospiraceae	Lachnospiraceae, Gut cluster 13	0	0.00202241
10261	Firmicutes	Clostridia 1	Clostridiales	Lachnospiraceae	Lachnospiraceae, Gut cluster 13	0	0.00202241
10265	Firmicutes	Clostridia 1	Clostridiales	Lachnospiraceae	Lachnospiraceae, Gut cluster 13	0	0.00202241
10283	Firmicutes	Clostridia 1	Clostridiales	Lachnospiraceae	Lachnospiraceae, Gut cluster 13	0	0.00202241
5489	Firmicutes	Clostridia 1	Clostridiales	Lachnospiraceae	Lachnospiraceae, Gut cluster 13	0	0.00185991
5509	Firmicutes	Clostridia 1	Clostridiales	Lachnospiraceae	Lachnospiraceae, Gut cluster 13	0	0.00185991
5523	Firmicutes	Clostridia 1	Clostridiales	Lachnospiraceae	Lachnospiraceae, Gut cluster 13	0	0.00185991
9749	Firmicutes	Clostridia 1	Clostridiales	Lachnospiraceae	Lachnospiraceae, Gut cluster 13	0	0.00185991
9780	Firmicutes	Clostridia 1	Clostridiales	Lachnospiraceae	Lachnospiraceae, Gut cluster 13	0	0.00185991
9784	Firmicutes	Clostridia 1	Clostridiales	Lachnospiraceae	Lachnospiraceae, Gut cluster 13	0	0.00185991
9786	Firmicutes	Clostridia 1	Clostridiales	Lachnospiraceae	Lachnospiraceae, Gut cluster 13	0	0.00185991
9787	Firmicutes	Clostridia 1	Clostridiales	Lachnospiraceae	Lachnospiraceae, Gut cluster 13	0	0.00185991
10249	Firmicutes	Clostridia 1	Clostridiales	Lachnospiraceae	Lachnospiraceae, Gut cluster 13	0	0.00185991
10285	Firmicutes	Clostridia 1	Clostridiales	Lachnospiraceae	Lachnospiraceae, Gut cluster 13	0	0.00185991
2667	Firmicutes	Clostridia 1	Clostridiales	Lachnospiraceae	Lachnospiraceae, Gut cluster 13	0	0.0018311
2725	Firmicutes	Clostridia 1	Clostridiales	Lachnospiraceae	Lachnospiraceae, Gut cluster 13	0	0.0018311
3505	Firmicutes	Clostridia 1	Clostridiales	Lachnospiraceae	Lachnospiraceae, Gut cluster 13	0	0.0018311
9722	Firmicutes	Clostridia 1	Clostridiales	Lachnospiraceae	Lachnospiraceae, Gut cluster 13	0	0.0018311
10237	Firmicutes	Clostridia 1	Clostridiales	Lachnospiraceae	Lachnospiraceae, Gut cluster 13	0	0.0018311
10267	Firmicutes	Clostridia 1	Clostridiales	Lachnospiraceae	Lachnospiraceae, Gut cluster 13	0	0.0018311
10354	Firmicutes	Clostridia 1	Clostridiales	Lachnospiraceae	Lachnospiraceae, Gut cluster 13	0	0.0018311
10358	Firmicutes	Clostridia 1	Clostridiales	Lachnospiraceae	Lachnospiraceae, Gut cluster 13	0	0.0018311
10360	Firmicutes	Clostridia 1	Clostridiales	Lachnospiraceae	Lachnospiraceae, Gut cluster 13	0	0.0018311
2969	Firmicutes	Clostridia 1	Clostridiales	Lachnospiraceae	Lachnospiraceae, Gut cluster 13	0	0.00159018
3499	Firmicutes	Clostridia 1	Clostridiales	Lachnospiraceae	Lachnospiraceae, Gut cluster 13	0	0.00159018
4175	Firmicutes	Clostridia 1	Clostridiales	Lachnospiraceae	Lachnospiraceae, Gut cluster 13	0	0.00159018
9724	Firmicutes	Clostridia 1	Clostridiales	Lachnospiraceae	Lachnospiraceae, Gut cluster 13	0	0.00159018
9727	Firmicutes	Clostridia 1	Clostridiales	Lachnospiraceae	Lachnospiraceae, Gut cluster 13	0	0.00159018
9745	Firmicutes	Clostridia 1	Clostridiales	Lachnospiraceae	Lachnospiraceae, Gut cluster 13	0	0.00159018
9746	Firmicutes	Clostridia 1	Clostridiales	Lachnospiraceae	Lachnospiraceae, Gut cluster 13	0	0.00159018
9770	Firmicutes	Clostridia 1	Clostridiales	Lachnospiraceae	Lachnospiraceae, Gut cluster 13	0	0.00159018
9774	Firmicutes	Clostridia 1	Clostridiales	Lachnospiraceae	Lachnospiraceae, Gut cluster 13	0	0.00159018
9779	Firmicutes	Clostridia 1	Clostridiales	Lachnospiraceae	Lachnospiraceae, Gut cluster 13	0	0.00159018
10211	Firmicutes	Clostridia 1	Clostridiales	Lachnospiraceae	Lachnospiraceae, Gut cluster 13	0	0.00159018
10251	Firmicutes	Clostridia 1	Clostridiales	Lachnospiraceae	Lachnospiraceae, Gut cluster 13	0	0.00159018
10266	Firmicutes	Clostridia 1	Clostridiales	Lachnospiraceae	Lachnospiraceae, Gut cluster 13	0	0.00159018
5505	Firmicutes	Clostridia 1	Clostridiales	Lachnospiraceae	Lachnospiraceae, Gut cluster 13	0	0.00108762
10199	Firmicutes	Clostridia 1	Clostridiales	Lachnospiraceae	Lachnospiraceae, Gut cluster 13	0	0.00108762
10207	Firmicutes	Clostridia 1	Clostridiales	Lachnospiraceae	Lachnospiraceae, Gut cluster 13	0	0.00108762
10213	Firmicutes	Clostridia 1	Clostridiales	Lachnospiraceae	Lachnospiraceae, Gut cluster 13	0	0.00108762
10216	Firmicutes	Clostridia 1	Clostridiales	Lachnospiraceae	Lachnospiraceae, Gut cluster 13	0	0.00108762
10240	Firmicutes	Clostridia 1	Clostridiales	Lachnospiraceae	Lachnospiraceae, Gut cluster 13	0	0.00108762
10269	Firmicutes	Clostridia 1	Clostridiales	Lachnospiraceae	Lachnospiraceae, Gut cluster 13	0	0.00108762
10276	Firmicutes	Clostridia 1	Clostridiales	Lachnospiraceae	Lachnospiraceae, Gut cluster 13	0	0.00108762
10277	Firmicutes	Clostridia 1	Clostridiales	Lachnospiraceae	Lachnospiraceae, Gut cluster 13	0	0.00108762
10280	Firmicutes	Clostridia 1	Clostridiales	Lachnospiraceae	Lachnospiraceae, Gut cluster 13	0	0.00108762
7220	Firmicutes	Clostridia 1	Clostridiales	Lachnospiraceae	Lachnospiraceae, Gut cluster 14	0	0.0018311
819	Firmicutes	Clostridia 1	Clostridiales	Lachnospiraceae	Lachnospiraceae, Gut cluster 15	0	0.0307174
2075	Firmicutes	Clostridia 1	Clostridiales	Lachnospiraceae	Lachnospiraceae, Gut cluster 15	0	0.00636072
11206	Firmicutes	Clostridia 1	Clostridiales	Lachnospiraceae	Lachnospiraceae, Gut cluster 15	0	0.0020784
11204	Firmicutes	Clostridia 1	Clostridiales	Lachnospiraceae	Lachnospiraceae, Gut cluster 15	0	0.00185991
1682	Firmicutes	Clostridia 1	Clostridiales	Lachnospiraceae	Lachnospiraceae, Robinsoniella Insects	0	0.00210438
7621	Firmicutes	Clostridia 1	Clostridiales	Lachnospiraceae	Lachnospiraceae, Robinsoniella Insects	0	0.00210438
7620	Firmicutes	Clostridia 1	Clostridiales	Lachnospiraceae	Lachnospiraceae, Robinsoniella Insects	0	0.00159018
7618	Firmicutes	Clostridia 1	Clostridiales	Lachnospiraceae	Lachnospiraceae, Robinsoniella Insects	0	0.00108762
770	Firmicutes	Clostridia 1	Clostridiales	Lachnospiraceae	Lachnospiraceae, Termite cluster	0	0.0377276
910	Firmicutes	Clostridia 1	Clostridiales	Lachnospiraceae	Lachnospiraceae, Termite cluster	0	0.0181317
2537	Firmicutes	Clostridia 1	Clostridiales	Lachnospiraceae	Lachnospiraceae, Termite cluster	0	0.00552849
3148	Firmicutes	Clostridia 1	Clostridiales	Lachnospiraceae	Lachnospiraceae, Termite cluster	0	0.00108762
8553	Firmicutes	Clostridia 1	Clostridiales	Lachnospiraceae	Lachnospiraceae, Uncultured 57	0	0.00108762
9094	Firmicutes	Bacilli	Lactobacillales	Lactobacillaceae	Lactobacillus 4	0	0.00210438
4029	Firmicutes	Bacilli	Lactobacillales	Streptococcaceae	Lactovum	0	0.00210438
7773	Actinobacteria	Actinobacteria	Micromonosporales	Micromonosporaceae	Luedemannella	0	0.00210438
6410	Proteobacteria	Gammaproteobacteria	Xanthomonadales	Xanthomonadaceae	Lysobacter 2	0	0.0018311
2048	Bacteroidetes	Bacteroidia	Bacteroidales	Marinilabiaceae	Marinilabiaceae, Uncultured 1	0	0.00735955
7328	Bacteroidetes	Bacteroidia	Bacteroidales	Marinilabiaceae	Marinilabiaceae, Uncultured 1	0	0.00371982
7649	Bacteroidetes	Bacteroidia	Bacteroidales	Marinilabiaceae	Marinilabiaceae, Uncultured 1	0	0.00210438
7650	Bacteroidetes	Bacteroidia	Bacteroidales	Marinilabiaceae	Marinilabiaceae, Uncultured 1	0	0.00210438
7653	Bacteroidetes	Bacteroidia	Bacteroidales	Marinilabiaceae	Marinilabiaceae, Uncultured 1	0	0.0020784
2257	Actinobacteria	Actinobacteria	Propionibacteriales	Nocardioidaceae	Marmoricola	0	0.00733715
2770	Actinobacteria	Actinobacteria	Propionibacteriales	Nocardioidaceae	Marmoricola	0	0.00666735
10904	Actinobacteria	Actinobacteria	Propionibacteriales	Nocardioidaceae	Marmoricola	0	0.0020784
5679	Proteobacteria	Alphaproteobacteria	Rhizobiales 2	Methylobacteriaceae	Methylobacterium	0	0.00309157
11421	Proteobacteria	Alphaproteobacteria	Rhizobiales 2	Methylobacteriaceae	Methylobacterium	0	0.0018311
8620	Proteobacteria	Alphaproteobacteria	Rhizobiales 2	Methylocystaceae	Methylopila	0	0.00108762
2153	Actinobacteria	Actinobacteria	Micrococcales 3	Microbacteriaceae	Microbacteriaceae, Uncultured 2	0	0.0113772
1598	Deferribacteres	Deferribacteres	Deferribacterales	Deferribacteraceae	Mucispirillum	0	0.0204694
1237	Deferribacteres	Deferribacteres	Deferribacterales	Deferribacteraceae	Mucispirillum	0	0.0154454
7939	Deferribacteres	Deferribacteres	Deferribacterales	Deferribacteraceae	Mucispirillum	0	0.00185991
5493	Deferribacteres	Deferribacteres	Deferribacterales	Deferribacteraceae	Mucispirillum	0	0.0018311
7946	Deferribacteres	Deferribacteres	Deferribacterales	Deferribacteraceae	Mucispirillum	0	0.00159018
2754	Actinobacteria	Actinobacteria	Corynebacteriales	Mycobacteriaceae	Mycobacterium	0	0.00843274
6561	Actinobacteria	Actinobacteria	Corynebacteriales	Mycobacteriaceae	Mycobacterium	0	0.00318036
4844	Actinobacteria	Actinobacteria	Corynebacteriales	Mycobacteriaceae	Mycobacterium	0	0.0026778
6821	Actinobacteria	Actinobacteria	Corynebacteriales	Mycobacteriaceae	Mycobacterium	0	0.00185991
8484	Actinobacteria	Actinobacteria	Corynebacteriales	Mycobacteriaceae	Mycobacterium	0	0.0018311
8609	Tenericutes	Mollicutes	Mycoplasmatales	Mycoplasmataceae	Mycoplasma 1	0	0.00309157
9012	Bacteroidetes	Sphingobacteria	Sphingobacteriales 2	Chitinophagaceae	Niabella	0	0.0020784
8587	Nitrospirae	Nitrospira	Nitrospirales	Nitrospiraceae	Nitrospira	0	0.00210438
6546	Actinobacteria	Actinobacteria	Corynebacteriales	Nocardiaceae	Nocardia	0	0.00318036
6210	Actinobacteria	Actinobacteria	Propionibacteriales	Nocardioidaceae	Nocardioides	0	0.00318036
3737	Actinobacteria	Actinobacteria	Propionibacteriales	Nocardioidaceae	Nocardioides	0	0.0018311
6206	Actinobacteria	Actinobacteria	Propionibacteriales	Nocardioidaceae	Nocardioides	0	0.0018311
4400	Actinobacteria	Actinobacteria	Propionibacteriales	Nocardioidaceae	Nocardioides	0	0.00159018
8735	Actinobacteria	Actinobacteria	Propionibacteriales	Nocardioidaceae	Nocardioides	0	0.00159018
3269	Actinobacteria	Actinobacteria	Propionibacteriales	Nocardioidaceae	Nocardioides	0	0.00108762
4389	Actinobacteria	Actinobacteria	Propionibacteriales	Nocardioidaceae	Nocardioides	0	0.00108762
2011	Proteobacteria	Alphaproteobacteria	Sphingomonadales	Sphingomonadaceae	Novosphingobium 2	0	0.00480744
3136	Proteobacteria	Alphaproteobacteria	Sphingomonadales	Sphingomonadaceae	Novosphingobium 2	0	0.0026778
3379	Actinobacteria	Actinobacteria	Micrococcales 3	Cellulomonadaceae	Oerskovia	0	0.0036622
1623	Verrucomicrobia	Opitutae	Opitutales	Opitutaceae	Opitutus	0	0.0252804
3568	Verrucomicrobia	Opitutae	Opitutales	Opitutaceae	Opitutus	0	0.00679295
3005	Verrucomicrobia	Opitutae	Opitutales	Opitutaceae	Opitutus	0	0.00524441
3566	Verrucomicrobia	Opitutae	Opitutales	Opitutaceae	Opitutus	0	0.0020784
12286	Verrucomicrobia	Opitutae	Opitutales	Opitutaceae	Opitutus	0	0.00202241
12278	Verrucomicrobia	Opitutae	Opitutales	Opitutaceae	Opitutus	0	0.00185991
3514	Firmicutes	Bacilli	Bacillales	Paenibacillaceae 2	Paenibacillus 13	0	0.0036622
3595	Firmicutes	Bacilli	Bacillales	Paenibacillaceae 2	Paenibacillus 18	0	0.0036622
1689	Bacteroidetes	Bacteroidia	Bacteroidales	Porphyromonadaceae 2	Paludibacter	0	0.0103503
8527	Bacteroidetes	Bacteroidia	Bacteroidales	Porphyromonadaceae 2	Paludibacter	0	0.00108762
4101	Firmicutes	Clostridia 1	Clostridiales	Ruminococcaceae	Papillibacter	0	0.00587592
11183	Firmicutes	Clostridia 1	Clostridiales	Ruminococcaceae	Papillibacter	0	0.00309157
7233	Firmicutes	Clostridia 1	Clostridiales	Ruminococcaceae	Papillibacter	0	0.00217524
11169	Firmicutes	Clostridia 1	Clostridiales	Ruminococcaceae	Papillibacter	0	0.00202241
2035	Firmicutes	Clostridia 1	Clostridiales	Ruminococcaceae	Papillibacter	0	0.00108762
11185	Firmicutes	Clostridia 1	Clostridiales	Ruminococcaceae	Papillibacter	0	0.00108762
2130	Actinobacteria	Actinobacteria	Solirubrobacterales	Patulibacteraceae	Patulibacter	0	0.00294753
6864	Actinobacteria	Actinobacteria	Solirubrobacterales	Patulibacteraceae	Patulibacter	0	0.0018311
6875	Actinobacteria	Actinobacteria	Solirubrobacterales	Patulibacteraceae	Patulibacter	0	0.00108762
8562	Bacteroidetes	Sphingobacteria	Sphingobacteriales 1	Sphingobacteriaceae	Pedobacter 2	0	0.00185991
10007	Proteobacteria	Alphaproteobacteria	Rhizobiales 3	Hyphomicrobiaceae	Pedomicrobium	0	0.00202241
6070	Firmicutes	Clostridia 2	Clostridiales 1	Peptococcaceae 1	Peptococcaceae 1, Uncultured 2	0	0.00618314
6067	Firmicutes	Clostridia 2	Clostridiales 1	Peptococcaceae 1	Peptococcaceae 1, Uncultured 2	0	0.00420875
1862	Firmicutes	Clostridia 2	Clostridiales 1	Peptococcaceae 1	Peptococcaceae 1, Uncultured 3	0	0.0238995
5563	Firmicutes	Clostridia 2	Clostridiales 1	Peptococcaceae 1	Peptococcaceae 1, Uncultured 3	0	0.00404482
11042	Firmicutes	Clostridia 1	Clostridiales	Family XI Incertae Sedis	Peptoniphilus	0	0.0020784
7359	Proteobacteria	Deltaproteobacteria	Bdellovibrionales	Bacteriovoraceae	Peredibacter	0	0.00185991
2642	Actinobacteria	Actinobacteria	Micrococcales 4	Intrasporangiaceae 1	Physiococcus	0	0.00501146
2549	Planctomycetes	Planctomycetacia	Planctomycetales	Planctomycetaceae	Pirellula	0	0.00989739
11002	Planctomycetes	Planctomycetacia	Planctomycetales	Planctomycetaceae	Pirellula	0	0.00210438
3286	Planctomycetes	Planctomycetacia	Planctomycetales	Planctomycetaceae	Pirellula	0	0.0020784
10997	Planctomycetes	Planctomycetacia	Planctomycetales	Planctomycetaceae	Pirellula	0	0.0020784
4698	Planctomycetes	Planctomycetacia	Planctomycetales	Planctomycetaceae	Planctomyces 1	0	0.00420875
5072	Planctomycetes	Planctomycetacia	Planctomycetales	Planctomycetaceae	Planctomyces 1	0	0.00404482
2156	Planctomycetes	Planctomycetacia	Planctomycetales	Planctomycetaceae	Planctomyces 1	0	0.00202241
11290	Planctomycetes	Planctomycetacia	Planctomycetales	Planctomycetaceae	Planctomyces 1	0	0.00108762
2584	Planctomycetes	Planctomycetacia	Planctomycetales	Planctomycetaceae	Planctomycetaceae, Pir4 lineage	0	0.00525238
3179	Planctomycetes	Planctomycetacia	Planctomycetales	Planctomycetaceae	Planctomycetaceae, Pir4 lineage	0	0.00210438
10129	Planctomycetes	Planctomycetacia	Planctomycetales	Planctomycetaceae	Planctomycetaceae, Pir4 lineage	0	0.0018311
10128	Planctomycetes	Planctomycetacia	Planctomycetales	Planctomycetaceae	Planctomycetaceae, Pir4 lineage	0	0.00159018
824	Planctomycetes	Planctomycetacia	Planctomycetales	Planctomycetaceae	Planctomycetaceae, Termite cockroach cluster 1	0	0.0590892
846	Planctomycetes	Planctomycetacia	Planctomycetales	Planctomycetaceae	Planctomycetaceae, Termite cockroach cluster 1	0	0.0555169
3120	Planctomycetes	Planctomycetacia	Planctomycetales	Planctomycetaceae	Planctomycetaceae, Termite cockroach cluster 1	0	0.00979179
1916	Planctomycetes	Planctomycetacia	Planctomycetales	Planctomycetaceae	Planctomycetaceae, Termite cockroach cluster 1	0	0.00889378
1763	Planctomycetes	Planctomycetacia	Planctomycetales	Planctomycetaceae	Planctomycetaceae, Termite cockroach cluster 1	0	0.00702988
2099	Planctomycetes	Planctomycetacia	Planctomycetales	Planctomycetaceae	Planctomycetaceae, Termite cockroach cluster 1	0	0.00675377
3535	Planctomycetes	Planctomycetacia	Planctomycetales	Planctomycetaceae	Planctomycetaceae, Termite cockroach cluster 1	0	0.00426798
2949	Planctomycetes	Planctomycetacia	Planctomycetales	Planctomycetaceae	Planctomycetaceae, Termite cockroach cluster 1	0	0.00404482
5232	Planctomycetes	Planctomycetacia	Planctomycetales	Planctomycetaceae	Planctomycetaceae, Termite cockroach cluster 1	0	0.00345009
9652	Planctomycetes	Planctomycetacia	Planctomycetales	Planctomycetaceae	Planctomycetaceae, Termite cockroach cluster 1	0	0.00309157
9944	Planctomycetes	Planctomycetacia	Planctomycetales	Planctomycetaceae	Planctomycetaceae, Termite cockroach cluster 1	0	0.00210438
9954	Planctomycetes	Planctomycetacia	Planctomycetales	Planctomycetaceae	Planctomycetaceae, Termite cockroach cluster 1	0	0.00202241
9958	Planctomycetes	Planctomycetacia	Planctomycetales	Planctomycetaceae	Planctomycetaceae, Termite cockroach cluster 1	0	0.00159018
9957	Planctomycetes	Planctomycetacia	Planctomycetales	Planctomycetaceae	Planctomycetaceae, Termite cockroach cluster 1	0	0.00108762
9984	Planctomycetes	Planctomycetacia	Planctomycetales	Planctomycetaceae	Planctomycetaceae, Termite cockroach cluster 1	0	0.00108762
9988	Planctomycetes	Planctomycetacia	Planctomycetales	Planctomycetaceae	Planctomycetaceae, Termite cockroach cluster 1	0	0.00108762
9989	Planctomycetes	Planctomycetacia	Planctomycetales	Planctomycetaceae	Planctomycetaceae, Termite cockroach cluster 1	0	0.00108762
1245	Planctomycetes	Planctomycetacia	Planctomycetales	Planctomycetaceae	Planctomycetaceae, Termite cockroach cluster 2	0	0.0293907
893	Planctomycetes	Planctomycetacia	Planctomycetales	Planctomycetaceae	Planctomycetaceae, Termite cockroach cluster 2	0	0.0186014
1807	Planctomycetes	Planctomycetacia	Planctomycetales	Planctomycetaceae	Planctomycetaceae, Termite cockroach cluster 2	0	0.0117088
2283	Planctomycetes	Planctomycetacia	Planctomycetales	Planctomycetaceae	Planctomycetaceae, Termite cockroach cluster 2	0	0.00618314
4191	Planctomycetes	Planctomycetacia	Planctomycetales	Planctomycetaceae	Planctomycetaceae, Termite cockroach cluster 2	0	0.00606722
3689	Planctomycetes	Planctomycetacia	Planctomycetales	Planctomycetaceae	Planctomycetaceae, Termite cockroach cluster 2	0	0.00435047
6393	Planctomycetes	Planctomycetacia	Planctomycetales	Planctomycetaceae	Planctomycetaceae, Termite cockroach cluster 2	0	0.00415679
2132	Planctomycetes	Planctomycetacia	Planctomycetales	Planctomycetaceae	Planctomycetaceae, Termite cockroach cluster 2	0	0.00366858
4197	Planctomycetes	Planctomycetacia	Planctomycetales	Planctomycetaceae	Planctomycetaceae, Termite cockroach cluster 2	0	0.0036622
6892	Planctomycetes	Planctomycetacia	Planctomycetales	Planctomycetaceae	Planctomycetaceae, Termite cockroach cluster 2	0	0.0036622
6914	Planctomycetes	Planctomycetacia	Planctomycetales	Planctomycetaceae	Planctomycetaceae, Termite cockroach cluster 2	0	0.0036622
9055	Planctomycetes	Planctomycetacia	Planctomycetales	Planctomycetaceae	Planctomycetaceae, Termite cockroach cluster 2	0	0.00309157
9175	Planctomycetes	Planctomycetacia	Planctomycetales	Planctomycetaceae	Planctomycetaceae, Termite cockroach cluster 2	0	0.00309157
9176	Planctomycetes	Planctomycetacia	Planctomycetales	Planctomycetaceae	Planctomycetaceae, Termite cockroach cluster 2	0	0.00309157
9044	Planctomycetes	Planctomycetacia	Planctomycetales	Planctomycetaceae	Planctomycetaceae, Termite cockroach cluster 2	0	0.0020784
9047	Planctomycetes	Planctomycetacia	Planctomycetales	Planctomycetaceae	Planctomycetaceae, Termite cockroach cluster 2	0	0.0020784
4189	Planctomycetes	Planctomycetacia	Planctomycetales	Planctomycetaceae	Planctomycetaceae, Termite cockroach cluster 2	0	0.00202241
9029	Planctomycetes	Planctomycetacia	Planctomycetales	Planctomycetaceae	Planctomycetaceae, Termite cockroach cluster 2	0	0.00202241
9043	Planctomycetes	Planctomycetacia	Planctomycetales	Planctomycetaceae	Planctomycetaceae, Termite cockroach cluster 2	0	0.00202241
9056	Planctomycetes	Planctomycetacia	Planctomycetales	Planctomycetaceae	Planctomycetaceae, Termite cockroach cluster 2	0	0.00202241
4222	Planctomycetes	Planctomycetacia	Planctomycetales	Planctomycetaceae	Planctomycetaceae, Termite cockroach cluster 2	0	0.00185991
9101	Planctomycetes	Planctomycetacia	Planctomycetales	Planctomycetaceae	Planctomycetaceae, Termite cockroach cluster 2	0	0.00185991
9168	Planctomycetes	Planctomycetacia	Planctomycetales	Planctomycetaceae	Planctomycetaceae, Termite cockroach cluster 2	0	0.0018311
9170	Planctomycetes	Planctomycetacia	Planctomycetales	Planctomycetaceae	Planctomycetaceae, Termite cockroach cluster 2	0	0.0018311
9207	Planctomycetes	Planctomycetacia	Planctomycetales	Planctomycetaceae	Planctomycetaceae, Termite cockroach cluster 2	0	0.0018311
4220	Planctomycetes	Planctomycetacia	Planctomycetales	Planctomycetaceae	Planctomycetaceae, Termite cockroach cluster 2	0	0.00159018
6205	Planctomycetes	Planctomycetacia	Planctomycetales	Planctomycetaceae	Planctomycetaceae, Termite cockroach cluster 2	0	0.00159018
9171	Planctomycetes	Planctomycetacia	Planctomycetales	Planctomycetaceae	Planctomycetaceae, Termite cockroach cluster 2	0	0.00159018
9189	Planctomycetes	Planctomycetacia	Planctomycetales	Planctomycetaceae	Planctomycetaceae, Termite cockroach cluster 2	0	0.00159018
4188	Planctomycetes	Planctomycetacia	Planctomycetales	Planctomycetaceae	Planctomycetaceae, Termite cockroach cluster 2	0	0.00108762
9041	Planctomycetes	Planctomycetacia	Planctomycetales	Planctomycetaceae	Planctomycetaceae, Termite cockroach cluster 2	0	0.00108762
9048	Planctomycetes	Planctomycetacia	Planctomycetales	Planctomycetaceae	Planctomycetaceae, Termite cockroach cluster 2	0	0.00108762
9062	Planctomycetes	Planctomycetacia	Planctomycetales	Planctomycetaceae	Planctomycetaceae, Termite cockroach cluster 2	0	0.00108762
9183	Planctomycetes	Planctomycetacia	Planctomycetales	Planctomycetaceae	Planctomycetaceae, Termite cockroach cluster 2	0	0.00108762
8584	Planctomycetes	Planctomycetacia	Planctomycetales	Planctomycetaceae	Planctomycetaceae, Uncultured 23	0	0.00210438
2998	Planctomycetes	Planctomycetacia	Planctomycetales	Planctomycetaceae	Planctomycetaceae, Uncultured 32	0	0.00294753
11518	Planctomycetes	Planctomycetacia	Planctomycetales	Planctomycetaceae	Planctomycetaceae, Uncultured 32	0	0.00210438
11532	Planctomycetes	Planctomycetacia	Planctomycetales	Planctomycetaceae	Planctomycetaceae, Uncultured 32	0	0.0018311
2539	Planctomycetes	Planctomycetacia	Planctomycetales	Planctomycetaceae	Planctomycetaceae, Uncultured 32	0	0.00159018
8619	Planctomycetes	Planctomycetacia	Planctomycetales	Planctomycetaceae	Planctomycetaceae, Uncultured c	0	0.00108762
8504	Bacteroidetes	Bacteroidia	Bacteroidales	Porphyromonadaceae 2	Porphyromonadaceae 2, Termite cluster 2	0	0.00309157
6846	Bacteroidetes	Bacteroidia	Bacteroidales	Porphyromonadaceae 2	Porphyromonadaceae 2, Termite cluster 3	0	0.00618314
6849	Bacteroidetes	Bacteroidia	Bacteroidales	Porphyromonadaceae 2	Porphyromonadaceae 2, Termite cluster 3	0	0.00618314
11834	Bacteroidetes	Bacteroidia	Bacteroidales	Porphyromonadaceae 2	Porphyromonadaceae 2, Termite cluster 3	0	0.00210438
11795	Bacteroidetes	Bacteroidia	Bacteroidales	Porphyromonadaceae 2	Porphyromonadaceae 2, Termite cluster 3	0	0.00202241
11807	Bacteroidetes	Bacteroidia	Bacteroidales	Porphyromonadaceae 2	Porphyromonadaceae 2, Termite cluster 3	0	0.00159018
1973	Bacteroidetes	Bacteroidia	Bacteroidales	Porphyromonadaceae 3	Porphyromonadaceae 3, Cluster IV	0	0.0117988
2311	Bacteroidetes	Bacteroidia	Bacteroidales	Porphyromonadaceae 3	Porphyromonadaceae 3, Cluster IV	0	0.00579893
2169	Bacteroidetes	Bacteroidia	Bacteroidales	Porphyromonadaceae 3	Porphyromonadaceae 3, Cluster IV	0	0.0052144
3877	Bacteroidetes	Bacteroidia	Bacteroidales	Porphyromonadaceae 3	Porphyromonadaceae 3, Cluster IV	0	0.00415679
6838	Bacteroidetes	Bacteroidia	Bacteroidales	Porphyromonadaceae 3	Porphyromonadaceae 3, Cluster IV	0	0.00415679
6884	Bacteroidetes	Bacteroidia	Bacteroidales	Porphyromonadaceae 3	Porphyromonadaceae 3, Cluster IV	0	0.00415679
3985	Bacteroidetes	Bacteroidia	Bacteroidales	Porphyromonadaceae 3	Porphyromonadaceae 3, Cluster IV	0	0.00385351
6859	Bacteroidetes	Bacteroidia	Bacteroidales	Porphyromonadaceae 3	Porphyromonadaceae 3, Cluster IV	0	0.0036622
2813	Bacteroidetes	Bacteroidia	Bacteroidales	Porphyromonadaceae 3	Porphyromonadaceae 3, Cluster IV	0	0.00311003
3970	Bacteroidetes	Bacteroidia	Bacteroidales	Porphyromonadaceae 3	Porphyromonadaceae 3, Cluster IV	0	0.00309157
10909	Bacteroidetes	Bacteroidia	Bacteroidales	Porphyromonadaceae 3	Porphyromonadaceae 3, Cluster IV	0	0.00309157
10970	Bacteroidetes	Bacteroidia	Bacteroidales	Porphyromonadaceae 3	Porphyromonadaceae 3, Cluster IV	0	0.00210438
10976	Bacteroidetes	Bacteroidia	Bacteroidales	Porphyromonadaceae 3	Porphyromonadaceae 3, Cluster IV	0	0.00210438
9845	Bacteroidetes	Bacteroidia	Bacteroidales	Porphyromonadaceae 3	Porphyromonadaceae 3, Cluster IV	0	0.0020784
10922	Bacteroidetes	Bacteroidia	Bacteroidales	Porphyromonadaceae 3	Porphyromonadaceae 3, Cluster IV	0	0.0020784
10913	Bacteroidetes	Bacteroidia	Bacteroidales	Porphyromonadaceae 3	Porphyromonadaceae 3, Cluster IV	0	0.00202241
6953	Bacteroidetes	Bacteroidia	Bacteroidales	Porphyromonadaceae 3	Porphyromonadaceae 3, Cluster IV	0	0.00185991
9850	Bacteroidetes	Bacteroidia	Bacteroidales	Porphyromonadaceae 3	Porphyromonadaceae 3, Cluster IV	0	0.00185991
9858	Bacteroidetes	Bacteroidia	Bacteroidales	Porphyromonadaceae 3	Porphyromonadaceae 3, Cluster IV	0	0.00185991
6950	Bacteroidetes	Bacteroidia	Bacteroidales	Porphyromonadaceae 3	Porphyromonadaceae 3, Cluster IV	0	0.0018311
10932	Bacteroidetes	Bacteroidia	Bacteroidales	Porphyromonadaceae 3	Porphyromonadaceae 3, Cluster IV	0	0.0018311
2494	Bacteroidetes	Bacteroidia	Bacteroidales	Porphyromonadaceae 3	Porphyromonadaceae 3, Cluster IV	0	0.00159018
6952	Bacteroidetes	Bacteroidia	Bacteroidales	Porphyromonadaceae 3	Porphyromonadaceae 3, Cluster IV	0	0.00159018
10896	Bacteroidetes	Bacteroidia	Bacteroidales	Porphyromonadaceae 3	Porphyromonadaceae 3, Cluster IV	0	0.00159018
2159	Bacteroidetes	Bacteroidia	Bacteroidales	Porphyromonadaceae Cluster V	Porphyromonadaceae Cluster V, Cockroach cluster	0	0.0128177
3889	Bacteroidetes	Bacteroidia	Bacteroidales	Porphyromonadaceae Cluster V	Porphyromonadaceae Cluster V, Cockroach cluster	0	0.00743965
2246	Bacteroidetes	Bacteroidia	Bacteroidales	Porphyromonadaceae Cluster V	Porphyromonadaceae Cluster V, Cockroach cluster	0	0.00732281
3911	Bacteroidetes	Bacteroidia	Bacteroidales	Porphyromonadaceae Cluster V	Porphyromonadaceae Cluster V, Cockroach cluster	0	0.00631313
2907	Bacteroidetes	Bacteroidia	Bacteroidales	Porphyromonadaceae Cluster V	Porphyromonadaceae Cluster V, Cockroach cluster	0	0.00544369
3242	Bacteroidetes	Bacteroidia	Bacteroidales	Porphyromonadaceae Cluster V	Porphyromonadaceae Cluster V, Cockroach cluster	0	0.00513244
7711	Bacteroidetes	Bacteroidia	Bacteroidales	Porphyromonadaceae Cluster V	Porphyromonadaceae Cluster V, Cockroach cluster	0	0.00309157
2324	Bacteroidetes	Bacteroidia	Bacteroidales	Porphyromonadaceae Cluster V	Porphyromonadaceae Cluster V, Cockroach cluster	0	0.0020784
2809	Bacteroidetes	Bacteroidia	Bacteroidales	Porphyromonadaceae Cluster V	Porphyromonadaceae Cluster V, Cockroach cluster	0	0.00159018
7719	Bacteroidetes	Bacteroidia	Bacteroidales	Porphyromonadaceae Cluster V	Porphyromonadaceae Cluster V, Cockroach cluster	0	0.00159018
8796	Bacteroidetes	Bacteroidia	Bacteroidales	Porphyromonadaceae Cluster V	Porphyromonadaceae Cluster V, Mixed gut cluster	0	0.00202241
1215	Bacteroidetes	Bacteroidia	Bacteroidales	Porphyromonadaceae Cluster V	Porphyromonadaceae Cluster V, Termite Cockroach cluster	0	0.0136064
3305	Bacteroidetes	Bacteroidia	Bacteroidales	Porphyromonadaceae Cluster V	Porphyromonadaceae Cluster V, Termite Cockroach cluster	0	0.00722518
5809	Bacteroidetes	Bacteroidia	Bacteroidales	Porphyromonadaceae Cluster V	Porphyromonadaceae Cluster V, Termite Cockroach cluster	0	0.00618314
3902	Bacteroidetes	Bacteroidia	Bacteroidales	Porphyromonadaceae Cluster V	Porphyromonadaceae Cluster V, Termite Cockroach cluster	0	0.00403515
5806	Bacteroidetes	Bacteroidia	Bacteroidales	Porphyromonadaceae Cluster V	Porphyromonadaceae Cluster V, Termite Cockroach cluster	0	0.0036622
4305	Bacteroidetes	Bacteroidia	Bacteroidales	Porphyromonadaceae Cluster V	Porphyromonadaceae Cluster V, Termite Cockroach cluster	0	0.00318036
4300	Bacteroidetes	Bacteroidia	Bacteroidales	Porphyromonadaceae Cluster V	Porphyromonadaceae Cluster V, Termite Cockroach cluster	0	0.00294753
1958	Bacteroidetes	Bacteroidia	Bacteroidales	Porphyromonadaceae Cluster V	Porphyromonadaceae Cluster V, Termite Cockroach cluster	0	0.00217524
5856	Bacteroidetes	Bacteroidia	Bacteroidales	Porphyromonadaceae Cluster V	Porphyromonadaceae Cluster V, Termite Cockroach cluster	0	0.00217524
7865	Bacteroidetes	Bacteroidia	Bacteroidales	Porphyromonadaceae Cluster V	Porphyromonadaceae Cluster V, Termite Cockroach cluster	0	0.00210438
5601	Bacteroidetes	Bacteroidia	Bacteroidales	Porphyromonadaceae Cluster V	Porphyromonadaceae Cluster V, Termite Cockroach cluster	0	0.0020784
7858	Bacteroidetes	Bacteroidia	Bacteroidales	Porphyromonadaceae Cluster V	Porphyromonadaceae Cluster V, Termite Cockroach cluster	0	0.0020784
4301	Bacteroidetes	Bacteroidia	Bacteroidales	Porphyromonadaceae Cluster V	Porphyromonadaceae Cluster V, Termite Cockroach cluster	0	0.00202241
7860	Bacteroidetes	Bacteroidia	Bacteroidales	Porphyromonadaceae Cluster V	Porphyromonadaceae Cluster V, Termite Cockroach cluster	0	0.00185991
5588	Bacteroidetes	Bacteroidia	Bacteroidales	Porphyromonadaceae Cluster V	Porphyromonadaceae Cluster V, Termite Cockroach cluster	0	0.00159018
5598	Bacteroidetes	Bacteroidia	Bacteroidales	Porphyromonadaceae Cluster V	Porphyromonadaceae Cluster V, Termite Cockroach cluster	0	0.00159018
7859	Bacteroidetes	Bacteroidia	Bacteroidales	Porphyromonadaceae Cluster V	Porphyromonadaceae Cluster V, Termite Cockroach cluster	0	0.00159018
5596	Bacteroidetes	Bacteroidia	Bacteroidales	Porphyromonadaceae Cluster V	Porphyromonadaceae Cluster V, Termite Cockroach cluster	0	0.00108762
7853	Bacteroidetes	Bacteroidia	Bacteroidales	Porphyromonadaceae Cluster V	Porphyromonadaceae Cluster V, Termite Cockroach cluster	0	0.00108762
6037	Bacteroidetes	Bacteroidia	Bacteroidales	Porphyromonadaceae Gut group	Porphyromonadaceae Gut group, Mixed gut cluster	0	0.0018311
2567	Bacteroidetes	Bacteroidia	Bacteroidales	Porphyromonadaceae Gut group	Porphyromonadaceae Gut group, Termite cluster I	0	0.00412679
8652	Bacteroidetes	Bacteroidia	Bacteroidales	Porphyromonadaceae Gut group	Porphyromonadaceae Gut group, Termite cluster I	0	0.00185991
3239	Bacteroidetes	Bacteroidia	Bacteroidales	Porphyromonadaceae Gut group	Porphyromonadaceae Gut group, Termite cluster I	0	0.00108762
8653	Bacteroidetes	Bacteroidia	Bacteroidales	Porphyromonadaceae Gut group	Porphyromonadaceae Gut group, Termite cluster I	0	0.00108762
11431	Bacteroidetes	Bacteroidia	Bacteroidales	Porphyromonadaceae	Porphyromonas	0	0.00159018
2356	Verrucomicrobia	Verrucomicrobiae	Verrucomicrobiales	Verrucomicrobiaceae 2	Prosthecobacter	0	0.00716991
11552	Proteobacteria	Alphaproteobacteria	Rhizobiales 2	Xanthobacteraceae	Pseudolabrys	0	0.00108762
2332	Proteobacteria	Gammaproteobacteria 1	Pseudomonadales	Pseudomonadaceae	Pseudomonas 1	0	0.00159018
2111	Proteobacteria	Gammaproteobacteria 1	Pseudomonadales	Pseudomonadaceae	Pseudomonas 2	0	0.00318036
9154	Proteobacteria	Gammaproteobacteria 1	Pseudomonadales	Pseudomonadaceae	Pseudomonas 2	0	0.00309157
2298	Proteobacteria	Gammaproteobacteria	Xanthomonadales	Xanthomonadaceae	Pseudoxanthomonas	0	0.00666735
7701	Proteobacteria	Gammaproteobacteria	Xanthomonadales	Xanthomonadaceae	Pseudoxanthomonas	0	0.0020784
436	Proteobacteria	Alphaproteobacteria	Rhizobiales 1	Rhizobiaceae	Rhizobium-Agrobacterium	0	0.0265846
1738	Proteobacteria	Alphaproteobacteria	Rhizobiales 1	Rhizobiaceae	Rhizobium-Agrobacterium	0	0.00485303
1826	Proteobacteria	Alphaproteobacteria	Rhizobiales 1	Rhizobiaceae	Rhizobium-Agrobacterium	0	0.00311003
1941	Actinobacteria	Actinobacteria	Corynebacteriales	Nocardiaceae	Rhodococcus 2	0	0.00526681
11059	Actinobacteria	Actinobacteria	Corynebacteriales	Nocardiaceae	Rhodococcus 2	0	0.0018311
2776	Proteobacteria	Alphaproteobacteria	Rhizobiales 2	Bradyrhizobiaceae	Rhodopseudomonas	0	0.0054933
6145	Bacteroidetes	Bacteroidia	Bacteroidales	Rikenellaceae	Rikenella 3	0	0.00318036
1909	Bacteroidetes	Bacteroidia	Bacteroidales	Rikenellaceae	Rikenellaceae, BCf9-17 termite group	0	0.00524441
8491	Bacteroidetes	Bacteroidia	Bacteroidales	Rikenellaceae	Rikenellaceae, gut cluster c	0	0.00309157
8501	Bacteroidetes	Bacteroidia	Bacteroidales	Rikenellaceae	Rikenellaceae, gut cluster c	0	0.00210438
834	Firmicutes	Clostridia 1	Clostridiales	Ruminococcaceae	Ruminococcaceae, Gut cluster 1	0	0.0433781
6330	Firmicutes	Clostridia 1	Clostridiales	Ruminococcaceae	Ruminococcaceae, Gut cluster 1	0	0.0036622
8766	Firmicutes	Clostridia 1	Clostridiales	Ruminococcaceae	Ruminococcaceae, Gut cluster 1	0	0.00202241
5412	Firmicutes	Clostridia 1	Clostridiales	Lachnospiraceae	Ruminococcaceae, Gut cluster 13	0	0.00420875
1455	Firmicutes	Clostridia 1	Clostridiales	Ruminococcaceae	Ruminococcaceae, Gut cluster 4	0	0.0284292
2181	Firmicutes	Clostridia 1	Clostridiales	Ruminococcaceae	Ruminococcaceae, Gut cluster 4	0	0.0184838
1697	Firmicutes	Clostridia 1	Clostridiales	Ruminococcaceae	Ruminococcaceae, Gut cluster 4	0	0.0018311
1526	Firmicutes	Clostridia 1	Clostridiales	Ruminococcaceae	Ruminococcaceae, Gut cluster 5	0	0.00914913
2749	Firmicutes	Clostridia 1	Clostridiales	Ruminococcaceae	Ruminococcaceae, Gut cluster 5	0	0.00385351
11189	Firmicutes	Clostridia 1	Clostridiales	Ruminococcaceae	Ruminococcaceae, Gut cluster 5	0	0.00309157
11191	Firmicutes	Clostridia 1	Clostridiales	Ruminococcaceae	Ruminococcaceae, Gut cluster 5	0	0.0020784
6565	Firmicutes	Clostridia 1	Clostridiales	Ruminococcaceae	Ruminococcaceae, Gut cluster 6	0	0.00415679
8604	Firmicutes	Clostridia 1	Clostridiales	Ruminococcaceae	Ruminococcaceae, Gut cluster 6	0	0.00309157
8466	Firmicutes	Clostridia 1	Clostridiales	Ruminococcaceae	Ruminococcaceae, Gut cluster 6	0	0.0020784
6770	Firmicutes	Clostridia 1	Clostridiales	Ruminococcaceae	Ruminococcaceae, Gut cluster 6	0	0.00202241
5382	Firmicutes	Clostridia 1	Clostridiales	Ruminococcaceae	Ruminococcaceae, Gut cluster 7	0	0.00420875
11350	Firmicutes	Clostridia 1	Clostridiales	Ruminococcaceae	Ruminococcaceae, Gut cluster 7	0	0.00202241
11390	Firmicutes	Clostridia 1	Clostridiales	Ruminococcaceae	Ruminococcaceae, Gut cluster 7	0	0.00202241
11378	Firmicutes	Clostridia 1	Clostridiales	Ruminococcaceae	Ruminococcaceae, Gut cluster 7	0	0.00185991
3485	Firmicutes	Clostridia 1	Clostridiales	Ruminococcaceae	Ruminococcaceae, Gut cluster 7	0	0.00108762
4318	Firmicutes	Clostridia 1	Clostridiales	Ruminococcaceae	Ruminococcaceae, Gut cluster 8	0	0.00185991
739	Firmicutes	Clostridia 1	Clostridiales	Ruminococcaceae	Ruminococcaceae, Gut cluster 9	0	0.0400324
2946	Firmicutes	Clostridia 1	Clostridiales	Ruminococcaceae	Ruminococcaceae, Incertae Sedis 5	0	0.003192
2118	Firmicutes	Clostridia 1	Clostridiales	Ruminococcaceae	Ruminococcaceae, Incertae Sedis 5	0	0.0020784
11565	Firmicutes	Clostridia 1	Clostridiales	Ruminococcaceae	Ruminococcaceae, Incertae Sedis 6	0	0.00108762
559	Firmicutes	Clostridia 1	Clostridiales	Ruminococcaceae	Ruminococcaceae, Insect cluster	0	0.0495765
1743	Firmicutes	Clostridia 1	Clostridiales	Ruminococcaceae	Ruminococcaceae, Insect cluster	0	0.0105761
2728	Firmicutes	Clostridia 1	Clostridiales	Ruminococcaceae	Ruminococcaceae, Insect cluster	0	0.00682985
2826	Firmicutes	Clostridia 1	Clostridiales	Ruminococcaceae	Ruminococcaceae, Insect cluster	0	0.00477054
4522	Firmicutes	Clostridia 1	Clostridiales	Ruminococcaceae	Ruminococcaceae, Insect cluster	0	0.00477054
3603	Firmicutes	Clostridia 1	Clostridiales	Ruminococcaceae	Ruminococcaceae, Insect cluster	0	0.00415679
12514	Firmicutes	Clostridia 1	Clostridiales	Ruminococcaceae	Ruminococcaceae, Insect cluster	0	0.00309157
12523	Firmicutes	Clostridia 1	Clostridiales	Ruminococcaceae	Ruminococcaceae, Insect cluster	0	0.00309157
2269	Firmicutes	Clostridia 1	Clostridiales	Ruminococcaceae	Ruminococcaceae, Insect cluster	0	0.00217524
2829	Firmicutes	Clostridia 1	Clostridiales	Ruminococcaceae	Ruminococcaceae, Insect cluster	0	0.00217524
5181	Firmicutes	Clostridia 1	Clostridiales	Ruminococcaceae	Ruminococcaceae, Insect cluster	0	0.00217524
12545	Firmicutes	Clostridia 1	Clostridiales	Ruminococcaceae	Ruminococcaceae, Insect cluster	0	0.00210438
12590	Firmicutes	Clostridia 1	Clostridiales	Ruminococcaceae	Ruminococcaceae, Insect cluster	0	0.00210438
12593	Firmicutes	Clostridia 1	Clostridiales	Ruminococcaceae	Ruminococcaceae, Insect cluster	0	0.00210438
12504	Firmicutes	Clostridia 1	Clostridiales	Ruminococcaceae	Ruminococcaceae, Insect cluster	0	0.0020784
12500	Firmicutes	Clostridia 1	Clostridiales	Ruminococcaceae	Ruminococcaceae, Insect cluster	0	0.00202241
12515	Firmicutes	Clostridia 1	Clostridiales	Ruminococcaceae	Ruminococcaceae, Insect cluster	0	0.00202241
12540	Firmicutes	Clostridia 1	Clostridiales	Ruminococcaceae	Ruminococcaceae, Insect cluster	0	0.00202241
12589	Firmicutes	Clostridia 1	Clostridiales	Ruminococcaceae	Ruminococcaceae, Insect cluster	0	0.00202241
5323	Firmicutes	Clostridia 1	Clostridiales	Ruminococcaceae	Ruminococcaceae, Insect cluster	0	0.00185991
12494	Firmicutes	Clostridia 1	Clostridiales	Ruminococcaceae	Ruminococcaceae, Insect cluster	0	0.00185991
2430	Firmicutes	Clostridia 1	Clostridiales	Ruminococcaceae	Ruminococcaceae, Insect cluster	0	0.0018311
12528	Firmicutes	Clostridia 1	Clostridiales	Ruminococcaceae	Ruminococcaceae, Insect cluster	0	0.0018311
3605	Firmicutes	Clostridia 1	Clostridiales	Ruminococcaceae	Ruminococcaceae, Insect cluster	0	0.00159018
12533	Firmicutes	Clostridia 1	Clostridiales	Ruminococcaceae	Ruminococcaceae, Insect cluster	0	0.00159018
12524	Firmicutes	Clostridia 1	Clostridiales	Ruminococcaceae	Ruminococcaceae, Insect cluster	0	0.00108762
12526	Firmicutes	Clostridia 1	Clostridiales	Ruminococcaceae	Ruminococcaceae, Insect cluster	0	0.00108762
12534	Firmicutes	Clostridia 1	Clostridiales	Ruminococcaceae	Ruminococcaceae, Insect cluster	0	0.00108762
12591	Firmicutes	Clostridia 1	Clostridiales	Ruminococcaceae	Ruminococcaceae, Insect cluster	0	0.00108762
844	Firmicutes	Clostridia 1	Clostridiales	Ruminococcaceae	Ruminococcaceae, Termite cockroach cluster	0	0.0674199
1453	Firmicutes	Clostridia 1	Clostridiales	Ruminococcaceae	Ruminococcaceae, Termite cockroach cluster	0	0.0146552
1830	Firmicutes	Clostridia 1	Clostridiales	Ruminococcaceae	Ruminococcaceae, Termite cockroach cluster	0	0.0104328
3030	Firmicutes	Clostridia 1	Clostridiales	Ruminococcaceae	Ruminococcaceae, Termite cockroach cluster	0	0.00921479
1858	Firmicutes	Clostridia 1	Clostridiales	Ruminococcaceae	Ruminococcaceae, Termite cockroach cluster	0	0.00709791
6065	Firmicutes	Clostridia 1	Clostridiales	Ruminococcaceae	Ruminococcaceae, Termite cockroach cluster	0	0.00618314
3663	Firmicutes	Clostridia 1	Clostridiales	Ruminococcaceae	Ruminococcaceae, Termite cockroach cluster	0	0.00557973
2392	Firmicutes	Clostridia 1	Clostridiales	Ruminococcaceae	Ruminococcaceae, Termite cockroach cluster	0	0.00552849
3039	Firmicutes	Clostridia 1	Clostridiales	Ruminococcaceae	Ruminococcaceae, Termite cockroach cluster	0	0.00504027
5810	Firmicutes	Clostridia 1	Clostridiales	Ruminococcaceae	Ruminococcaceae, Termite cockroach cluster	0	0.00415679
4968	Firmicutes	Clostridia 1	Clostridiales	Ruminococcaceae	Ruminococcaceae, Termite cockroach cluster	0	0.00404482
6056	Firmicutes	Clostridia 1	Clostridiales	Ruminococcaceae	Ruminococcaceae, Termite cockroach cluster	0	0.00404482
3034	Firmicutes	Clostridia 1	Clostridiales	Ruminococcaceae	Ruminococcaceae, Termite cockroach cluster	0	0.00385351
6152	Firmicutes	Clostridia 1	Clostridiales	Ruminococcaceae	Ruminococcaceae, Termite cockroach cluster	0	0.0036622
2561	Firmicutes	Clostridia 1	Clostridiales	Ruminococcaceae	Ruminococcaceae, Termite cockroach cluster	0	0.00326286
3797	Firmicutes	Clostridia 1	Clostridiales	Ruminococcaceae	Ruminococcaceae, Termite cockroach cluster	0	0.00318036
5534	Firmicutes	Clostridia 1	Clostridiales	Ruminococcaceae	Ruminococcaceae, Termite cockroach cluster	0	0.00318036
5459	Firmicutes	Clostridia 1	Clostridiales	Ruminococcaceae	Ruminococcaceae, Termite cockroach cluster	0	0.00309157
5507	Firmicutes	Clostridia 1	Clostridiales	Ruminococcaceae	Ruminococcaceae, Termite cockroach cluster	0	0.00309157
8850	Firmicutes	Clostridia 1	Clostridiales	Ruminococcaceae	Ruminococcaceae, Termite cockroach cluster	0	0.00309157
8900	Firmicutes	Clostridia 1	Clostridiales	Ruminococcaceae	Ruminococcaceae, Termite cockroach cluster	0	0.00309157
6103	Firmicutes	Clostridia 1	Clostridiales	Ruminococcaceae	Ruminococcaceae, Termite cockroach cluster	0	0.0026778
6168	Firmicutes	Clostridia 1	Clostridiales	Ruminococcaceae	Ruminococcaceae, Termite cockroach cluster	0	0.0026778
4850	Firmicutes	Clostridia 1	Clostridiales	Ruminococcaceae	Ruminococcaceae, Termite cockroach cluster	0	0.00210438
8837	Firmicutes	Clostridia 1	Clostridiales	Ruminococcaceae	Ruminococcaceae, Termite cockroach cluster	0	0.00210438
8863	Firmicutes	Clostridia 1	Clostridiales	Ruminococcaceae	Ruminococcaceae, Termite cockroach cluster	0	0.00210438
8897	Firmicutes	Clostridia 1	Clostridiales	Ruminococcaceae	Ruminococcaceae, Termite cockroach cluster	0	0.00210438
5423	Firmicutes	Clostridia 1	Clostridiales	Ruminococcaceae	Ruminococcaceae, Termite cockroach cluster	0	0.0020784
5573	Firmicutes	Clostridia 1	Clostridiales	Ruminococcaceae	Ruminococcaceae, Termite cockroach cluster	0	0.0020784
6093	Firmicutes	Clostridia 1	Clostridiales	Ruminococcaceae	Ruminococcaceae, Termite cockroach cluster	0	0.0020784
8834	Firmicutes	Clostridia 1	Clostridiales	Ruminococcaceae	Ruminococcaceae, Termite cockroach cluster	0	0.0020784
8919	Firmicutes	Clostridia 1	Clostridiales	Ruminococcaceae	Ruminococcaceae, Termite cockroach cluster	0	0.0020784
8982	Firmicutes	Clostridia 1	Clostridiales	Ruminococcaceae	Ruminococcaceae, Termite cockroach cluster	0	0.0020784
8992	Firmicutes	Clostridia 1	Clostridiales	Ruminococcaceae	Ruminococcaceae, Termite cockroach cluster	0	0.0020784
9016	Firmicutes	Clostridia 1	Clostridiales	Ruminococcaceae	Ruminococcaceae, Termite cockroach cluster	0	0.0020784
2569	Firmicutes	Clostridia 1	Clostridiales	Ruminococcaceae	Ruminococcaceae, Termite cockroach cluster	0	0.00202241
8854	Firmicutes	Clostridia 1	Clostridiales	Ruminococcaceae	Ruminococcaceae, Termite cockroach cluster	0	0.00202241
8860	Firmicutes	Clostridia 1	Clostridiales	Ruminococcaceae	Ruminococcaceae, Termite cockroach cluster	0	0.00185991
8869	Firmicutes	Clostridia 1	Clostridiales	Ruminococcaceae	Ruminococcaceae, Termite cockroach cluster	0	0.00185991
8871	Firmicutes	Clostridia 1	Clostridiales	Ruminococcaceae	Ruminococcaceae, Termite cockroach cluster	0	0.00185991
8920	Firmicutes	Clostridia 1	Clostridiales	Ruminococcaceae	Ruminococcaceae, Termite cockroach cluster	0	0.00185991
9000	Firmicutes	Clostridia 1	Clostridiales	Ruminococcaceae	Ruminococcaceae, Termite cockroach cluster	0	0.00185991
3654	Firmicutes	Clostridia 1	Clostridiales	Ruminococcaceae	Ruminococcaceae, Termite cockroach cluster	0	0.0018311
4870	Firmicutes	Clostridia 1	Clostridiales	Ruminococcaceae	Ruminococcaceae, Termite cockroach cluster	0	0.0018311
4966	Firmicutes	Clostridia 1	Clostridiales	Ruminococcaceae	Ruminococcaceae, Termite cockroach cluster	0	0.0018311
8972	Firmicutes	Clostridia 1	Clostridiales	Ruminococcaceae	Ruminococcaceae, Termite cockroach cluster	0	0.0018311
8976	Firmicutes	Clostridia 1	Clostridiales	Ruminococcaceae	Ruminococcaceae, Termite cockroach cluster	0	0.0018311
9017	Firmicutes	Clostridia 1	Clostridiales	Ruminococcaceae	Ruminococcaceae, Termite cockroach cluster	0	0.0018311
9025	Firmicutes	Clostridia 1	Clostridiales	Ruminococcaceae	Ruminococcaceae, Termite cockroach cluster	0	0.0018311
9035	Firmicutes	Clostridia 1	Clostridiales	Ruminococcaceae	Ruminococcaceae, Termite cockroach cluster	0	0.0018311
2718	Firmicutes	Clostridia 1	Clostridiales	Ruminococcaceae	Ruminococcaceae, Termite cockroach cluster	0	0.00159018
3796	Firmicutes	Clostridia 1	Clostridiales	Ruminococcaceae	Ruminococcaceae, Termite cockroach cluster	0	0.00159018
5690	Firmicutes	Clostridia 1	Clostridiales	Ruminococcaceae	Ruminococcaceae, Termite cockroach cluster	0	0.00159018
8889	Firmicutes	Clostridia 1	Clostridiales	Ruminococcaceae	Ruminococcaceae, Termite cockroach cluster	0	0.00159018
9030	Firmicutes	Clostridia 1	Clostridiales	Ruminococcaceae	Ruminococcaceae, Termite cockroach cluster	0	0.00159018
9118	Firmicutes	Clostridia 1	Clostridiales	Ruminococcaceae	Ruminococcaceae, Termite cockroach cluster	0	0.00159018
9152	Firmicutes	Clostridia 1	Clostridiales	Ruminococcaceae	Ruminococcaceae, Termite cockroach cluster	0	0.00159018
3014	Firmicutes	Clostridia 1	Clostridiales	Ruminococcaceae	Ruminococcaceae, Termite cockroach cluster	0	0.00108762
8827	Firmicutes	Clostridia 1	Clostridiales	Ruminococcaceae	Ruminococcaceae, Termite cockroach cluster	0	0.00108762
8828	Firmicutes	Clostridia 1	Clostridiales	Ruminococcaceae	Ruminococcaceae, Termite cockroach cluster	0	0.00108762
8848	Firmicutes	Clostridia 1	Clostridiales	Ruminococcaceae	Ruminococcaceae, Termite cockroach cluster	0	0.00108762
8851	Firmicutes	Clostridia 1	Clostridiales	Ruminococcaceae	Ruminococcaceae, Termite cockroach cluster	0	0.00108762
8868	Firmicutes	Clostridia 1	Clostridiales	Ruminococcaceae	Ruminococcaceae, Termite cockroach cluster	0	0.00108762
8909	Firmicutes	Clostridia 1	Clostridiales	Ruminococcaceae	Ruminococcaceae, Termite cockroach cluster	0	0.00108762
8911	Firmicutes	Clostridia 1	Clostridiales	Ruminococcaceae	Ruminococcaceae, Termite cockroach cluster	0	0.00108762
8914	Firmicutes	Clostridia 1	Clostridiales	Ruminococcaceae	Ruminococcaceae, Termite cockroach cluster	0	0.00108762
8966	Firmicutes	Clostridia 1	Clostridiales	Ruminococcaceae	Ruminococcaceae, Termite cockroach cluster	0	0.00108762
8987	Firmicutes	Clostridia 1	Clostridiales	Ruminococcaceae	Ruminococcaceae, Termite cockroach cluster	0	0.00108762
8993	Firmicutes	Clostridia 1	Clostridiales	Ruminococcaceae	Ruminococcaceae, Termite cockroach cluster	0	0.00108762
4412	Firmicutes	Clostridia 1	Clostridiales	Ruminococcaceae	Ruminococcaceae, Unclassified	0	0.00927472
5604	Firmicutes	Clostridia 1	Clostridiales	Ruminococcaceae	Ruminococcaceae, Unclassified	0	0.00420875
3044	Firmicutes	Clostridia 1	Clostridiales	Ruminococcaceae	Ruminococcaceae, Uncultured 10	0	0.00202241
1849	Firmicutes	Clostridia 1	Clostridiales	Ruminococcaceae	Ruminococcaceae, Uncultured 12	0	0.0102649
12235	Firmicutes	Clostridia 1	Clostridiales	Ruminococcaceae	Ruminococcaceae, Uncultured 12	0	0.0020784
4563	Firmicutes	Clostridia 1	Clostridiales	Ruminococcaceae	Ruminococcaceae, Uncultured 12	0	0.00202241
1288	Firmicutes	Clostridia 1	Clostridiales	Ruminococcaceae	Ruminococcaceae, Uncultured 24	0	0.0160631
3961	Firmicutes	Clostridia 1	Clostridiales	Ruminococcaceae	Ruminococcaceae, Uncultured 24	0	0.00606722
6927	Firmicutes	Clostridia 1	Clostridiales	Ruminococcaceae	Ruminococcaceae, Uncultured 24	0	0.0036622
11962	Firmicutes	Clostridia 1	Clostridiales	Ruminococcaceae	Ruminococcaceae, Uncultured 24	0	0.00210438
11961	Firmicutes	Clostridia 1	Clostridiales	Ruminococcaceae	Ruminococcaceae, Uncultured 24	0	0.00108762
5307	Firmicutes	Clostridia 1	Clostridiales	Ruminococcaceae	Ruminococcaceae, Uncultured 28	0	0.00415679
11294	Firmicutes	Clostridia 1	Clostridiales	Ruminococcaceae	Ruminococcaceae, Uncultured 28	0	0.00202241
11308	Firmicutes	Clostridia 1	Clostridiales	Ruminococcaceae	Ruminococcaceae, Uncultured 28	0	0.00202241
11303	Firmicutes	Clostridia 1	Clostridiales	Ruminococcaceae	Ruminococcaceae, Uncultured 28	0	0.00159018
11304	Firmicutes	Clostridia 1	Clostridiales	Ruminococcaceae	Ruminococcaceae, Uncultured 28	0	0.00159018
11311	Firmicutes	Clostridia 1	Clostridiales	Ruminococcaceae	Ruminococcaceae, Uncultured 28	0	0.00159018
11305	Firmicutes	Clostridia 1	Clostridiales	Ruminococcaceae	Ruminococcaceae, Uncultured 28	0	0.00108762
7754	Firmicutes	Clostridia 1	Clostridiales	Ruminococcaceae	Ruminococcaceae, Uncultured 34	0	0.00108762
3310	Actinobacteria	Actinobacteria	Frankiales	Nakamurellaceae	Saxeibacter	0	0.00480744
2526	Proteobacteria	Alphaproteobacteria	Rhizobiales 1	Shinella genera incertae sedis	Shinella genera incertae sedis	0	0.00612321
2966	Planctomycetes	Planctomycetacia	Planctomycetales	Planctomycetaceae	Singulisphaera	0	0.00606722
1750	Planctomycetes	Planctomycetacia	Planctomycetales	Planctomycetaceae	Singulisphaera	0	0.00435047
7138	Planctomycetes	Planctomycetacia	Planctomycetales	Planctomycetaceae	Singulisphaera	0	0.0036622
4072	Proteobacteria	Deltaproteobacteria	Myxococcales	Polyangiaceae	Sorangium 2	0	0.00326286
8591	Proteobacteria	Alphaproteobacteria	Sphingomonadales	Sphingomonadaceae	Sphingomonas 2	0	0.00185991
6553	Proteobacteria	Alphaproteobacteria	Sphingomonadales	Sphingomonadaceae	Sphingomonas 2	0	0.00159018
4722	Proteobacteria	Alphaproteobacteria	Sphingomonadales	Sphingomonadaceae	Sphingomonas 3	0	0.00202241
5919	Proteobacteria	Alphaproteobacteria	Sphingomonadales	Sphingomonadaceae	Sphingomonas 3	0	0.00159018
6018	Spirochaetes	Spirochaetes	Spirochaetales	Spirochaetaceae	Spirochaeta	0	0.0020784
1216	Proteobacteria	Gammaproteobacteria	Xanthomonadales	Xanthomonadaceae	Stenotrophomonas	0	0.00938196
5918	Actinobacteria	Actinobacteria	Actinomycetales 1	Streptomycetaceae	Streptomyces 1	0	0.00185991
2125	Actinobacteria	Actinobacteria	Actinomycetales 1	Streptomycetaceae	Streptomyces 3	0	0.00769735
4275	Proteobacteria	Epsilonproteobacteria	Campylobacterales	Campylobacteraceae	Sulfurospirillum	0	0.00426798
3853	Proteobacteria	Epsilonproteobacteria	Campylobacterales	Campylobacteraceae	Sulfurospirillum	0	0.00371982
2948	Proteobacteria	Epsilonproteobacteria	Campylobacterales	Campylobacteraceae	Sulfurospirillum	0	0.00185991
8055	Proteobacteria	Epsilonproteobacteria	Campylobacterales	Campylobacteraceae	Sulfurospirillum	0	0.0018311
8032	Proteobacteria	Epsilonproteobacteria	Campylobacterales	Campylobacteraceae	Sulfurospirillum	0	0.00108762
2918	Synergistetes	Synergistia	Synergistales	Synergistaceae	Synergistaceae, Termite cockroach cluster	0	0.00371982
7109	Synergistetes	Synergistia	Synergistales	Synergistaceae	Synergistaceae, Termite cockroach cluster	0	0.0036622
4764	Synergistetes	Synergistia	Synergistales	Synergistaceae	Synergistaceae, Termite cockroach cluster	0	0.00210438
5336	Bacteroidetes	Bacteroidia	Bacteroidales	Porphyromonadaceae 3	Tannerella	0	0.00618314
5348	Bacteroidetes	Bacteroidia	Bacteroidales	Porphyromonadaceae 3	Tannerella	0	0.00371982
5259	Bacteroidetes	Bacteroidia	Bacteroidales	Porphyromonadaceae 3	Tannerella	0	0.0036622
12129	Bacteroidetes	Bacteroidia	Bacteroidales	Porphyromonadaceae 3	Tannerella	0	0.00309157
12130	Bacteroidetes	Bacteroidia	Bacteroidales	Porphyromonadaceae 3	Tannerella	0	0.00309157
2109	Bacteroidetes	Bacteroidia	Bacteroidales	Porphyromonadaceae 3	Tannerella	0	0.00210438
2110	Bacteroidetes	Bacteroidia	Bacteroidales	Porphyromonadaceae 3	Tannerella	0	0.00210438
4503	Bacteroidetes	Bacteroidia	Bacteroidales	Porphyromonadaceae 3	Tannerella	0	0.00210438
5399	Bacteroidetes	Bacteroidia	Bacteroidales	Porphyromonadaceae 3	Tannerella	0	0.00210438
12094	Bacteroidetes	Bacteroidia	Bacteroidales	Porphyromonadaceae 3	Tannerella	0	0.0020784
12108	Bacteroidetes	Bacteroidia	Bacteroidales	Porphyromonadaceae 3	Tannerella	0	0.0020784
5380	Bacteroidetes	Bacteroidia	Bacteroidales	Porphyromonadaceae 3	Tannerella	0	0.00202241
5486	Bacteroidetes	Bacteroidia	Bacteroidales	Porphyromonadaceae 3	Tannerella	0	0.00202241
12095	Bacteroidetes	Bacteroidia	Bacteroidales	Porphyromonadaceae 3	Tannerella	0	0.00202241
12136	Bacteroidetes	Bacteroidia	Bacteroidales	Porphyromonadaceae 3	Tannerella	0	0.00185991
12099	Bacteroidetes	Bacteroidia	Bacteroidales	Porphyromonadaceae 3	Tannerella	0	0.0018311
12101	Bacteroidetes	Bacteroidia	Bacteroidales	Porphyromonadaceae 3	Tannerella	0	0.0018311
12111	Bacteroidetes	Bacteroidia	Bacteroidales	Porphyromonadaceae 3	Tannerella	0	0.0018311
12102	Bacteroidetes	Bacteroidia	Bacteroidales	Porphyromonadaceae 3	Tannerella	0	0.00159018
12119	Bacteroidetes	Bacteroidia	Bacteroidales	Porphyromonadaceae 3	Tannerella	0	0.00108762
12134	Bacteroidetes	Bacteroidia	Bacteroidales	Porphyromonadaceae 3	Tannerella	0	0.00108762
2818	Proteobacteria	Gammaproteobacteria 1	Alteromonadales	Alteromonadaceae	Teredinibacter	0	0.00946205
5600	Firmicutes	Clostridia 1	Clostridiales	Ruminococcaceae	Termite cockroach cluster	0	0.00415679
5992	Firmicutes	Clostridia 1	Clostridiales	Ruminococcaceae	Termite cockroach cluster	0	0.00415679
4817	Proteobacteria	Alphaproteobacteria	Rhodospirillales 1	Rhodospirillaceae	Thalassospira	0	0.00309157
11984	Actinobacteria	Actinobacteria	Corynebacteriales	Tsukamurellaceae	Tsukamurella	0	0.0020784
7673	Proteobacteria	Alphaproteobacteria	Rhodospirillales 1	Acetobacteraceae	Unclassified Acetobacteraceae	0	0.00185991
1736	Verrucomicrobia	Acidimethylosilex	unclassified	unclassified	Unclassified Acidimethylosilex	0	0.00410081
5905	Actinobacteria	Actinobacteria	Acidimicrobiales	Acidimicrobiaceae 1	Unclassified Acidimicrobiaceae 1	0	0.00159018
10073	Actinobacteria	Actinobacteria	Acidimicrobiales	Acidimicrobiaceae 1	Unclassified Acidimicrobiaceae 1	0	0.00159018
8003	Actinobacteria	Actinobacteria	Acidimicrobiales	unclassified	Unclassified Acidimicrobiales	0	0.0020784
3198	Actinobacteria	Actinobacteria	Acidimicrobiales	Uncultured 2	Unclassified Acidimicrobiales, Uncultured 2	0	0.00474982
8585	Proteobacteria	Gammaproteobacteria 2	Acidithiobacillales	KCM-B-112	Unclassified Acidithiobacillales KCM-B-112	0	0.00159018
4271	Actinobacteria	Actinobacteria	unclassified	unclassified	Unclassified Actinobacteria	0	0.00623519
3107	Actinobacteria	Actinobacteria	unclassified	unclassified	Unclassified Actinobacteria	0	0.00557973
1847	Actinobacteria	Actinobacteria	unclassified	unclassified	Unclassified Actinobacteria	0	0.0054933
7071	Actinobacteria	Actinobacteria	unclassified	unclassified	Unclassified Actinobacteria	0	0.00404482
7971	Actinobacteria	Actinobacteria	unclassified	unclassified	Unclassified Actinobacteria	0	0.00202241
7082	Actinobacteria	Actinobacteria	unclassified	unclassified	Unclassified Actinobacteria	0	0.0018311
7637	Actinobacteria	Actinobacteria	unclassified	unclassified	Unclassified Actinobacteria	0	0.0018311
6878	Actinobacteria	Actinobacteria	unclassified	unclassified	Unclassified Actinobacteria	0	0.00159018
7638	Actinobacteria	Actinobacteria	unclassified	unclassified	Unclassified Actinobacteria	0	0.00159018
7962	Actinobacteria	Actinobacteria	unclassified	unclassified	Unclassified Actinobacteria	0	0.00108762
11718	Actinobacteria	Actinobacteria	AKIW543	unclassified	Unclassified Actinobacteria AKIW543	0	0.00202241
6454	Actinobacteria	Actinobacteria	MB-A2-108	unclassified	Unclassified Actinobacteria MB-A2-108	0	0.00210438
2853	Actinobacteria	Actinobacteria	PeM15	unclassified	Unclassified Actinobacteria PeM15	0	0.00108762
5728	Actinobacteria	Actinobacteria	Actinomycetales	Actinomycetaceae 2	Unclassified Actinomycetaceae 2	0	0.0036622
12067	Actinobacteria	Actinobacteria	Actinomycetales	Actinomycetaceae 2	Unclassified Actinomycetaceae 2	0	0.0018311
12068	Actinobacteria	Actinobacteria	Actinomycetales	Actinomycetaceae 2	Unclassified Actinomycetaceae 2	0	0.0018311
4734	Actinobacteria	Actinobacteria	Actinomycetales	unclassified	Unclassified Actinomycetales	0	0.00598789
3163	Actinobacteria	Actinobacteria	Actinomycetales	unclassified	Unclassified Actinomycetales	0	0.0036622
6948	Actinobacteria	Actinobacteria	Actinomycetales	unclassified	Unclassified Actinomycetales	0	0.0036622
11825	Actinobacteria	Actinobacteria	Actinomycetales	unclassified	Unclassified Actinomycetales	0	0.00185991
3948	Actinobacteria	Actinobacteria	Actinomycetales	unclassified	Unclassified Actinomycetales	0	0.0018311
6940	Actinobacteria	Actinobacteria	Actinomycetales	unclassified	Unclassified Actinomycetales	0	0.0018311
11826	Actinobacteria	Actinobacteria	Actinomycetales	unclassified	Unclassified Actinomycetales	0	0.0018311
11830	Actinobacteria	Actinobacteria	Actinomycetales	unclassified	Unclassified Actinomycetales	0	0.0018311
4739	Actinobacteria	Actinobacteria	Actinomycetales	unclassified	Unclassified Actinomycetales	0	0.00159018
11827	Actinobacteria	Actinobacteria	Actinomycetales	unclassified	Unclassified Actinomycetales	0	0.00159018
11821	Actinobacteria	Actinobacteria	Actinomycetales	unclassified	Unclassified Actinomycetales	0	0.00108762
11828	Actinobacteria	Actinobacteria	Actinomycetales	unclassified	Unclassified Actinomycetales	0	0.00108762
11829	Actinobacteria	Actinobacteria	Actinomycetales	unclassified	Unclassified Actinomycetales	0	0.00108762
3760	Proteobacteria	Betaproteobacteria	Burkholderiales	Alcaligenaceae 1	Unclassified Alcaligenaceae 1	0	0.00309157
1755	Proteobacteria	Alphaproteobacteria	unclassified	unclassified	Unclassified Alphaproteobacteria	0	0.0114044
7133	Proteobacteria	Alphaproteobacteria	unclassified	unclassified	Unclassified Alphaproteobacteria	0	0.00404482
7003	Proteobacteria	Alphaproteobacteria	unclassified	unclassified	Unclassified Alphaproteobacteria	0	0.00371982
1559	Proteobacteria	Alphaproteobacteria	unclassified	unclassified	Unclassified Alphaproteobacteria	0	0.0036622
7000	Proteobacteria	Alphaproteobacteria	unclassified	unclassified	Unclassified Alphaproteobacteria	0	0.0036622
1892	Proteobacteria	Alphaproteobacteria	unclassified	unclassified	Unclassified Alphaproteobacteria	0	0.00318036
9809	Proteobacteria	Alphaproteobacteria	unclassified	unclassified	Unclassified Alphaproteobacteria	0	0.0020784
7078	Proteobacteria	Alphaproteobacteria	unclassified	unclassified	Unclassified Alphaproteobacteria	0	0.0018311
10131	Proteobacteria	Alphaproteobacteria	unclassified	unclassified	Unclassified Alphaproteobacteria	0	0.00159018
3913	Proteobacteria	Alphaproteobacteria	unclassified	unclassified	Unclassified Alphaproteobacteria	0	0.00108762
7278	Firmicutes	Bacilli	unclassified	unclassified	Unclassified Bacilli	0	0.00420875
4341	Firmicutes	Bacilli	unclassified	unclassified	Unclassified Bacilli	0	0.00418277
7229	Firmicutes	Bacilli	unclassified	unclassified	Unclassified Bacilli	0	0.00371982
7274	Firmicutes	Bacilli	unclassified	unclassified	Unclassified Bacilli	0	0.00217524
8429	Firmicutes	Bacilli	unclassified	unclassified	Unclassified Bacilli	0	0.0018311
8704	Firmicutes	Bacilli	unclassified	unclassified	Unclassified Bacilli	0	0.00159018
7923	Bacteroidetes	unclassified	unclassified	unclassified	Unclassified Bacteriodetes	0	0.00185991
4444	Bacteroidetes	Bacteroidia	Bacteroidales	Porphyromonadaceae 3	Unclassified Bacteroidales	0	0.00590473
1381	Bacteroidetes	Bacteroidia	Bacteroidales	unclassified	Unclassified Bacteroidales	0	0.0212194
1649	Bacteroidetes	Bacteroidia	Bacteroidales	unclassified	Unclassified Bacteroidales	0	0.012397
1603	Bacteroidetes	Bacteroidia	Bacteroidales	unclassified	Unclassified Bacteroidales	0	0.00704834
6996	Bacteroidetes	Bacteroidia	Bacteroidales	unclassified	Unclassified Bacteroidales	0	0.00415679
5367	Bacteroidetes	Bacteroidia	Bacteroidales	unclassified	Unclassified Bacteroidales	0	0.00404482
7296	Bacteroidetes	Bacteroidia	Bacteroidales	unclassified	Unclassified Bacteroidales	0	0.00404482
7189	Bacteroidetes	Bacteroidia	Bacteroidales	unclassified	Unclassified Bacteroidales	0	0.00371982
5018	Bacteroidetes	Bacteroidia	Bacteroidales	unclassified	Unclassified Bacteroidales	0	0.0036622
5034	Bacteroidetes	Bacteroidia	Bacteroidales	unclassified	Unclassified Bacteroidales	0	0.0036622
7454	Bacteroidetes	Bacteroidia	Bacteroidales	unclassified	Unclassified Bacteroidales	0	0.00309157
7481	Bacteroidetes	Bacteroidia	Bacteroidales	unclassified	Unclassified Bacteroidales	0	0.00309157
7504	Bacteroidetes	Bacteroidia	Bacteroidales	unclassified	Unclassified Bacteroidales	0	0.00309157
2295	Bacteroidetes	Bacteroidia	Bacteroidales	unclassified	Unclassified Bacteroidales	0	0.00210438
5133	Bacteroidetes	Bacteroidia	Bacteroidales	unclassified	Unclassified Bacteroidales	0	0.00210438
5975	Bacteroidetes	Bacteroidia	Bacteroidales	unclassified	Unclassified Bacteroidales	0	0.00210438
5977	Bacteroidetes	Bacteroidia	Bacteroidales	unclassified	Unclassified Bacteroidales	0	0.00210438
7418	Bacteroidetes	Bacteroidia	Bacteroidales	unclassified	Unclassified Bacteroidales	0	0.00210438
2720	Bacteroidetes	Bacteroidia	Bacteroidales	unclassified	Unclassified Bacteroidales	0	0.0020784
4252	Bacteroidetes	Bacteroidia	Bacteroidales	unclassified	Unclassified Bacteroidales	0	0.0020784
7488	Bacteroidetes	Bacteroidia	Bacteroidales	unclassified	Unclassified Bacteroidales	0	0.0020784
3301	Bacteroidetes	Bacteroidia	Bacteroidales	unclassified	Unclassified Bacteroidales	0	0.00202241
3311	Bacteroidetes	Bacteroidia	Bacteroidales	unclassified	Unclassified Bacteroidales	0	0.00202241
7440	Bacteroidetes	Bacteroidia	Bacteroidales	unclassified	Unclassified Bacteroidales	0	0.00202241
7465	Bacteroidetes	Bacteroidia	Bacteroidales	unclassified	Unclassified Bacteroidales	0	0.00202241
7517	Bacteroidetes	Bacteroidia	Bacteroidales	unclassified	Unclassified Bacteroidales	0	0.00202241
7528	Bacteroidetes	Bacteroidia	Bacteroidales	unclassified	Unclassified Bacteroidales	0	0.00202241
4311	Bacteroidetes	Bacteroidia	Bacteroidales	unclassified	Unclassified Bacteroidales	0	0.00185991
7512	Bacteroidetes	Bacteroidia	Bacteroidales	unclassified	Unclassified Bacteroidales	0	0.00185991
7489	Bacteroidetes	Bacteroidia	Bacteroidales	unclassified	Unclassified Bacteroidales	0	0.0018311
7511	Bacteroidetes	Bacteroidia	Bacteroidales	unclassified	Unclassified Bacteroidales	0	0.0018311
4313	Bacteroidetes	Bacteroidia	Bacteroidales	unclassified	Unclassified Bacteroidales	0	0.00159018
7475	Bacteroidetes	Bacteroidia	Bacteroidales	unclassified	Unclassified Bacteroidales	0	0.00159018
7503	Bacteroidetes	Bacteroidia	Bacteroidales	unclassified	Unclassified Bacteroidales	0	0.00159018
7539	Bacteroidetes	Bacteroidia	Bacteroidales	unclassified	Unclassified Bacteroidales	0	0.00159018
5080	Bacteroidetes	Bacteroidia	Bacteroidales	unclassified	Unclassified Bacteroidales	0	0.00108762
7412	Bacteroidetes	Bacteroidia	Bacteroidales	unclassified	Unclassified Bacteroidales	0	0.00108762
7417	Bacteroidetes	Bacteroidia	Bacteroidales	unclassified	Unclassified Bacteroidales	0	0.00108762
7432	Bacteroidetes	Bacteroidia	Bacteroidales	unclassified	Unclassified Bacteroidales	0	0.00108762
7513	Bacteroidetes	Bacteroidia	Bacteroidales	unclassified	Unclassified Bacteroidales	0	0.00108762
2006	Bacteroidetes	unclassified	unclassified	unclassified	Unclassified Bacteroidetes	0	0.00727076
2121	Bacteroidetes	unclassified	unclassified	unclassified	Unclassified Bacteroidetes	0	0.00652571
3391	Bacteroidetes	unclassified	unclassified	unclassified	Unclassified Bacteroidetes	0	0.00474982
2650	Bacteroidetes	unclassified	unclassified	unclassified	Unclassified Bacteroidetes	0	0.00393831
3847	Bacteroidetes	unclassified	unclassified	unclassified	Unclassified Bacteroidetes	0	0.0036622
1821	Bacteroidetes	unclassified	unclassified	unclassified	Unclassified Bacteroidetes	0	0.0026778
8031	Bacteroidetes	unclassified	unclassified	unclassified	Unclassified Bacteroidetes	0	0.0020784
12052	Proteobacteria	Betaproteobacteria	unclassified	unclassified	Unclassified Betaproteobacteria	0	0.00309157
3532	Proteobacteria	Betaproteobacteria	unclassified	unclassified	Unclassified Betaproteobacteria	0	0.00202241
12048	Proteobacteria	Betaproteobacteria	unclassified	unclassified	Unclassified Betaproteobacteria	0	0.00108762
10811	Proteobacteria	Betaproteobacteria	SC-I-84	unclassified	Unclassified Betaproteobacteria SC-I-84	0	0.00309157
3827	Proteobacteria	Betaproteobacteria	SC-I-84	unclassified	Unclassified Betaproteobacteria SC-I-84	0	0.0018311
10812	Proteobacteria	Betaproteobacteria	SC-I-84	unclassified	Unclassified Betaproteobacteria SC-I-84	0	0.00108762
10813	Proteobacteria	Betaproteobacteria	SC-I-84	unclassified	Unclassified Betaproteobacteria SC-I-84	0	0.00108762
7358	Proteobacteria	Betaproteobacteria	SC-I-84	Insect cluster II	Unclassified Betaproteobacteria SC-I-84 Insect cluster II	0	0.00371982
7365	Proteobacteria	Betaproteobacteria	SC-I-84	Insect cluster II	Unclassified Betaproteobacteria SC-I-84 Insect cluster II	0	0.00309157
8712	Proteobacteria	Betaproteobacteria	SC-I-84	Insect cluster II	Unclassified Betaproteobacteria SC-I-84 Insect cluster II	0	0.0020784
8710	Proteobacteria	Betaproteobacteria	SC-I-84	Insect cluster II	Unclassified Betaproteobacteria SC-I-84 Insect cluster II	0	0.00202241
8720	Proteobacteria	Betaproteobacteria	SC-I-84	Insect cluster II	Unclassified Betaproteobacteria SC-I-84 Insect cluster II	0	0.00185991
8714	Proteobacteria	Betaproteobacteria	SC-I-84	Insect cluster II	Unclassified Betaproteobacteria SC-I-84 Insect cluster II	0	0.0018311
4348	Proteobacteria	Betaproteobacteria	SC-I-84	Insect cluster II	Unclassified Betaproteobacteria SC-I-84 Insect cluster II	0	0.00415679
2731	Proteobacteria	Alphaproteobacteria	Rhizobiales 2	Bradyrhizobiaceae	Unclassified Bradyrhizobiaceae	0	0.00108762
3127	Candidate phylum BD1 5	unclassified	unclassified	unclassified	Unclassified Candidate phylum BD1 5	0	0.00217524
7799	Candidate phylum TM6	unclassified	unclassified	unclassified	Unclassified Candidate phylum TM6	0	0.0020784
7798	Candidate phylum TM6	unclassified	unclassified	unclassified	Unclassified Candidate phylum TM6	0	0.00202241
2420	Bacteroidetes	Sphingobacteria	Sphingobacteriales 2	Chitinophagaceae	Unclassified Chitinophagaceae	0	0.00501146
10145	Chloroflexi	KD4-96	unclassified	unclassified	Unclassified Chloroflexi KD4-96	0	0.00108762
8862	Chloroflexi	TK10	unclassified	unclassified	Unclassified Chloroflexi TK10	0	0.00202241
2213	Verrucomicrobia	Spartobacteria	Chthoniobacter	unclassified	Unclassified Chthoniobacter	0	0.00765813
11993	Verrucomicrobia	Spartobacteria	Chthoniobacter	unclassified	Unclassified Chthoniobacter	0	0.00202241
1789	Verrucomicrobia	Spartobacteria	Chthoniobacter	unclassified	Unclassified Chthoniobacter	0	0.00185991
11957	Verrucomicrobia	Spartobacteria	Chthoniobacter	unclassified	Unclassified Chthoniobacter	0	0.00159018
2208	Verrucomicrobia	Spartobacteria	Chthoniobacter	unclassified	Unclassified Chthoniobacter	0	0.00108762
11991	Verrucomicrobia	Spartobacteria	Chthoniobacter	unclassified	Unclassified Chthoniobacter	0	0.00108762
5452	Firmicutes	Clostridia 2	unclassified	unclassified	Unclassified Clostridia 2	0	0.00404482
2845	Firmicutes	Clostridia 1	Clostridiales	Ruminococcaceae	Unclassified Clostridiales	0	0.00760214
1437	Firmicutes	Clostridia 1	Clostridiales	unclassified	Unclassified Clostridiales	0	0.00957798
2086	Firmicutes	Clostridia 1	Clostridiales	unclassified	Unclassified Clostridiales	0	0.00847602
4654	Firmicutes	Clostridia 1	Clostridiales	unclassified	Unclassified Clostridiales	0	0.00623519
1963	Firmicutes	Clostridia 1	Clostridiales	unclassified	Unclassified Clostridiales	0	0.00618314
3883	Firmicutes	Clostridia 1	Clostridiales	unclassified	Unclassified Clostridiales	0	0.00618314
7235	Firmicutes	Clostridia 1	Clostridiales	unclassified	Unclassified Clostridiales	0	0.00618314
7239	Firmicutes	Clostridia 1	Clostridiales	unclassified	Unclassified Clostridiales	0	0.00618314
4749	Firmicutes	Clostridia 1	Clostridiales	unclassified	Unclassified Clostridiales	0	0.00420875
6352	Firmicutes	Clostridia 1	Clostridiales	unclassified	Unclassified Clostridiales	0	0.00420875
6364	Firmicutes	Clostridia 1	Clostridiales	unclassified	Unclassified Clostridiales	0	0.00420875
6382	Firmicutes	Clostridia 1	Clostridiales	unclassified	Unclassified Clostridiales	0	0.00420875
6412	Firmicutes	Clostridia 1	Clostridiales	unclassified	Unclassified Clostridiales	0	0.00420875
6428	Firmicutes	Clostridia 1	Clostridiales	unclassified	Unclassified Clostridiales	0	0.00420875
7289	Firmicutes	Clostridia 1	Clostridiales	unclassified	Unclassified Clostridiales	0	0.00420875
2245	Firmicutes	Clostridia 1	Clostridiales	unclassified	Unclassified Clostridiales	0	0.00415679
2819	Firmicutes	Clostridia 1	Clostridiales	unclassified	Unclassified Clostridiales	0	0.00415679
6571	Firmicutes	Clostridia 1	Clostridiales	unclassified	Unclassified Clostridiales	0	0.00415679
6402	Firmicutes	Clostridia 1	Clostridiales	unclassified	Unclassified Clostridiales	0	0.00404482
2076	Firmicutes	Clostridia 1	Clostridiales	unclassified	Unclassified Clostridiales	0	0.00376542
7156	Firmicutes	Clostridia 1	Clostridiales	unclassified	Unclassified Clostridiales	0	0.00371982
3873	Firmicutes	Clostridia 1	Clostridiales	unclassified	Unclassified Clostridiales	0	0.0036622
6386	Firmicutes	Clostridia 1	Clostridiales	unclassified	Unclassified Clostridiales	0	0.0036622
6507	Firmicutes	Clostridia 1	Clostridiales	unclassified	Unclassified Clostridiales	0	0.0036622
6509	Firmicutes	Clostridia 1	Clostridiales	unclassified	Unclassified Clostridiales	0	0.0036622
4633	Firmicutes	Clostridia 1	Clostridiales	unclassified	Unclassified Clostridiales	0	0.00326286
3254	Firmicutes	Clostridia 1	Clostridiales	unclassified	Unclassified Clostridiales	0	0.00318036
6355	Firmicutes	Clostridia 1	Clostridiales	unclassified	Unclassified Clostridiales	0	0.00318036
6357	Firmicutes	Clostridia 1	Clostridiales	unclassified	Unclassified Clostridiales	0	0.00318036
7309	Firmicutes	Clostridia 1	Clostridiales	unclassified	Unclassified Clostridiales	0	0.00318036
11911	Firmicutes	Clostridia 1	Clostridiales	unclassified	Unclassified Clostridiales	0	0.00309157
11912	Firmicutes	Clostridia 1	Clostridiales	unclassified	Unclassified Clostridiales	0	0.00309157
11913	Firmicutes	Clostridia 1	Clostridiales	unclassified	Unclassified Clostridiales	0	0.00309157
11914	Firmicutes	Clostridia 1	Clostridiales	unclassified	Unclassified Clostridiales	0	0.00309157
11915	Firmicutes	Clostridia 1	Clostridiales	unclassified	Unclassified Clostridiales	0	0.00309157
11916	Firmicutes	Clostridia 1	Clostridiales	unclassified	Unclassified Clostridiales	0	0.00309157
11918	Firmicutes	Clostridia 1	Clostridiales	unclassified	Unclassified Clostridiales	0	0.00309157
11926	Firmicutes	Clostridia 1	Clostridiales	unclassified	Unclassified Clostridiales	0	0.00309157
4649	Firmicutes	Clostridia 1	Clostridiales	unclassified	Unclassified Clostridiales	0	0.00217524
6247	Firmicutes	Clostridia 1	Clostridiales	unclassified	Unclassified Clostridiales	0	0.00217524
6251	Firmicutes	Clostridia 1	Clostridiales	unclassified	Unclassified Clostridiales	0	0.00217524
2428	Firmicutes	Clostridia 1	Clostridiales	unclassified	Unclassified Clostridiales	0	0.00210438
4742	Firmicutes	Clostridia 1	Clostridiales	unclassified	Unclassified Clostridiales	0	0.00210438
4767	Firmicutes	Clostridia 1	Clostridiales	unclassified	Unclassified Clostridiales	0	0.00210438
7367	Firmicutes	Clostridia 1	Clostridiales	unclassified	Unclassified Clostridiales	0	0.00210438
11930	Firmicutes	Clostridia 1	Clostridiales	unclassified	Unclassified Clostridiales	0	0.00210438
11934	Firmicutes	Clostridia 1	Clostridiales	unclassified	Unclassified Clostridiales	0	0.00210438
11772	Firmicutes	Clostridia 1	Clostridiales	unclassified	Unclassified Clostridiales	0	0.0020784
11773	Firmicutes	Clostridia 1	Clostridiales	unclassified	Unclassified Clostridiales	0	0.0020784
11781	Firmicutes	Clostridia 1	Clostridiales	unclassified	Unclassified Clostridiales	0	0.0020784
11771	Firmicutes	Clostridia 1	Clostridiales	unclassified	Unclassified Clostridiales	0	0.00202241
11895	Firmicutes	Clostridia 1	Clostridiales	unclassified	Unclassified Clostridiales	0	0.00202241
11902	Firmicutes	Clostridia 1	Clostridiales	unclassified	Unclassified Clostridiales	0	0.00202241
11907	Firmicutes	Clostridia 1	Clostridiales	unclassified	Unclassified Clostridiales	0	0.00202241
11937	Firmicutes	Clostridia 1	Clostridiales	unclassified	Unclassified Clostridiales	0	0.00202241
11939	Firmicutes	Clostridia 1	Clostridiales	unclassified	Unclassified Clostridiales	0	0.00202241
11940	Firmicutes	Clostridia 1	Clostridiales	unclassified	Unclassified Clostridiales	0	0.00202241
11941	Firmicutes	Clostridia 1	Clostridiales	unclassified	Unclassified Clostridiales	0	0.00202241
11942	Firmicutes	Clostridia 1	Clostridiales	unclassified	Unclassified Clostridiales	0	0.00202241
11943	Firmicutes	Clostridia 1	Clostridiales	unclassified	Unclassified Clostridiales	0	0.00202241
3216	Firmicutes	Clostridia 1	Clostridiales	unclassified	Unclassified Clostridiales	0	0.00185991
4650	Firmicutes	Clostridia 1	Clostridiales	unclassified	Unclassified Clostridiales	0	0.00185991
11903	Firmicutes	Clostridia 1	Clostridiales	unclassified	Unclassified Clostridiales	0	0.00185991
11904	Firmicutes	Clostridia 1	Clostridiales	unclassified	Unclassified Clostridiales	0	0.00185991
11905	Firmicutes	Clostridia 1	Clostridiales	unclassified	Unclassified Clostridiales	0	0.00185991
11906	Firmicutes	Clostridia 1	Clostridiales	unclassified	Unclassified Clostridiales	0	0.00185991
11974	Firmicutes	Clostridia 1	Clostridiales	unclassified	Unclassified Clostridiales	0	0.00185991
11975	Firmicutes	Clostridia 1	Clostridiales	unclassified	Unclassified Clostridiales	0	0.00185991
11976	Firmicutes	Clostridia 1	Clostridiales	unclassified	Unclassified Clostridiales	0	0.00185991
3278	Firmicutes	Clostridia 1	Clostridiales	unclassified	Unclassified Clostridiales	0	0.0018311
11664	Firmicutes	Clostridia 1	Clostridiales	unclassified	Unclassified Clostridiales	0	0.0018311
11665	Firmicutes	Clostridia 1	Clostridiales	unclassified	Unclassified Clostridiales	0	0.0018311
11688	Firmicutes	Clostridia 1	Clostridiales	unclassified	Unclassified Clostridiales	0	0.0018311
11693	Firmicutes	Clostridia 1	Clostridiales	unclassified	Unclassified Clostridiales	0	0.0018311
11920	Firmicutes	Clostridia 1	Clostridiales	unclassified	Unclassified Clostridiales	0	0.0018311
1665	Firmicutes	Clostridia 1	Clostridiales	unclassified	Unclassified Clostridiales	0	0.00159018
11645	Firmicutes	Clostridia 1	Clostridiales	unclassified	Unclassified Clostridiales	0	0.00159018
11657	Firmicutes	Clostridia 1	Clostridiales	unclassified	Unclassified Clostridiales	0	0.00159018
11897	Firmicutes	Clostridia 1	Clostridiales	unclassified	Unclassified Clostridiales	0	0.00159018
11922	Firmicutes	Clostridia 1	Clostridiales	unclassified	Unclassified Clostridiales	0	0.00159018
11924	Firmicutes	Clostridia 1	Clostridiales	unclassified	Unclassified Clostridiales	0	0.00159018
11925	Firmicutes	Clostridia 1	Clostridiales	unclassified	Unclassified Clostridiales	0	0.00159018
2244	Firmicutes	Clostridia 1	Clostridiales	unclassified	Unclassified Clostridiales	0	0.00108762
4653	Firmicutes	Clostridia 1	Clostridiales	unclassified	Unclassified Clostridiales	0	0.00108762
11632	Firmicutes	Clostridia 1	Clostridiales	unclassified	Unclassified Clostridiales	0	0.00108762
11673	Firmicutes	Clostridia 1	Clostridiales	unclassified	Unclassified Clostridiales	0	0.00108762
11674	Firmicutes	Clostridia 1	Clostridiales	unclassified	Unclassified Clostridiales	0	0.00108762
11676	Firmicutes	Clostridia 1	Clostridiales	unclassified	Unclassified Clostridiales	0	0.00108762
11678	Firmicutes	Clostridia 1	Clostridiales	unclassified	Unclassified Clostridiales	0	0.00108762
11917	Firmicutes	Clostridia 1	Clostridiales	unclassified	Unclassified Clostridiales	0	0.00108762
11971	Firmicutes	Clostridia 1	Clostridiales	unclassified	Unclassified Clostridiales	0	0.00108762
6460	Firmicutes	Clostridia 2	Clostridiales 1	unclassified	Unclassified Clostridiales 1	0	0.00371982
3409	Firmicutes	Clostridia 1	Clostridiales	Family XIII Incertae Sedis	Unclassified Clostridiales, Family XIII Incertae Sedis	0	0.00618314
4599	Firmicutes	Clostridia 1	Clostridiales	Family XIII Incertae Sedis	Unclassified Clostridiales, Family XIII Incertae Sedis	0	0.0054933
3506	Firmicutes	Clostridia 1	Clostridiales	Family XIII Incertae Sedis	Unclassified Clostridiales, Family XIII Incertae Sedis	0	0.00415679
6112	Firmicutes	Clostridia 1	Clostridiales	Family XIII Incertae Sedis	Unclassified Clostridiales, Family XIII Incertae Sedis	0	0.00415679
4624	Firmicutes	Clostridia 1	Clostridiales	Family XIII Incertae Sedis	Unclassified Clostridiales, Family XIII Incertae Sedis	0	0.00309157
12030	Firmicutes	Clostridia 1	Clostridiales	Family XIII Incertae Sedis	Unclassified Clostridiales, Family XIII Incertae Sedis	0	0.00309157
4608	Firmicutes	Clostridia 1	Clostridiales	Family XIII Incertae Sedis	Unclassified Clostridiales, Family XIII Incertae Sedis	0	0.0020784
5695	Firmicutes	Clostridia 1	Clostridiales	Family XIII Incertae Sedis	Unclassified Clostridiales, Family XIII Incertae Sedis	0	0.0020784
12031	Firmicutes	Clostridia 1	Clostridiales	Family XIII Incertae Sedis	Unclassified Clostridiales, Family XIII Incertae Sedis	0	0.0020784
12035	Firmicutes	Clostridia 1	Clostridiales	Family XIII Incertae Sedis	Unclassified Clostridiales, Family XIII Incertae Sedis	0	0.00202241
3507	Firmicutes	Clostridia 1	Clostridiales	Family XIII Incertae Sedis	Unclassified Clostridiales, Family XIII Incertae Sedis	0	0.00185991
12036	Firmicutes	Clostridia 1	Clostridiales	Family XIII Incertae Sedis	Unclassified Clostridiales, Family XIII Incertae Sedis	0	0.0018311
11534	Proteobacteria	Betaproteobacteria	Burkholderiales	Comamonadaceae	Unclassified Comamonadaceae	0	0.00309157
7839	Actinobacteria	Actinobacteria	Corynebacteriales	Corynebacteriaceae	Unclassified Corynebacteriaceae	0	0.00210438
7840	Actinobacteria	Actinobacteria	Corynebacteriales	Corynebacteriaceae	Unclassified Corynebacteriaceae	0	0.00210438
732	Actinobacteria	Actinobacteria	Corynebacteriales	unclassified	Unclassified Corynebacteriales	0	0.0245545
11687	Actinobacteria	Actinobacteria	Corynebacteriales	unclassified	Unclassified Corynebacteriales	0	0.00210438
11690	Actinobacteria	Actinobacteria	Corynebacteriales	unclassified	Unclassified Corynebacteriales	0	0.00210438
11680	Actinobacteria	Actinobacteria	Corynebacteriales	unclassified	Unclassified Corynebacteriales	0	0.00202241
11643	Actinobacteria	Actinobacteria	Corynebacteriales	unclassified	Unclassified Corynebacteriales	0	0.0018311
11661	Actinobacteria	Actinobacteria	Corynebacteriales	unclassified	Unclassified Corynebacteriales	0	0.00159018
11667	Actinobacteria	Actinobacteria	Corynebacteriales	unclassified	Unclassified Corynebacteriales	0	0.00159018
11691	Actinobacteria	Actinobacteria	Corynebacteriales	unclassified	Unclassified Corynebacteriales	0	0.00159018
11679	Actinobacteria	Actinobacteria	Corynebacteriales	unclassified	Unclassified Corynebacteriales	0	0.00108762
11525	Cyanobacteria	Cyanobacteria	Cyanobacteriales	C0d-2	Unclassified Cyanobacteriales C0d-2	0	0.00185991
8563	Proteobacteria	Deltaproteobacteria	Myxococcales	Cystobacteraceae	Unclassified Cystobacteraceae	0	0.00108762
9335	Proteobacteria	Deltaproteobacteria	unclassified	unclassified	Unclassified Deltaproteobacteria	0	0.00185991
9336	Proteobacteria	Deltaproteobacteria	unclassified	unclassified	Unclassified Deltaproteobacteria	0	0.0018311
10800	Proteobacteria	Deltaproteobacteria	Rs-K70	unclassified	Unclassified Deltaproteobacteria Rs-K70	0	0.00185991
10798	Proteobacteria	Deltaproteobacteria	Rs-K70	unclassified	Unclassified Deltaproteobacteria Rs-K70	0	0.00159018
6896	Proteobacteria	Deltaproteobacteria	Rs-K70	Insect cluster	Unclassified Deltaproteobacteria Rs-K70 Insect cluster	0	0.0020784
11274	Proteobacteria	Deltaproteobacteria	Desulfobacterales	Desulfobacteraceae	Unclassified Desulfobacteraceae	0	0.0020784
11272	Proteobacteria	Deltaproteobacteria	Desulfobacterales	Desulfobacteraceae	Unclassified Desulfobacteraceae	0	0.00159018
2710	Proteobacteria	Deltaproteobacteria	Desulfovibrionales	Desulfovibrionaceae	Unclassified Desulfovibrionaceae	0	0.0141974
7203	Proteobacteria	Deltaproteobacteria	Desulfovibrionales	Desulfovibrionaceae	Unclassified Desulfovibrionaceae	0	0.00420875
9147	Proteobacteria	Deltaproteobacteria	Desulfovibrionales	unclassified	Unclassified Desulfovibrionales	0	0.0018311
3013	Elusimicrobia	Elusimicrobia	Elusimicrobiales	Lineage III	Unclassified Elusimicrobiales, Lineage III	0	0.00404482
3080	Proteobacteria	Gammaproteobacteria 1	Enterobacteriales	Enterobacteriaceae	Unclassified Enterobacteriaceae	0	0.010112
4171	Proteobacteria	Gammaproteobacteria 1	Enterobacteriales	Enterobacteriaceae	Unclassified Enterobacteriaceae	0	0.00318036
7334	Proteobacteria	Gammaproteobacteria 1	Enterobacteriales	Enterobacteriaceae	Unclassified Enterobacteriaceae	0	0.00309157
10835	Proteobacteria	Gammaproteobacteria 1	Enterobacteriales	Enterobacteriaceae	Unclassified Enterobacteriaceae	0	0.00185991
6467	Proteobacteria	Gammaproteobacteria 1	Enterobacteriales	unclassified	Unclassified Enterobacteriales	0	0.00404482
2133	Firmicutes	Bacilli	Lactobacillales	Enterococcaceae	Unclassified Enterococcaceae	0	0.0238043
7402	Firmicutes	Bacilli	Lactobacillales	Enterococcaceae	Unclassified Enterococcaceae	0	0.00404482
3128	Firmicutes	Bacilli	Lactobacillales	Enterococcaceae	Unclassified Enterococcaceae	0	0.00159018
2662	Firmicutes	Clostridia 1	Clostridiales	Eubacteriaceae 1	Unclassified Eubacteriaceae 1	0	0.00743965
1691	Firmicutes	unclassified	unclassified	unclassified	Unclassified Firmicutes	0	0.021641
1950	Firmicutes	unclassified	unclassified	unclassified	Unclassified Firmicutes	0	0.0137813
3558	Firmicutes	unclassified	unclassified	unclassified	Unclassified Firmicutes	0	0.0123663
1517	Firmicutes	unclassified	unclassified	unclassified	Unclassified Firmicutes	0	0.00972613
2514	Firmicutes	unclassified	unclassified	unclassified	Unclassified Firmicutes	0	0.00927472
4798	Firmicutes	unclassified	unclassified	unclassified	Unclassified Firmicutes	0	0.00927472
3537	Firmicutes	unclassified	unclassified	unclassified	Unclassified Firmicutes	0	0.00623519
3598	Firmicutes	unclassified	unclassified	unclassified	Unclassified Firmicutes	0	0.00618314
6121	Firmicutes	unclassified	unclassified	unclassified	Unclassified Firmicutes	0	0.00618314
4889	Firmicutes	unclassified	unclassified	unclassified	Unclassified Firmicutes	0	0.00606722
2405	Firmicutes	unclassified	unclassified	unclassified	Unclassified Firmicutes	0	0.00557973
3154	Firmicutes	unclassified	unclassified	unclassified	Unclassified Firmicutes	0	0.0054933
4937	Firmicutes	unclassified	unclassified	unclassified	Unclassified Firmicutes	0	0.0054933
6833	Firmicutes	unclassified	unclassified	unclassified	Unclassified Firmicutes	0	0.00420875
6822	Firmicutes	unclassified	unclassified	unclassified	Unclassified Firmicutes	0	0.00415679
6959	Firmicutes	unclassified	unclassified	unclassified	Unclassified Firmicutes	0	0.00415679
6960	Firmicutes	unclassified	unclassified	unclassified	Unclassified Firmicutes	0	0.00415679
3078	Firmicutes	unclassified	unclassified	unclassified	Unclassified Firmicutes	0	0.00404482
3613	Firmicutes	unclassified	unclassified	unclassified	Unclassified Firmicutes	0	0.00385351
6766	Firmicutes	unclassified	unclassified	unclassified	Unclassified Firmicutes	0	0.00371982
5363	Firmicutes	unclassified	unclassified	unclassified	Unclassified Firmicutes	0	0.0036622
7332	Firmicutes	unclassified	unclassified	unclassified	Unclassified Firmicutes	0	0.0036622
2302	Firmicutes	unclassified	unclassified	unclassified	Unclassified Firmicutes	0	0.00342128
2374	Firmicutes	unclassified	unclassified	unclassified	Unclassified Firmicutes	0	0.003192
3087	Firmicutes	unclassified	unclassified	unclassified	Unclassified Firmicutes	0	0.00318036
5582	Firmicutes	unclassified	unclassified	unclassified	Unclassified Firmicutes	0	0.00318036
5584	Firmicutes	unclassified	unclassified	unclassified	Unclassified Firmicutes	0	0.00318036
2981	Firmicutes	unclassified	unclassified	unclassified	Unclassified Firmicutes	0	0.00316602
11401	Firmicutes	unclassified	unclassified	unclassified	Unclassified Firmicutes	0	0.00309157
11419	Firmicutes	unclassified	unclassified	unclassified	Unclassified Firmicutes	0	0.00309157
12495	Firmicutes	unclassified	unclassified	unclassified	Unclassified Firmicutes	0	0.00309157
12499	Firmicutes	unclassified	unclassified	unclassified	Unclassified Firmicutes	0	0.00309157
12546	Firmicutes	unclassified	unclassified	unclassified	Unclassified Firmicutes	0	0.00309157
6405	Firmicutes	unclassified	unclassified	unclassified	Unclassified Firmicutes	0	0.00217524
7058	Firmicutes	unclassified	unclassified	unclassified	Unclassified Firmicutes	0	0.00217524
12606	Firmicutes	unclassified	unclassified	unclassified	Unclassified Firmicutes	0	0.00210438
12609	Firmicutes	unclassified	unclassified	unclassified	Unclassified Firmicutes	0	0.00210438
12611	Firmicutes	unclassified	unclassified	unclassified	Unclassified Firmicutes	0	0.00210438
12616	Firmicutes	unclassified	unclassified	unclassified	Unclassified Firmicutes	0	0.00210438
12677	Firmicutes	unclassified	unclassified	unclassified	Unclassified Firmicutes	0	0.00210438
3533	Firmicutes	unclassified	unclassified	unclassified	Unclassified Firmicutes	0	0.0020784
12612	Firmicutes	unclassified	unclassified	unclassified	Unclassified Firmicutes	0	0.0020784
12671	Firmicutes	unclassified	unclassified	unclassified	Unclassified Firmicutes	0	0.0020784
12676	Firmicutes	unclassified	unclassified	unclassified	Unclassified Firmicutes	0	0.0020784
12678	Firmicutes	unclassified	unclassified	unclassified	Unclassified Firmicutes	0	0.0020784
4809	Firmicutes	unclassified	unclassified	unclassified	Unclassified Firmicutes	0	0.00202241
5644	Firmicutes	unclassified	unclassified	unclassified	Unclassified Firmicutes	0	0.00202241
5920	Firmicutes	unclassified	unclassified	unclassified	Unclassified Firmicutes	0	0.00202241
12594	Firmicutes	unclassified	unclassified	unclassified	Unclassified Firmicutes	0	0.00202241
12680	Firmicutes	unclassified	unclassified	unclassified	Unclassified Firmicutes	0	0.00202241
12620	Firmicutes	unclassified	unclassified	unclassified	Unclassified Firmicutes	0	0.00185991
12624	Firmicutes	unclassified	unclassified	unclassified	Unclassified Firmicutes	0	0.00185991
2546	Firmicutes	unclassified	unclassified	unclassified	Unclassified Firmicutes	0	0.0018311
4930	Firmicutes	unclassified	unclassified	unclassified	Unclassified Firmicutes	0	0.0018311
12537	Firmicutes	unclassified	unclassified	unclassified	Unclassified Firmicutes	0	0.0018311
12554	Firmicutes	unclassified	unclassified	unclassified	Unclassified Firmicutes	0	0.0018311
12559	Firmicutes	unclassified	unclassified	unclassified	Unclassified Firmicutes	0	0.00159018
12614	Firmicutes	unclassified	unclassified	unclassified	Unclassified Firmicutes	0	0.00159018
12486	Firmicutes	unclassified	unclassified	unclassified	Unclassified Firmicutes	0	0.00108762
12550	Firmicutes	unclassified	unclassified	unclassified	Unclassified Firmicutes	0	0.00108762
12607	Firmicutes	unclassified	unclassified	unclassified	Unclassified Firmicutes	0	0.00108762
12633	Firmicutes	unclassified	unclassified	unclassified	Unclassified Firmicutes	0	0.00108762
12638	Firmicutes	unclassified	unclassified	unclassified	Unclassified Firmicutes	0	0.00108762
12642	Firmicutes	unclassified	unclassified	unclassified	Unclassified Firmicutes	0	0.00108762
12643	Firmicutes	unclassified	unclassified	unclassified	Unclassified Firmicutes	0	0.00108762
7654	Firmicutes	CK-1C4-19	unclassified	unclassified	Unclassified Firmicutes CK-1C4-19	0	0.00210438
10023	Proteobacteria	Gammaproteobacteria 1	unclassified	unclassified	Unclassified Gammaproteobacteria 1	0	0.00202241
10024	Proteobacteria	Gammaproteobacteria 1	unclassified	unclassified	Unclassified Gammaproteobacteria 1	0	0.00185991
10011	Proteobacteria	Gammaproteobacteria 2	unclassified	unclassified	Unclassified Gammaproteobacteria 2	0	0.00108762
8888	Proteobacteria	Gammaproteobacteria 2	NKB5	unclassified	Unclassified Gammaproteobacteria 2 NKB5	0	0.0020784
4205	Proteobacteria	Gammaproteobacteria 2	NKB5	unclassified	Unclassified Gammaproteobacteria 2 NKB5	0	0.00185991
488	Firmicutes	Clostridia 1	Clostridiales	Lachnospiraceae	Unclassified Lachnospiraceae	0	0.0549738
1114	Firmicutes	Clostridia 1	Clostridiales	Lachnospiraceae	Unclassified Lachnospiraceae	0	0.0360377
1380	Firmicutes	Clostridia 1	Clostridiales	Lachnospiraceae	Unclassified Lachnospiraceae	0	0.0170753
1706	Firmicutes	Clostridia 1	Clostridiales	Lachnospiraceae	Unclassified Lachnospiraceae	0	0.0122368
1885	Firmicutes	Clostridia 1	Clostridiales	Lachnospiraceae	Unclassified Lachnospiraceae	0	0.0117037
1340	Firmicutes	Clostridia 1	Clostridiales	Lachnospiraceae	Unclassified Lachnospiraceae	0	0.0114628
1668	Firmicutes	Clostridia 1	Clostridiales	Lachnospiraceae	Unclassified Lachnospiraceae	0	0.00938607
3103	Firmicutes	Clostridia 1	Clostridiales	Lachnospiraceae	Unclassified Lachnospiraceae	0	0.00658092
3930	Firmicutes	Clostridia 1	Clostridiales	Lachnospiraceae	Unclassified Lachnospiraceae	0	0.00658092
2261	Firmicutes	Clostridia 1	Clostridiales	Lachnospiraceae	Unclassified Lachnospiraceae	0	0.00631313
3140	Firmicutes	Clostridia 1	Clostridiales	Lachnospiraceae	Unclassified Lachnospiraceae	0	0.00618314
3138	Firmicutes	Clostridia 1	Clostridiales	Lachnospiraceae	Unclassified Lachnospiraceae	0	0.0058242
3936	Firmicutes	Clostridia 1	Clostridiales	Lachnospiraceae	Unclassified Lachnospiraceae	0	0.00579893
1551	Firmicutes	Clostridia 1	Clostridiales	Lachnospiraceae	Unclassified Lachnospiraceae	0	0.00557973
4026	Firmicutes	Clostridia 1	Clostridiales	Lachnospiraceae	Unclassified Lachnospiraceae	0	0.00557973
2138	Firmicutes	Clostridia 1	Clostridiales	Lachnospiraceae	Unclassified Lachnospiraceae	0	0.00524441
3874	Firmicutes	Clostridia 1	Clostridiales	Lachnospiraceae	Unclassified Lachnospiraceae	0	0.00516997
4048	Firmicutes	Clostridia 1	Clostridiales	Lachnospiraceae	Unclassified Lachnospiraceae	0	0.00477054
2831	Firmicutes	Clostridia 1	Clostridiales	Lachnospiraceae	Unclassified Lachnospiraceae	0	0.00420875
3156	Firmicutes	Clostridia 1	Clostridiales	Lachnospiraceae	Unclassified Lachnospiraceae	0	0.00415679
4922	Firmicutes	Clostridia 1	Clostridiales	Lachnospiraceae	Unclassified Lachnospiraceae	0	0.00415679
6794	Firmicutes	Clostridia 1	Clostridiales	Lachnospiraceae	Unclassified Lachnospiraceae	0	0.00415679
4984	Firmicutes	Clostridia 1	Clostridiales	Lachnospiraceae	Unclassified Lachnospiraceae	0	0.00404482
4967	Firmicutes	Clostridia 1	Clostridiales	Lachnospiraceae	Unclassified Lachnospiraceae	0	0.00371982
4983	Firmicutes	Clostridia 1	Clostridiales	Lachnospiraceae	Unclassified Lachnospiraceae	0	0.00371982
6308	Firmicutes	Clostridia 1	Clostridiales	Lachnospiraceae	Unclassified Lachnospiraceae	0	0.00371982
6567	Firmicutes	Clostridia 1	Clostridiales	Lachnospiraceae	Unclassified Lachnospiraceae	0	0.00371982
6733	Firmicutes	Clostridia 1	Clostridiales	Lachnospiraceae	Unclassified Lachnospiraceae	0	0.00371982
6745	Firmicutes	Clostridia 1	Clostridiales	Lachnospiraceae	Unclassified Lachnospiraceae	0	0.00371982
6383	Firmicutes	Clostridia 1	Clostridiales	Lachnospiraceae	Unclassified Lachnospiraceae	0	0.0036622
3854	Firmicutes	Clostridia 1	Clostridiales	Lachnospiraceae	Unclassified Lachnospiraceae	0	0.00342128
1921	Firmicutes	Clostridia 1	Clostridiales	Lachnospiraceae	Unclassified Lachnospiraceae	0	0.00326286
2419	Firmicutes	Clostridia 1	Clostridiales	Lachnospiraceae	Unclassified Lachnospiraceae	0	0.00318036
4980	Firmicutes	Clostridia 1	Clostridiales	Lachnospiraceae	Unclassified Lachnospiraceae	0	0.00318036
6813	Firmicutes	Clostridia 1	Clostridiales	Lachnospiraceae	Unclassified Lachnospiraceae	0	0.00318036
2143	Firmicutes	Clostridia 1	Clostridiales	Lachnospiraceae	Unclassified Lachnospiraceae	0	0.00316602
6429	Firmicutes	Clostridia 1	Clostridiales	Lachnospiraceae	Unclassified Lachnospiraceae	0	0.00309157
10468	Firmicutes	Clostridia 1	Clostridiales	Lachnospiraceae	Unclassified Lachnospiraceae	0	0.00309157
6547	Firmicutes	Clostridia 1	Clostridiales	Lachnospiraceae	Unclassified Lachnospiraceae	0	0.00217524
7373	Firmicutes	Clostridia 1	Clostridiales	Lachnospiraceae	Unclassified Lachnospiraceae	0	0.00217524
2578	Firmicutes	Clostridia 1	Clostridiales	Lachnospiraceae	Unclassified Lachnospiraceae	0	0.00210438
4884	Firmicutes	Clostridia 1	Clostridiales	Lachnospiraceae	Unclassified Lachnospiraceae	0	0.00210438
10480	Firmicutes	Clostridia 1	Clostridiales	Lachnospiraceae	Unclassified Lachnospiraceae	0	0.00210438
10481	Firmicutes	Clostridia 1	Clostridiales	Lachnospiraceae	Unclassified Lachnospiraceae	0	0.00210438
10783	Firmicutes	Clostridia 1	Clostridiales	Lachnospiraceae	Unclassified Lachnospiraceae	0	0.00210438
2968	Firmicutes	Clostridia 1	Clostridiales	Lachnospiraceae	Unclassified Lachnospiraceae	0	0.0020784
10592	Firmicutes	Clostridia 1	Clostridiales	Lachnospiraceae	Unclassified Lachnospiraceae	0	0.0020784
10612	Firmicutes	Clostridia 1	Clostridiales	Lachnospiraceae	Unclassified Lachnospiraceae	0	0.0020784
10670	Firmicutes	Clostridia 1	Clostridiales	Lachnospiraceae	Unclassified Lachnospiraceae	0	0.0020784
10719	Firmicutes	Clostridia 1	Clostridiales	Lachnospiraceae	Unclassified Lachnospiraceae	0	0.0020784
10738	Firmicutes	Clostridia 1	Clostridiales	Lachnospiraceae	Unclassified Lachnospiraceae	0	0.0020784
10786	Firmicutes	Clostridia 1	Clostridiales	Lachnospiraceae	Unclassified Lachnospiraceae	0	0.0020784
10469	Firmicutes	Clostridia 1	Clostridiales	Lachnospiraceae	Unclassified Lachnospiraceae	0	0.00202241
10609	Firmicutes	Clostridia 1	Clostridiales	Lachnospiraceae	Unclassified Lachnospiraceae	0	0.00202241
10782	Firmicutes	Clostridia 1	Clostridiales	Lachnospiraceae	Unclassified Lachnospiraceae	0	0.00202241
3095	Firmicutes	Clostridia 1	Clostridiales	Lachnospiraceae	Unclassified Lachnospiraceae	0	0.00185991
10750	Firmicutes	Clostridia 1	Clostridiales	Lachnospiraceae	Unclassified Lachnospiraceae	0	0.00185991
10773	Firmicutes	Clostridia 1	Clostridiales	Lachnospiraceae	Unclassified Lachnospiraceae	0	0.00185991
11067	Firmicutes	Clostridia 1	Clostridiales	Lachnospiraceae	Unclassified Lachnospiraceae	0	0.00185991
2563	Firmicutes	Clostridia 1	Clostridiales	Lachnospiraceae	Unclassified Lachnospiraceae	0	0.0018311
3386	Firmicutes	Clostridia 1	Clostridiales	Lachnospiraceae	Unclassified Lachnospiraceae	0	0.0018311
3879	Firmicutes	Clostridia 1	Clostridiales	Lachnospiraceae	Unclassified Lachnospiraceae	0	0.0018311
3955	Firmicutes	Clostridia 1	Clostridiales	Lachnospiraceae	Unclassified Lachnospiraceae	0	0.0018311
4044	Firmicutes	Clostridia 1	Clostridiales	Lachnospiraceae	Unclassified Lachnospiraceae	0	0.0018311
7164	Firmicutes	Clostridia 1	Clostridiales	Lachnospiraceae	Unclassified Lachnospiraceae	0	0.0018311
10665	Firmicutes	Clostridia 1	Clostridiales	Lachnospiraceae	Unclassified Lachnospiraceae	0	0.0018311
10668	Firmicutes	Clostridia 1	Clostridiales	Lachnospiraceae	Unclassified Lachnospiraceae	0	0.0018311
10672	Firmicutes	Clostridia 1	Clostridiales	Lachnospiraceae	Unclassified Lachnospiraceae	0	0.0018311
10726	Firmicutes	Clostridia 1	Clostridiales	Lachnospiraceae	Unclassified Lachnospiraceae	0	0.0018311
10758	Firmicutes	Clostridia 1	Clostridiales	Lachnospiraceae	Unclassified Lachnospiraceae	0	0.0018311
1985	Firmicutes	Clostridia 1	Clostridiales	Lachnospiraceae	Unclassified Lachnospiraceae	0	0.00159018
2996	Firmicutes	Clostridia 1	Clostridiales	Lachnospiraceae	Unclassified Lachnospiraceae	0	0.00159018
6358	Firmicutes	Clostridia 1	Clostridiales	Lachnospiraceae	Unclassified Lachnospiraceae	0	0.00159018
10606	Firmicutes	Clostridia 1	Clostridiales	Lachnospiraceae	Unclassified Lachnospiraceae	0	0.00159018
10611	Firmicutes	Clostridia 1	Clostridiales	Lachnospiraceae	Unclassified Lachnospiraceae	0	0.00159018
10622	Firmicutes	Clostridia 1	Clostridiales	Lachnospiraceae	Unclassified Lachnospiraceae	0	0.00159018
10631	Firmicutes	Clostridia 1	Clostridiales	Lachnospiraceae	Unclassified Lachnospiraceae	0	0.00159018
10713	Firmicutes	Clostridia 1	Clostridiales	Lachnospiraceae	Unclassified Lachnospiraceae	0	0.00159018
2899	Firmicutes	Clostridia 1	Clostridiales	Lachnospiraceae	Unclassified Lachnospiraceae	0	0.00108762
10462	Firmicutes	Clostridia 1	Clostridiales	Lachnospiraceae	Unclassified Lachnospiraceae	0	0.00108762
10642	Firmicutes	Clostridia 1	Clostridiales	Lachnospiraceae	Unclassified Lachnospiraceae	0	0.00108762
10689	Firmicutes	Clostridia 1	Clostridiales	Lachnospiraceae	Unclassified Lachnospiraceae	0	0.00108762
10774	Firmicutes	Clostridia 1	Clostridiales	Lachnospiraceae	Unclassified Lachnospiraceae	0	0.00108762
3577	Firmicutes	Bacilli	Lactobacillales	Lactobacillaceae	Unclassified Lactobacillaceae	0	0.00579893
2216	Firmicutes	Bacilli	Lactobacillales	Lactobacillaceae	Unclassified Lactobacillaceae	0	0.00371982
6225	Firmicutes	Bacilli	Lactobacillales	Lactobacillaceae	Unclassified Lactobacillaceae	0	0.0036622
12400	Firmicutes	Bacilli	Lactobacillales	Lactobacillaceae	Unclassified Lactobacillaceae	0	0.00210438
12408	Firmicutes	Bacilli	Lactobacillales	Lactobacillaceae	Unclassified Lactobacillaceae	0	0.00210438
12410	Firmicutes	Bacilli	Lactobacillales	Lactobacillaceae	Unclassified Lactobacillaceae	0	0.00210438
2735	Firmicutes	Bacilli	Lactobacillales	unclassified	Unclassified Lactobacillales	0	0.0139972
3987	Firmicutes	Bacilli	Lactobacillales	unclassified	Unclassified Lactobacillales	0	0.00571696
4185	Firmicutes	Bacilli	Lactobacillales	unclassified	Unclassified Lactobacillales	0	0.00477054
6325	Firmicutes	Bacilli	Lactobacillales	unclassified	Unclassified Lactobacillales	0	0.00420875
6328	Firmicutes	Bacilli	Lactobacillales	unclassified	Unclassified Lactobacillales	0	0.00415679
6329	Firmicutes	Bacilli	Lactobacillales	unclassified	Unclassified Lactobacillales	0	0.00404482
6278	Firmicutes	Bacilli	Lactobacillales	unclassified	Unclassified Lactobacillales	0	0.00371982
3151	Firmicutes	Bacilli	Lactobacillales	unclassified	Unclassified Lactobacillales	0	0.0036622
6331	Firmicutes	Bacilli	Lactobacillales	unclassified	Unclassified Lactobacillales	0	0.0036622
6742	Firmicutes	Bacilli	Lactobacillales	unclassified	Unclassified Lactobacillales	0	0.00309157
2477	Firmicutes	Bacilli	Lactobacillales	unclassified	Unclassified Lactobacillales	0	0.00210438
6739	Firmicutes	Bacilli	Lactobacillales	unclassified	Unclassified Lactobacillales	0	0.00210438
10406	Firmicutes	Bacilli	Lactobacillales	unclassified	Unclassified Lactobacillales	0	0.00210438
10414	Firmicutes	Bacilli	Lactobacillales	unclassified	Unclassified Lactobacillales	0	0.00210438
10430	Firmicutes	Bacilli	Lactobacillales	unclassified	Unclassified Lactobacillales	0	0.00210438
10544	Firmicutes	Bacilli	Lactobacillales	unclassified	Unclassified Lactobacillales	0	0.00210438
10558	Firmicutes	Bacilli	Lactobacillales	unclassified	Unclassified Lactobacillales	0	0.00210438
10563	Firmicutes	Bacilli	Lactobacillales	unclassified	Unclassified Lactobacillales	0	0.00210438
10565	Firmicutes	Bacilli	Lactobacillales	unclassified	Unclassified Lactobacillales	0	0.00210438
10566	Firmicutes	Bacilli	Lactobacillales	unclassified	Unclassified Lactobacillales	0	0.00210438
6707	Firmicutes	Bacilli	Lactobacillales	unclassified	Unclassified Lactobacillales	0	0.0020784
6712	Firmicutes	Bacilli	Lactobacillales	unclassified	Unclassified Lactobacillales	0	0.0020784
10559	Firmicutes	Bacilli	Lactobacillales	unclassified	Unclassified Lactobacillales	0	0.0020784
6743	Firmicutes	Bacilli	Lactobacillales	unclassified	Unclassified Lactobacillales	0	0.00202241
3019	Firmicutes	Bacilli	Lactobacillales	unclassified	Unclassified Lactobacillales	0	0.0018311
10408	Firmicutes	Bacilli	Lactobacillales	unclassified	Unclassified Lactobacillales	0	0.0018311
10410	Firmicutes	Bacilli	Lactobacillales	unclassified	Unclassified Lactobacillales	0	0.0018311
10415	Firmicutes	Bacilli	Lactobacillales	unclassified	Unclassified Lactobacillales	0	0.0018311
10421	Firmicutes	Bacilli	Lactobacillales	unclassified	Unclassified Lactobacillales	0	0.0018311
10482	Firmicutes	Bacilli	Lactobacillales	unclassified	Unclassified Lactobacillales	0	0.0018311
10560	Firmicutes	Bacilli	Lactobacillales	unclassified	Unclassified Lactobacillales	0	0.0018311
10564	Firmicutes	Bacilli	Lactobacillales	unclassified	Unclassified Lactobacillales	0	0.0018311
2531	Firmicutes	Bacilli	Lactobacillales	unclassified	Unclassified Lactobacillales	0	0.00159018
2696	Firmicutes	Bacilli	Lactobacillales	unclassified	Unclassified Lactobacillales	0	0.00159018
3825	Firmicutes	Bacilli	Lactobacillales	unclassified	Unclassified Lactobacillales	0	0.00159018
6302	Firmicutes	Bacilli	Lactobacillales	unclassified	Unclassified Lactobacillales	0	0.00159018
6708	Firmicutes	Bacilli	Lactobacillales	unclassified	Unclassified Lactobacillales	0	0.00159018
10429	Firmicutes	Bacilli	Lactobacillales	unclassified	Unclassified Lactobacillales	0	0.00159018
10431	Firmicutes	Bacilli	Lactobacillales	unclassified	Unclassified Lactobacillales	0	0.00159018
10436	Firmicutes	Bacilli	Lactobacillales	unclassified	Unclassified Lactobacillales	0	0.00159018
10561	Firmicutes	Bacilli	Lactobacillales	unclassified	Unclassified Lactobacillales	0	0.00159018
7547	Firmicutes	Bacilli	Lactobacillales	d63 751	Unclassified Lactobacillales d63 751	0	0.00185991
7557	Firmicutes	Bacilli	Lactobacillales	d63 751	Unclassified Lactobacillales d63 751	0	0.0018311
6240	Proteobacteria	Gammaproteobacteria 2	Legionellales	Legionellaceae	Unclassified Legionellaceae	0	0.00318036
2287	Lentisphaerae	Lentisphaeria	WCHB1-25	unclassified	Unclassified Lentisphaeria	0	0.00417919
9096	Lentisphaerae	Lentisphaeria	BS5	unclassified	Unclassified Lentisphaeria BS5	0	0.00309157
7254	Lentisphaerae	Lentisphaeria	WCHB1-25	unclassified	Unclassified Lentisphaeria WCHB1-25	0	0.00185991
3184	Actinobacteria	Actinobacteria	Micrococcales 3	Microbacteriaceae	Unclassified Microbacteriaceae	0	0.00520277
2757	Actinobacteria	Actinobacteria	Micrococcales 3	Microbacteriaceae	Unclassified Microbacteriaceae	0	0.00366858
4808	Actinobacteria	Actinobacteria	Micrococcales 3	Microbacteriaceae	Unclassified Microbacteriaceae	0	0.00366858
11223	Actinobacteria	Actinobacteria	Micrococcales 3	Microbacteriaceae	Unclassified Microbacteriaceae	0	0.0020784
11282	Actinobacteria	Actinobacteria	Micrococcales 3	Microbacteriaceae	Unclassified Microbacteriaceae	0	0.00202241
11224	Actinobacteria	Actinobacteria	Micrococcales 3	Microbacteriaceae	Unclassified Microbacteriaceae	0	0.00159018
11226	Actinobacteria	Actinobacteria	Micrococcales 3	Microbacteriaceae	Unclassified Microbacteriaceae	0	0.00159018
9871	Actinobacteria	Actinobacteria	Micrococcales 3	unclassified	Unclassified Micrococcales 3	0	0.00309157
2243	Actinobacteria	Actinobacteria	Micromonosporales	Micromonosporaceae	Unclassified Micromonosporaceae	0	0.00210438
2198	Tenericutes	Mollicutes	RF9	unclassified	Unclassified Mollicutes RF9	0	0.0125624
2802	Tenericutes	Mollicutes	RF9	unclassified	Unclassified Mollicutes RF9	0	0.00684893
3257	Tenericutes	Mollicutes	RF9	unclassified	Unclassified Mollicutes RF9	0	0.00628715
3578	Tenericutes	Mollicutes	RF9	unclassified	Unclassified Mollicutes RF9	0	0.00519595
3454	Tenericutes	Mollicutes	RF9	unclassified	Unclassified Mollicutes RF9	0	0.00371982
2027	Tenericutes	Mollicutes	RF9	unclassified	Unclassified Mollicutes RF9	0	0.00159018
12280	Tenericutes	Mollicutes	RF9	unclassified	Unclassified Mollicutes RF9	0	0.00159018
12281	Tenericutes	Mollicutes	RF9	unclassified	Unclassified Mollicutes RF9	0	0.00159018
3457	Tenericutes	Mollicutes	RF9	unclassified	Unclassified Mollicutes RF9	0	0.00108762
3582	Tenericutes	Mollicutes	RF9	unclassified	Unclassified Mollicutes RF9	0	0.00108762
5642	Tenericutes	Mollicutes	RF9	unclassified	Unclassified Mollicutes RF9	0	0.00108762
10160	Tenericutes	Mollicutes	unclassified	unclassified	Unclassified Mollicutes	0	0.00159018
11081	Proteobacteria	Deltaproteobacteria	Myxococcales	Cluster 319-6G20	Unclassified Myxococcales Cluster 319-6G20	0	0.00159018
2945	Proteobacteria	Deltaproteobacteria	Myxococcales	JG37-AG-15	Unclassified Myxococcales JG37-AG-15	0	0.0036622
6342	Proteobacteria	Deltaproteobacteria	Myxococcales	Uncultured 4	Unclassified Myxococcales, Uncultured 4	0	0.00202241
3111	Actinobacteria	Actinobacteria	Frankiales	Nakamurellaceae	Unclassified Nakamurellaceae	0	0.00316602
1783	Actinobacteria	Actinobacteria	Propionibacteriales	Nocardioidaceae	Unclassified Nocardioidaceae	0	0.027059
6069	Actinobacteria	Actinobacteria	Propionibacteriales	Nocardioidaceae	Unclassified Nocardioidaceae	0	0.00404482
2286	Actinobacteria	Actinobacteria	Propionibacteriales	Nocardioidaceae	Unclassified Nocardioidaceae	0	0.00388232
11583	Actinobacteria	Actinobacteria	Propionibacteriales	Nocardioidaceae	Unclassified Nocardioidaceae	0	0.00210438
6046	Actinobacteria	Actinobacteria	Propionibacteriales	Nocardioidaceae	Unclassified Nocardioidaceae	0	0.00185991
11581	Actinobacteria	Actinobacteria	Propionibacteriales	Nocardioidaceae	Unclassified Nocardioidaceae	0	0.0018311
11569	Actinobacteria	Actinobacteria	Propionibacteriales	Nocardioidaceae	Unclassified Nocardioidaceae	0	0.00159018
11584	Actinobacteria	Actinobacteria	Propionibacteriales	Nocardioidaceae	Unclassified Nocardioidaceae	0	0.00108762
2148	Verrucomicrobia	Opitutae	unclassified	unclassified	Unclassified Opitutae	0	0.00685419
6522	Verrucomicrobia	Opitutae	unclassified	unclassified	Unclassified Opitutae	0	0.00217524
8616	Verrucomicrobia	Opitutae	unclassified	unclassified	Unclassified Opitutae	0	0.00202241
8618	Verrucomicrobia	Opitutae	unclassified	unclassified	Unclassified Opitutae	0	0.00185991
4386	Verrucomicrobia	Opitutae	unclassified	unclassified	Unclassified Opitutae	0	0.00108762
8574	Verrucomicrobia	Opitutae	vadinHA64	Termite cluster I	Unclassified Opitutae vadinHA64 Termite cluster I	0	0.00108762
4375	Proteobacteria	Betaproteobacteria	Burkholderiales	Oxalobacteraceae	Unclassified Oxalobacteraceae	0	0.00557973
10991	Firmicutes	Clostridia 2	Clostridiales 1	Peptococcaceae 1	Unclassified Peptococcaceae 1	0	0.00309157
3222	Firmicutes	Clostridia 2	Clostridiales 1	Peptococcaceae 1	Unclassified Peptococcaceae 1	0	0.00108762
2053	Firmicutes	Clostridia 2	Clostridiales 1	Peptococcaceae 1	Unclassified Peptococcaceae 1, Uncultured 2	0	0.00400634
4328	Firmicutes	Clostridia 2	Clostridiales 1	Peptococcaceae 1	Unclassified Peptococcaceae 1, Uncultured 2	0	0.0036622
2961	Firmicutes	Clostridia 2	Clostridiales 1	Peptococcaceae 1	Unclassified Peptococcaceae 1, Uncultured 2	0	0.00326286
4333	Firmicutes	Clostridia 2	Clostridiales 1	Peptococcaceae 1	Unclassified Peptococcaceae 1, Uncultured 2	0	0.00202241
6173	Firmicutes	Clostridia 2	Clostridiales 1	Peptococcaceae 1	Unclassified Peptococcaceae 1, Uncultured 2	0	0.0018311
7818	Firmicutes	Clostridia 2	Clostridiales 1	Peptococcaceae 1	Unclassified Peptococcaceae 1, Uncultured 2	0	0.00108762
11425	Firmicutes	Clostridia 2	Clostridiales 1	Peptococcaceae 1	Unclassified Peptococcaceae 1, Uncultured 3	0	0.00159018
7604	Firmicutes	Clostridia 2	Clostridiales 1	Peptococcaceae 1	Unclassified Peptococcaceae 1, Uncultured 5	0	0.00309157
10527	Firmicutes	Clostridia 2	Clostridiales 1	Peptococcaceae 2	Unclassified Peptococcaceae 2	0	0.00210438
4194	Planctomycetes	Phycisphaerae	WD2101 soil group	unclassified	Unclassified Phycisphaerae WD2101 soil group	0	0.0054933
3357	Planctomycetes	Phycisphaerae	WD2101 soil group	unclassified	Unclassified Phycisphaerae WD2101 soil group	0	0.00217524
2550	Proteobacteria	Alphaproteobacteria	Rhizobiales 1	Phyllobacteriaceae	Unclassified Phyllobacteriaceae	0	0.00326286
3007	Planctomycetes	Planctomycetacia	Planctomycetales	Planctomycetaceae	Unclassified Planctomycetaceae	0	0.00694508
3555	Planctomycetes	Planctomycetacia	Planctomycetales	Planctomycetaceae	Unclassified Planctomycetaceae	0	0.00633203
4558	Planctomycetes	Planctomycetacia	Planctomycetales	Planctomycetaceae	Unclassified Planctomycetaceae	0	0.00468175
5794	Planctomycetes	Planctomycetacia	Planctomycetales	Planctomycetaceae	Unclassified Planctomycetaceae	0	0.00415679
5789	Planctomycetes	Planctomycetacia	Planctomycetales	Planctomycetaceae	Unclassified Planctomycetaceae	0	0.00404482
2564	Planctomycetes	Planctomycetacia	Planctomycetales	Planctomycetaceae	Unclassified Planctomycetaceae	0	0.0036622
2663	Planctomycetes	Planctomycetacia	Planctomycetales	Planctomycetaceae	Unclassified Planctomycetaceae	0	0.00326286
5587	Planctomycetes	Planctomycetacia	Planctomycetales	Planctomycetaceae	Unclassified Planctomycetaceae	0	0.00309157
5614	Planctomycetes	Planctomycetacia	Planctomycetales	Planctomycetaceae	Unclassified Planctomycetaceae	0	0.00309157
12360	Planctomycetes	Planctomycetacia	Planctomycetales	Planctomycetaceae	Unclassified Planctomycetaceae	0	0.00309157
5828	Planctomycetes	Planctomycetacia	Planctomycetales	Planctomycetaceae	Unclassified Planctomycetaceae	0	0.00217524
12332	Planctomycetes	Planctomycetacia	Planctomycetales	Planctomycetaceae	Unclassified Planctomycetaceae	0	0.00210438
2347	Planctomycetes	Planctomycetacia	Planctomycetales	Planctomycetaceae	Unclassified Planctomycetaceae	0	0.00202241
12318	Planctomycetes	Planctomycetacia	Planctomycetales	Planctomycetaceae	Unclassified Planctomycetaceae	0	0.00202241
12359	Planctomycetes	Planctomycetacia	Planctomycetales	Planctomycetaceae	Unclassified Planctomycetaceae	0	0.00202241
12371	Planctomycetes	Planctomycetacia	Planctomycetales	Planctomycetaceae	Unclassified Planctomycetaceae	0	0.00202241
12374	Planctomycetes	Planctomycetacia	Planctomycetales	Planctomycetaceae	Unclassified Planctomycetaceae	0	0.00185991
12385	Planctomycetes	Planctomycetacia	Planctomycetales	Planctomycetaceae	Unclassified Planctomycetaceae	0	0.00185991
5619	Planctomycetes	Planctomycetacia	Planctomycetales	Planctomycetaceae	Unclassified Planctomycetaceae	0	0.0018311
12372	Planctomycetes	Planctomycetacia	Planctomycetales	Planctomycetaceae	Unclassified Planctomycetaceae	0	0.0018311
2689	Planctomycetes	Planctomycetacia	Planctomycetales	Planctomycetaceae	Unclassified Planctomycetaceae	0	0.00159018
4566	Planctomycetes	Planctomycetacia	Planctomycetales	Planctomycetaceae	Unclassified Planctomycetaceae	0	0.00108762
5622	Planctomycetes	Planctomycetacia	Planctomycetales	Planctomycetaceae	Unclassified Planctomycetaceae	0	0.00108762
12355	Planctomycetes	Planctomycetacia	Planctomycetales	Planctomycetaceae	Unclassified Planctomycetaceae	0	0.00108762
12356	Planctomycetes	Planctomycetacia	Planctomycetales	Planctomycetaceae	Unclassified Planctomycetaceae	0	0.00108762
2843	Planctomycetes	vadinHA49	unclassified	unclassified	Unclassified Planctomycetes	0	0.0111595
4769	Planctomycetes	vadinHA49	Insect cluster	unclassified	Unclassified Planctomycetes	0	0.00618314
6392	Planctomycetes	vadinHA49	Insect cluster	unclassified	Unclassified Planctomycetes vadinHA49 Insect cluster	0	0.00371982
4912	Planctomycetes	vadinHA49	Insect cluster	unclassified	Unclassified Planctomycetes vadinHA49 Insect cluster	0	0.003192
6214	Planctomycetes	vadinHA49	Insect cluster	unclassified	Unclassified Planctomycetes vadinHA49 Insect cluster	0	0.00309157
6213	Planctomycetes	vadinHA49	Insect cluster	unclassified	Unclassified Planctomycetes vadinHA49 Insect cluster	0	0.00210438
4781	Planctomycetes	vadinHA49	Insect cluster	unclassified	Unclassified Planctomycetes vadinHA49 Insect cluster	0	0.00185991
8671	Planctomycetes	vadinHA49	Insect cluster	unclassified	Unclassified Planctomycetes vadinHA49 Insect cluster	0	0.00185991
4933	Planctomycetes	vadinHA49	Insect cluster	unclassified	Unclassified Planctomycetes vadinHA49 Insect cluster	0	0.0018311
4948	Planctomycetes	vadinHA49	Insect cluster	unclassified	Unclassified Planctomycetes vadinHA49 Insect cluster	0	0.0018311
8673	Planctomycetes	vadinHA49	Insect cluster	unclassified	Unclassified Planctomycetes vadinHA49 Insect cluster	0	0.0018311
8674	Planctomycetes	vadinHA49	Insect cluster	unclassified	Unclassified Planctomycetes vadinHA49 Insect cluster	0	0.0018311
4785	Planctomycetes	vadinHA49	Insect cluster	unclassified	Unclassified Planctomycetes vadinHA49 Insect cluster	0	0.00159018
8739	Planctomycetes	vadinHA49	Insect cluster	unclassified	Unclassified Planctomycetes vadinHA49 Insect cluster	0	0.00159018
8822	Planctomycetes	vadinHA49	Insect cluster	unclassified	Unclassified Planctomycetes vadinHA49 Insect cluster	0	0.00108762
716	Bacteroidetes	Bacteroidia	Bacteroidales	Porphyromonadaceae 2	Unclassified Porphyromonadaceae 2	0	0.0631548
3865	Bacteroidetes	Bacteroidia	Bacteroidales	Porphyromonadaceae 2	Unclassified Porphyromonadaceae 2	0	0.00309157
3659	Bacteroidetes	Bacteroidia	Bacteroidales	Porphyromonadaceae 3	Unclassified Porphyromonadaceae 3	0	0.00700107
4353	Bacteroidetes	Bacteroidia	Bacteroidales	Porphyromonadaceae 3	Unclassified Porphyromonadaceae 3	0	0.00631313
4361	Bacteroidetes	Bacteroidia	Bacteroidales	Porphyromonadaceae 3	Unclassified Porphyromonadaceae 3	0	0.00557973
3662	Bacteroidetes	Bacteroidia	Bacteroidales	Porphyromonadaceae 3	Unclassified Porphyromonadaceae 3	0	0.00544369
2748	Bacteroidetes	Bacteroidia	Bacteroidales	Porphyromonadaceae 3	Unclassified Porphyromonadaceae 3	0	0.00420875
6999	Bacteroidetes	Bacteroidia	Bacteroidales	Porphyromonadaceae 3	Unclassified Porphyromonadaceae 3	0	0.00420875
7016	Bacteroidetes	Bacteroidia	Bacteroidales	Porphyromonadaceae 3	Unclassified Porphyromonadaceae 3	0	0.00420875
7056	Bacteroidetes	Bacteroidia	Bacteroidales	Porphyromonadaceae 3	Unclassified Porphyromonadaceae 3	0	0.00420875
7057	Bacteroidetes	Bacteroidia	Bacteroidales	Porphyromonadaceae 3	Unclassified Porphyromonadaceae 3	0	0.00420875
3783	Bacteroidetes	Bacteroidia	Bacteroidales	Porphyromonadaceae 3	Unclassified Porphyromonadaceae 3	0	0.00419765
2363	Bacteroidetes	Bacteroidia	Bacteroidales	Porphyromonadaceae 3	Unclassified Porphyromonadaceae 3	0	0.00417919
7044	Bacteroidetes	Bacteroidia	Bacteroidales	Porphyromonadaceae 3	Unclassified Porphyromonadaceae 3	0	0.00415679
7119	Bacteroidetes	Bacteroidia	Bacteroidales	Porphyromonadaceae 3	Unclassified Porphyromonadaceae 3	0	0.0036622
2559	Bacteroidetes	Bacteroidia	Bacteroidales	Porphyromonadaceae 3	Unclassified Porphyromonadaceae 3	0	0.00345009
3026	Bacteroidetes	Bacteroidia	Bacteroidales	Porphyromonadaceae 3	Unclassified Porphyromonadaceae 3	0	0.00342128
3331	Bacteroidetes	Bacteroidia	Bacteroidales	Porphyromonadaceae 3	Unclassified Porphyromonadaceae 3	0	0.00318036
4355	Bacteroidetes	Bacteroidia	Bacteroidales	Porphyromonadaceae 3	Unclassified Porphyromonadaceae 3	0	0.00309157
5238	Bacteroidetes	Bacteroidia	Bacteroidales	Porphyromonadaceae 3	Unclassified Porphyromonadaceae 3	0	0.00309157
5245	Bacteroidetes	Bacteroidia	Bacteroidales	Porphyromonadaceae 3	Unclassified Porphyromonadaceae 3	0	0.00309157
5294	Bacteroidetes	Bacteroidia	Bacteroidales	Porphyromonadaceae 3	Unclassified Porphyromonadaceae 3	0	0.00309157
8364	Bacteroidetes	Bacteroidia	Bacteroidales	Porphyromonadaceae 3	Unclassified Porphyromonadaceae 3	0	0.00309157
8365	Bacteroidetes	Bacteroidia	Bacteroidales	Porphyromonadaceae 3	Unclassified Porphyromonadaceae 3	0	0.00309157
1913	Bacteroidetes	Bacteroidia	Bacteroidales	Porphyromonadaceae 3	Unclassified Porphyromonadaceae 3	0	0.00217524
6998	Bacteroidetes	Bacteroidia	Bacteroidales	Porphyromonadaceae 3	Unclassified Porphyromonadaceae 3	0	0.00217524
7004	Bacteroidetes	Bacteroidia	Bacteroidales	Porphyromonadaceae 3	Unclassified Porphyromonadaceae 3	0	0.00217524
7118	Bacteroidetes	Bacteroidia	Bacteroidales	Porphyromonadaceae 3	Unclassified Porphyromonadaceae 3	0	0.00217524
4354	Bacteroidetes	Bacteroidia	Bacteroidales	Porphyromonadaceae 3	Unclassified Porphyromonadaceae 3	0	0.00210438
8353	Bacteroidetes	Bacteroidia	Bacteroidales	Porphyromonadaceae 3	Unclassified Porphyromonadaceae 3	0	0.00210438
8405	Bacteroidetes	Bacteroidia	Bacteroidales	Porphyromonadaceae 3	Unclassified Porphyromonadaceae 3	0	0.00210438
8421	Bacteroidetes	Bacteroidia	Bacteroidales	Porphyromonadaceae 3	Unclassified Porphyromonadaceae 3	0	0.00210438
8437	Bacteroidetes	Bacteroidia	Bacteroidales	Porphyromonadaceae 3	Unclassified Porphyromonadaceae 3	0	0.00210438
4357	Bacteroidetes	Bacteroidia	Bacteroidales	Porphyromonadaceae 3	Unclassified Porphyromonadaceae 3	0	0.0020784
4453	Bacteroidetes	Bacteroidia	Bacteroidales	Porphyromonadaceae 3	Unclassified Porphyromonadaceae 3	0	0.0020784
5281	Bacteroidetes	Bacteroidia	Bacteroidales	Porphyromonadaceae 3	Unclassified Porphyromonadaceae 3	0	0.0020784
8359	Bacteroidetes	Bacteroidia	Bacteroidales	Porphyromonadaceae 3	Unclassified Porphyromonadaceae 3	0	0.0020784
8397	Bacteroidetes	Bacteroidia	Bacteroidales	Porphyromonadaceae 3	Unclassified Porphyromonadaceae 3	0	0.0020784
8398	Bacteroidetes	Bacteroidia	Bacteroidales	Porphyromonadaceae 3	Unclassified Porphyromonadaceae 3	0	0.0020784
8402	Bacteroidetes	Bacteroidia	Bacteroidales	Porphyromonadaceae 3	Unclassified Porphyromonadaceae 3	0	0.0020784
8403	Bacteroidetes	Bacteroidia	Bacteroidales	Porphyromonadaceae 3	Unclassified Porphyromonadaceae 3	0	0.0020784
8406	Bacteroidetes	Bacteroidia	Bacteroidales	Porphyromonadaceae 3	Unclassified Porphyromonadaceae 3	0	0.0020784
8434	Bacteroidetes	Bacteroidia	Bacteroidales	Porphyromonadaceae 3	Unclassified Porphyromonadaceae 3	0	0.0020784
5257	Bacteroidetes	Bacteroidia	Bacteroidales	Porphyromonadaceae 3	Unclassified Porphyromonadaceae 3	0	0.00202241
8355	Bacteroidetes	Bacteroidia	Bacteroidales	Porphyromonadaceae 3	Unclassified Porphyromonadaceae 3	0	0.00202241
8420	Bacteroidetes	Bacteroidia	Bacteroidales	Porphyromonadaceae 3	Unclassified Porphyromonadaceae 3	0	0.00202241
5284	Bacteroidetes	Bacteroidia	Bacteroidales	Porphyromonadaceae 3	Unclassified Porphyromonadaceae 3	0	0.00185991
6984	Bacteroidetes	Bacteroidia	Bacteroidales	Porphyromonadaceae 3	Unclassified Porphyromonadaceae 3	0	0.00185991
3294	Bacteroidetes	Bacteroidia	Bacteroidales	Porphyromonadaceae 3	Unclassified Porphyromonadaceae 3	0	0.0018311
5237	Bacteroidetes	Bacteroidia	Bacteroidales	Porphyromonadaceae 3	Unclassified Porphyromonadaceae 3	0	0.0018311
5269	Bacteroidetes	Bacteroidia	Bacteroidales	Porphyromonadaceae 3	Unclassified Porphyromonadaceae 3	0	0.0018311
5353	Bacteroidetes	Bacteroidia	Bacteroidales	Porphyromonadaceae 3	Unclassified Porphyromonadaceae 3	0	0.0018311
8356	Bacteroidetes	Bacteroidia	Bacteroidales	Porphyromonadaceae 3	Unclassified Porphyromonadaceae 3	0	0.0018311
8362	Bacteroidetes	Bacteroidia	Bacteroidales	Porphyromonadaceae 3	Unclassified Porphyromonadaceae 3	0	0.0018311
8423	Bacteroidetes	Bacteroidia	Bacteroidales	Porphyromonadaceae 3	Unclassified Porphyromonadaceae 3	0	0.0018311
8425	Bacteroidetes	Bacteroidia	Bacteroidales	Porphyromonadaceae 3	Unclassified Porphyromonadaceae 3	0	0.0018311
8426	Bacteroidetes	Bacteroidia	Bacteroidales	Porphyromonadaceae 3	Unclassified Porphyromonadaceae 3	0	0.0018311
8427	Bacteroidetes	Bacteroidia	Bacteroidales	Porphyromonadaceae 3	Unclassified Porphyromonadaceae 3	0	0.0018311
8438	Bacteroidetes	Bacteroidia	Bacteroidales	Porphyromonadaceae 3	Unclassified Porphyromonadaceae 3	0	0.0018311
3024	Bacteroidetes	Bacteroidia	Bacteroidales	Porphyromonadaceae 3	Unclassified Porphyromonadaceae 3	0	0.00159018
4478	Bacteroidetes	Bacteroidia	Bacteroidales	Porphyromonadaceae 3	Unclassified Porphyromonadaceae 3	0	0.00159018
8366	Bacteroidetes	Bacteroidia	Bacteroidales	Porphyromonadaceae 3	Unclassified Porphyromonadaceae 3	0	0.00159018
8396	Bacteroidetes	Bacteroidia	Bacteroidales	Porphyromonadaceae 3	Unclassified Porphyromonadaceae 3	0	0.00159018
8400	Bacteroidetes	Bacteroidia	Bacteroidales	Porphyromonadaceae 3	Unclassified Porphyromonadaceae 3	0	0.00159018
8408	Bacteroidetes	Bacteroidia	Bacteroidales	Porphyromonadaceae 3	Unclassified Porphyromonadaceae 3	0	0.00159018
3334	Bacteroidetes	Bacteroidia	Bacteroidales	Porphyromonadaceae 3	Unclassified Porphyromonadaceae 3	0	0.00108762
3781	Bacteroidetes	Bacteroidia	Bacteroidales	Porphyromonadaceae 3	Unclassified Porphyromonadaceae 3	0	0.00108762
3801	Bacteroidetes	Bacteroidia	Bacteroidales	Porphyromonadaceae 3	Unclassified Porphyromonadaceae 3	0	0.00108762
4462	Bacteroidetes	Bacteroidia	Bacteroidales	Porphyromonadaceae 3	Unclassified Porphyromonadaceae 3	0	0.00108762
5220	Bacteroidetes	Bacteroidia	Bacteroidales	Porphyromonadaceae 3	Unclassified Porphyromonadaceae 3	0	0.00108762
5265	Bacteroidetes	Bacteroidia	Bacteroidales	Porphyromonadaceae 3	Unclassified Porphyromonadaceae 3	0	0.00108762
3412	Bacteroidetes	Bacteroidia	Bacteroidales	Porphyromonadaceae Cluster V	Unclassified Porphyromonadaceae Cluster V	0	0.00913067
3387	Bacteroidetes	Bacteroidia	Bacteroidales	Porphyromonadaceae Cluster V	Unclassified Porphyromonadaceae Cluster V	0	0.0057406
2730	Bacteroidetes	Bacteroidia	Bacteroidales	Porphyromonadaceae Cluster V	Unclassified Porphyromonadaceae Cluster V	0	0.00420875
6370	Bacteroidetes	Bacteroidia	Bacteroidales	Porphyromonadaceae Cluster V	Unclassified Porphyromonadaceae Cluster V	0	0.00420875
2631	Bacteroidetes	Bacteroidia	Bacteroidales	Porphyromonadaceae Cluster V	Unclassified Porphyromonadaceae Cluster V	0	0.00419765
3369	Bacteroidetes	Bacteroidia	Bacteroidales	Porphyromonadaceae Cluster V	Unclassified Porphyromonadaceae Cluster V	0	0.00371982
4482	Bacteroidetes	Bacteroidia	Bacteroidales	Porphyromonadaceae Cluster V	Unclassified Porphyromonadaceae Cluster V	0	0.00371982
6363	Bacteroidetes	Bacteroidia	Bacteroidales	Porphyromonadaceae Cluster V	Unclassified Porphyromonadaceae Cluster V	0	0.00371982
3438	Bacteroidetes	Bacteroidia	Bacteroidales	Porphyromonadaceae Cluster V	Unclassified Porphyromonadaceae Cluster V	0	0.00345009
2597	Bacteroidetes	Bacteroidia	Bacteroidales	Porphyromonadaceae Cluster V	Unclassified Porphyromonadaceae Cluster V	0	0.00318036
7279	Bacteroidetes	Bacteroidia	Bacteroidales	Porphyromonadaceae Cluster V	Unclassified Porphyromonadaceae Cluster V	0	0.00309157
6334	Bacteroidetes	Bacteroidia	Bacteroidales	Porphyromonadaceae Cluster V	Unclassified Porphyromonadaceae Cluster V	0	0.00217524
12628	Bacteroidetes	Bacteroidia	Bacteroidales	Porphyromonadaceae Cluster V	Unclassified Porphyromonadaceae Cluster V	0	0.00210438
12717	Bacteroidetes	Bacteroidia	Bacteroidales	Porphyromonadaceae Cluster V	Unclassified Porphyromonadaceae Cluster V	0	0.00210438
12682	Bacteroidetes	Bacteroidia	Bacteroidales	Porphyromonadaceae Cluster V	Unclassified Porphyromonadaceae Cluster V	0	0.0020784
12715	Bacteroidetes	Bacteroidia	Bacteroidales	Porphyromonadaceae Cluster V	Unclassified Porphyromonadaceae Cluster V	0	0.0020784
12757	Bacteroidetes	Bacteroidia	Bacteroidales	Porphyromonadaceae Cluster V	Unclassified Porphyromonadaceae Cluster V	0	0.0020784
2185	Bacteroidetes	Bacteroidia	Bacteroidales	Porphyromonadaceae Cluster V	Unclassified Porphyromonadaceae Cluster V	0	0.00202241
4484	Bacteroidetes	Bacteroidia	Bacteroidales	Porphyromonadaceae Cluster V	Unclassified Porphyromonadaceae Cluster V	0	0.00202241
4486	Bacteroidetes	Bacteroidia	Bacteroidales	Porphyromonadaceae Cluster V	Unclassified Porphyromonadaceae Cluster V	0	0.00202241
4488	Bacteroidetes	Bacteroidia	Bacteroidales	Porphyromonadaceae Cluster V	Unclassified Porphyromonadaceae Cluster V	0	0.00202241
12786	Bacteroidetes	Bacteroidia	Bacteroidales	Porphyromonadaceae Cluster V	Unclassified Porphyromonadaceae Cluster V	0	0.00202241
7244	Bacteroidetes	Bacteroidia	Bacteroidales	Porphyromonadaceae Cluster V	Unclassified Porphyromonadaceae Cluster V	0	0.00185991
12630	Bacteroidetes	Bacteroidia	Bacteroidales	Porphyromonadaceae Cluster V	Unclassified Porphyromonadaceae Cluster V	0	0.00185991
12772	Bacteroidetes	Bacteroidia	Bacteroidales	Porphyromonadaceae Cluster V	Unclassified Porphyromonadaceae Cluster V	0	0.00185991
12774	Bacteroidetes	Bacteroidia	Bacteroidales	Porphyromonadaceae Cluster V	Unclassified Porphyromonadaceae Cluster V	0	0.00185991
3043	Bacteroidetes	Bacteroidia	Bacteroidales	Porphyromonadaceae Cluster V	Unclassified Porphyromonadaceae Cluster V	0	0.0018311
3435	Bacteroidetes	Bacteroidia	Bacteroidales	Porphyromonadaceae Cluster V	Unclassified Porphyromonadaceae Cluster V	0	0.0018311
7255	Bacteroidetes	Bacteroidia	Bacteroidales	Porphyromonadaceae Cluster V	Unclassified Porphyromonadaceae Cluster V	0	0.0018311
12781	Bacteroidetes	Bacteroidia	Bacteroidales	Porphyromonadaceae Cluster V	Unclassified Porphyromonadaceae Cluster V	0	0.0018311
4495	Bacteroidetes	Bacteroidia	Bacteroidales	Porphyromonadaceae Cluster V	Unclassified Porphyromonadaceae Cluster V	0	0.00159018
6289	Bacteroidetes	Bacteroidia	Bacteroidales	Porphyromonadaceae Cluster V	Unclassified Porphyromonadaceae Cluster V	0	0.00159018
6421	Bacteroidetes	Bacteroidia	Bacteroidales	Porphyromonadaceae Cluster V	Unclassified Porphyromonadaceae Cluster V	0	0.00159018
7157	Bacteroidetes	Bacteroidia	Bacteroidales	Porphyromonadaceae Cluster V	Unclassified Porphyromonadaceae Cluster V	0	0.00159018
12768	Bacteroidetes	Bacteroidia	Bacteroidales	Porphyromonadaceae Cluster V	Unclassified Porphyromonadaceae Cluster V	0	0.00159018
12773	Bacteroidetes	Bacteroidia	Bacteroidales	Porphyromonadaceae Cluster V	Unclassified Porphyromonadaceae Cluster V	0	0.00159018
12776	Bacteroidetes	Bacteroidia	Bacteroidales	Porphyromonadaceae Cluster V	Unclassified Porphyromonadaceae Cluster V	0	0.00159018
12778	Bacteroidetes	Bacteroidia	Bacteroidales	Porphyromonadaceae Cluster V	Unclassified Porphyromonadaceae Cluster V	0	0.00159018
6397	Bacteroidetes	Bacteroidia	Bacteroidales	Porphyromonadaceae Cluster V	Unclassified Porphyromonadaceae Cluster V	0	0.00108762
12625	Bacteroidetes	Bacteroidia	Bacteroidales	Porphyromonadaceae Cluster V	Unclassified Porphyromonadaceae Cluster V	0	0.00108762
12744	Bacteroidetes	Bacteroidia	Bacteroidales	Porphyromonadaceae Cluster V	Unclassified Porphyromonadaceae Cluster V	0	0.00108762
2065	Actinobacteria	Actinobacteria	Micrococcales 2	Promicromonosporaceae	Unclassified Promicromonosporaceae	0	0.00905627
1477	Proteobacteria	unclassified	unclassified	unclassified	Unclassified Proteobacteria	0	0.0125792
2309	Proteobacteria	unclassified	unclassified	unclassified	Unclassified Proteobacteria	0	0.0057406
4306	Proteobacteria	unclassified	unclassified	unclassified	Unclassified Proteobacteria	0	0.00412679
3309	Proteobacteria	unclassified	unclassified	unclassified	Unclassified Proteobacteria	0	0.00309157
1844	Proteobacteria	unclassified	unclassified	unclassified	Unclassified Proteobacteria	0	0.00217524
7408	Proteobacteria	unclassified	unclassified	unclassified	Unclassified Proteobacteria	0	0.00202241
7542	Proteobacteria	unclassified	unclassified	unclassified	Unclassified Proteobacteria	0	0.00185991
5855	Proteobacteria	unclassified	unclassified	unclassified	Unclassified Proteobacteria	0	0.0018311
7515	Proteobacteria	unclassified	unclassified	unclassified	Unclassified Proteobacteria	0	0.0018311
7425	Proteobacteria	unclassified	unclassified	unclassified	Unclassified Proteobacteria	0	0.00108762
7894	Proteobacteria	unclassified	unclassified	unclassified	Unclassified Proteobacteria	0	0.00108762
8890	Proteobacteria	Gammaproteobacteria 1	Pseudomonadales	Pseudomonadaceae	Unclassified Pseudomonadaceae	0	0.00108762
6820	Proteobacteria	Alphaproteobacteria	Rhizobiales 1	unclassified	Unclassified Rhizobiales 1	0	0.00371982
3740	Proteobacteria	Alphaproteobacteria	Rhizobiales 1	unclassified	Unclassified Rhizobiales 1	0	0.00309157
10794	Proteobacteria	Alphaproteobacteria	Rhizobiales 2	unclassified	Unclassified Rhizobiales 1	0	0.00202241
10808	Proteobacteria	Alphaproteobacteria	Rhizobiales 2	unclassified	Unclassified Rhizobiales 1	0	0.00108762
1558	Proteobacteria	Alphaproteobacteria	Rhodospirillales 2	wr0007	Unclassified Rhodospirillales 2 wr0007	0	0.00342128
12267	Proteobacteria	Alphaproteobacteria	Rhodospirillales 2	wr0007	Unclassified Rhodospirillales 2 wr0007	0	0.0020784
1981	Bacteroidetes	Bacteroidia	Bacteroidales	Rikenellaceae	Unclassified Rikenellaceae	0	0.00612789
2317	Bacteroidetes	Bacteroidia	Bacteroidales	Rikenellaceae	Unclassified Rikenellaceae	0	0.00404482
7036	Bacteroidetes	Bacteroidia	Bacteroidales	Rikenellaceae	Unclassified Rikenellaceae	0	0.00404482
7038	Bacteroidetes	Bacteroidia	Bacteroidales	Rikenellaceae	Unclassified Rikenellaceae	0	0.00404482
7045	Bacteroidetes	Bacteroidia	Bacteroidales	Rikenellaceae	Unclassified Rikenellaceae	0	0.00371982
7053	Bacteroidetes	Bacteroidia	Bacteroidales	Rikenellaceae	Unclassified Rikenellaceae	0	0.00366858
9976	Bacteroidetes	Bacteroidia	Bacteroidales	Rikenellaceae	Unclassified Rikenellaceae	0	0.00309157
9978	Bacteroidetes	Bacteroidia	Bacteroidales	Rikenellaceae	Unclassified Rikenellaceae	0	0.00309157
2766	Bacteroidetes	Bacteroidia	Bacteroidales	Rikenellaceae	Unclassified Rikenellaceae	0	0.0026778
5306	Bacteroidetes	Bacteroidia	Bacteroidales	Rikenellaceae	Unclassified Rikenellaceae	0	0.00217524
3591	Bacteroidetes	Bacteroidia	Bacteroidales	Rikenellaceae	Unclassified Rikenellaceae	0	0.00210438
9971	Bacteroidetes	Bacteroidia	Bacteroidales	Rikenellaceae	Unclassified Rikenellaceae	0	0.00210438
9981	Bacteroidetes	Bacteroidia	Bacteroidales	Rikenellaceae	Unclassified Rikenellaceae	0	0.0020784
9980	Bacteroidetes	Bacteroidia	Bacteroidales	Rikenellaceae	Unclassified Rikenellaceae	0	0.00202241
9990	Bacteroidetes	Bacteroidia	Bacteroidales	Rikenellaceae	Unclassified Rikenellaceae	0	0.00185991
9992	Bacteroidetes	Bacteroidia	Bacteroidales	Rikenellaceae	Unclassified Rikenellaceae	0	0.00185991
4179	Bacteroidetes	Bacteroidia	Bacteroidales	Rikenellaceae	Unclassified Rikenellaceae	0	0.0018311
9911	Bacteroidetes	Bacteroidia	Bacteroidales	Rikenellaceae	Unclassified Rikenellaceae	0	0.0018311
2604	Bacteroidetes	Bacteroidia	Bacteroidales	Rikenellaceae	Unclassified Rikenellaceae	0	0.00159018
1775	Bacteroidetes	Bacteroidia	Bacteroidales	Rikenellaceae	Unclassified Rikenellaceae	0	0.00108762
3277	Bacteroidetes	Bacteroidia	Bacteroidales	Rikenellaceae	Unclassified Rikenellaceae	0	0.00108762
737	Firmicutes	Clostridia 1	Clostridiales	Ruminococcaceae	Unclassified Ruminococcaceae	0	0.0924992
634	Firmicutes	Clostridia 1	Clostridiales	Ruminococcaceae	Unclassified Ruminococcaceae	0	0.064482
1056	Firmicutes	Clostridia 1	Clostridiales	Ruminococcaceae	Unclassified Ruminococcaceae	0	0.0277121
1507	Firmicutes	Clostridia 1	Clostridiales	Ruminococcaceae	Unclassified Ruminococcaceae	0	0.02021
1678	Firmicutes	Clostridia 1	Clostridiales	Ruminococcaceae	Unclassified Ruminococcaceae	0	0.0117629
2227	Firmicutes	Clostridia 1	Clostridiales	Ruminococcaceae	Unclassified Ruminococcaceae	0	0.00831359
3720	Firmicutes	Clostridia 1	Clostridiales	Ruminococcaceae	Unclassified Ruminococcaceae	0	0.00713639
1463	Firmicutes	Clostridia 1	Clostridiales	Ruminococcaceae	Unclassified Ruminococcaceae	0	0.00711636
2877	Firmicutes	Clostridia 1	Clostridiales	Ruminococcaceae	Unclassified Ruminococcaceae	0	0.00710432
2094	Firmicutes	Clostridia 1	Clostridiales	Ruminococcaceae	Unclassified Ruminococcaceae	0	0.00675377
2386	Firmicutes	Clostridia 1	Clostridiales	Ruminococcaceae	Unclassified Ruminococcaceae	0	0.00634637
4437	Firmicutes	Clostridia 1	Clostridiales	Ruminococcaceae	Unclassified Ruminococcaceae	0	0.00631313
4438	Firmicutes	Clostridia 1	Clostridiales	Ruminococcaceae	Unclassified Ruminococcaceae	0	0.00631313
4436	Firmicutes	Clostridia 1	Clostridiales	Ruminococcaceae	Unclassified Ruminococcaceae	0	0.00626117
4409	Firmicutes	Clostridia 1	Clostridiales	Ruminococcaceae	Unclassified Ruminococcaceae	0	0.00623519
4440	Firmicutes	Clostridia 1	Clostridiales	Ruminococcaceae	Unclassified Ruminococcaceae	0	0.00623519
5546	Firmicutes	Clostridia 1	Clostridiales	Ruminococcaceae	Unclassified Ruminococcaceae	0	0.00618314
5572	Firmicutes	Clostridia 1	Clostridiales	Ruminococcaceae	Unclassified Ruminococcaceae	0	0.00618314
5615	Firmicutes	Clostridia 1	Clostridiales	Ruminococcaceae	Unclassified Ruminococcaceae	0	0.00618314
5686	Firmicutes	Clostridia 1	Clostridiales	Ruminococcaceae	Unclassified Ruminococcaceae	0	0.00618314
4233	Firmicutes	Clostridia 1	Clostridiales	Ruminococcaceae	Unclassified Ruminococcaceae	0	0.00606722
3636	Firmicutes	Clostridia 1	Clostridiales	Ruminococcaceae	Unclassified Ruminococcaceae	0	0.00557973
4256	Firmicutes	Clostridia 1	Clostridiales	Ruminococcaceae	Unclassified Ruminococcaceae	0	0.00531
2108	Firmicutes	Clostridia 1	Clostridiales	Ruminococcaceae	Unclassified Ruminococcaceae	0	0.00495148
3318	Firmicutes	Clostridia 1	Clostridiales	Ruminococcaceae	Unclassified Ruminococcaceae	0	0.00477054
4415	Firmicutes	Clostridia 1	Clostridiales	Ruminococcaceae	Unclassified Ruminococcaceae	0	0.00477054
3703	Firmicutes	Clostridia 1	Clostridiales	Ruminococcaceae	Unclassified Ruminococcaceae	0	0.00420875
4238	Firmicutes	Clostridia 1	Clostridiales	Ruminococcaceae	Unclassified Ruminococcaceae	0	0.00420875
5805	Firmicutes	Clostridia 1	Clostridiales	Ruminococcaceae	Unclassified Ruminococcaceae	0	0.00420875
2846	Firmicutes	Clostridia 1	Clostridiales	Ruminococcaceae	Unclassified Ruminococcaceae	0	0.00415679
2869	Firmicutes	Clostridia 1	Clostridiales	Ruminococcaceae	Unclassified Ruminococcaceae	0	0.00415679
5576	Firmicutes	Clostridia 1	Clostridiales	Ruminococcaceae	Unclassified Ruminococcaceae	0	0.00415679
5659	Firmicutes	Clostridia 1	Clostridiales	Ruminococcaceae	Unclassified Ruminococcaceae	0	0.00415679
5683	Firmicutes	Clostridia 1	Clostridiales	Ruminococcaceae	Unclassified Ruminococcaceae	0	0.00415679
5811	Firmicutes	Clostridia 1	Clostridiales	Ruminococcaceae	Unclassified Ruminococcaceae	0	0.00415679
5816	Firmicutes	Clostridia 1	Clostridiales	Ruminococcaceae	Unclassified Ruminococcaceae	0	0.00415679
5827	Firmicutes	Clostridia 1	Clostridiales	Ruminococcaceae	Unclassified Ruminococcaceae	0	0.00415679
1993	Firmicutes	Clostridia 1	Clostridiales	Ruminococcaceae	Unclassified Ruminococcaceae	0	0.00404482
3711	Firmicutes	Clostridia 1	Clostridiales	Ruminococcaceae	Unclassified Ruminococcaceae	0	0.00404482
5647	Firmicutes	Clostridia 1	Clostridiales	Ruminococcaceae	Unclassified Ruminococcaceae	0	0.00404482
5653	Firmicutes	Clostridia 1	Clostridiales	Ruminococcaceae	Unclassified Ruminococcaceae	0	0.00404482
2687	Firmicutes	Clostridia 1	Clostridiales	Ruminococcaceae	Unclassified Ruminococcaceae	0	0.0039095
5786	Firmicutes	Clostridia 1	Clostridiales	Ruminococcaceae	Unclassified Ruminococcaceae	0	0.00388232
2444	Firmicutes	Clostridia 1	Clostridiales	Ruminococcaceae	Unclassified Ruminococcaceae	0	0.00385351
3639	Firmicutes	Clostridia 1	Clostridiales	Ruminococcaceae	Unclassified Ruminococcaceae	0	0.00371982
5552	Firmicutes	Clostridia 1	Clostridiales	Ruminococcaceae	Unclassified Ruminococcaceae	0	0.00371982
5916	Firmicutes	Clostridia 1	Clostridiales	Ruminococcaceae	Unclassified Ruminococcaceae	0	0.0036622
6058	Firmicutes	Clostridia 1	Clostridiales	Ruminococcaceae	Unclassified Ruminococcaceae	0	0.0036622
6062	Firmicutes	Clostridia 1	Clostridiales	Ruminococcaceae	Unclassified Ruminococcaceae	0	0.0036622
2854	Firmicutes	Clostridia 1	Clostridiales	Ruminococcaceae	Unclassified Ruminococcaceae	0	0.00318036
3638	Firmicutes	Clostridia 1	Clostridiales	Ruminococcaceae	Unclassified Ruminococcaceae	0	0.00318036
3721	Firmicutes	Clostridia 1	Clostridiales	Ruminococcaceae	Unclassified Ruminococcaceae	0	0.00318036
4434	Firmicutes	Clostridia 1	Clostridiales	Ruminococcaceae	Unclassified Ruminococcaceae	0	0.00318036
5625	Firmicutes	Clostridia 1	Clostridiales	Ruminococcaceae	Unclassified Ruminococcaceae	0	0.00318036
5635	Firmicutes	Clostridia 1	Clostridiales	Ruminococcaceae	Unclassified Ruminococcaceae	0	0.00318036
6041	Firmicutes	Clostridia 1	Clostridiales	Ruminococcaceae	Unclassified Ruminococcaceae	0	0.00318036
6045	Firmicutes	Clostridia 1	Clostridiales	Ruminococcaceae	Unclassified Ruminococcaceae	0	0.00318036
6048	Firmicutes	Clostridia 1	Clostridiales	Ruminococcaceae	Unclassified Ruminococcaceae	0	0.00318036
6060	Firmicutes	Clostridia 1	Clostridiales	Ruminococcaceae	Unclassified Ruminococcaceae	0	0.00318036
2373	Firmicutes	Clostridia 1	Clostridiales	Ruminococcaceae	Unclassified Ruminococcaceae	0	0.00311003
2855	Firmicutes	Clostridia 1	Clostridiales	Ruminococcaceae	Unclassified Ruminococcaceae	0	0.00311003
2105	Firmicutes	Clostridia 1	Clostridiales	Ruminococcaceae	Unclassified Ruminococcaceae	0	0.00309157
2579	Firmicutes	Clostridia 1	Clostridiales	Ruminococcaceae	Unclassified Ruminococcaceae	0	0.00309157
3336	Firmicutes	Clostridia 1	Clostridiales	Ruminococcaceae	Unclassified Ruminococcaceae	0	0.00309157
3713	Firmicutes	Clostridia 1	Clostridiales	Ruminococcaceae	Unclassified Ruminococcaceae	0	0.00309157
4251	Firmicutes	Clostridia 1	Clostridiales	Ruminococcaceae	Unclassified Ruminococcaceae	0	0.00309157
8928	Firmicutes	Clostridia 1	Clostridiales	Ruminococcaceae	Unclassified Ruminococcaceae	0	0.00309157
9568	Firmicutes	Clostridia 1	Clostridiales	Ruminococcaceae	Unclassified Ruminococcaceae	0	0.00309157
1290	Firmicutes	Clostridia 1	Clostridiales	Ruminococcaceae	Unclassified Ruminococcaceae	0	0.00217524
4257	Firmicutes	Clostridia 1	Clostridiales	Ruminococcaceae	Unclassified Ruminococcaceae	0	0.00217524
4426	Firmicutes	Clostridia 1	Clostridiales	Ruminococcaceae	Unclassified Ruminococcaceae	0	0.00217524
5942	Firmicutes	Clostridia 1	Clostridiales	Ruminococcaceae	Unclassified Ruminococcaceae	0	0.00217524
5946	Firmicutes	Clostridia 1	Clostridiales	Ruminococcaceae	Unclassified Ruminococcaceae	0	0.00217524
6117	Firmicutes	Clostridia 1	Clostridiales	Ruminococcaceae	Unclassified Ruminococcaceae	0	0.00217524
6120	Firmicutes	Clostridia 1	Clostridiales	Ruminococcaceae	Unclassified Ruminococcaceae	0	0.00217524
6180	Firmicutes	Clostridia 1	Clostridiales	Ruminococcaceae	Unclassified Ruminococcaceae	0	0.00217524
6182	Firmicutes	Clostridia 1	Clostridiales	Ruminococcaceae	Unclassified Ruminococcaceae	0	0.00217524
3635	Firmicutes	Clostridia 1	Clostridiales	Ruminococcaceae	Unclassified Ruminococcaceae	0	0.00210438
4228	Firmicutes	Clostridia 1	Clostridiales	Ruminococcaceae	Unclassified Ruminococcaceae	0	0.00210438
4428	Firmicutes	Clostridia 1	Clostridiales	Ruminococcaceae	Unclassified Ruminococcaceae	0	0.00210438
8927	Firmicutes	Clostridia 1	Clostridiales	Ruminococcaceae	Unclassified Ruminococcaceae	0	0.00210438
9481	Firmicutes	Clostridia 1	Clostridiales	Ruminococcaceae	Unclassified Ruminococcaceae	0	0.00210438
2252	Firmicutes	Clostridia 1	Clostridiales	Ruminococcaceae	Unclassified Ruminococcaceae	0	0.0020784
8929	Firmicutes	Clostridia 1	Clostridiales	Ruminococcaceae	Unclassified Ruminococcaceae	0	0.0020784
8931	Firmicutes	Clostridia 1	Clostridiales	Ruminococcaceae	Unclassified Ruminococcaceae	0	0.0020784
8932	Firmicutes	Clostridia 1	Clostridiales	Ruminococcaceae	Unclassified Ruminococcaceae	0	0.0020784
8935	Firmicutes	Clostridia 1	Clostridiales	Ruminococcaceae	Unclassified Ruminococcaceae	0	0.0020784
9453	Firmicutes	Clostridia 1	Clostridiales	Ruminococcaceae	Unclassified Ruminococcaceae	0	0.0020784
9469	Firmicutes	Clostridia 1	Clostridiales	Ruminococcaceae	Unclassified Ruminococcaceae	0	0.0020784
9471	Firmicutes	Clostridia 1	Clostridiales	Ruminococcaceae	Unclassified Ruminococcaceae	0	0.0020784
9472	Firmicutes	Clostridia 1	Clostridiales	Ruminococcaceae	Unclassified Ruminococcaceae	0	0.0020784
3628	Firmicutes	Clostridia 1	Clostridiales	Ruminococcaceae	Unclassified Ruminococcaceae	0	0.00202241
4255	Firmicutes	Clostridia 1	Clostridiales	Ruminococcaceae	Unclassified Ruminococcaceae	0	0.00202241
9449	Firmicutes	Clostridia 1	Clostridiales	Ruminococcaceae	Unclassified Ruminococcaceae	0	0.00202241
9455	Firmicutes	Clostridia 1	Clostridiales	Ruminococcaceae	Unclassified Ruminococcaceae	0	0.00202241
9456	Firmicutes	Clostridia 1	Clostridiales	Ruminococcaceae	Unclassified Ruminococcaceae	0	0.00202241
9457	Firmicutes	Clostridia 1	Clostridiales	Ruminococcaceae	Unclassified Ruminococcaceae	0	0.00202241
9458	Firmicutes	Clostridia 1	Clostridiales	Ruminococcaceae	Unclassified Ruminococcaceae	0	0.00202241
9459	Firmicutes	Clostridia 1	Clostridiales	Ruminococcaceae	Unclassified Ruminococcaceae	0	0.00202241
9465	Firmicutes	Clostridia 1	Clostridiales	Ruminococcaceae	Unclassified Ruminococcaceae	0	0.00202241
9483	Firmicutes	Clostridia 1	Clostridiales	Ruminococcaceae	Unclassified Ruminococcaceae	0	0.00202241
9484	Firmicutes	Clostridia 1	Clostridiales	Ruminococcaceae	Unclassified Ruminococcaceae	0	0.00202241
4226	Firmicutes	Clostridia 1	Clostridiales	Ruminococcaceae	Unclassified Ruminococcaceae	0	0.00185991
5720	Firmicutes	Clostridia 1	Clostridiales	Ruminococcaceae	Unclassified Ruminococcaceae	0	0.00185991
8922	Firmicutes	Clostridia 1	Clostridiales	Ruminococcaceae	Unclassified Ruminococcaceae	0	0.00185991
8923	Firmicutes	Clostridia 1	Clostridiales	Ruminococcaceae	Unclassified Ruminococcaceae	0	0.00185991
8939	Firmicutes	Clostridia 1	Clostridiales	Ruminococcaceae	Unclassified Ruminococcaceae	0	0.00185991
8943	Firmicutes	Clostridia 1	Clostridiales	Ruminococcaceae	Unclassified Ruminococcaceae	0	0.00185991
8945	Firmicutes	Clostridia 1	Clostridiales	Ruminococcaceae	Unclassified Ruminococcaceae	0	0.00185991
8950	Firmicutes	Clostridia 1	Clostridiales	Ruminococcaceae	Unclassified Ruminococcaceae	0	0.00185991
8952	Firmicutes	Clostridia 1	Clostridiales	Ruminococcaceae	Unclassified Ruminococcaceae	0	0.00185991
8953	Firmicutes	Clostridia 1	Clostridiales	Ruminococcaceae	Unclassified Ruminococcaceae	0	0.00185991
8958	Firmicutes	Clostridia 1	Clostridiales	Ruminococcaceae	Unclassified Ruminococcaceae	0	0.00185991
8959	Firmicutes	Clostridia 1	Clostridiales	Ruminococcaceae	Unclassified Ruminococcaceae	0	0.00185991
8964	Firmicutes	Clostridia 1	Clostridiales	Ruminococcaceae	Unclassified Ruminococcaceae	0	0.00185991
2852	Firmicutes	Clostridia 1	Clostridiales	Ruminococcaceae	Unclassified Ruminococcaceae	0	0.0018311
9406	Firmicutes	Clostridia 1	Clostridiales	Ruminococcaceae	Unclassified Ruminococcaceae	0	0.0018311
9425	Firmicutes	Clostridia 1	Clostridiales	Ruminococcaceae	Unclassified Ruminococcaceae	0	0.0018311
9432	Firmicutes	Clostridia 1	Clostridiales	Ruminococcaceae	Unclassified Ruminococcaceae	0	0.0018311
9433	Firmicutes	Clostridia 1	Clostridiales	Ruminococcaceae	Unclassified Ruminococcaceae	0	0.0018311
9439	Firmicutes	Clostridia 1	Clostridiales	Ruminococcaceae	Unclassified Ruminococcaceae	0	0.0018311
9579	Firmicutes	Clostridia 1	Clostridiales	Ruminococcaceae	Unclassified Ruminococcaceae	0	0.0018311
1778	Firmicutes	Clostridia 1	Clostridiales	Ruminococcaceae	Unclassified Ruminococcaceae	0	0.00159018
2377	Firmicutes	Clostridia 1	Clostridiales	Ruminococcaceae	Unclassified Ruminococcaceae	0	0.00159018
3297	Firmicutes	Clostridia 1	Clostridiales	Ruminococcaceae	Unclassified Ruminococcaceae	0	0.00159018
3351	Firmicutes	Clostridia 1	Clostridiales	Ruminococcaceae	Unclassified Ruminococcaceae	0	0.00159018
5724	Firmicutes	Clostridia 1	Clostridiales	Ruminococcaceae	Unclassified Ruminococcaceae	0	0.00159018
5773	Firmicutes	Clostridia 1	Clostridiales	Ruminococcaceae	Unclassified Ruminococcaceae	0	0.00159018
5820	Firmicutes	Clostridia 1	Clostridiales	Ruminococcaceae	Unclassified Ruminococcaceae	0	0.00159018
5863	Firmicutes	Clostridia 1	Clostridiales	Ruminococcaceae	Unclassified Ruminococcaceae	0	0.00159018
9428	Firmicutes	Clostridia 1	Clostridiales	Ruminococcaceae	Unclassified Ruminococcaceae	0	0.00159018
9451	Firmicutes	Clostridia 1	Clostridiales	Ruminococcaceae	Unclassified Ruminococcaceae	0	0.00159018
9452	Firmicutes	Clostridia 1	Clostridiales	Ruminococcaceae	Unclassified Ruminococcaceae	0	0.00159018
9461	Firmicutes	Clostridia 1	Clostridiales	Ruminococcaceae	Unclassified Ruminococcaceae	0	0.00159018
9480	Firmicutes	Clostridia 1	Clostridiales	Ruminococcaceae	Unclassified Ruminococcaceae	0	0.00159018
9488	Firmicutes	Clostridia 1	Clostridiales	Ruminococcaceae	Unclassified Ruminococcaceae	0	0.00159018
9490	Firmicutes	Clostridia 1	Clostridiales	Ruminococcaceae	Unclassified Ruminococcaceae	0	0.00159018
9491	Firmicutes	Clostridia 1	Clostridiales	Ruminococcaceae	Unclassified Ruminococcaceae	0	0.00159018
9492	Firmicutes	Clostridia 1	Clostridiales	Ruminococcaceae	Unclassified Ruminococcaceae	0	0.00159018
9493	Firmicutes	Clostridia 1	Clostridiales	Ruminococcaceae	Unclassified Ruminococcaceae	0	0.00159018
9495	Firmicutes	Clostridia 1	Clostridiales	Ruminococcaceae	Unclassified Ruminococcaceae	0	0.00159018
9496	Firmicutes	Clostridia 1	Clostridiales	Ruminococcaceae	Unclassified Ruminococcaceae	0	0.00159018
4224	Firmicutes	Clostridia 1	Clostridiales	Ruminococcaceae	Unclassified Ruminococcaceae	0	0.00108762
5602	Firmicutes	Clostridia 1	Clostridiales	Ruminococcaceae	Unclassified Ruminococcaceae	0	0.00108762
5731	Firmicutes	Clostridia 1	Clostridiales	Ruminococcaceae	Unclassified Ruminococcaceae	0	0.00108762
5867	Firmicutes	Clostridia 1	Clostridiales	Ruminococcaceae	Unclassified Ruminococcaceae	0	0.00108762
8936	Firmicutes	Clostridia 1	Clostridiales	Ruminococcaceae	Unclassified Ruminococcaceae	0	0.00108762
8948	Firmicutes	Clostridia 1	Clostridiales	Ruminococcaceae	Unclassified Ruminococcaceae	0	0.00108762
8968	Firmicutes	Clostridia 1	Clostridiales	Ruminococcaceae	Unclassified Ruminococcaceae	0	0.00108762
9426	Firmicutes	Clostridia 1	Clostridiales	Ruminococcaceae	Unclassified Ruminococcaceae	0	0.00108762
9485	Firmicutes	Clostridia 1	Clostridiales	Ruminococcaceae	Unclassified Ruminococcaceae	0	0.00108762
9545	Firmicutes	Clostridia 1	Clostridiales	Ruminococcaceae	Unclassified Ruminococcaceae	0	0.00108762
9555	Firmicutes	Clostridia 1	Clostridiales	Ruminococcaceae	Unclassified Ruminococcaceae	0	0.00108762
9556	Firmicutes	Clostridia 1	Clostridiales	Ruminococcaceae	Unclassified Ruminococcaceae	0	0.00108762
9560	Firmicutes	Clostridia 1	Clostridiales	Ruminococcaceae	Unclassified Ruminococcaceae	0	0.00108762
9563	Firmicutes	Clostridia 1	Clostridiales	Ruminococcaceae	Unclassified Ruminococcaceae	0	0.00108762
9566	Firmicutes	Clostridia 1	Clostridiales	Ruminococcaceae	Unclassified Ruminococcaceae	0	0.00108762
9567	Firmicutes	Clostridia 1	Clostridiales	Ruminococcaceae	Unclassified Ruminococcaceae	0	0.00108762
9569	Firmicutes	Clostridia 1	Clostridiales	Ruminococcaceae	Unclassified Ruminococcaceae	0	0.00108762
2482	Actinobacteria	Actinobacteria	Solirubrobacterales	unclassified	Unclassified Solirubrobacterales	0	0.00326286
3053	Actinobacteria	Actinobacteria	Solirubrobacterales	unclassified	Unclassified Solirubrobacterales	0	0.00326286
10455	Actinobacteria	Actinobacteria	Solirubrobacterales	unclassified	Unclassified Solirubrobacterales	0	0.0020784
10458	Actinobacteria	Actinobacteria	Solirubrobacterales	unclassified	Unclassified Solirubrobacterales	0	0.0020784
10456	Actinobacteria	Actinobacteria	Solirubrobacterales	unclassified	Unclassified Solirubrobacterales	0	0.00159018
6700	Actinobacteria	Actinobacteria	Solirubrobacterales	unclassified	Unclassified Solirubrobacterales	0	0.00108762
11113	Actinobacteria	Actinobacteria	Solirubrobacterales	Cluster 480-2	Unclassified Solirubrobacterales Cluster 480-2	0	0.00159018
6346	Verrucomicrobia	Spartobacteria	DA101 soil group	unclassified	Unclassified Spartobacteria DA101 soil group	0	0.00318036
3191	Verrucomicrobia	Spartobacteria	DA101 soil group	unclassified	Unclassified Spartobacteria DA101 soil group	0	0.00210438
2542	Verrucomicrobia	Spartobacteria	FukuN18 freshwater group	unclassified	Unclassified Spartobacteria FukuN18 freshwater group	0	0.00326286
7283	Bacteroidetes	Sphingobacteria	Sphingobacteriales 1	SB 1	Unclassified Sphingobacteriales 1 SB 1	0	0.0036622
3855	Bacteroidetes	Sphingobacteria	Sphingobacteriales 1	SB 1	Unclassified Sphingobacteriales 1 SB 1	0	0.00210438
3413	Bacteroidetes	Sphingobacteria	Sphingobacteriales 3	unclassified	Unclassified Sphingobacteriales 3	0	0.00795431
3645	Proteobacteria	Alphaproteobacteria	Sphingomonadales	Sphingomonadaceae	Unclassified Sphingomonadaceae	0	0.0036622
4079	Proteobacteria	Alphaproteobacteria	Sphingomonadales	Sphingomonadaceae	Unclassified Sphingomonadaceae	0	0.00210438
4080	Proteobacteria	Alphaproteobacteria	Sphingomonadales	Sphingomonadaceae	Unclassified Sphingomonadaceae	0	0.00185991
11048	Proteobacteria	Alphaproteobacteria	Sphingomonadales	Sphingomonadaceae	Unclassified Sphingomonadaceae	0	0.0018311
11049	Proteobacteria	Alphaproteobacteria	Sphingomonadales	Sphingomonadaceae	Unclassified Sphingomonadaceae	0	0.00159018
6523	Proteobacteria	Alphaproteobacteria	Sphingomonadales	unclassified	Unclassified Sphingomonadales	0	0.00618314
3764	Proteobacteria	Alphaproteobacteria	Sphingomonadales	unclassified	Unclassified Sphingomonadales	0	0.00606722
6817	Spirochaetes	Spirochaetes	Spirochaetales	unclassified	Unclassified Spirochaetales	0	0.00159018
4379	Spirochaetes	Spirochaetes	Spirochaetales	unclassified	Unclassified Spirochaetales	0	0.00108762
2264	Actinobacteria	Actinobacteria	Actinomycetales 1	Streptomycetaceae	Unclassified Streptomycetaceae	0	0.00977574
12210	Actinobacteria	Actinobacteria	Actinomycetales 1	Streptomycetaceae	Unclassified Streptomycetaceae	0	0.00309157
3624	Actinobacteria	Actinobacteria	Actinomycetales 1	Streptomycetaceae	Unclassified Streptomycetaceae	0	0.00202241
3401	Synergistetes	Synergistia	Synergistales	Synergistaceae	Unclassified Synergistaceae	0	0.00972942
3400	Synergistetes	Synergistia	Synergistales	Synergistaceae	Unclassified Synergistaceae	0	0.00366858
10845	Synergistetes	Synergistia	Synergistales	Synergistaceae	Unclassified Synergistaceae	0	0.00185991
7625	Firmicutes	Clostridia 2	Clostridiales	Syntrophomonadaceae	Unclassified Syntrophomonadaceae	0	0.00185991
1788	Chloroflexi	Thermomicrobia	JG30-KF-CM45	unclassified	Unclassified Thermomicrobia JG30-KF-CM45	0	0.0117134
7330	Chloroflexi	Thermomicrobia	JG30-KF-CM45	unclassified	Unclassified Thermomicrobia JG30-KF-CM45	0	0.00159018
11021	Chloroflexi	Thermomicrobia	JG30-KF-CM45	unclassified	Unclassified Thermomicrobia JG30-KF-CM45	0	0.00159018
3680	Chloroflexi	Thermomicrobia	JG30-KF-CM45	unclassified	Unclassified Thermomicrobia JG30-KF-CM45	0	0.00108762
6438	Firmicutes	Clostridia 2	Clostridiales 1	Veillonellaceae	Unclassified Veillonellaceae	0	0.00318036
3084	Firmicutes	Clostridia 2	Clostridiales 1	Veillonellaceae	Unclassified Veillonellaceae	0	0.0020784
6464	Firmicutes	Clostridia 2	Clostridiales 1	Veillonellaceae	Unclassified Veillonellaceae	0	0.00159018
8525	Verrucomicrobia	Verrucomicrobiae	Verrucomicrobiales	unclassified	Unclassified Verrucomicrobiales	0	0.0018311
9999	Proteobacteria	Gammaproteobacteria	Xanthomonadales	Xanthomonadaceae	Unclassified Xanthomonadaceae	0	0.00309157
6909	Proteobacteria	Betaproteobacteria	Burkholderiales	Oxalobacteraceae	Undibacterium	0	0.0020784
4667	Firmicutes	Clostridia 2	Clostridiales 1	Veillonellaceae	Veillonellaceae, Unclassified	0	0.00927472
6436	Firmicutes	Clostridia 2	Clostridiales 1	Veillonellaceae	Veillonellaceae, Uncultured 7	0	0.00185991
11377	Firmicutes	Clostridia 2	Clostridiales 1	Veillonellaceae	Veillonellaceae, Uncultured 8	0	0.0020784
3436	Firmicutes	Clostridia 2	Clostridiales 1	Veillonellaceae	Veillonellaceae, Uncultured 8	0	0.00202241
4904	Firmicutes	Clostridia 2	Clostridiales 1	Veillonellaceae	Veillonellaceae, Uncultured 8	0	0.00108762
3326	Verrucomicrobia	Verrucomicrobiae	Verrucomicrobiales	Verrucomicrobiaceae 2	Verrucomicrobiaceae 2, Uncultured 2	0	0.00108762
2313	Lentisphaerae	Lentisphaeria	Victivallales	Victivallaceae	Victivallis	0	0.00316602
9086	Lentisphaerae	Lentisphaeria	Victivallales	Victivallaceae	Victivallis	0	0.00108762
4206	Firmicutes	Bacilli	Lactobacillales	Leuconostocaceae	Weissella 1	0	0.00420875
9072	Firmicutes	Bacilli	Lactobacillales	Leuconostocaceae	Weissella 1	0	0.00210438
3061	Actinobacteria	Actinobacteria	Corynebacteriales	Nocardiaceae 1	Williamsia	0	0.00984534
						0.363161	7.06691
