# Supplementary material for: Pycnoscelus surinamensis cockroach gut microbiota respond consistently to a fungal diet without mirroring those of fungus-farming termites
Source: PLoS One. 2017 Oct 3;12(10):e0185745. doi: 10.1371/journal.pone.0185745 (PMC5626473; doi:10.1371/journal.pone.0185745)
Supplement: S11 Table — (XLSX) [file pone.0185745.s011.xlsx]

## Sheet: S11 Table
S11 Table. Identity and relative abundance of OTUs that were present in cockroaches feeding on 0% fungus but absent in the 100% fungus diet treatment, summed over genus-level classification
Phylum	Class	Order	Family	Genus-level classification	Number of OTUs in given classification	Sum Od	Sum of abundances in 0% fungus diet
Firmicutes	Clostridia 1	Clostridiales	Ruminococcaceae	Unclassified Ruminococcaceae	164	0.0621153	0.680499
Bacteroidetes	Bacteroidia	Bacteroidales	Bacteroidaceae	Bacteroides	11	Absent	0.559221
Firmicutes	Clostridia 1	Clostridiales	Lachnospiraceae	Lachnospiraceae, Gut cluster 13	125	Absent	0.419745
Firmicutes	Clostridia 1	Clostridiales	Lachnospiraceae	Unclassified Lachnospiraceae	83	Absent	0.370011
Firmicutes	Clostridia 1	Clostridiales	Ruminococcaceae	Unclassified Clostridiales	92	0.00168748	0.268244
Firmicutes	Clostridia 1	Clostridiales	Ruminococcaceae	Ruminococcaceae, Termite cockroach cluster	70	0.00111532	0.259363
Firmicutes	unclassified	unclassified	unclassified	Unclassified Firmicutes	67	0.00455353	0.250255
Proteobacteria	Deltaproteobacteria	Desulfovibrionales	Desulfovibrionaceae	Desulfovibrionaceae, Gut cluster 3	63	0.00126561	0.209833
Bacteroidetes	Bacteroidia	Bacteroidales	Porphyromonadaceae 3	Unclassified Porphyromonadaceae 3	69	Absent	0.176181
Planctomycetes	Planctomycetacia	Planctomycetales	Planctomycetaceae	Planctomycetaceae, Termite cockroach cluster 1	17	Absent	0.171997
Firmicutes	Clostridia 1	Clostridiales	Ruminococcaceae	Ruminococcaceae, Insect cluster	32	0.00591137	0.167079
Planctomycetes	Planctomycetacia	Planctomycetales	Planctomycetaceae	Planctomycetaceae, Termite cockroach cluster 2	34	Absent	0.137647
Bacteroidetes	unclassified	unclassified	unclassified	Unclassified Bacteriodetes	41	Absent	0.129067
Firmicutes	Bacilli	Lactobacillales	unclassified	Unclassified Lactobacillales	42	0.00265252	0.115059
Bacteroidetes	Bacteroidia	Bacteroidales	Porphyromonadaceae Cluster V	Unclassified Porphyromonadaceae Cluster V	41	Absent	0.101847
Bacteroidetes	Bacteroidia	Bacteroidales	Rikenellaceae	Alistipes IV	32	0.015273	0.0916705
Bacteroidetes	Bacteroidia	Bacteroidales	Porphyromonadaceae 3	Porphyromonadaceae 3, Cluster IV	24	Absent	0.0764918
Bacteroidetes	Bacteroidia	Bacteroidales	Porphyromonadaceae 1	Dysgonomonas	14	Absent	0.0705729
Planctomycetes	Planctomycetacia	Planctomycetales	Planctomycetaceae	Unclassified Planctomycetaceae	25	Absent	0.0680522
Bacteroidetes	Bacteroidia	Bacteroidales	Porphyromonadaceae 2	Unclassified Porphyromonadaceae 2	2	Absent	0.0662464
Firmicutes	Clostridia 1	Clostridiales	Lachnospiraceae	Lachnospiraceae, Termite cluster	4	Absent	0.0624754
Bacteroidetes	Bacteroidia	Bacteroidales	Porphyromonadaceae Cluster V	Porphyromonadaceae Cluster V, Termite Cockroach cluster	19	Absent	0.0622797
Bacteroidetes	Bacteroidia	Bacteroidales	Rikenellaceae	Unclassified Rikenellaceae	21	Absent	0.0561439
Bacteroidetes	Bacteroidia	Bacteroidales	Porphyromonadaceae Cluster V	Porphyromonadaceae Cluster V, Cockroach cluster	10	Absent	0.0528197
Firmicutes	Clostridia 1	Clostridiales	Lachnospiraceae	Catabacter	8	Absent	0.0502043
Bacteroidetes	Bacteroidia	Bacteroidales	Porphyromonadaceae 3	Tannerella	21	Absent	0.0495085
Firmicutes	Clostridia 1	Clostridiales	Ruminococcaceae	Ruminococcaceae, Gut cluster 1	3	Absent	0.0490627
Firmicutes	Clostridia 1	Clostridiales	Ruminococcaceae	Ruminococcaceae, Gut cluster 4	3	Absent	0.0487442
Proteobacteria	unclassified	unclassified	unclassified	Unclassified Proteobacteria	12	0.00450741	0.0469742
Firmicutes	Clostridia 1	Clostridiales	Ruminococcaceae	Anaerotruncus	8	0.0219646	0.043965
Actinobacteria	Actinobacteria	Propionibacteriales	Nocardioidaceae	Unclassified Nocardioidaceae	8	Absent	0.0434593
Verrucomicrobia	Opitutae	Opitutales	Opitutaceae	Opitutus	6	Absent	0.0432785
Firmicutes	Clostridia 1	Clostridiales	Ruminococcaceae	Ruminococcaceae, Gut cluster 9	2	0.00253122	0.0432128
Synergistetes	Synergistia	Synergistales	Synergistaceae	Candidatus Tammella	11	Absent	0.0430432
Tenericutes	Mollicutes	RF9	unclassified	Unclassified Mollicutes RF9	11	Absent	0.0426477
Deferribacteres	Deferribacteres	Deferribacterales	Deferribacteraceae	Mucispirillum	5	Absent	0.0411961
Firmicutes	Clostridia 1	Clostridiales	Lachnospiraceae	Lachnospiraceae, Gut cluster 15	4	Absent	0.0410165
Actinobacteria	Actinobacteria	Corynebacteriales	unclassified	Unclassified Corynebacteriales	9	Absent	0.0384749
Firmicutes	Clostridia 1	Clostridiales	Lachnospiraceae	Candidatus Arthromitus	10	Absent	0.0381639
Firmicutes	Clostridia 1	Clostridiales	Family XIII Incertae Sedis	Unclassified Clostridiales, Family XIII Incertae Sedis	12	Absent	0.0381218
Actinobacteria	Actinobacteria	Coriobacteriales	Coriobacteriaceae	Coriobacteriaceae, Uncultured 10	11	0.0823426	0.0366834
Proteobacteria	Alphaproteobacteria	unclassified	unclassified	Unclassified Alphaproteobacteria	10	Absent	0.0362611
Proteobacteria	Alphaproteobacteria	Rhizobiales 1	Rhizobiaceae	Rhizobium-Agrobacterium	3	Absent	0.0345477
Actinobacteria	Actinobacteria	unclassified	unclassified	Unclassified Actinobacteria	11	0.000967165	0.0334809
Firmicutes	Clostridia 1	Clostridiales	Ruminococcaceae	Hydrogenoanaerobacterium	7	Absent	0.0313712
Bacteroidetes	unclassified	unclassified	unclassified	Unclassified Bacteroidetes	7	Absent	0.030903
Acidobacteria	Acidobacteria	Acidobacteriales	Acidobacteriaceae	Acidobacteriaceae, Uncultured 31	9	0.00464576	0.0308305
Firmicutes	Bacilli	Lactobacillales	Enterococcaceae	Unclassified Enterococcaceae	3	Absent	0.0294393
Firmicutes	Clostridia 1	Clostridiales	Ruminococcaceae	Ruminococcaceae, Uncultured 24	5	Absent	0.0289845
Actinobacteria	Actinobacteria	Actinomycetales	unclassified	Unclassified Actinomycetales	13	Absent	0.0289398
Firmicutes	Clostridia 2	Clostridiales 1	Peptococcaceae 1	Peptococcaceae 1, Uncultured 3	2	Absent	0.0279443
Planctomycetes	vadinHA49	Insect cluster	unclassified	Unclassified Planctomycetes vadinHA49 Insect cluster	13	Absent	0.02742
Bacteroidetes	Bacteroidia	Bacteroidales	Rikenellaceae	Alistipes II	7	Absent	0.0210544
Actinobacteria	Actinobacteria	Micrococcales 3	Microbacteriaceae	Unclassified Microbacteriaceae	7	Absent	0.0198211
Firmicutes	Clostridia 1	Clostridiales	Family XIII Incertae Sedis	Clostridiales, Family XIII Incertae Sedis, Termite cockroach cluster 1	8	Absent	0.0194978
Firmicutes	Bacilli	Lactobacillales	Lactobacillaceae	Unclassified Lactobacillaceae	6	Absent	0.0194941
Proteobacteria	Betaproteobacteria	SC-I-84	Insect cluster II	Unclassified Betaproteobacteria SC-I-84 Insect cluster II	7	Absent	0.01876
Proteobacteria	Deltaproteobacteria	Desulfovibrionales	Desulfovibrionaceae	Unclassified Desulfovibrionaceae	2	Absent	0.0184061
Actinobacteria	Actinobacteria	Propionibacteriales	Nocardioidaceae	Nocardioides	9	0.00420579	0.0182557
Proteobacteria	Gammaproteobacteria 1	Enterobacteriales	Enterobacteriaceae	Unclassified Enterobacteriaceae	4	Absent	0.0182439
Firmicutes	Clostridia 1	Clostridiales	Ruminococcaceae	Ruminococcaceae, Gut cluster 5	4	Absent	0.0181726
Bacteroidetes	Bacteroidia	Bacteroidales	Porphyromonadaceae 2	Porphyromonadaceae 2, Termite cluster 3	5	Absent	0.0180833
Actinobacteria	Actinobacteria	Corynebacteriales	Mycobacteriaceae	Mycobacterium	5	Absent	0.0179819
Firmicutes	Bacilli	unclassified	unclassified	Unclassified Bacilli	6	Absent	0.0177079
Bacteroidetes	Bacteroidia	Bacteroidales	Marinilabiaceae	Marinilabiaceae, Uncultured 1	5	Absent	0.0173665
Planctomycetes	Planctomycetacia	Planctomycetales	Planctomycetaceae	Singulisphaera	4	0.00116144	0.0173428
Planctomycetes	vadinHA49	unclassified	unclassified	Unclassified Planctomycetes	2	Absent	0.0173426
Verrucomicrobia	Spartobacteria	Chthoniobacter	unclassified	Unclassified Chthoniobacter	7	0.00232288	0.0171658
Firmicutes	Bacilli	Bacillales	Paenibacillaceae 2	Cohnella	2	Absent	0.0170241
Actinobacteria	Actinobacteria	Actinomycetales	Actinomycetaceae 2	Actinomyces 2	7	Absent	0.016465
Planctomycetes	Planctomycetacia	Planctomycetales	Planctomycetaceae	Pirellula	4	Absent	0.0161586
Actinobacteria	Actinobacteria	Propionibacteriales	Nocardioidaceae	Marmoricola	3	Absent	0.0160829
Chloroflexi	Thermomicrobia	JG30-KF-CM45	unclassified	Unclassified Thermomicrobia JG30-KF-CM45	4	Absent	0.0159813
Firmicutes	Clostridia 2	Clostridiales 1	Peptococcaceae 1	Unclassified Peptococcaceae 1, Uncultured 2	6	Absent	0.0158725
Firmicutes	Clostridia 1	Clostridiales	Ruminococcaceae	Ruminococcaceae, Gut cluster 6	5	0.00683029	0.015476
Firmicutes	Clostridia 1	Clostridiales	Ruminococcaceae	Papillibacter	6	Absent	0.0153404
Synergistetes	Synergistia	Synergistales	Synergistaceae	Unclassified Synergistaceae	3	Absent	0.0152579
Actinobacteria	Actinobacteria	Actinomycetales 1	Streptomycetaceae	Unclassified Streptomycetaceae	3	Absent	0.0148897
Proteobacteria	Deltaproteobacteria	Desulfovibrionales	Desulfovibrionaceae	Desulfovibrionaceae, Unclassified	1	Absent	0.0147306
Firmicutes	Clostridia 1	Clostridiales	Ruminococcaceae	Ruminococcaceae, Uncultured 12	3	Absent	0.0143657
Firmicutes	Clostridia 2	Clostridiales 1	Veillonellaceae	Dendrosporobacter	3	0.0857662	0.0141527
Proteobacteria	Epsilonproteobacteria	Campylobacterales	Campylobacteraceae	Arcobacter	1	Absent	0.0141262
Firmicutes	Clostridia 1	Clostridiales	Ruminococcaceae	Ruminococcaceae, Uncultured 28	7	Absent	0.0140598
Verrucomicrobia	Opitutae	unclassified	unclassified	Unclassified Opitutae	5	Absent	0.0139994
Firmicutes	Clostridia 1	Clostridiales	Ruminococcaceae	Ruminococcaceae, Unclassified	2	Absent	0.0134835
Actinobacteria	Actinobacteria	Solirubrobacterales	unclassified	Unclassified Solirubrobacterales	6	Absent	0.0133603
Planctomycetes	Planctomycetacia	Planctomycetales	Planctomycetaceae	Gemmata	3	Absent	0.0128136
Proteobacteria	Epsilonproteobacteria	Campylobacterales	Campylobacteraceae	Sulfurospirillum	5	Absent	0.0127664
Proteobacteria	Alphaproteobacteria	Sphingomonadales	unclassified	Unclassified Sphingomonadales	2	Absent	0.0122504
Bacteroidetes	Bacteroidia	Bacteroidales	Porphyromonadaceae 2	Paludibacter	2	Absent	0.0114379
Actinobacteria	Actinobacteria	Micrococcales 3	Microbacteriaceae	Microbacteriaceae, Uncultured 2	1	Absent	0.0113772
Planctomycetes	Planctomycetacia	Planctomycetales	Planctomycetaceae	Planctomyces 1	4	Absent	0.0113636
Firmicutes	Clostridia 1	Clostridiales	Ruminococcaceae	Ruminococcaceae, Gut cluster 7	5	Absent	0.0112011
Proteobacteria	Alphaproteobacteria	Sphingomonadales	Sphingomonadaceae	Unclassified Sphingomonadaceae	5	Absent	0.0110478
Planctomycetes	Planctomycetacia	Planctomycetales	Planctomycetaceae	Planctomycetaceae, Pir4 lineage	4	Absent	0.010778
Proteobacteria	Gammaproteobacteria 1	Pseudomonadales	Moraxellaceae	Acinetobacter	2	Absent	0.0105219
Firmicutes	Clostridia 2	Clostridiales 1	Peptococcaceae 1	Peptococcaceae 1, Uncultured 2	2	Absent	0.0103919
Proteobacteria	Alphaproteobacteria	Rhizobiales 1	unclassified	Unclassified Rhizobiales 1	4	Absent	0.00992142
Actinobacteria	Actinobacteria	Corynebacteriales	Nocardiaceae 1	Williamsia	1	Absent	0.00984534
Synergistetes	Synergistia	Synergistales	Synergistaceae	Synergistaceae, Termite cockroach cluster	3	Absent	0.0094864
Proteobacteria	Gammaproteobacteria 1	Alteromonadales	Alteromonadaceae	Teredinibacter	1	Absent	0.00946205
Proteobacteria	Gammaproteobacteria	Xanthomonadales	Xanthomonadaceae	Stenotrophomonas	1	Absent	0.00938196
Firmicutes	Clostridia 2	Clostridiales 1	Veillonellaceae	Veillonellaceae, Unclassified	1	Absent	0.00927472
Actinobacteria	Actinobacteria	Micrococcales 2	Promicromonosporaceae	Unclassified Promicromonosporaceae	1	Absent	0.00905627
Proteobacteria	Gammaproteobacteria	Xanthomonadales	Xanthomonadaceae	Pseudoxanthomonas	2	Absent	0.00874575
Planctomycetes	Planctomycetacia	Planctomycetales	Planctomycetaceae	Planctomycetaceae, Uncultured 32	4	Absent	0.00847319
Firmicutes	Clostridia 1	Clostridiales	Ruminococcaceae	Termite cockroach cluster	2	Absent	0.00831359
Bacteroidetes	Bacteroidia	Bacteroidales	Porphyromonadaceae Gut group	Porphyromonadaceae Gut group, Termite cluster I	4	Absent	0.00816193
Bacteroidetes	Sphingobacteria	Sphingobacteriales 3	unclassified	Unclassified Sphingobacteriales 3	1	Absent	0.00795431
Actinobacteria	Actinobacteria	Actinomycetales 1	Streptomycetaceae	Streptomyces 3	1	Absent	0.00769735
Planctomycetes	Phycisphaerae	WD2101 soil group	unclassified	Unclassified Phycisphaerae WD2101 soil group	2	Absent	0.00766854
Proteobacteria	Alphaproteobacteria	Sphingomonadales	Sphingomonadaceae	Novosphingobium 2	2	Absent	0.00748524
Firmicutes	Clostridia 1	Clostridiales	Eubacteriaceae 1	Unclassified Eubacteriaceae 1	1	Absent	0.00743965
Actinobacteria	Actinobacteria	Actinomycetales	Actinomycetaceae 2	Unclassified Actinomycetaceae 2	3	Absent	0.0073244
Verrucomicrobia	Verrucomicrobiae	Verrucomicrobiales	Verrucomicrobiaceae 2	Prosthecobacter	1	Absent	0.00716991
Bacteroidetes	Sphingobacteria	Sphingobacteriales 2	Chitinophagaceae	Unclassified Chitinophagaceae	2	0.00174216	0.00711583
Proteobacteria	Betaproteobacteria	SC-I-84	unclassified	Unclassified Betaproteobacteria SC-I-84	4	Absent	0.00709791
Actinobacteria	Actinobacteria	Corynebacteriales	Nocardiaceae	Rhodococcus 2	2	Absent	0.00709791
Acidobacteria	Acidobacteria	Acidobacteriales	Acidobacteriaceae	Candidatus Chloroacidobacterium	3	Absent	0.00699235
Firmicutes	Clostridia 1	Clostridiales	Lachnospiraceae	Lachnospiraceae, Robinsoniella Insects	4	Absent	0.00688655
Firmicutes	Clostridia 2	Clostridiales 1	Veillonellaceae	Unclassified Veillonellaceae	3	Absent	0.00684893
Firmicutes	Bacilli	Lactobacillales	Leuconostocaceae	Weissella 1	2	Absent	0.00631313
Proteobacteria	Gammaproteobacteria 1	Pseudomonadales	Pseudomonadaceae	Pseudomonas 2	2	Absent	0.00627193
Proteobacteria	Betaproteobacteria	unclassified	unclassified	Unclassified Betaproteobacteria	3	Absent	0.0062016
Proteobacteria	Deltaproteobacteria	Desulfovibrionales	Desulfovibrionaceae	Desulfovibrionaceae, Termite cluster III	1	Absent	0.00618314
Actinobacteria	Actinobacteria	Acidimicrobiales	Acidimicrobiaceae 1	Acidimicrobiaceae 1, Uncultured 4	1	Absent	0.00614919
Proteobacteria	Alphaproteobacteria	Rhizobiales 1	Shinella genera incertae sedis	Shinella genera incertae sedis	1	Absent	0.00612321
Actinobacteria	Actinobacteria	Solirubrobacterales	Patulibacteraceae	Patulibacter	3	Absent	0.00586625
Actinobacteria	Actinobacteria	Frankiales	Nakamurellaceae	Humicoccus	1	Absent	0.00586625
Actinobacteria	Actinobacteria	Propionibacteriales	Nocardioidaceae	Kribbella	1	Absent	0.00576658
Bacteroidetes	Sphingobacteria	Sphingobacteriales 1	SB 1	Unclassified Sphingobacteriales 1 SB 1	2	Absent	0.00576658
Proteobacteria	Betaproteobacteria	Burkholderiales	Oxalobacteraceae	Unclassified Oxalobacteraceae	1	Absent	0.00557973
Proteobacteria	Alphaproteobacteria	Rhodospirillales 2	wr0007	Unclassified Rhodospirillales 2 wr0007	2	Absent	0.00549968
Proteobacteria	Alphaproteobacteria	Rhizobiales 2	Bradyrhizobiaceae	Rhodopseudomonas	1	Absent	0.0054933
Verrucomicrobia	Spartobacteria	DA101 soil group	unclassified	Unclassified Spartobacteria DA101 soil group	2	Absent	0.00528474
Firmicutes	Clostridia 1	Clostridiales	Ruminococcaceae	Ruminococcaceae, Incertae Sedis 5	2	Absent	0.00527039
Bacteroidetes	Bacteroidia	Bacteroidales	Rikenellaceae	Rikenellaceae, BCf9-17 termite group	1	Absent	0.00524441
Proteobacteria	Alphaproteobacteria	Sphingomonadales	Sphingomonadaceae	Sphingomonas 3	3	0.00454291	0.00520277
Bacteroidetes	Bacteroidia	Bacteroidales	Rikenellaceae	Rikenellaceae, gut cluster c	2	Absent	0.00519595
Firmicutes	Clostridia 2	Clostridiales 1	Veillonellaceae	Veillonellaceae, Uncultured 8	3	Absent	0.00518842
Actinobacteria	Actinobacteria	Micrococcales 4	Intrasporangiaceae 1	Physiococcus	1	Absent	0.00501146
Proteobacteria	Alphaproteobacteria	Rhodospirillales 1	Rhodospirillaceae	Thalassospira	2	0.00210935	0.00492267
Proteobacteria	Alphaproteobacteria	Rhizobiales 2	Methylobacteriaceae	Methylobacterium	2	Absent	0.00492267
Proteobacteria	Alphaproteobacteria	Sphingomonadales	Sphingomonadaceae	Sphingopyxis 1	1	0.00669195	0.00485303
Actinobacteria	Actinobacteria	Frankiales	Nakamurellaceae	Saxeibacter	1	Absent	0.00480744
Actinobacteria	Actinobacteria	Acidimicrobiales	Uncultured 2	Unclassified Acidimicrobiales, Uncultured 2	1	Absent	0.00474982
Proteobacteria	Deltaproteobacteria	Desulfarculales	Desulfarculaceae	Desulfarculus	2	0.00391287	0.00474982
Lentisphaerae	Lentisphaeria	Victivallales	Victivallaceae	Victivallis	2	Absent	0.00425363
Acidobacteria	Acidobacteria	Acidobacteriales	Acidobacteriaceae	Acidobacteriaceae, Uncultured 28	1	Absent	0.00420875
Firmicutes	Clostridia 1	Clostridiales	Lachnospiraceae	Ruminococcaceae, Gut cluster 13	1	Absent	0.00420875
Proteobacteria	Deltaproteobacteria	Desulfovibrionales	Desulfovibrionaceae	Desulfovibrionaceae, Gut cluster 2	1	Absent	0.00420875
Actinobacteria	Actinobacteria	Corynebacteriales	Corynebacteriaceae	Unclassified Corynebacteriaceae	2	Absent	0.00420875
Firmicutes	Clostridia 2	Clostridiales 1	Peptococcaceae 1	Unclassified Peptococcaceae 1	2	Absent	0.00417919
Lentisphaerae	Lentisphaeria	WCHB1-25	unclassified	Unclassified Lentisphaeria	1	Absent	0.00417919
Proteobacteria	Alphaproteobacteria	Rhizobiales 2	Beijerinckiaceae	Chelatococcus 2	1	0.00223065	0.00415679
Actinobacteria	Actinobacteria	AKIW543	unclassified	Unclassified Actinobacteria AKIW543	2	0.00223065	0.00410081
Candidate phylum TM6	unclassified	unclassified	unclassified	Unclassified Candidate phylum TM6	2	Absent	0.00410081
Verrucomicrobia	Acidimethylosilex	unclassified	unclassified	Unclassified Acidimethylosilex	1	Absent	0.00410081
Elusimicrobia	Elusimicrobia	Elusimicrobiales	Lineage III	Unclassified Elusimicrobiales, Lineage III	1	Absent	0.00404482
Firmicutes	Clostridia 2	unclassified	unclassified	Unclassified Clostridia 2	1	Absent	0.00404482
Proteobacteria	Gammaproteobacteria 1	Enterobacteriales	unclassified	Unclassified Enterobacteriales	1	Absent	0.00404482
Proteobacteria	Gammaproteobacteria 2	NKB5	unclassified	Unclassified Gammaproteobacteria 2 NKB5	2	Absent	0.00393831
Proteobacteria	Gammaproteobacteria 1	unclassified	unclassified	Unclassified Gammaproteobacteria 1	2	Absent	0.00388232
Firmicutes	Clostridia 2	Clostridiales 1	unclassified	Unclassified Clostridiales 1	1	Absent	0.00371982
Firmicutes	Bacilli	Lactobacillales	d63 751	Unclassified Lactobacillales d63 751	2	Absent	0.00369101
Proteobacteria	Deltaproteobacteria	unclassified	unclassified	Unclassified Deltaproteobacteria	2	Absent	0.00369101
Proteobacteria	Deltaproteobacteria	Desulfobacterales	Desulfobacteraceae	Unclassified Desulfobacteraceae	2	Absent	0.00366858
Verrucomicrobia	Spartobacteria	Chthoniobacterales	Xiphinematobacteraceae	Candidatus Xiphinematobacter	1	0.00058072	0.00366858
Actinobacteria	Actinobacteria	Micrococcales 3	Cellulomonadaceae	Oerskovia	1	Absent	0.0036622
Firmicutes	Bacilli	Bacillales	Planococcaceae 2	Unclassified Planococcaceae 2	1	0.00401893	0.0036622
Firmicutes	Bacilli	Bacillales	Paenibacillaceae 2	Paenibacillus 13	1	Absent	0.0036622
Firmicutes	Bacilli	Bacillales	Paenibacillaceae 2	Paenibacillus 18	1	Absent	0.0036622
Proteobacteria	Alphaproteobacteria	Caulobacterales	Caulobacteraceae	Caulobacter	1	Absent	0.0036622
Proteobacteria	Alphaproteobacteria	Rhizobiales 3	Hyphomicrobiaceae	Hyphomicrobium 1	1	Absent	0.0036622
Proteobacteria	Deltaproteobacteria	Myxococcales	JG37-AG-15	Unclassified Myxococcales JG37-AG-15	1	Absent	0.0036622
Proteobacteria	Deltaproteobacteria	Desulfobacterales	Desulfobacteraceae	Desulfobotulus	2	Absent	0.00361259
Proteobacteria	Alphaproteobacteria	Sphingomonadales	Sphingomonadaceae	Sphingomonas 2	2	Absent	0.00345009
Proteobacteria	Deltaproteobacteria	Rs-K70	unclassified	Unclassified Deltaproteobacteria Rs-K70	2	Absent	0.00345009
Proteobacteria	Alphaproteobacteria	Rhizobiales 2	Hyphomicrobiaceae 1	Ancylobacter	1	Absent	0.00326286
Proteobacteria	Deltaproteobacteria	Myxococcales	Polyangiaceae	Sorangium 2	1	Absent	0.00326286
Proteobacteria	Alphaproteobacteria	Rhizobiales 1	Phyllobacteriaceae	Unclassified Phyllobacteriaceae	1	Absent	0.00326286
Verrucomicrobia	Spartobacteria	FukuN18 freshwater group	unclassified	Unclassified Spartobacteria FukuN18 freshwater group	1	Absent	0.00326286
Actinobacteria	Actinobacteria	Solirubrobacterales	Solirubrobacteriaceae	Solirubrobacter	1	0.00116144	0.00318036
Actinobacteria	Actinobacteria	Corynebacteriales	Nocardiaceae	Nocardia	1	Absent	0.00318036
Bacteroidetes	Bacteroidia	Bacteroidales	Rikenellaceae	Rikenella 3	1	Absent	0.00318036
Proteobacteria	Gammaproteobacteria 2	Legionellales	Legionellaceae	Unclassified Legionellaceae	1	Absent	0.00318036
Actinobacteria	Actinobacteria	Acidimicrobiales	Acidimicrobiaceae 1	Unclassified Acidimicrobiaceae 1	2	Absent	0.00318036
Actinobacteria	Actinobacteria	Frankiales	Nakamurellaceae	Unclassified Nakamurellaceae	1	Absent	0.00316602
Actinobacteria	Actinobacteria	Micrococcales 3	unclassified	Unclassified Micrococcales 3	1	Absent	0.00309157
Bacteroidetes	Bacteroidia	Bacteroidales	Porphyromonadaceae 2	Porphyromonadaceae 2, Termite cluster 2	1	Absent	0.00309157
Firmicutes	Clostridia 2	Clostridiales 1	Peptococcaceae 1	Unclassified Peptococcaceae 1, Uncultured 5	1	Absent	0.00309157
Lentisphaerae	Lentisphaeria	BS5	unclassified	Unclassified Lentisphaeria BS5	1	Absent	0.00309157
Proteobacteria	Betaproteobacteria	Burkholderiales	Alcaligenaceae 1	Unclassified Alcaligenaceae 1	1	Absent	0.00309157
Proteobacteria	Betaproteobacteria	Burkholderiales	Comamonadaceae	Unclassified Comamonadaceae	1	Absent	0.00309157
Proteobacteria	Gammaproteobacteria	Xanthomonadales	Xanthomonadaceae	Unclassified Xanthomonadaceae	1	Absent	0.00309157
Tenericutes	Mollicutes	Mycoplasmatales	Mycoplasmataceae	Mycoplasma 1	1	Absent	0.00309157
Proteobacteria	Betaproteobacteria	Burkholderiales	Alcaligenaceae 1	Castellaniella	1	Absent	0.00291872
Firmicutes	Clostridia 1	Clostridiales	Eubacteriaceae 1	Eubacterium 1	2	Absent	0.00291872
Planctomycetes	Planctomycetacia	Planctomycetales	Planctomycetaceae	Isosphaera	2	Absent	0.0026778
Spirochaetes	Spirochaetes	Spirochaetales	unclassified	Unclassified Spirochaetales	2	Absent	0.0026778
Candidate phylum BD1 5	unclassified	unclassified	unclassified	Unclassified Candidate phylum BD1 5	1	Absent	0.00217524
Actinobacteria	Actinobacteria	Micromonosporales	Micromonosporaceae	Catelliglobosispora	1	Absent	0.00210438
Actinobacteria	Actinobacteria	Corynebacteriales	Corynebacteriaceae	Corynebacterium 6	1	Absent	0.00210438
Actinobacteria	Actinobacteria	Micromonosporales	Micromonosporaceae	Luedemannella	1	Absent	0.00210438
Actinobacteria	Actinobacteria	MB-A2-108	unclassified	Unclassified Actinobacteria MB-A2-108	1	Absent	0.00210438
Actinobacteria	Actinobacteria	Micromonosporales	Micromonosporaceae	Unclassified Micromonosporaceae	1	Absent	0.00210438
Bacteroidetes	Bacteroidia	Bacteroidales	Porphyromonadaceae Gut group	Butyricimonas	1	Absent	0.00210438
Firmicutes	Erysipelotrichi	Erysipelotrichales	Erysipelotrichaceae	Erysipelothrix	1	0.0221197	0.00210438
Firmicutes	Bacilli	Lactobacillales	Lactobacillaceae	Lactobacillus 4	1	Absent	0.00210438
Firmicutes	Bacilli	Lactobacillales	Streptococcaceae	Lactovum	1	Absent	0.00210438
Firmicutes	CK-1C4-19	unclassified	unclassified	Unclassified Firmicutes CK-1C4-19	1	Absent	0.00210438
Firmicutes	Clostridia 2	Clostridiales 1	Peptococcaceae 2	Unclassified Peptococcaceae 2	1	Absent	0.00210438
Nitrospirae	Nitrospira	Nitrospirales	Nitrospiraceae	Nitrospira	1	Absent	0.00210438
Planctomycetes	Planctomycetacia	Planctomycetales	Planctomycetaceae	Planctomycetaceae, Uncultured 23	1	Absent	0.00210438
Proteobacteria	Deltaproteobacteria	Myxococcales	Polyangiaceae	Byssovorax	1	Absent	0.00210438
Proteobacteria	Deltaproteobacteria	Myxococcales	Haliangiaceae	Haliangium	1	Absent	0.00210438
Actinobacteria	Actinobacteria	Frankiales	Cryptosporangiaceae	Cryptosporangium	1	Absent	0.0020784
Actinobacteria	Actinobacteria	Corynebacteriales	Tsukamurellaceae	Tsukamurella	1	Absent	0.0020784
Actinobacteria	Actinobacteria	Acidimicrobiales	unclassified	Unclassified Acidimicrobiales	1	Absent	0.0020784
Bacteroidetes	Sphingobacteria	Sphingobacteriales 2	Chitinophagaceae	Niabella	1	Absent	0.0020784
Firmicutes	Clostridia 1	Clostridiales	Family XI Incertae Sedis	Peptoniphilus	1	Absent	0.0020784
Proteobacteria	Deltaproteobacteria	Rs-K70	Insect cluster	Unclassified Deltaproteobacteria Rs-K70 Insect cluster	1	Absent	0.0020784
Proteobacteria	Betaproteobacteria	Burkholderiales	Oxalobacteraceae	Undibacterium	1	Absent	0.0020784
Spirochaetes	Spirochaetes	Spirochaetales	Spirochaetaceae	Spirochaeta	1	Absent	0.0020784
Actinobacteria	Actinobacteria	Frankiales	Frankiaceae	Frankia	1	Absent	0.00202241
Bacteroidetes	Bacteroidia	Bacteroidales	Porphyromonadaceae Cluster V	Porphyromonadaceae Cluster V, Mixed gut cluster	1	Absent	0.00202241
Chloroflexi	TK10	unclassified	unclassified	Unclassified Chloroflexi TK10	1	Absent	0.00202241
Firmicutes	Bacilli	Lactobacillales	Aerococcaceae	Aerococcus	1	Absent	0.00202241
Firmicutes	Clostridia 1	Clostridiales	Family XI Incertae Sedis	Anaerococcus 1	1	Absent	0.00202241
Firmicutes	Clostridia 1	Clostridiales	Ruminococcaceae	Ruminococcaceae, Uncultured 10	1	Absent	0.00202241
Proteobacteria	Alphaproteobacteria	Rhizobiales 2	Bradyrhizobiaceae	Balneimonas	1	Absent	0.00202241
Proteobacteria	Alphaproteobacteria	Rhizobiales 1	Hyphomicrobiaceae	Devosia-Prosthecomicrobium	1	Absent	0.00202241
Proteobacteria	Alphaproteobacteria	Rhizobiales 3	Hyphomicrobiaceae	Pedomicrobium	1	Absent	0.00202241
Proteobacteria	Deltaproteobacteria	Myxococcales	Uncultured 4	Unclassified Myxococcales, Uncultured 4	1	Absent	0.00202241
Actinobacteria	Actinobacteria	Pseudonocardiales 1	Pseudonocardiaceae 1	Amycolatopsis	1	Absent	0.00185991
Actinobacteria	Actinobacteria	Actinomycetales 1	Streptomycetaceae	Streptomyces 1	1	Absent	0.00185991
Bacteroidetes	Sphingobacteria	Sphingobacteriales 1	Sphingobacteriaceae	Pedobacter 2	1	Absent	0.00185991
Cyanobacteria	Cyanobacteria	Cyanobacteriales	C0d-2	Unclassified Cyanobacteriales C0d-2	1	Absent	0.00185991
Firmicutes	Clostridia 1	Clostridiales	Lachnospiraceae	Clostridium piliforme cluster	1	Absent	0.00185991
Firmicutes	Clostridia 1	Clostridiales	Ruminococcaceae	Ruminococcaceae, Gut cluster 8	1	Absent	0.00185991
Firmicutes	Clostridia 2	Clostridiales	Syntrophomonadaceae	Unclassified Syntrophomonadaceae	1	Absent	0.00185991
Firmicutes	Clostridia 2	Clostridiales 1	Veillonellaceae	Veillonellaceae, Uncultured 7	1	Absent	0.00185991
Lentisphaerae	Lentisphaeria	WCHB1-25	unclassified	Unclassified Lentisphaeria WCHB1-25	1	Absent	0.00185991
Proteobacteria	Deltaproteobacteria	Desulfobacterales	Desulfobulbaceae	Desulfobulbus	1	Absent	0.00185991
Proteobacteria	Deltaproteobacteria	Bdellovibrionales	Bacteriovoraceae	Peredibacter	1	Absent	0.00185991
Proteobacteria	Alphaproteobacteria	Rhodospirillales 1	Acetobacteraceae	Unclassified Acetobacteraceae	1	Absent	0.00185991
Bacteroidetes	Flavobacteria	Flavobacteriales	Cryomorphaceae 2	Fluviicola	1	Absent	0.0018311
Bacteroidetes	Bacteroidia	Bacteroidales	Porphyromonadaceae Gut group	Porphyromonadaceae Gut group, Mixed gut cluster	1	Absent	0.0018311
Firmicutes	Clostridia 1	Clostridiales	Eubacteriaceae 1	Anaerofustis	1	Absent	0.0018311
Firmicutes	Bacilli	Bacillales	Family XI Incertae Sedis	Gemella	1	Absent	0.0018311
Firmicutes	Clostridia 1	Clostridiales	Lachnospiraceae	Lachnospiraceae, Gut cluster 14	1	Absent	0.0018311
Proteobacteria	Alphaproteobacteria	Rhizobiales 1	Aurantimonadaceae	Aurantimonadaceae, Uncultured	1	Absent	0.0018311
Proteobacteria	Gammaproteobacteria 2	Legionellales	Coxiellaceae	Coxiella	1	Absent	0.0018311
Proteobacteria	Gammaproteobacteria	Xanthomonadales	Xanthomonadaceae	Lysobacter 2	1	Absent	0.0018311
Proteobacteria	Deltaproteobacteria	Desulfovibrionales	unclassified	Unclassified Desulfovibrionales	1	Absent	0.0018311
Verrucomicrobia	Verrucomicrobiae	Verrucomicrobiales	unclassified	Unclassified Verrucomicrobiales	1	Absent	0.0018311
Actinobacteria	Actinobacteria	Micrococcales 3	Microbacteriaceae	Agromyces 2	1	Absent	0.00159018
Actinobacteria	Actinobacteria	Acidimicrobiales	Iamiaceae	Iamia	1	Absent	0.00159018
Actinobacteria	Actinobacteria	Actinomycetales 1	Streptomycetaceae	Kitasatospora	1	Absent	0.00159018
Actinobacteria	Actinobacteria	Solirubrobacterales	Cluster 480-2	Unclassified Solirubrobacterales Cluster 480-2	1	Absent	0.00159018
Bacteroidetes	Bacteroidia	Bacteroidales	Porphyromonadaceae	Porphyromonas	1	Absent	0.00159018
Firmicutes	Clostridia 2	Clostridiales 1	Peptococcaceae 1	Unclassified Peptococcaceae 1, Uncultured 3	1	Absent	0.00159018
Proteobacteria	Gammaproteobacteria 1	Pseudomonadales	Pseudomonadaceae	Pseudomonas 1	1	Absent	0.00159018
Proteobacteria	Gammaproteobacteria 2	Acidithiobacillales	KCM-B-112	Unclassified Acidithiobacillales KCM-B-112	1	Absent	0.00159018
Proteobacteria	Deltaproteobacteria	Myxococcales	Cluster 319-6G20	Unclassified Myxococcales Cluster 319-6G20	1	Absent	0.00159018
Tenericutes	Mollicutes	unclassified	unclassified	Unclassified Mollicutes	1	Absent	0.00159018
Actinobacteria	Actinobacteria	PeM15	unclassified	Unclassified Actinobacteria PeM15	1	Absent	0.00108762
Bacteroidetes	Sphingobacteria	Sphingobacteriales 2	Chitinophagaceae	Chitinophagaceae, Uncultured 11	1	Absent	0.00108762
Bacteroidetes	Flavobacteria	Flavobacteriales	Flavobacteriaceae 1	Flavobacterium 1	1	Absent	0.00108762
Chloroflexi	KD4-96	unclassified	unclassified	Unclassified Chloroflexi KD4-96	1	Absent	0.00108762
Firmicutes	Clostridia 1	Clostridiales	Clostridiaceae 1	Clostridiaceae 1, Unclassified	1	Absent	0.00108762
Firmicutes	Clostridia 1	Clostridiales	Lachnospiraceae	Lachnospiraceae, Uncultured 57	1	Absent	0.00108762
Firmicutes	Clostridia 1	Clostridiales	Ruminococcaceae	Ruminococcaceae, Incertae Sedis 6	1	Absent	0.00108762
Firmicutes	Clostridia 1	Clostridiales	Ruminococcaceae	Ruminococcaceae, Uncultured 34	1	Absent	0.00108762
Planctomycetes	Planctomycetacia	Planctomycetales	Planctomycetaceae	Planctomycetaceae, Uncultured c	1	Absent	0.00108762
Proteobacteria	Epsilonproteobacteria	Campylobacterales	Campylobacteraceae	Campylobacter	1	Absent	0.00108762
Proteobacteria	Alphaproteobacteria	Rickettsiales	Candidatus Hepatincola	Candidatus Hepatincola	1	Absent	0.00108762
Proteobacteria	Deltaproteobacteria	Desulfobacterales	Desulfobacteraceae	Desulfatiferula	1	Absent	0.00108762
Proteobacteria	Alphaproteobacteria	Rhizobiales 2	Methylocystaceae	Methylopila	1	Absent	0.00108762
Proteobacteria	Alphaproteobacteria	Rhizobiales 2	Xanthobacteraceae	Pseudolabrys	1	Absent	0.00108762
Proteobacteria	Alphaproteobacteria	Rhizobiales 2	Bradyrhizobiaceae	Unclassified Bradyrhizobiaceae	1	Absent	0.00108762
Proteobacteria	Deltaproteobacteria	Myxococcales	Cystobacteraceae	Unclassified Cystobacteraceae	1	Absent	0.00108762
Proteobacteria	Gammaproteobacteria 2	unclassified	unclassified	Unclassified Gammaproteobacteria 2	1	Absent	0.00108762
Proteobacteria	Gammaproteobacteria 1	Pseudomonadales	Pseudomonadaceae	Unclassified Pseudomonadaceae	1	Absent	0.00108762
Verrucomicrobia	Opitutae	vadinHA64	Termite cluster I	Unclassified Opitutae vadinHA64 Termite cluster I	1	Absent	0.00108762
Verrucomicrobia	Verrucomicrobiae	Verrucomicrobiales	Verrucomicrobiaceae 2	Verrucomicrobiaceae 2, Uncultured 2	1	Absent	0.00108762
					1776	0.0121054
